# Supplementary material for: Tartaric acid pathways in Vitis vinifera L. (cv. Ugni blanc): a comparative study of two vintages with contrasted climatic conditions
Source: BMC Plant Biol. 2016 Jun 28;16:144. doi: 10.1186/s12870-016-0833-1 (PMC4924324; doi:10.1186/s12870-016-0833-1)
Supplement: Additional file 3: Table S1. — Primers and thermal cycling conditions for VvGME, VvVTC2, VvL-GalDH, VvGLDH, VvL-IdnDH, VvEFαI, VvUbiquitine used to Q-PCR study. (XLSX 12 kb) [file 12870_2016_833_MOESM3_ESM.xlsx]

## Sheet: TABLE S1
	Gène	Sequences of Forward (F) and Reverse (R) Primers				Tm (°C)		(bp)
	ubiquitine	F	5'-GCAGGAAAAAGAAGTGTGGC-3'			57.3		20
		R	5'-AATGCTCCCCGTGTGTAAC-3'			56.7		19
		Thermal cycling conditions: Cycle 1(95°C for 3min), 38 cycles of Cycle2 (95°C for 10sec, 56°C for 30sec, 72°C for 30sec), Cycle 3 (56 to 95°C, increment 0.5°C, 10sec)
	EF1	F	5'-GCAAGGAGCTTGAGAAAGAG-3'			57.3		20
		R	5'-GAACAGCAAAACGACCAAG-3'			54.5		19
		Thermal cycling conditions: Cycle 1(95°C for 3min), 38 cycles of Cycle2 (95°C for 10sec, 56°C for 30 sec, 72°C for 30sec), Cycle 3 (56 to 95°C, increment 0.5°C, 10sec)
	L-IdnDH (GenBank: DQ124868 Gene ID: 100232980)	F	5'-AAGTTTGCCTTGTGGGTTTG-3'			55.3		20
		R	5'-AAGGCTTCCTCCACATCCTT-3’			57.3		20
		Thermal cycling conditions: Cycle 1(95°C for 3min), 38 cycles of Cycle2 (95°C for 10sec, 56°C for 30sec, 72°C for 30sec), Cycle 3 (56 to 95°C, increment 0.5°C, 10sec)
	VTC2 (Gene ID: 100253859)	F	5'-ATATTTCCGGTTGGGTTACA-3'			53.2		20
		R	5'-TGCAGTGGTTATTTTCCTAGTT-3'			54.7		22
		Thermal cycling conditions: Cycle 1(95°C for 3min), 38 cycles of Cycle2 (95°C for 10sec, 56°C for 30sec, 72°C for 30sec), Cycle 3 (56 to 95°C, increment 0.5°C, 10sec)
	GME (GenBank: EF554358 Gene ID: 100233034)	F	5'-GTGCTGGTGGTTTTATTGC-3'			54.5		19
		R	5'-ATGTGCTCGTTCTTCTTCC-3'			54.5		20
		Thermal cycling conditions: Cycle 1(95°C for 3min), 38 cycles of Cycle2 (95°C for 10sec, 62°C for 30 sec, 72°C for 30sec), Cycle 3 (62 to 95°C, increment 0.5°C, 10sec)
	GLDH (GenBank: FJ772444 Gene ID: 100233005)	F	5'-GCCACCTACTACTCCTTCCC-3'			61.4		20
		R	5'-ACTTCATGGGTTCCACTCC-3'			56.7		19
		Thermal cycling conditions: Cycle 1(95°C for 3min), 38 cycles of Cycle2 (95°C for 10sec, 59.6°C for 30sec, 72°C for 30sec), Cycle 3 (59.6 to 95°C, increment 0.5°C, 10sec)
	L-GalDH (GenBank: EF554359.1 Gene ID: 100263479)	F	5'-CAACTTTTTCGACACCTCTCC-3'			57.9		21
		R	5'-ATCAAAGCCCTCAGCATACC-3'			57.3		20
		Thermal cycling conditions: Cycle 1(95°C for 3min), 38 cycles of Cycle2 (95°C for 10sec, 56°C for 30 sec, 72°C for 30sec), Cycle 3 (56 to 95°C, increment 0.5°C, 10sec)
	TABLE S1
