# Supplementary material for: Tartaric acid pathways in Vitis vinifera L. (cv. Ugni blanc): a comparative study of two vintages with contrasted climatic conditions
Source: BMC Plant Biol. 2016 Jun 28;16:144. doi: 10.1186/s12870-016-0833-1 (PMC4924324; doi:10.1186/s12870-016-0833-1)
Supplement: Additional file 4: Table S2. — Compilation of proteomic data concerning the four proteins of interest. (ZIP 824 kb) [file 12870_2016_833_MOESM4_ESM.zip]

Archive with 10 entries (10 files):
- Table S2-1 Cholet et al 2016 Proteo2011_F6HTR2.xlsx
- Table S2-10 Cholet et al 2016 Proteo2013_data quanti.xlsx
- Table S2-2 Cholet et al 2016 Prote2013_F6HTR2.xlsx
- Table S2-3 Cholet et al 2016 Proteo2011_E0CNP0.xlsx
- Table S2-4 Cholet et al 2016 Proteo2013_E0CNP0.xlsx
- Table S2-5 Cholet et al 2016 Proteo2011_D7T3I7.xlsx
- Table S2-6 Cholet et al 2016 Prote2013_D7T3I7.xlsx
- Table S2-7 Cholet et al 2016 Proteo2011_Q1PSI9.xlsx
- Table S2-8 Cholet et al 2016 Proteo2013_Q1PSI9.xlsx
- Table S2-9 Cholet et al 2016 Proteo2011_data quanti.xlsx
