# Supplementary material for: Tartaric acid pathways in Vitis vinifera L. (cv. Ugni blanc): a comparative study of two vintages with contrasted climatic conditions
Source: BMC Plant Biol. 2016 Jun 28;16:144. doi: 10.1186/s12870-016-0833-1 (PMC4924324; doi:10.1186/s12870-016-0833-1)
Supplement: Additional file 4: Table S2. — Compilation of proteomic data concerning the four proteins of interest. (ZIP 824 kb) [file 12870_2016_833_MOESM4_ESM.zip › Table S2-1 Cholet et al 2016 Proteo2011_F6HTR2.xlsx]

## Sheet: cc121113_F6HTR2
																		Normalized abundance																		Raw abundance
																	sample ref.	Mq2 FB			Mq2 PS			Mq2 BC			Mq2 VB			Mq2 VE			Mq2 H			Mq2 FB			Mq2 PS			Mq2 BC			Mq2 VB			Mq2 VE
#	Retention time (min)	Charge	m/z	Measured mass	Mass error (u)	Mass error (ppm)	Score	Sequence	Modifications	Accession	Description	Use in quantitation	Max fold change	Highest mean condition	Lowest mean condition	Anova	Maximum CV	cc121113_04	cc121113_05	cc121113_06	cc121113_18	cc121113_19	cc121113_20	cc121113_32	cc121113_33	cc121113_34	cc121113_46	cc121113_47	cc121113_48	cc121113_60	cc121113_61ter	cc121113_62	cc121113_73	cc121113_74	cc121113_75B	cc121113_04	cc121113_05	cc121113_06	cc121113_18	cc121113_19	cc121113_20	cc121113_32	cc121113_33	cc121113_34	cc121113_46	cc121113_47	cc121113_48	cc121113_60	cc121113_61ter
367	48.2166	2	712.916	1423.82	0.00324949	2.28224	4.06966	VVGTQAPVQLGSLR		F6HTR2	Putative uncharacterized protein OS=Vitis vinifera GN=VIT_14s0030g02180 PE=4 SV=1 - [F6HTR2_VITVI]	False	13.6477	M53 PS	M53 DV	1.98238e-10	42.1964	538818	607235	577975	923197	1.6462e+06	945142	1.55811e+06	941854	1.16187e+06	533593	397257	764460	486916	773944	417369	152856	331425	313245	1.12566e+06	745852	930719	424380	529193	485376	806310	642191	256747	417009	397257	565494	1.6347e+06	198594
367	48.2166	2	712.916	1423.82	0.00324871	2.28169	3.89029	VVGTQAPVQLGSLR		F6HTR2	Putative uncharacterized protein OS=Vitis vinifera GN=VIT_14s0030g02180 PE=4 SV=1 - [F6HTR2_VITVI]	False	13.6477	M53 PS	M53 DV	1.98238e-10	42.1964	538818	607235	577975	923197	1.6462e+06	945142	1.55811e+06	941854	1.16187e+06	533593	397257	764460	486916	773944	417369	152856	331425	313245	1.12566e+06	745852	930719	424380	529193	485376	806310	642191	256747	417009	397257	565494	1.6347e+06	198594
367	48.2166	2	712.916	1423.82	0.00324932	2.28212	3.40609	VVGTQAPVQLGSLR		F6HTR2	Putative uncharacterized protein OS=Vitis vinifera GN=VIT_14s0030g02180 PE=4 SV=1 - [F6HTR2_VITVI]	False	13.6477	M53 PS	M53 DV	1.98238e-10	42.1964	538818	607235	577975	923197	1.6462e+06	945142	1.55811e+06	941854	1.16187e+06	533593	397257	764460	486916	773944	417369	152856	331425	313245	1.12566e+06	745852	930719	424380	529193	485376	806310	642191	256747	417009	397257	565494	1.6347e+06	198594
367	48.2166	2	712.916	1423.82	0.00324914	2.282	3.27987	VVGTQAPVQLGSLR		F6HTR2	Putative uncharacterized protein OS=Vitis vinifera GN=VIT_14s0030g02180 PE=4 SV=1 - [F6HTR2_VITVI]	False	13.6477	M53 PS	M53 DV	1.98238e-10	42.1964	538818	607235	577975	923197	1.6462e+06	945142	1.55811e+06	941854	1.16187e+06	533593	397257	764460	486916	773944	417369	152856	331425	313245	1.12566e+06	745852	930719	424380	529193	485376	806310	642191	256747	417009	397257	565494	1.6347e+06	198594
367	48.2166	2	712.916	1423.82	0.00324828	2.28139	2.74856	VVGTQAPVQLGSLR		F6HTR2	Putative uncharacterized protein OS=Vitis vinifera GN=VIT_14s0030g02180 PE=4 SV=1 - [F6HTR2_VITVI]	False	13.6477	M53 PS	M53 DV	1.98238e-10	42.1964	538818	607235	577975	923197	1.6462e+06	945142	1.55811e+06	941854	1.16187e+06	533593	397257	764460	486916	773944	417369	152856	331425	313245	1.12566e+06	745852	930719	424380	529193	485376	806310	642191	256747	417009	397257	565494	1.6347e+06	198594
367	48.2166	2	712.916	1423.82	0.0032488	2.28176	3.4686	VVGTQAPVQLGSLR		F6HTR2	Putative uncharacterized protein OS=Vitis vinifera GN=VIT_14s0030g02180 PE=4 SV=1 - [F6HTR2_VITVI]	False	13.6477	M53 PS	M53 DV	1.98238e-10	42.1964	538818	607235	577975	923197	1.6462e+06	945142	1.55811e+06	941854	1.16187e+06	533593	397257	764460	486916	773944	417369	152856	331425	313245	1.12566e+06	745852	930719	424380	529193	485376	806310	642191	256747	417009	397257	565494	1.6347e+06	198594
367	48.2166	2	712.916	1423.82	0.00324845	2.28151	2.91036	VVGTQAPVQLGSLR		F6HTR2	Putative uncharacterized protein OS=Vitis vinifera GN=VIT_14s0030g02180 PE=4 SV=1 - [F6HTR2_VITVI]	False	13.6477	M53 PS	M53 DV	1.98238e-10	42.1964	538818	607235	577975	923197	1.6462e+06	945142	1.55811e+06	941854	1.16187e+06	533593	397257	764460	486916	773944	417369	152856	331425	313245	1.12566e+06	745852	930719	424380	529193	485376	806310	642191	256747	417009	397257	565494	1.6347e+06	198594
367	48.2166	2	712.916	1423.82	0.00324802	2.28121	4.07118	VVGTQAPVQLGSLR		F6HTR2	Putative uncharacterized protein OS=Vitis vinifera GN=VIT_14s0030g02180 PE=4 SV=1 - [F6HTR2_VITVI]	False	13.6477	M53 PS	M53 DV	1.98238e-10	42.1964	538818	607235	577975	923197	1.6462e+06	945142	1.55811e+06	941854	1.16187e+06	533593	397257	764460	486916	773944	417369	152856	331425	313245	1.12566e+06	745852	930719	424380	529193	485376	806310	642191	256747	417009	397257	565494	1.6347e+06	198594
367	48.2166	2	712.916	1423.82	0.0032475	2.28084	3.66137	VVGTQAPVQLGSLR		F6HTR2	Putative uncharacterized protein OS=Vitis vinifera GN=VIT_14s0030g02180 PE=4 SV=1 - [F6HTR2_VITVI]	False	13.6477	M53 PS	M53 DV	1.98238e-10	42.1964	538818	607235	577975	923197	1.6462e+06	945142	1.55811e+06	941854	1.16187e+06	533593	397257	764460	486916	773944	417369	152856	331425	313245	1.12566e+06	745852	930719	424380	529193	485376	806310	642191	256747	417009	397257	565494	1.6347e+06	198594
367	48.2166	2	712.916	1423.82	0.00324767	2.28096	3.58408	VVGTQAPVQLGSLR		F6HTR2	Putative uncharacterized protein OS=Vitis vinifera GN=VIT_14s0030g02180 PE=4 SV=1 - [F6HTR2_VITVI]	False	13.6477	M53 PS	M53 DV	1.98238e-10	42.1964	538818	607235	577975	923197	1.6462e+06	945142	1.55811e+06	941854	1.16187e+06	533593	397257	764460	486916	773944	417369	152856	331425	313245	1.12566e+06	745852	930719	424380	529193	485376	806310	642191	256747	417009	397257	565494	1.6347e+06	198594
367	48.2166	2	712.916	1423.82	0.00324793	2.28115	3.81164	VVGTQAPVQLGSLR		F6HTR2	Putative uncharacterized protein OS=Vitis vinifera GN=VIT_14s0030g02180 PE=4 SV=1 - [F6HTR2_VITVI]	False	13.6477	M53 PS	M53 DV	1.98238e-10	42.1964	538818	607235	577975	923197	1.6462e+06	945142	1.55811e+06	941854	1.16187e+06	533593	397257	764460	486916	773944	417369	152856	331425	313245	1.12566e+06	745852	930719	424380	529193	485376	806310	642191	256747	417009	397257	565494	1.6347e+06	198594
367	48.2166	2	712.916	1423.82	0.00324724	2.28066	3.95236	VVGTQAPVQLGSLR		F6HTR2	Putative uncharacterized protein OS=Vitis vinifera GN=VIT_14s0030g02180 PE=4 SV=1 - [F6HTR2_VITVI]	False	13.6477	M53 PS	M53 DV	1.98238e-10	42.1964	538818	607235	577975	923197	1.6462e+06	945142	1.55811e+06	941854	1.16187e+06	533593	397257	764460	486916	773944	417369	152856	331425	313245	1.12566e+06	745852	930719	424380	529193	485376	806310	642191	256747	417009	397257	565494	1.6347e+06	198594
367	48.2166	2	712.916	1423.82	0.00324689	2.28041	3.54558	VVGTQAPVQLGSLR		F6HTR2	Putative uncharacterized protein OS=Vitis vinifera GN=VIT_14s0030g02180 PE=4 SV=1 - [F6HTR2_VITVI]	False	13.6477	M53 PS	M53 DV	1.98238e-10	42.1964	538818	607235	577975	923197	1.6462e+06	945142	1.55811e+06	941854	1.16187e+06	533593	397257	764460	486916	773944	417369	152856	331425	313245	1.12566e+06	745852	930719	424380	529193	485376	806310	642191	256747	417009	397257	565494	1.6347e+06	198594
367	48.2166	2	712.916	1423.82	0.00324854	2.28157	4.12638	VVGTQAPVQLGSLR		F6HTR2	Putative uncharacterized protein OS=Vitis vinifera GN=VIT_14s0030g02180 PE=4 SV=1 - [F6HTR2_VITVI]	False	13.6477	M53 PP	M53 DV	1.98238e-10	42.1964	538818	607235	577975	923197	1.6462e+06	945142	1.55811e+06	941854	1.16187e+06	533593	397257	764460	486916	773944	417369	152856	331425	313245	1.12566e+06	745852	930719	424380	529193	485376	806310	642191	256747	417009	397257	565494	1.6347e+06	198594
367	48.2166	2	712.916	1423.82	0.00324715	2.2806	3.3022	VVGTQAPVQLGSLR		F6HTR2	Putative uncharacterized protein OS=Vitis vinifera GN=VIT_14s0030g02180 PE=4 SV=1 - [F6HTR2_VITVI]	False	13.6477	M53 PP	M53 DV	1.98238e-10	42.1964	538818	607235	577975	923197	1.6462e+06	945142	1.55811e+06	941854	1.16187e+06	533593	397257	764460	486916	773944	417369	152856	331425	313245	1.12566e+06	745852	930719	424380	529193	485376	806310	642191	256747	417009	397257	565494	1.6347e+06	198594
367	48.2166	2	712.916	1423.82	0.00324758	2.2809	4.05	VVGTQAPVQLGSLR		F6HTR2	Putative uncharacterized protein OS=Vitis vinifera GN=VIT_14s0030g02180 PE=4 SV=1 - [F6HTR2_VITVI]	False	13.6477	M53 PP	M53 DV	1.98238e-10	42.1964	538818	607235	577975	923197	1.6462e+06	945142	1.55811e+06	941854	1.16187e+06	533593	397257	764460	486916	773944	417369	152856	331425	313245	1.12566e+06	745852	930719	424380	529193	485376	806310	642191	256747	417009	397257	565494	1.6347e+06	198594
367	48.2166	2	712.916	1423.82	0.00324732	2.28072	4.04528	VVGTQAPVQLGSLR		F6HTR2	Putative uncharacterized protein OS=Vitis vinifera GN=VIT_14s0030g02180 PE=4 SV=1 - [F6HTR2_VITVI]	False	13.6477	M53 PP	M53 DV	1.98238e-10	42.1964	538818	607235	577975	923197	1.6462e+06	945142	1.55811e+06	941854	1.16187e+06	533593	397257	764460	486916	773944	417369	152856	331425	313245	1.12566e+06	745852	930719	424380	529193	485376	806310	642191	256747	417009	397257	565494	1.6347e+06	198594
367	48.2166	2	712.916	1423.82	0.00324784	2.28109	4.14176	VVGTQAPVQLGSLR		F6HTR2	Putative uncharacterized protein OS=Vitis vinifera GN=VIT_14s0030g02180 PE=4 SV=1 - [F6HTR2_VITVI]	False	13.6477	M53 PP	M53 DV	1.98238e-10	42.1964	538818	607235	577975	923197	1.6462e+06	945142	1.55811e+06	941854	1.16187e+06	533593	397257	764460	486916	773944	417369	152856	331425	313245	1.12566e+06	745852	930719	424380	529193	485376	806310	642191	256747	417009	397257	565494	1.6347e+06	198594
367	48.2166	2	712.916	1423.82	0.00324776	2.28102	4.36108	VVGTQAPVQLGSLR		F6HTR2	Putative uncharacterized protein OS=Vitis vinifera GN=VIT_14s0030g02180 PE=4 SV=1 - [F6HTR2_VITVI]	False	13.6477	M53 PP	M53 DV	1.98238e-10	42.1964	538818	607235	577975	923197	1.6462e+06	945142	1.55811e+06	941854	1.16187e+06	533593	397257	764460	486916	773944	417369	152856	331425	313245	1.12566e+06	745852	930719	424380	529193	485376	806310	642191	256747	417009	397257	565494	1.6347e+06	198594
367	48.2166	2	712.916	1423.82	0.00324819	2.28133	3.26407	VVGTQAPVQLGSLR		F6HTR2	Putative uncharacterized protein OS=Vitis vinifera GN=VIT_14s0030g02180 PE=4 SV=1 - [F6HTR2_VITVI]	False	13.6477	M53 PP	M53 DV	1.98238e-10	42.1964	538818	607235	577975	923197	1.6462e+06	945142	1.55811e+06	941854	1.16187e+06	533593	397257	764460	486916	773944	417369	152856	331425	313245	1.12566e+06	745852	930719	424380	529193	485376	806310	642191	256747	417009	397257	565494	1.6347e+06	198594
367	48.2166	2	712.916	1423.82	0.00324654	2.28017	3.23963	VVGTQAPVQLGSLR		F6HTR2	Putative uncharacterized protein OS=Vitis vinifera GN=VIT_14s0030g02180 PE=4 SV=1 - [F6HTR2_VITVI]	False	13.6477	M53 PP	M53 DV	1.98238e-10	42.1964	538818	607235	577975	923197	1.6462e+06	945142	1.55811e+06	941854	1.16187e+06	533593	397257	764460	486916	773944	417369	152856	331425	313245	1.12566e+06	745852	930719	424380	529193	485376	806310	642191	256747	417009	397257	565494	1.6347e+06	198594
367	48.2166	2	712.916	1423.82	0.00324584	2.27968	3.66342	VVGTQAPVQLGSLR		F6HTR2	Putative uncharacterized protein OS=Vitis vinifera GN=VIT_14s0030g02180 PE=4 SV=1 - [F6HTR2_VITVI]	False	13.6477	M53 PP	M53 DV	1.98238e-10	42.1964	538818	607235	577975	923197	1.6462e+06	945142	1.55811e+06	941854	1.16187e+06	533593	397257	764460	486916	773944	417369	152856	331425	313245	1.12566e+06	745852	930719	424380	529193	485376	806310	642191	256747	417009	397257	565494	1.6347e+06	198594
367	48.2166	2	712.916	1423.82	0.00324706	2.28054	3.79594	VVGTQAPVQLGSLR		F6HTR2	Putative uncharacterized protein OS=Vitis vinifera GN=VIT_14s0030g02180 PE=4 SV=1 - [F6HTR2_VITVI]	False	13.6477	M53 PP	M53 DV	1.98238e-10	42.1964	538818	607235	577975	923197	1.6462e+06	945142	1.55811e+06	941854	1.16187e+06	533593	397257	764460	486916	773944	417369	152856	331425	313245	1.12566e+06	745852	930719	424380	529193	485376	806310	642191	256747	417009	397257	565494	1.6347e+06	198594
367	48.2166	2	712.916	1423.82	0.0032481	2.28127	3.46052	VVGTQAPVQLGSLR		F6HTR2	Putative uncharacterized protein OS=Vitis vinifera GN=VIT_14s0030g02180 PE=4 SV=1 - [F6HTR2_VITVI]	False	13.6477	M53 PP	M53 DV	1.98238e-10	42.1964	538818	607235	577975	923197	1.6462e+06	945142	1.55811e+06	941854	1.16187e+06	533593	397257	764460	486916	773944	417369	152856	331425	313245	1.12566e+06	745852	930719	424380	529193	485376	806310	642191	256747	417009	397257	565494	1.6347e+06	198594
367	48.2166	2	712.916	1423.82	0.00324558	2.2795	3.51217	VVGTQAPVQLGSLR		F6HTR2	Putative uncharacterized protein OS=Vitis vinifera GN=VIT_14s0030g02180 PE=4 SV=1 - [F6HTR2_VITVI]	False	13.6477	M53 PP	M53 DV	1.98238e-10	42.1964	538818	607235	577975	923197	1.6462e+06	945142	1.55811e+06	941854	1.16187e+06	533593	397257	764460	486916	773944	417369	152856	331425	313245	1.12566e+06	745852	930719	424380	529193	485376	806310	642191	256747	417009	397257	565494	1.6347e+06	198594
367	48.2166	2	712.916	1423.82	0.00324637	2.28005	2.90873	VVGTQAPVQLGSLR		F6HTR2	Putative uncharacterized protein OS=Vitis vinifera GN=VIT_14s0030g02180 PE=4 SV=1 - [F6HTR2_VITVI]	False	13.6477	M53 PP	M53 DV	1.98238e-10	42.1964	538818	607235	577975	923197	1.6462e+06	945142	1.55811e+06	941854	1.16187e+06	533593	397257	764460	486916	773944	417369	152856	331425	313245	1.12566e+06	745852	930719	424380	529193	485376	806310	642191	256747	417009	397257	565494	1.6347e+06	198594
367	48.2166	2	712.916	1423.82	0.00324663	2.28023	3.55799	VVGTQAPVQLGSLR		F6HTR2	Putative uncharacterized protein OS=Vitis vinifera GN=VIT_14s0030g02180 PE=4 SV=1 - [F6HTR2_VITVI]	False	13.6477	M53 PP	M53 DV	1.98238e-10	42.1964	538818	607235	577975	923197	1.6462e+06	945142	1.55811e+06	941854	1.16187e+06	533593	397257	764460	486916	773944	417369	152856	331425	313245	1.12566e+06	745852	930719	424380	529193	485376	806310	642191	256747	417009	397257	565494	1.6347e+06	198594
367	48.2166	2	712.916	1423.82	0.00324628	2.27999	3.74334	VVGTQAPVQLGSLR		F6HTR2	Putative uncharacterized protein OS=Vitis vinifera GN=VIT_14s0030g02180 PE=4 SV=1 - [F6HTR2_VITVI]	False	13.6477	M53 PP	M53 DV	1.98238e-10	42.1964	538818	607235	577975	923197	1.6462e+06	945142	1.55811e+06	941854	1.16187e+06	533593	397257	764460	486916	773944	417369	152856	331425	313245	1.12566e+06	745852	930719	424380	529193	485376	806310	642191	256747	417009	397257	565494	1.6347e+06	198594
367	48.2166	2	712.916	1423.82	0.0032461	2.27986	3.44545	VVGTQAPVQLGSLR		F6HTR2	Putative uncharacterized protein OS=Vitis vinifera GN=VIT_14s0030g02180 PE=4 SV=1 - [F6HTR2_VITVI]	False	13.6477	M53 PP	M53 DV	1.98238e-10	42.1964	538818	607235	577975	923197	1.6462e+06	945142	1.55811e+06	941854	1.16187e+06	533593	397257	764460	486916	773944	417369	152856	331425	313245	1.12566e+06	745852	930719	424380	529193	485376	806310	642191	256747	417009	397257	565494	1.6347e+06	198594
367	48.2166	2	712.916	1423.82	0.00324741	2.28078	3.20668	VVGTQAPVQLGSLR		F6HTR2	Putative uncharacterized protein OS=Vitis vinifera GN=VIT_14s0030g02180 PE=4 SV=1 - [F6HTR2_VITVI]	False	13.6477	M53 PP	M53 DV	1.98238e-10	42.1964	538818	607235	577975	923197	1.6462e+06	945142	1.55811e+06	941854	1.16187e+06	533593	397257	764460	486916	773944	417369	152856	331425	313245	1.12566e+06	745852	930719	424380	529193	485376	806310	642191	256747	417009	397257	565494	1.6347e+06	198594
367	48.2166	2	712.916	1423.82	0.00324549	2.27944	3.61549	VVGTQAPVQLGSLR		F6HTR2	Putative uncharacterized protein OS=Vitis vinifera GN=VIT_14s0030g02180 PE=4 SV=1 - [F6HTR2_VITVI]	False	13.6477	M53 PP	M53 DV	1.98238e-10	42.1964	538818	607235	577975	923197	1.6462e+06	945142	1.55811e+06	941854	1.16187e+06	533593	397257	764460	486916	773944	417369	152856	331425	313245	1.12566e+06	745852	930719	424380	529193	485376	806310	642191	256747	417009	397257	565494	1.6347e+06	198594
367	48.2166	2	712.916	1423.82	0.00324602	2.2798	2.98911	VVGTQAPVQLGSLR		F6HTR2	Putative uncharacterized protein OS=Vitis vinifera GN=VIT_14s0030g02180 PE=4 SV=1 - [F6HTR2_VITVI]	False	13.6477	M53 PP	M53 DV	1.98238e-10	42.1964	538818	607235	577975	923197	1.6462e+06	945142	1.55811e+06	941854	1.16187e+06	533593	397257	764460	486916	773944	417369	152856	331425	313245	1.12566e+06	745852	930719	424380	529193	485376	806310	642191	256747	417009	397257	565494	1.6347e+06	198594
367	48.2166	2	712.916	1423.82	0.00324497	2.27907	3.73491	VVGTQAPVQLGSLR		F6HTR2	Putative uncharacterized protein OS=Vitis vinifera GN=VIT_14s0030g02180 PE=4 SV=1 - [F6HTR2_VITVI]	False	13.6477	M53 PP	M53 DV	1.98238e-10	42.1964	538818	607235	577975	923197	1.6462e+06	945142	1.55811e+06	941854	1.16187e+06	533593	397257	764460	486916	773944	417369	152856	331425	313245	1.12566e+06	745852	930719	424380	529193	485376	806310	642191	256747	417009	397257	565494	1.6347e+06	198594
367	48.2166	2	712.916	1423.82	0.00324619	2.27993	2.87131	VVGTQAPVQLGSLR		F6HTR2	Putative uncharacterized protein OS=Vitis vinifera GN=VIT_14s0030g02180 PE=4 SV=1 - [F6HTR2_VITVI]	False	13.6477	M53 PP	M53 DV	1.98238e-10	42.1964	538818	607235	577975	923197	1.6462e+06	945142	1.55811e+06	941854	1.16187e+06	533593	397257	764460	486916	773944	417369	152856	331425	313245	1.12566e+06	745852	930719	424380	529193	485376	806310	642191	256747	417009	397257	565494	1.6347e+06	198594
367	48.2166	2	712.916	1423.82	0.00324671	2.28029	2.50299	VVGTQAPVQLGSLR		F6HTR2	Putative uncharacterized protein OS=Vitis vinifera GN=VIT_14s0030g02180 PE=4 SV=1 - [F6HTR2_VITVI]	False	13.6477	M53 PP	M53 DV	1.98238e-10	42.1964	538818	607235	577975	923197	1.6462e+06	945142	1.55811e+06	941854	1.16187e+06	533593	397257	764460	486916	773944	417369	152856	331425	313245	1.12566e+06	745852	930719	424380	529193	485376	806310	642191	256747	417009	397257	565494	1.6347e+06	198594
367	48.2166	2	712.916	1423.82	0.00324541	2.27937	3.10974	VVGTQAPVQLGSLR		F6HTR2	Putative uncharacterized protein OS=Vitis vinifera GN=VIT_14s0030g02180 PE=4 SV=1 - [F6HTR2_VITVI]	False	13.6477	M53 PP	M53 DV	1.98238e-10	42.1964	538818	607235	577975	923197	1.6462e+06	945142	1.55811e+06	941854	1.16187e+06	533593	397257	764460	486916	773944	417369	152856	331425	313245	1.12566e+06	745852	930719	424380	529193	485376	806310	642191	256747	417009	397257	565494	1.6347e+06	198594
367	48.2166	2	712.916	1423.82	0.00324506	2.27913	3.23683	VVGTQAPVQLGSLR		F6HTR2	Putative uncharacterized protein OS=Vitis vinifera GN=VIT_14s0030g02180 PE=4 SV=1 - [F6HTR2_VITVI]	False	13.6477	M53 PP	M53 DV	1.98238e-10	42.1964	538818	607235	577975	923197	1.6462e+06	945142	1.55811e+06	941854	1.16187e+06	533593	397257	764460	486916	773944	417369	152856	331425	313245	1.12566e+06	745852	930719	424380	529193	485376	806310	642191	256747	417009	397257	565494	1.6347e+06	198594
1034	55.7121	2	953.432	1904.85	0.00740549	3.88772	2.31591	ESDAWPAEPQDAYGLEK		F6HTR2	Putative uncharacterized protein OS=Vitis vinifera GN=VIT_14s0030g02180 PE=4 SV=1 - [F6HTR2_VITVI]	False	21.5721	M53 PP	Mq2 M	2.61336e-05	82.4762	495836	540888	487605	804999	1.65498e+06	956610	1.45501e+06	1.067e+06	1.40727e+06	748112	611799	1.15062e+06	445257	17214	365511	117271	131551	22776.5	1.03587e+06	664359	785196	370046	532014	491266	752953	727520	310974	584657	611799	851151	1.49484e+06	4417.12
1034	55.7121	2	953.432	1904.85	0.00740555	3.88775	3.11262	ESDAWPAEPQDAYGLEK		F6HTR2	Putative uncharacterized protein OS=Vitis vinifera GN=VIT_14s0030g02180 PE=4 SV=1 - [F6HTR2_VITVI]	False	21.5721	M53 PP	Mq2 M	2.61336e-05	82.4762	495836	540888	487605	804999	1.65498e+06	956610	1.45501e+06	1.067e+06	1.40727e+06	748112	611799	1.15062e+06	445257	17214	365511	117271	131551	22776.5	1.03587e+06	664359	785196	370046	532014	491266	752953	727520	310974	584657	611799	851151	1.49484e+06	4417.12
1034	55.7121	2	953.432	1904.85	0.00740536	3.88765	2.30823	ESDAWPAEPQDAYGLEK		F6HTR2	Putative uncharacterized protein OS=Vitis vinifera GN=VIT_14s0030g02180 PE=4 SV=1 - [F6HTR2_VITVI]	False	21.5721	M53 PP	Mq2 M	2.61336e-05	82.4762	495836	540888	487605	804999	1.65498e+06	956610	1.45501e+06	1.067e+06	1.40727e+06	748112	611799	1.15062e+06	445257	17214	365511	117271	131551	22776.5	1.03587e+06	664359	785196	370046	532014	491266	752953	727520	310974	584657	611799	851151	1.49484e+06	4417.12
1034	55.7121	2	953.432	1904.85	0.0074051	3.88751	3.52593	ESDAWPAEPQDAYGLEK		F6HTR2	Putative uncharacterized protein OS=Vitis vinifera GN=VIT_14s0030g02180 PE=4 SV=1 - [F6HTR2_VITVI]	False	21.5721	M53 PP	Mq2 M	2.61336e-05	82.4762	495836	540888	487605	804999	1.65498e+06	956610	1.45501e+06	1.067e+06	1.40727e+06	748112	611799	1.15062e+06	445257	17214	365511	117271	131551	22776.5	1.03587e+06	664359	785196	370046	532014	491266	752953	727520	310974	584657	611799	851151	1.49484e+06	4417.12
1034	55.7121	2	953.432	1904.85	0.00740529	3.88761	2.67886	ESDAWPAEPQDAYGLEK		F6HTR2	Putative uncharacterized protein OS=Vitis vinifera GN=VIT_14s0030g02180 PE=4 SV=1 - [F6HTR2_VITVI]	False	21.5721	M53 PP	Mq2 M	2.61336e-05	82.4762	495836	540888	487605	804999	1.65498e+06	956610	1.45501e+06	1.067e+06	1.40727e+06	748112	611799	1.15062e+06	445257	17214	365511	117271	131551	22776.5	1.03587e+06	664359	785196	370046	532014	491266	752953	727520	310974	584657	611799	851151	1.49484e+06	4417.12
1034	55.7121	2	953.432	1904.85	0.00740581	3.88789	3.12968	ESDAWPAEPQDAYGLEK		F6HTR2	Putative uncharacterized protein OS=Vitis vinifera GN=VIT_14s0030g02180 PE=4 SV=1 - [F6HTR2_VITVI]	False	21.5721	M53 PP	Mq2 M	2.61336e-05	82.4762	495836	540888	487605	804999	1.65498e+06	956610	1.45501e+06	1.067e+06	1.40727e+06	748112	611799	1.15062e+06	445257	17214	365511	117271	131551	22776.5	1.03587e+06	664359	785196	370046	532014	491266	752953	727520	310974	584657	611799	851151	1.49484e+06	4417.12
1034	55.7121	2	953.432	1904.85	0.00740327	3.88655	2.9009	ESDAWPAEPQDAYGLEK		F6HTR2	Putative uncharacterized protein OS=Vitis vinifera GN=VIT_14s0030g02180 PE=4 SV=1 - [F6HTR2_VITVI]	False	21.5721	M53 PP	Mq2 M	2.61336e-05	82.4762	495836	540888	487605	804999	1.65498e+06	956610	1.45501e+06	1.067e+06	1.40727e+06	748112	611799	1.15062e+06	445257	17214	365511	117271	131551	22776.5	1.03587e+06	664359	785196	370046	532014	491266	752953	727520	310974	584657	611799	851151	1.49484e+06	4417.12
1034	55.7121	2	953.432	1904.85	0.00740406	3.88696	2.66381	ESDAWPAEPQDAYGLEK		F6HTR2	Putative uncharacterized protein OS=Vitis vinifera GN=VIT_14s0030g02180 PE=4 SV=1 - [F6HTR2_VITVI]	False	21.5721	M53 PP	Mq2 M	2.61336e-05	82.4762	495836	540888	487605	804999	1.65498e+06	956610	1.45501e+06	1.067e+06	1.40727e+06	748112	611799	1.15062e+06	445257	17214	365511	117271	131551	22776.5	1.03587e+06	664359	785196	370046	532014	491266	752953	727520	310974	584657	611799	851151	1.49484e+06	4417.12
1034	55.7121	2	953.432	1904.85	0.00740321	3.88652	2.62526	ESDAWPAEPQDAYGLEK		F6HTR2	Putative uncharacterized protein OS=Vitis vinifera GN=VIT_14s0030g02180 PE=4 SV=1 - [F6HTR2_VITVI]	False	21.5721	M53 PP	Mq2 M	2.61336e-05	82.4762	495836	540888	487605	804999	1.65498e+06	956610	1.45501e+06	1.067e+06	1.40727e+06	748112	611799	1.15062e+06	445257	17214	365511	117271	131551	22776.5	1.03587e+06	664359	785196	370046	532014	491266	752953	727520	310974	584657	611799	851151	1.49484e+06	4417.12
1034	55.7121	2	953.432	1904.85	0.00740347	3.88666	3.94283	ESDAWPAEPQDAYGLEK		F6HTR2	Putative uncharacterized protein OS=Vitis vinifera GN=VIT_14s0030g02180 PE=4 SV=1 - [F6HTR2_VITVI]	False	21.5721	M53 PP	Mq2 M	2.61336e-05	82.4762	495836	540888	487605	804999	1.65498e+06	956610	1.45501e+06	1.067e+06	1.40727e+06	748112	611799	1.15062e+06	445257	17214	365511	117271	131551	22776.5	1.03587e+06	664359	785196	370046	532014	491266	752953	727520	310974	584657	611799	851151	1.49484e+06	4417.12
1034	55.7121	2	953.432	1904.85	0.00740458	3.88724	2.65159	ESDAWPAEPQDAYGLEK		F6HTR2	Putative uncharacterized protein OS=Vitis vinifera GN=VIT_14s0030g02180 PE=4 SV=1 - [F6HTR2_VITVI]	False	21.5721	M53 PP	Mq2 M	2.61336e-05	82.4762	495836	540888	487605	804999	1.65498e+06	956610	1.45501e+06	1.067e+06	1.40727e+06	748112	611799	1.15062e+06	445257	17214	365511	117271	131551	22776.5	1.03587e+06	664359	785196	370046	532014	491266	752953	727520	310974	584657	611799	851151	1.49484e+06	4417.12
1034	55.7121	2	953.432	1904.85	0.00740425	3.88707	2.5407	ESDAWPAEPQDAYGLEK		F6HTR2	Putative uncharacterized protein OS=Vitis vinifera GN=VIT_14s0030g02180 PE=4 SV=1 - [F6HTR2_VITVI]	False	21.5721	M53 PP	Mq2 M	2.61336e-05	82.4762	495836	540888	487605	804999	1.65498e+06	956610	1.45501e+06	1.067e+06	1.40727e+06	748112	611799	1.15062e+06	445257	17214	365511	117271	131551	22776.5	1.03587e+06	664359	785196	370046	532014	491266	752953	727520	310974	584657	611799	851151	1.49484e+06	4417.12
1034	55.7121	2	953.432	1904.85	0.00740373	3.88679	2.76648	ESDAWPAEPQDAYGLEK		F6HTR2	Putative uncharacterized protein OS=Vitis vinifera GN=VIT_14s0030g02180 PE=4 SV=1 - [F6HTR2_VITVI]	False	21.5721	M53 PP	Mq2 M	2.61336e-05	82.4762	495836	540888	487605	804999	1.65498e+06	956610	1.45501e+06	1.067e+06	1.40727e+06	748112	611799	1.15062e+06	445257	17214	365511	117271	131551	22776.5	1.03587e+06	664359	785196	370046	532014	491266	752953	727520	310974	584657	611799	851151	1.49484e+06	4417.12
1034	55.7121	2	953.432	1904.85	0.00740386	3.88686	3.07798	ESDAWPAEPQDAYGLEK		F6HTR2	Putative uncharacterized protein OS=Vitis vinifera GN=VIT_14s0030g02180 PE=4 SV=1 - [F6HTR2_VITVI]	False	21.5721	M53 PP	Mq2 M	2.61336e-05	82.4762	495836	540888	487605	804999	1.65498e+06	956610	1.45501e+06	1.067e+06	1.40727e+06	748112	611799	1.15062e+06	445257	17214	365511	117271	131551	22776.5	1.03587e+06	664359	785196	370046	532014	491266	752953	727520	310974	584657	611799	851151	1.49484e+06	4417.12
1034	55.7121	2	953.432	1904.85	0.00740301	3.88641	2.53013	ESDAWPAEPQDAYGLEK		F6HTR2	Putative uncharacterized protein OS=Vitis vinifera GN=VIT_14s0030g02180 PE=4 SV=1 - [F6HTR2_VITVI]	False	21.5721	M53 PP	Mq2 M	2.61336e-05	82.4762	495836	540888	487605	804999	1.65498e+06	956610	1.45501e+06	1.067e+06	1.40727e+06	748112	611799	1.15062e+06	445257	17214	365511	117271	131551	22776.5	1.03587e+06	664359	785196	370046	532014	491266	752953	727520	310974	584657	611799	851151	1.49484e+06	4417.12
1034	55.7121	2	953.432	1904.85	0.00740379	3.88683	3.36502	ESDAWPAEPQDAYGLEK		F6HTR2	Putative uncharacterized protein OS=Vitis vinifera GN=VIT_14s0030g02180 PE=4 SV=1 - [F6HTR2_VITVI]	False	21.5721	M53 PP	Mq2 M	2.61336e-05	82.4762	495836	540888	487605	804999	1.65498e+06	956610	1.45501e+06	1.067e+06	1.40727e+06	748112	611799	1.15062e+06	445257	17214	365511	117271	131551	22776.5	1.03587e+06	664359	785196	370046	532014	491266	752953	727520	310974	584657	611799	851151	1.49484e+06	4417.12
1034	55.7121	2	953.432	1904.85	0.00740412	3.887	2.64895	ESDAWPAEPQDAYGLEK		F6HTR2	Putative uncharacterized protein OS=Vitis vinifera GN=VIT_14s0030g02180 PE=4 SV=1 - [F6HTR2_VITVI]	False	21.5721	M53 PP	Mq2 M	2.61336e-05	82.4762	495836	540888	487605	804999	1.65498e+06	956610	1.45501e+06	1.067e+06	1.40727e+06	748112	611799	1.15062e+06	445257	17214	365511	117271	131551	22776.5	1.03587e+06	664359	785196	370046	532014	491266	752953	727520	310974	584657	611799	851151	1.49484e+06	4417.12
1034	55.7121	2	953.432	1904.85	0.00740281	3.88631	2.60005	ESDAWPAEPQDAYGLEK		F6HTR2	Putative uncharacterized protein OS=Vitis vinifera GN=VIT_14s0030g02180 PE=4 SV=1 - [F6HTR2_VITVI]	False	21.5721	M53 PP	Mq2 M	2.61336e-05	82.4762	495836	540888	487605	804999	1.65498e+06	956610	1.45501e+06	1.067e+06	1.40727e+06	748112	611799	1.15062e+06	445257	17214	365511	117271	131551	22776.5	1.03587e+06	664359	785196	370046	532014	491266	752953	727520	310974	584657	611799	851151	1.49484e+06	4417.12
1034	55.7121	2	953.432	1904.85	0.0074034	3.88662	2.47949	ESDAWPAEPQDAYGLEK		F6HTR2	Putative uncharacterized protein OS=Vitis vinifera GN=VIT_14s0030g02180 PE=4 SV=1 - [F6HTR2_VITVI]	False	21.5721	M53 PP	Mq2 M	2.61336e-05	82.4762	495836	540888	487605	804999	1.65498e+06	956610	1.45501e+06	1.067e+06	1.40727e+06	748112	611799	1.15062e+06	445257	17214	365511	117271	131551	22776.5	1.03587e+06	664359	785196	370046	532014	491266	752953	727520	310974	584657	611799	851151	1.49484e+06	4417.12
1034	55.7121	2	953.432	1904.85	0.00740242	3.8861	2.28771	ESDAWPAEPQDAYGLEK		F6HTR2	Putative uncharacterized protein OS=Vitis vinifera GN=VIT_14s0030g02180 PE=4 SV=1 - [F6HTR2_VITVI]	False	21.5721	M53 PP	Mq2 M	2.61336e-05	82.4762	495836	540888	487605	804999	1.65498e+06	956610	1.45501e+06	1.067e+06	1.40727e+06	748112	611799	1.15062e+06	445257	17214	365511	117271	131551	22776.5	1.03587e+06	664359	785196	370046	532014	491266	752953	727520	310974	584657	611799	851151	1.49484e+06	4417.12
1034	55.7121	2	953.432	1904.85	0.0074036	3.88672	3.13813	ESDAWPAEPQDAYGLEK		F6HTR2	Putative uncharacterized protein OS=Vitis vinifera GN=VIT_14s0030g02180 PE=4 SV=1 - [F6HTR2_VITVI]	False	21.5721	M53 PP	Mq2 M	2.61336e-05	82.4762	495836	540888	487605	804999	1.65498e+06	956610	1.45501e+06	1.067e+06	1.40727e+06	748112	611799	1.15062e+06	445257	17214	365511	117271	131551	22776.5	1.03587e+06	664359	785196	370046	532014	491266	752953	727520	310974	584657	611799	851151	1.49484e+06	4417.12
1034	55.7121	2	953.432	1904.85	0.00740222	3.886	2.60701	ESDAWPAEPQDAYGLEK		F6HTR2	Putative uncharacterized protein OS=Vitis vinifera GN=VIT_14s0030g02180 PE=4 SV=1 - [F6HTR2_VITVI]	False	21.5721	M53 PP	Mq2 M	2.61336e-05	82.4762	495836	540888	487605	804999	1.65498e+06	956610	1.45501e+06	1.067e+06	1.40727e+06	748112	611799	1.15062e+06	445257	17214	365511	117271	131551	22776.5	1.03587e+06	664359	785196	370046	532014	491266	752953	727520	310974	584657	611799	851151	1.49484e+06	4417.12
1034	55.7121	2	953.432	1904.85	0.00740294	3.88638	2.69448	ESDAWPAEPQDAYGLEK		F6HTR2	Putative uncharacterized protein OS=Vitis vinifera GN=VIT_14s0030g02180 PE=4 SV=1 - [F6HTR2_VITVI]	False	21.5721	M53 PP	Mq2 M	2.61336e-05	82.4762	495836	540888	487605	804999	1.65498e+06	956610	1.45501e+06	1.067e+06	1.40727e+06	748112	611799	1.15062e+06	445257	17214	365511	117271	131551	22776.5	1.03587e+06	664359	785196	370046	532014	491266	752953	727520	310974	584657	611799	851151	1.49484e+06	4417.12
1034	55.7121	2	953.432	1904.85	0.00740392	3.8869	2.41439	ESDAWPAEPQDAYGLEK		F6HTR2	Putative uncharacterized protein OS=Vitis vinifera GN=VIT_14s0030g02180 PE=4 SV=1 - [F6HTR2_VITVI]	False	21.5721	M53 PP	Mq2 M	2.61336e-05	82.4762	495836	540888	487605	804999	1.65498e+06	956610	1.45501e+06	1.067e+06	1.40727e+06	748112	611799	1.15062e+06	445257	17214	365511	117271	131551	22776.5	1.03587e+06	664359	785196	370046	532014	491266	752953	727520	310974	584657	611799	851151	1.49484e+06	4417.12
1034	55.7121	2	953.432	1904.85	0.00740399	3.88693	2.20154	ESDAWPAEPQDAYGLEK		F6HTR2	Putative uncharacterized protein OS=Vitis vinifera GN=VIT_14s0030g02180 PE=4 SV=1 - [F6HTR2_VITVI]	False	21.5721	M53 PP	Mq2 M	2.61336e-05	82.4762	495836	540888	487605	804999	1.65498e+06	956610	1.45501e+06	1.067e+06	1.40727e+06	748112	611799	1.15062e+06	445257	17214	365511	117271	131551	22776.5	1.03587e+06	664359	785196	370046	532014	491266	752953	727520	310974	584657	611799	851151	1.49484e+06	4417.12
1034	55.7121	2	953.432	1904.85	0.0074015	3.88562	2.73828	ESDAWPAEPQDAYGLEK		F6HTR2	Putative uncharacterized protein OS=Vitis vinifera GN=VIT_14s0030g02180 PE=4 SV=1 - [F6HTR2_VITVI]	False	21.5721	M53 PP	Mq2 M	2.61336e-05	82.4762	495836	540888	487605	804999	1.65498e+06	956610	1.45501e+06	1.067e+06	1.40727e+06	748112	611799	1.15062e+06	445257	17214	365511	117271	131551	22776.5	1.03587e+06	664359	785196	370046	532014	491266	752953	727520	310974	584657	611799	851151	1.49484e+06	4417.12
1034	55.7121	2	953.432	1904.85	0.00740262	3.88621	3.1142	ESDAWPAEPQDAYGLEK		F6HTR2	Putative uncharacterized protein OS=Vitis vinifera GN=VIT_14s0030g02180 PE=4 SV=1 - [F6HTR2_VITVI]	False	21.5721	M53 PP	Mq2 M	2.61336e-05	82.4762	495836	540888	487605	804999	1.65498e+06	956610	1.45501e+06	1.067e+06	1.40727e+06	748112	611799	1.15062e+06	445257	17214	365511	117271	131551	22776.5	1.03587e+06	664359	785196	370046	532014	491266	752953	727520	310974	584657	611799	851151	1.49484e+06	4417.12
1034	55.7121	2	953.432	1904.85	0.00740189	3.88583	1.92736	ESDAWPAEPQDAYGLEK		F6HTR2	Putative uncharacterized protein OS=Vitis vinifera GN=VIT_14s0030g02180 PE=4 SV=1 - [F6HTR2_VITVI]	False	21.5721	M53 PP	Mq2 M	2.61336e-05	82.4762	495836	540888	487605	804999	1.65498e+06	956610	1.45501e+06	1.067e+06	1.40727e+06	748112	611799	1.15062e+06	445257	17214	365511	117271	131551	22776.5	1.03587e+06	664359	785196	370046	532014	491266	752953	727520	310974	584657	611799	851151	1.49484e+06	4417.12
1034	55.7121	2	953.432	1904.85	0.00740229	3.88604	2.58329	ESDAWPAEPQDAYGLEK		F6HTR2	Putative uncharacterized protein OS=Vitis vinifera GN=VIT_14s0030g02180 PE=4 SV=1 - [F6HTR2_VITVI]	False	21.5721	M53 PP	Mq2 M	2.61336e-05	82.4762	495836	540888	487605	804999	1.65498e+06	956610	1.45501e+06	1.067e+06	1.40727e+06	748112	611799	1.15062e+06	445257	17214	365511	117271	131551	22776.5	1.03587e+06	664359	785196	370046	532014	491266	752953	727520	310974	584657	611799	851151	1.49484e+06	4417.12
1034	55.7121	2	953.432	1904.85	0.00740216	3.88597	2.73739	ESDAWPAEPQDAYGLEK		F6HTR2	Putative uncharacterized protein OS=Vitis vinifera GN=VIT_14s0030g02180 PE=4 SV=1 - [F6HTR2_VITVI]	False	21.5721	M53 PP	Mq2 M	2.61336e-05	82.4762	495836	540888	487605	804999	1.65498e+06	956610	1.45501e+06	1.067e+06	1.40727e+06	748112	611799	1.15062e+06	445257	17214	365511	117271	131551	22776.5	1.03587e+06	664359	785196	370046	532014	491266	752953	727520	310974	584657	611799	851151	1.49484e+06	4417.12
1034	55.7121	2	953.432	1904.85	0.00740137	3.88555	3.03998	ESDAWPAEPQDAYGLEK		F6HTR2	Putative uncharacterized protein OS=Vitis vinifera GN=VIT_14s0030g02180 PE=4 SV=1 - [F6HTR2_VITVI]	False	21.5721	M53 PP	Mq2 M	2.61336e-05	82.4762	495836	540888	487605	804999	1.65498e+06	956610	1.45501e+06	1.067e+06	1.40727e+06	748112	611799	1.15062e+06	445257	17214	365511	117271	131551	22776.5	1.03587e+06	664359	785196	370046	532014	491266	752953	727520	310974	584657	611799	851151	1.49484e+06	4417.12
1034	55.7121	2	953.432	1904.85	0.00740249	3.88614	2.68987	ESDAWPAEPQDAYGLEK		F6HTR2	Putative uncharacterized protein OS=Vitis vinifera GN=VIT_14s0030g02180 PE=4 SV=1 - [F6HTR2_VITVI]	False	21.5721	M53 PP	Mq2 M	2.61336e-05	82.4762	495836	540888	487605	804999	1.65498e+06	956610	1.45501e+06	1.067e+06	1.40727e+06	748112	611799	1.15062e+06	445257	17214	365511	117271	131551	22776.5	1.03587e+06	664359	785196	370046	532014	491266	752953	727520	310974	584657	611799	851151	1.49484e+06	4417.12
1034	55.7121	2	953.432	1904.85	0.00740288	3.88635	2.8333	ESDAWPAEPQDAYGLEK		F6HTR2	Putative uncharacterized protein OS=Vitis vinifera GN=VIT_14s0030g02180 PE=4 SV=1 - [F6HTR2_VITVI]	False	21.5721	M53 PP	Mq2 M	2.61336e-05	82.4762	495836	540888	487605	804999	1.65498e+06	956610	1.45501e+06	1.067e+06	1.40727e+06	748112	611799	1.15062e+06	445257	17214	365511	117271	131551	22776.5	1.03587e+06	664359	785196	370046	532014	491266	752953	727520	310974	584657	611799	851151	1.49484e+06	4417.12
1034	55.7121	2	953.432	1904.85	0.00740077	3.88524	2.08518	ESDAWPAEPQDAYGLEK		F6HTR2	Putative uncharacterized protein OS=Vitis vinifera GN=VIT_14s0030g02180 PE=4 SV=1 - [F6HTR2_VITVI]	False	21.5721	M53 PP	Mq2 M	2.61336e-05	82.4762	495836	540888	487605	804999	1.65498e+06	956610	1.45501e+06	1.067e+06	1.40727e+06	748112	611799	1.15062e+06	445257	17214	365511	117271	131551	22776.5	1.03587e+06	664359	785196	370046	532014	491266	752953	727520	310974	584657	611799	851151	1.49484e+06	4417.12
1106	65.7719	2	485.774	969.533	0.000966893	0.997278	1.89633	ITYFWIK		F6HTR2	Putative uncharacterized protein OS=Vitis vinifera GN=VIT_14s0030g02180 PE=4 SV=1 - [F6HTR2_VITVI]	False	24.1234	M53 PP	Mq2 M	0.17541	86.773	132331	95626.7	99578.1	307983	249820	123761	282385	192489	221572	159986	128360	250341	87756.8	0	81617.6	17670.9	17905.5	0	276456	117456	160352	141575	80307.9	63557.3	146132	131246	48962.4	125031	128360	185185	294622	0
1106	65.7719	2	485.774	969.533	0.00096626	0.996625	1.87243	ITYFWIK		F6HTR2	Putative uncharacterized protein OS=Vitis vinifera GN=VIT_14s0030g02180 PE=4 SV=1 - [F6HTR2_VITVI]	False	24.1234	M53 PP	Mq2 M	0.17541	86.773	132331	95626.7	99578.1	307983	249820	123761	282385	192489	221572	159986	128360	250341	87756.8	0	81617.6	17670.9	17905.5	0	276456	117456	160352	141575	80307.9	63557.3	146132	131246	48962.4	125031	128360	185185	294622	0
1106	65.7719	2	485.774	969.533	0.000966703	0.997082	1.71722	ITYFWIK		F6HTR2	Putative uncharacterized protein OS=Vitis vinifera GN=VIT_14s0030g02180 PE=4 SV=1 - [F6HTR2_VITVI]	False	24.1234	M53 PP	Mq2 M	0.17541	86.773	132331	95626.7	99578.1	307983	249820	123761	282385	192489	221572	159986	128360	250341	87756.8	0	81617.6	17670.9	17905.5	0	276456	117456	160352	141575	80307.9	63557.3	146132	131246	48962.4	125031	128360	185185	294622	0
1106	65.7719	2	485.774	969.533	0.00096683	0.997213	1.74623	ITYFWIK		F6HTR2	Putative uncharacterized protein OS=Vitis vinifera GN=VIT_14s0030g02180 PE=4 SV=1 - [F6HTR2_VITVI]	False	24.1234	M53 PP	Mq2 M	0.17541	86.773	132331	95626.7	99578.1	307983	249820	123761	282385	192489	221572	159986	128360	250341	87756.8	0	81617.6	17670.9	17905.5	0	276456	117456	160352	141575	80307.9	63557.3	146132	131246	48962.4	125031	128360	185185	294622	0
1106	65.7719	2	485.774	969.533	0.000965817	0.996168	1.19411	ITYFWIK		F6HTR2	Putative uncharacterized protein OS=Vitis vinifera GN=VIT_14s0030g02180 PE=4 SV=1 - [F6HTR2_VITVI]	False	24.1234	M53 PP	Mq2 M	0.17541	86.773	132331	95626.7	99578.1	307983	249820	123761	282385	192489	221572	159986	128360	250341	87756.8	0	81617.6	17670.9	17905.5	0	276456	117456	160352	141575	80307.9	63557.3	146132	131246	48962.4	125031	128360	185185	294622	0
1106	65.7719	2	485.774	969.533	0.000965753	0.996102	1.26395	ITYFWIK		F6HTR2	Putative uncharacterized protein OS=Vitis vinifera GN=VIT_14s0030g02180 PE=4 SV=1 - [F6HTR2_VITVI]	False	24.1234	M53 PP	Mq2 M	0.17541	86.773	132331	95626.7	99578.1	307983	249820	123761	282385	192489	221572	159986	128360	250341	87756.8	0	81617.6	17670.9	17905.5	0	276456	117456	160352	141575	80307.9	63557.3	146132	131246	48962.4	125031	128360	185185	294622	0
1106	65.7719	2	485.774	969.533	0.000965627	0.995971	1.9448	ITYFWIK		F6HTR2	Putative uncharacterized protein OS=Vitis vinifera GN=VIT_14s0030g02180 PE=4 SV=1 - [F6HTR2_VITVI]	False	24.1234	M53 PP	Mq2 M	0.17541	86.773	132331	95626.7	99578.1	307983	249820	123761	282385	192489	221572	159986	128360	250341	87756.8	0	81617.6	17670.9	17905.5	0	276456	117456	160352	141575	80307.9	63557.3	146132	131246	48962.4	125031	128360	185185	294622	0
1106	65.7719	2	485.774	969.533	0.00096569	0.996037	2.10687	ITYFWIK		F6HTR2	Putative uncharacterized protein OS=Vitis vinifera GN=VIT_14s0030g02180 PE=4 SV=1 - [F6HTR2_VITVI]	False	24.1234	M53 PP	Mq2 M	0.17541	86.773	132331	95626.7	99578.1	307983	249820	123761	282385	192489	221572	159986	128360	250341	87756.8	0	81617.6	17670.9	17905.5	0	276456	117456	160352	141575	80307.9	63557.3	146132	131246	48962.4	125031	128360	185185	294622	0
1106	65.7719	2	485.774	969.533	0.000966197	0.99656	1.50389	ITYFWIK		F6HTR2	Putative uncharacterized protein OS=Vitis vinifera GN=VIT_14s0030g02180 PE=4 SV=1 - [F6HTR2_VITVI]	False	24.1234	M53 PP	Mq2 M	0.17541	86.773	132331	95626.7	99578.1	307983	249820	123761	282385	192489	221572	159986	128360	250341	87756.8	0	81617.6	17670.9	17905.5	0	276456	117456	160352	141575	80307.9	63557.3	146132	131246	48962.4	125031	128360	185185	294622	0
1106	65.7719	2	485.774	969.533	0.000965119	0.995448	1.88309	ITYFWIK		F6HTR2	Putative uncharacterized protein OS=Vitis vinifera GN=VIT_14s0030g02180 PE=4 SV=1 - [F6HTR2_VITVI]	False	24.1234	M53 PP	Mq2 M	0.17541	86.773	132331	95626.7	99578.1	307983	249820	123761	282385	192489	221572	159986	128360	250341	87756.8	0	81617.6	17670.9	17905.5	0	276456	117456	160352	141575	80307.9	63557.3	146132	131246	48962.4	125031	128360	185185	294622	0
1106	65.7719	2	485.774	969.533	0.000964357	0.994662	1.56162	ITYFWIK		F6HTR2	Putative uncharacterized protein OS=Vitis vinifera GN=VIT_14s0030g02180 PE=4 SV=1 - [F6HTR2_VITVI]	False	24.1234	M53 PP	Mq2 M	0.17541	86.773	132331	95626.7	99578.1	307983	249820	123761	282385	192489	221572	159986	128360	250341	87756.8	0	81617.6	17670.9	17905.5	0	276456	117456	160352	141575	80307.9	63557.3	146132	131246	48962.4	125031	128360	185185	294622	0
1106	65.7719	2	485.774	969.533	0.000964611	0.994924	1.63813	ITYFWIK		F6HTR2	Putative uncharacterized protein OS=Vitis vinifera GN=VIT_14s0030g02180 PE=4 SV=1 - [F6HTR2_VITVI]	False	24.1234	M53 PP	Mq2 M	0.17541	86.773	132331	95626.7	99578.1	307983	249820	123761	282385	192489	221572	159986	128360	250341	87756.8	0	81617.6	17670.9	17905.5	0	276456	117456	160352	141575	80307.9	63557.3	146132	131246	48962.4	125031	128360	185185	294622	0
1106	65.7719	2	485.774	969.533	0.000966007	0.996364	1.40421	ITYFWIK		F6HTR2	Putative uncharacterized protein OS=Vitis vinifera GN=VIT_14s0030g02180 PE=4 SV=1 - [F6HTR2_VITVI]	False	24.1234	M53 PP	Mq2 M	0.17541	86.773	132331	95626.7	99578.1	307983	249820	123761	282385	192489	221572	159986	128360	250341	87756.8	0	81617.6	17670.9	17905.5	0	276456	117456	160352	141575	80307.9	63557.3	146132	131246	48962.4	125031	128360	185185	294622	0
1106	65.7719	2	485.774	969.533	0.000964039	0.994334	1.52769	ITYFWIK		F6HTR2	Putative uncharacterized protein OS=Vitis vinifera GN=VIT_14s0030g02180 PE=4 SV=1 - [F6HTR2_VITVI]	False	24.1234	M53 PP	Mq2 M	0.17541	86.773	132331	95626.7	99578.1	307983	249820	123761	282385	192489	221572	159986	128360	250341	87756.8	0	81617.6	17670.9	17905.5	0	276456	117456	160352	141575	80307.9	63557.3	146132	131246	48962.4	125031	128360	185185	294622	0
1106	65.7719	2	485.774	969.533	0.000964992	0.995317	2.00044	ITYFWIK		F6HTR2	Putative uncharacterized protein OS=Vitis vinifera GN=VIT_14s0030g02180 PE=4 SV=1 - [F6HTR2_VITVI]	False	24.1234	M53 PP	Mq2 M	0.17541	86.773	132331	95626.7	99578.1	307983	249820	123761	282385	192489	221572	159986	128360	250341	87756.8	0	81617.6	17670.9	17905.5	0	276456	117456	160352	141575	80307.9	63557.3	146132	131246	48962.4	125031	128360	185185	294622	0
1106	65.7719	2	485.774	969.533	0.000965246	0.995579	1.49572	ITYFWIK		F6HTR2	Putative uncharacterized protein OS=Vitis vinifera GN=VIT_14s0030g02180 PE=4 SV=1 - [F6HTR2_VITVI]	False	24.1234	M53 PP	Mq2 M	0.17541	86.773	132331	95626.7	99578.1	307983	249820	123761	282385	192489	221572	159986	128360	250341	87756.8	0	81617.6	17670.9	17905.5	0	276456	117456	160352	141575	80307.9	63557.3	146132	131246	48962.4	125031	128360	185185	294622	0
1333	31.4088	2	516.291	1030.57	0.000919423	0.892153	1.50317	QLETNVSLK		F6HTR2	Putative uncharacterized protein OS=Vitis vinifera GN=VIT_14s0030g02180 PE=4 SV=1 - [F6HTR2_VITVI]	False	10.7434	M53 PP	Mq2 M	1.21138e-09	58.773	100326	91950.7	90313	149118	267265	148189	299782	215950	246958	180066	132866	199043	72625	127175	88578.4	17238.4	43130.9	30613.7	209594	112941	145432	68547.4	85916.1	76102.3	155135	147243	54572.2	140723	132866	147238	243820	32633.3
1333	31.4088	2	516.291	1030.57	0.000918232	0.890998	1.00892	QLETNVSLK		F6HTR2	Putative uncharacterized protein OS=Vitis vinifera GN=VIT_14s0030g02180 PE=4 SV=1 - [F6HTR2_VITVI]	False	10.7434	M53 PP	Mq2 M	1.21138e-09	58.773	100326	91950.7	90313	149118	267265	148189	299782	215950	246958	180066	132866	199043	72625	127175	88578.4	17238.4	43130.9	30613.7	209594	112941	145432	68547.4	85916.1	76102.3	155135	147243	54572.2	140723	132866	147238	243820	32633.3
1333	31.4088	2	516.291	1030.57	0.000918351	0.891113	1.19894	QLETNVSLK		F6HTR2	Putative uncharacterized protein OS=Vitis vinifera GN=VIT_14s0030g02180 PE=4 SV=1 - [F6HTR2_VITVI]	False	10.7434	M53 PP	Mq2 M	1.21138e-09	58.773	100326	91950.7	90313	149118	267265	148189	299782	215950	246958	180066	132866	199043	72625	127175	88578.4	17238.4	43130.9	30613.7	209594	112941	145432	68547.4	85916.1	76102.3	155135	147243	54572.2	140723	132866	147238	243820	32633.3
1333	31.4088	2	516.291	1030.57	0.000917277	0.890071	1.21246	QLETNVSLK		F6HTR2	Putative uncharacterized protein OS=Vitis vinifera GN=VIT_14s0030g02180 PE=4 SV=1 - [F6HTR2_VITVI]	False	10.7434	M53 PP	Mq2 M	1.21138e-09	58.773	100326	91950.7	90313	149118	267265	148189	299782	215950	246958	180066	132866	199043	72625	127175	88578.4	17238.4	43130.9	30613.7	209594	112941	145432	68547.4	85916.1	76102.3	155135	147243	54572.2	140723	132866	147238	243820	32633.3
1333	31.4088	2	516.291	1030.57	0.000917874	0.89065	1.43175	QLETNVSLK		F6HTR2	Putative uncharacterized protein OS=Vitis vinifera GN=VIT_14s0030g02180 PE=4 SV=1 - [F6HTR2_VITVI]	False	10.7434	M53 PP	Mq2 M	1.21138e-09	58.773	100326	91950.7	90313	149118	267265	148189	299782	215950	246958	180066	132866	199043	72625	127175	88578.4	17238.4	43130.9	30613.7	209594	112941	145432	68547.4	85916.1	76102.3	155135	147243	54572.2	140723	132866	147238	243820	32633.3
1333	31.4088	2	516.291	1030.57	0.00091656	0.889375	1.54153	QLETNVSLK		F6HTR2	Putative uncharacterized protein OS=Vitis vinifera GN=VIT_14s0030g02180 PE=4 SV=1 - [F6HTR2_VITVI]	False	10.7434	M53 PP	Mq2 M	1.21138e-09	58.773	100326	91950.7	90313	149118	267265	148189	299782	215950	246958	180066	132866	199043	72625	127175	88578.4	17238.4	43130.9	30613.7	209594	112941	145432	68547.4	85916.1	76102.3	155135	147243	54572.2	140723	132866	147238	243820	32633.3
1333	31.4088	2	516.291	1030.57	0.000916799	0.889607	1.15346	QLETNVSLK		F6HTR2	Putative uncharacterized protein OS=Vitis vinifera GN=VIT_14s0030g02180 PE=4 SV=1 - [F6HTR2_VITVI]	False	10.7434	M53 PP	Mq2 M	1.21138e-09	58.773	100326	91950.7	90313	149118	267265	148189	299782	215950	246958	180066	132866	199043	72625	127175	88578.4	17238.4	43130.9	30613.7	209594	112941	145432	68547.4	85916.1	76102.3	155135	147243	54572.2	140723	132866	147238	243820	32633.3
1333	31.4088	2	516.291	1030.57	0.000917396	0.890187	1.56646	QLETNVSLK		F6HTR2	Putative uncharacterized protein OS=Vitis vinifera GN=VIT_14s0030g02180 PE=4 SV=1 - [F6HTR2_VITVI]	False	10.7434	M53 PP	Mq2 M	1.21138e-09	58.773	100326	91950.7	90313	149118	267265	148189	299782	215950	246958	180066	132866	199043	72625	127175	88578.4	17238.4	43130.9	30613.7	209594	112941	145432	68547.4	85916.1	76102.3	155135	147243	54572.2	140723	132866	147238	243820	32633.3
1333	31.4088	2	516.291	1030.57	0.000917516	0.890303	1.19283	QLETNVSLK		F6HTR2	Putative uncharacterized protein OS=Vitis vinifera GN=VIT_14s0030g02180 PE=4 SV=1 - [F6HTR2_VITVI]	False	10.7434	M53 PP	Mq2 M	1.21138e-09	58.773	100326	91950.7	90313	149118	267265	148189	299782	215950	246958	180066	132866	199043	72625	127175	88578.4	17238.4	43130.9	30613.7	209594	112941	145432	68547.4	85916.1	76102.3	155135	147243	54572.2	140723	132866	147238	243820	32633.3
1333	31.4088	2	516.291	1030.57	0.000915601	0.888445	0.979705	QLETNVSLK		F6HTR2	Putative uncharacterized protein OS=Vitis vinifera GN=VIT_14s0030g02180 PE=4 SV=1 - [F6HTR2_VITVI]	False	10.7434	M53 PP	Mq2 M	1.21138e-09	58.773	100326	91950.7	90313	149118	267265	148189	299782	215950	246958	180066	132866	199043	72625	127175	88578.4	17238.4	43130.9	30613.7	209594	112941	145432	68547.4	85916.1	76102.3	155135	147243	54572.2	140723	132866	147238	243820	32633.3
1548	63.0674	3	524.295	1569.86	0.0015819	1.00767	2.34851	ISITGAGGFIASHIAR		F6HTR2	Putative uncharacterized protein OS=Vitis vinifera GN=VIT_14s0030g02180 PE=4 SV=1 - [F6HTR2_VITVI]	False	4.98917	Mq2 DV	M53 M	0.000188415	49.4168	142602	109070	153792	109531	131159	100726	239821	145508	85880.7	198798	189924	300985	211208	72572.8	151400	51187.1	70612	33969.9	297914	133968	247653	50349.8	42162.8	51727.7	124105	99212.7	18977.7	155362	189924	222648	709078	18622.2
4702	63.0674	2	785.941	1569.87	0.00437868	2.78922	---	ISITGAGGFIASHIAR		F6HTR2	Putative uncharacterized protein OS=Vitis vinifera GN=VIT_14s0030g02180 PE=4 SV=1 - [F6HTR2_VITVI]	False	12.9857	M53 PP	M53 M	7.59249e-10	55.6218	73159	75712.9	89440.9	100733	159105	72089.4	179643	99428.6	106699	92167.3	85257.2	157046	64751.8	66771.1	51281	17621.2	32849.5	23584.5	152839	92996.3	144028	46305.4	51146.5	37021.4	92963.7	67794.2	23578	72029.7	85257.2	116172	217388	17133.5
1548	63.0674	3	524.295	1569.86	0.00158307	1.00841	2.17302	ISITGAGGFIASHIAR		F6HTR2	Putative uncharacterized protein OS=Vitis vinifera GN=VIT_14s0030g02180 PE=4 SV=1 - [F6HTR2_VITVI]	False	4.98917	Mq2 DV	M53 M	0.000188415	49.4168	142602	109070	153792	109531	131159	100726	239821	145508	85880.7	198798	189924	300985	211208	72572.8	151400	51187.1	70612	33969.9	297914	133968	247653	50349.8	42162.8	51727.7	124105	99212.7	18977.7	155362	189924	222648	709078	18622.2
4702	63.0674	2	785.941	1569.87	0.00437986	2.78996	---	ISITGAGGFIASHIAR		F6HTR2	Putative uncharacterized protein OS=Vitis vinifera GN=VIT_14s0030g02180 PE=4 SV=1 - [F6HTR2_VITVI]	False	12.9857	M53 PP	M53 M	7.59249e-10	55.6218	73159	75712.9	89440.9	100733	159105	72089.4	179643	99428.6	106699	92167.3	85257.2	157046	64751.8	66771.1	51281	17621.2	32849.5	23584.5	152839	92996.3	144028	46305.4	51146.5	37021.4	92963.7	67794.2	23578	72029.7	85257.2	116172	217388	17133.5
1548	63.0674	3	524.295	1569.86	0.00158202	1.00774	3.00595	ISITGAGGFIASHIAR		F6HTR2	Putative uncharacterized protein OS=Vitis vinifera GN=VIT_14s0030g02180 PE=4 SV=1 - [F6HTR2_VITVI]	False	4.98917	Mq2 DV	M53 M	0.000188415	49.4168	142602	109070	153792	109531	131159	100726	239821	145508	85880.7	198798	189924	300985	211208	72572.8	151400	51187.1	70612	33969.9	297914	133968	247653	50349.8	42162.8	51727.7	124105	99212.7	18977.7	155362	189924	222648	709078	18622.2
4702	63.0674	2	785.941	1569.87	0.0043788	2.78929	---	ISITGAGGFIASHIAR		F6HTR2	Putative uncharacterized protein OS=Vitis vinifera GN=VIT_14s0030g02180 PE=4 SV=1 - [F6HTR2_VITVI]	False	12.9857	M53 PP	M53 M	7.59249e-10	55.6218	73159	75712.9	89440.9	100733	159105	72089.4	179643	99428.6	106699	92167.3	85257.2	157046	64751.8	66771.1	51281	17621.2	32849.5	23584.5	152839	92996.3	144028	46305.4	51146.5	37021.4	92963.7	67794.2	23578	72029.7	85257.2	116172	217388	17133.5
1548	63.0674	3	524.295	1569.86	0.00158319	1.00849	2.27642	ISITGAGGFIASHIAR		F6HTR2	Putative uncharacterized protein OS=Vitis vinifera GN=VIT_14s0030g02180 PE=4 SV=1 - [F6HTR2_VITVI]	False	4.98917	Mq2 DV	M53 M	0.000188415	49.4168	142602	109070	153792	109531	131159	100726	239821	145508	85880.7	198798	189924	300985	211208	72572.8	151400	51187.1	70612	33969.9	297914	133968	247653	50349.8	42162.8	51727.7	124105	99212.7	18977.7	155362	189924	222648	709078	18622.2
4702	63.0674	2	785.941	1569.87	0.00437997	2.79004	---	ISITGAGGFIASHIAR		F6HTR2	Putative uncharacterized protein OS=Vitis vinifera GN=VIT_14s0030g02180 PE=4 SV=1 - [F6HTR2_VITVI]	False	12.9857	M53 PP	M53 M	7.59249e-10	55.6218	73159	75712.9	89440.9	100733	159105	72089.4	179643	99428.6	106699	92167.3	85257.2	157046	64751.8	66771.1	51281	17621.2	32849.5	23584.5	152839	92996.3	144028	46305.4	51146.5	37021.4	92963.7	67794.2	23578	72029.7	85257.2	116172	217388	17133.5
1548	63.0674	3	524.295	1569.86	0.00158237	1.00797	2.65731	ISITGAGGFIASHIAR		F6HTR2	Putative uncharacterized protein OS=Vitis vinifera GN=VIT_14s0030g02180 PE=4 SV=1 - [F6HTR2_VITVI]	False	4.98917	Mq2 DV	M53 M	0.000188415	49.4168	142602	109070	153792	109531	131159	100726	239821	145508	85880.7	198798	189924	300985	211208	72572.8	151400	51187.1	70612	33969.9	297914	133968	247653	50349.8	42162.8	51727.7	124105	99212.7	18977.7	155362	189924	222648	709078	18622.2
4702	63.0674	2	785.941	1569.87	0.00437915	2.78951	---	ISITGAGGFIASHIAR		F6HTR2	Putative uncharacterized protein OS=Vitis vinifera GN=VIT_14s0030g02180 PE=4 SV=1 - [F6HTR2_VITVI]	False	12.9857	M53 PP	M53 M	7.59249e-10	55.6218	73159	75712.9	89440.9	100733	159105	72089.4	179643	99428.6	106699	92167.3	85257.2	157046	64751.8	66771.1	51281	17621.2	32849.5	23584.5	152839	92996.3	144028	46305.4	51146.5	37021.4	92963.7	67794.2	23578	72029.7	85257.2	116172	217388	17133.5
1548	63.0674	3	524.295	1569.86	0.00158166	1.00752	2.99804	ISITGAGGFIASHIAR		F6HTR2	Putative uncharacterized protein OS=Vitis vinifera GN=VIT_14s0030g02180 PE=4 SV=1 - [F6HTR2_VITVI]	False	4.98917	Mq2 DV	M53 M	0.000188415	49.4168	142602	109070	153792	109531	131159	100726	239821	145508	85880.7	198798	189924	300985	211208	72572.8	151400	51187.1	70612	33969.9	297914	133968	247653	50349.8	42162.8	51727.7	124105	99212.7	18977.7	155362	189924	222648	709078	18622.2
4702	63.0674	2	785.941	1569.87	0.00437845	2.78907	---	ISITGAGGFIASHIAR		F6HTR2	Putative uncharacterized protein OS=Vitis vinifera GN=VIT_14s0030g02180 PE=4 SV=1 - [F6HTR2_VITVI]	False	12.9857	M53 PP	M53 M	7.59249e-10	55.6218	73159	75712.9	89440.9	100733	159105	72089.4	179643	99428.6	106699	92167.3	85257.2	157046	64751.8	66771.1	51281	17621.2	32849.5	23584.5	152839	92996.3	144028	46305.4	51146.5	37021.4	92963.7	67794.2	23578	72029.7	85257.2	116172	217388	17133.5
1548	63.0674	3	524.295	1569.86	0.00158178	1.00759	3.06371	ISITGAGGFIASHIAR		F6HTR2	Putative uncharacterized protein OS=Vitis vinifera GN=VIT_14s0030g02180 PE=4 SV=1 - [F6HTR2_VITVI]	False	4.98917	Mq2 DV	M53 M	0.000188415	49.4168	142602	109070	153792	109531	131159	100726	239821	145508	85880.7	198798	189924	300985	211208	72572.8	151400	51187.1	70612	33969.9	297914	133968	247653	50349.8	42162.8	51727.7	124105	99212.7	18977.7	155362	189924	222648	709078	18622.2
4702	63.0674	2	785.941	1569.87	0.00437857	2.78914	---	ISITGAGGFIASHIAR		F6HTR2	Putative uncharacterized protein OS=Vitis vinifera GN=VIT_14s0030g02180 PE=4 SV=1 - [F6HTR2_VITVI]	False	12.9857	M53 PP	M53 M	7.59249e-10	55.6218	73159	75712.9	89440.9	100733	159105	72089.4	179643	99428.6	106699	92167.3	85257.2	157046	64751.8	66771.1	51281	17621.2	32849.5	23584.5	152839	92996.3	144028	46305.4	51146.5	37021.4	92963.7	67794.2	23578	72029.7	85257.2	116172	217388	17133.5
1548	63.0674	3	524.295	1569.86	0.00158131	1.00729	2.73146	ISITGAGGFIASHIAR		F6HTR2	Putative uncharacterized protein OS=Vitis vinifera GN=VIT_14s0030g02180 PE=4 SV=1 - [F6HTR2_VITVI]	False	4.98917	Mq2 DV	M53 M	0.000188415	49.4168	142602	109070	153792	109531	131159	100726	239821	145508	85880.7	198798	189924	300985	211208	72572.8	151400	51187.1	70612	33969.9	297914	133968	247653	50349.8	42162.8	51727.7	124105	99212.7	18977.7	155362	189924	222648	709078	18622.2
4702	63.0674	2	785.941	1569.87	0.0043781	2.78884	---	ISITGAGGFIASHIAR		F6HTR2	Putative uncharacterized protein OS=Vitis vinifera GN=VIT_14s0030g02180 PE=4 SV=1 - [F6HTR2_VITVI]	False	12.9857	M53 PP	M53 M	7.59249e-10	55.6218	73159	75712.9	89440.9	100733	159105	72089.4	179643	99428.6	106699	92167.3	85257.2	157046	64751.8	66771.1	51281	17621.2	32849.5	23584.5	152839	92996.3	144028	46305.4	51146.5	37021.4	92963.7	67794.2	23578	72029.7	85257.2	116172	217388	17133.5
1548	63.0674	3	524.295	1569.86	0.00158096	1.00707	3.1741	ISITGAGGFIASHIAR		F6HTR2	Putative uncharacterized protein OS=Vitis vinifera GN=VIT_14s0030g02180 PE=4 SV=1 - [F6HTR2_VITVI]	False	4.98917	Mq2 DV	M53 M	0.000188415	49.4168	142602	109070	153792	109531	131159	100726	239821	145508	85880.7	198798	189924	300985	211208	72572.8	151400	51187.1	70612	33969.9	297914	133968	247653	50349.8	42162.8	51727.7	124105	99212.7	18977.7	155362	189924	222648	709078	18622.2
4702	63.0674	2	785.941	1569.87	0.00437774	2.78862	---	ISITGAGGFIASHIAR		F6HTR2	Putative uncharacterized protein OS=Vitis vinifera GN=VIT_14s0030g02180 PE=4 SV=1 - [F6HTR2_VITVI]	False	12.9857	M53 PP	M53 M	7.59249e-10	55.6218	73159	75712.9	89440.9	100733	159105	72089.4	179643	99428.6	106699	92167.3	85257.2	157046	64751.8	66771.1	51281	17621.2	32849.5	23584.5	152839	92996.3	144028	46305.4	51146.5	37021.4	92963.7	67794.2	23578	72029.7	85257.2	116172	217388	17133.5
1548	63.0674	3	524.295	1569.86	0.00158002	1.00647	3.1639	ISITGAGGFIASHIAR		F6HTR2	Putative uncharacterized protein OS=Vitis vinifera GN=VIT_14s0030g02180 PE=4 SV=1 - [F6HTR2_VITVI]	False	4.98917	Mq2 DV	M53 M	0.000188415	49.4168	142602	109070	153792	109531	131159	100726	239821	145508	85880.7	198798	189924	300985	211208	72572.8	151400	51187.1	70612	33969.9	297914	133968	247653	50349.8	42162.8	51727.7	124105	99212.7	18977.7	155362	189924	222648	709078	18622.2
4702	63.0674	2	785.941	1569.87	0.0043768	2.78802	---	ISITGAGGFIASHIAR		F6HTR2	Putative uncharacterized protein OS=Vitis vinifera GN=VIT_14s0030g02180 PE=4 SV=1 - [F6HTR2_VITVI]	False	12.9857	M53 PP	M53 M	7.59249e-10	55.6218	73159	75712.9	89440.9	100733	159105	72089.4	179643	99428.6	106699	92167.3	85257.2	157046	64751.8	66771.1	51281	17621.2	32849.5	23584.5	152839	92996.3	144028	46305.4	51146.5	37021.4	92963.7	67794.2	23578	72029.7	85257.2	116172	217388	17133.5
1548	63.0674	3	524.295	1569.86	0.00158119	1.00722	1.4384	ISITGAGGFIASHIAR		F6HTR2	Putative uncharacterized protein OS=Vitis vinifera GN=VIT_14s0030g02180 PE=4 SV=1 - [F6HTR2_VITVI]	False	4.98917	Mq2 DV	M53 M	0.000188415	49.4168	142602	109070	153792	109531	131159	100726	239821	145508	85880.7	198798	189924	300985	211208	72572.8	151400	51187.1	70612	33969.9	297914	133968	247653	50349.8	42162.8	51727.7	124105	99212.7	18977.7	155362	189924	222648	709078	18622.2
4702	63.0674	2	785.941	1569.87	0.00437798	2.78877	---	ISITGAGGFIASHIAR		F6HTR2	Putative uncharacterized protein OS=Vitis vinifera GN=VIT_14s0030g02180 PE=4 SV=1 - [F6HTR2_VITVI]	False	12.9857	M53 PP	M53 M	7.59249e-10	55.6218	73159	75712.9	89440.9	100733	159105	72089.4	179643	99428.6	106699	92167.3	85257.2	157046	64751.8	66771.1	51281	17621.2	32849.5	23584.5	152839	92996.3	144028	46305.4	51146.5	37021.4	92963.7	67794.2	23578	72029.7	85257.2	116172	217388	17133.5
1548	63.0674	3	524.295	1569.86	0.00158049	1.00677	2.52686	ISITGAGGFIASHIAR		F6HTR2	Putative uncharacterized protein OS=Vitis vinifera GN=VIT_14s0030g02180 PE=4 SV=1 - [F6HTR2_VITVI]	False	4.98917	Mq2 DV	M53 M	0.000188415	49.4168	142602	109070	153792	109531	131159	100726	239821	145508	85880.7	198798	189924	300985	211208	72572.8	151400	51187.1	70612	33969.9	297914	133968	247653	50349.8	42162.8	51727.7	124105	99212.7	18977.7	155362	189924	222648	709078	18622.2
4702	63.0674	2	785.941	1569.87	0.00437727	2.78832	---	ISITGAGGFIASHIAR		F6HTR2	Putative uncharacterized protein OS=Vitis vinifera GN=VIT_14s0030g02180 PE=4 SV=1 - [F6HTR2_VITVI]	False	12.9857	M53 PP	M53 M	7.59249e-10	55.6218	73159	75712.9	89440.9	100733	159105	72089.4	179643	99428.6	106699	92167.3	85257.2	157046	64751.8	66771.1	51281	17621.2	32849.5	23584.5	152839	92996.3	144028	46305.4	51146.5	37021.4	92963.7	67794.2	23578	72029.7	85257.2	116172	217388	17133.5
1548	63.0674	3	524.295	1569.86	0.00157907	1.00587	2.92362	ISITGAGGFIASHIAR		F6HTR2	Putative uncharacterized protein OS=Vitis vinifera GN=VIT_14s0030g02180 PE=4 SV=1 - [F6HTR2_VITVI]	False	4.98917	Mq2 DV	M53 M	0.000188415	49.4168	142602	109070	153792	109531	131159	100726	239821	145508	85880.7	198798	189924	300985	211208	72572.8	151400	51187.1	70612	33969.9	297914	133968	247653	50349.8	42162.8	51727.7	124105	99212.7	18977.7	155362	189924	222648	709078	18622.2
4702	63.0674	2	785.941	1569.87	0.00437586	2.78741	---	ISITGAGGFIASHIAR		F6HTR2	Putative uncharacterized protein OS=Vitis vinifera GN=VIT_14s0030g02180 PE=4 SV=1 - [F6HTR2_VITVI]	False	12.9857	M53 PP	M53 M	7.59249e-10	55.6218	73159	75712.9	89440.9	100733	159105	72089.4	179643	99428.6	106699	92167.3	85257.2	157046	64751.8	66771.1	51281	17621.2	32849.5	23584.5	152839	92996.3	144028	46305.4	51146.5	37021.4	92963.7	67794.2	23578	72029.7	85257.2	116172	217388	17133.5
1548	63.0674	3	524.295	1569.86	0.00158108	1.00714	2.22952	ISITGAGGFIASHIAR		F6HTR2	Putative uncharacterized protein OS=Vitis vinifera GN=VIT_14s0030g02180 PE=4 SV=1 - [F6HTR2_VITVI]	False	4.98917	Mq2 DV	M53 M	0.000188415	49.4168	142602	109070	153792	109531	131159	100726	239821	145508	85880.7	198798	189924	300985	211208	72572.8	151400	51187.1	70612	33969.9	297914	133968	247653	50349.8	42162.8	51727.7	124105	99212.7	18977.7	155362	189924	222648	709078	18622.2
4702	63.0674	2	785.941	1569.87	0.00437786	2.78869	---	ISITGAGGFIASHIAR		F6HTR2	Putative uncharacterized protein OS=Vitis vinifera GN=VIT_14s0030g02180 PE=4 SV=1 - [F6HTR2_VITVI]	False	12.9857	M53 PP	M53 M	7.59249e-10	55.6218	73159	75712.9	89440.9	100733	159105	72089.4	179643	99428.6	106699	92167.3	85257.2	157046	64751.8	66771.1	51281	17621.2	32849.5	23584.5	152839	92996.3	144028	46305.4	51146.5	37021.4	92963.7	67794.2	23578	72029.7	85257.2	116172	217388	17133.5
1548	63.0674	3	524.295	1569.86	0.00158013	1.00654	1.79733	ISITGAGGFIASHIAR		F6HTR2	Putative uncharacterized protein OS=Vitis vinifera GN=VIT_14s0030g02180 PE=4 SV=1 - [F6HTR2_VITVI]	False	4.98917	Mq2 DV	M53 M	0.000188415	49.4168	142602	109070	153792	109531	131159	100726	239821	145508	85880.7	198798	189924	300985	211208	72572.8	151400	51187.1	70612	33969.9	297914	133968	247653	50349.8	42162.8	51727.7	124105	99212.7	18977.7	155362	189924	222648	709078	18622.2
4702	63.0674	2	785.941	1569.87	0.00437692	2.78809	---	ISITGAGGFIASHIAR		F6HTR2	Putative uncharacterized protein OS=Vitis vinifera GN=VIT_14s0030g02180 PE=4 SV=1 - [F6HTR2_VITVI]	False	12.9857	M53 PP	M53 M	7.59249e-10	55.6218	73159	75712.9	89440.9	100733	159105	72089.4	179643	99428.6	106699	92167.3	85257.2	157046	64751.8	66771.1	51281	17621.2	32849.5	23584.5	152839	92996.3	144028	46305.4	51146.5	37021.4	92963.7	67794.2	23578	72029.7	85257.2	116172	217388	17133.5
1548	63.0674	3	524.295	1569.86	0.0015799	1.00639	3.93977	ISITGAGGFIASHIAR		F6HTR2	Putative uncharacterized protein OS=Vitis vinifera GN=VIT_14s0030g02180 PE=4 SV=1 - [F6HTR2_VITVI]	False	4.98917	Mq2 DV	M53 M	0.000188415	49.4168	142602	109070	153792	109531	131159	100726	239821	145508	85880.7	198798	189924	300985	211208	72572.8	151400	51187.1	70612	33969.9	297914	133968	247653	50349.8	42162.8	51727.7	124105	99212.7	18977.7	155362	189924	222648	709078	18622.2
4702	63.0674	2	785.941	1569.87	0.00437668	2.78794	---	ISITGAGGFIASHIAR		F6HTR2	Putative uncharacterized protein OS=Vitis vinifera GN=VIT_14s0030g02180 PE=4 SV=1 - [F6HTR2_VITVI]	False	12.9857	M53 PP	M53 M	7.59249e-10	55.6218	73159	75712.9	89440.9	100733	159105	72089.4	179643	99428.6	106699	92167.3	85257.2	157046	64751.8	66771.1	51281	17621.2	32849.5	23584.5	152839	92996.3	144028	46305.4	51146.5	37021.4	92963.7	67794.2	23578	72029.7	85257.2	116172	217388	17133.5
1548	63.0674	3	524.295	1569.86	0.00157895	1.00579	2.3219	ISITGAGGFIASHIAR		F6HTR2	Putative uncharacterized protein OS=Vitis vinifera GN=VIT_14s0030g02180 PE=4 SV=1 - [F6HTR2_VITVI]	False	4.98917	Mq2 DV	M53 M	0.000188415	49.4168	142602	109070	153792	109531	131159	100726	239821	145508	85880.7	198798	189924	300985	211208	72572.8	151400	51187.1	70612	33969.9	297914	133968	247653	50349.8	42162.8	51727.7	124105	99212.7	18977.7	155362	189924	222648	709078	18622.2
4702	63.0674	2	785.941	1569.87	0.00437574	2.78734	---	ISITGAGGFIASHIAR		F6HTR2	Putative uncharacterized protein OS=Vitis vinifera GN=VIT_14s0030g02180 PE=4 SV=1 - [F6HTR2_VITVI]	False	12.9857	M53 PP	M53 M	7.59249e-10	55.6218	73159	75712.9	89440.9	100733	159105	72089.4	179643	99428.6	106699	92167.3	85257.2	157046	64751.8	66771.1	51281	17621.2	32849.5	23584.5	152839	92996.3	144028	46305.4	51146.5	37021.4	92963.7	67794.2	23578	72029.7	85257.2	116172	217388	17133.5
1548	63.0674	3	524.295	1569.86	0.00158037	1.00669	2.27161	ISITGAGGFIASHIAR		F6HTR2	Putative uncharacterized protein OS=Vitis vinifera GN=VIT_14s0030g02180 PE=4 SV=1 - [F6HTR2_VITVI]	False	4.98917	Mq2 DV	M53 M	0.000188415	49.4168	142602	109070	153792	109531	131159	100726	239821	145508	85880.7	198798	189924	300985	211208	72572.8	151400	51187.1	70612	33969.9	297914	133968	247653	50349.8	42162.8	51727.7	124105	99212.7	18977.7	155362	189924	222648	709078	18622.2
4702	63.0674	2	785.941	1569.87	0.00437716	2.78824	---	ISITGAGGFIASHIAR		F6HTR2	Putative uncharacterized protein OS=Vitis vinifera GN=VIT_14s0030g02180 PE=4 SV=1 - [F6HTR2_VITVI]	False	12.9857	M53 PP	M53 M	7.59249e-10	55.6218	73159	75712.9	89440.9	100733	159105	72089.4	179643	99428.6	106699	92167.3	85257.2	157046	64751.8	66771.1	51281	17621.2	32849.5	23584.5	152839	92996.3	144028	46305.4	51146.5	37021.4	92963.7	67794.2	23578	72029.7	85257.2	116172	217388	17133.5
1548	63.0674	3	524.295	1569.86	0.00158025	1.00662	1.926	ISITGAGGFIASHIAR		F6HTR2	Putative uncharacterized protein OS=Vitis vinifera GN=VIT_14s0030g02180 PE=4 SV=1 - [F6HTR2_VITVI]	False	4.98917	Mq2 DV	M53 M	0.000188415	49.4168	142602	109070	153792	109531	131159	100726	239821	145508	85880.7	198798	189924	300985	211208	72572.8	151400	51187.1	70612	33969.9	297914	133968	247653	50349.8	42162.8	51727.7	124105	99212.7	18977.7	155362	189924	222648	709078	18622.2
4702	63.0674	2	785.941	1569.87	0.00437704	2.78817	---	ISITGAGGFIASHIAR		F6HTR2	Putative uncharacterized protein OS=Vitis vinifera GN=VIT_14s0030g02180 PE=4 SV=1 - [F6HTR2_VITVI]	False	12.9857	M53 PP	M53 M	7.59249e-10	55.6218	73159	75712.9	89440.9	100733	159105	72089.4	179643	99428.6	106699	92167.3	85257.2	157046	64751.8	66771.1	51281	17621.2	32849.5	23584.5	152839	92996.3	144028	46305.4	51146.5	37021.4	92963.7	67794.2	23578	72029.7	85257.2	116172	217388	17133.5
1548	63.0674	3	524.295	1569.86	0.00158072	1.00692	2.40531	ISITGAGGFIASHIAR		F6HTR2	Putative uncharacterized protein OS=Vitis vinifera GN=VIT_14s0030g02180 PE=4 SV=1 - [F6HTR2_VITVI]	False	4.98917	Mq2 DV	M53 M	0.000188415	49.4168	142602	109070	153792	109531	131159	100726	239821	145508	85880.7	198798	189924	300985	211208	72572.8	151400	51187.1	70612	33969.9	297914	133968	247653	50349.8	42162.8	51727.7	124105	99212.7	18977.7	155362	189924	222648	709078	18622.2
4702	63.0674	2	785.941	1569.87	0.00437751	2.78847	---	ISITGAGGFIASHIAR		F6HTR2	Putative uncharacterized protein OS=Vitis vinifera GN=VIT_14s0030g02180 PE=4 SV=1 - [F6HTR2_VITVI]	False	12.9857	M53 PP	M53 M	7.59249e-10	55.6218	73159	75712.9	89440.9	100733	159105	72089.4	179643	99428.6	106699	92167.3	85257.2	157046	64751.8	66771.1	51281	17621.2	32849.5	23584.5	152839	92996.3	144028	46305.4	51146.5	37021.4	92963.7	67794.2	23578	72029.7	85257.2	116172	217388	17133.5
1548	63.0674	3	524.295	1569.86	0.00157872	1.00564	2.76296	ISITGAGGFIASHIAR		F6HTR2	Putative uncharacterized protein OS=Vitis vinifera GN=VIT_14s0030g02180 PE=4 SV=1 - [F6HTR2_VITVI]	False	4.98917	Mq2 DV	M53 M	0.000188415	49.4168	142602	109070	153792	109531	131159	100726	239821	145508	85880.7	198798	189924	300985	211208	72572.8	151400	51187.1	70612	33969.9	297914	133968	247653	50349.8	42162.8	51727.7	124105	99212.7	18977.7	155362	189924	222648	709078	18622.2
4702	63.0674	2	785.941	1569.87	0.0043755	2.78719	---	ISITGAGGFIASHIAR		F6HTR2	Putative uncharacterized protein OS=Vitis vinifera GN=VIT_14s0030g02180 PE=4 SV=1 - [F6HTR2_VITVI]	False	12.9857	M53 PP	M53 M	7.59249e-10	55.6218	73159	75712.9	89440.9	100733	159105	72089.4	179643	99428.6	106699	92167.3	85257.2	157046	64751.8	66771.1	51281	17621.2	32849.5	23584.5	152839	92996.3	144028	46305.4	51146.5	37021.4	92963.7	67794.2	23578	72029.7	85257.2	116172	217388	17133.5
1548	63.0674	3	524.295	1569.86	0.00157919	1.00594	2.51655	ISITGAGGFIASHIAR		F6HTR2	Putative uncharacterized protein OS=Vitis vinifera GN=VIT_14s0030g02180 PE=4 SV=1 - [F6HTR2_VITVI]	False	4.98917	Mq2 DV	M53 M	0.000188415	49.4168	142602	109070	153792	109531	131159	100726	239821	145508	85880.7	198798	189924	300985	211208	72572.8	151400	51187.1	70612	33969.9	297914	133968	247653	50349.8	42162.8	51727.7	124105	99212.7	18977.7	155362	189924	222648	709078	18622.2
4702	63.0674	2	785.941	1569.87	0.00437597	2.78749	---	ISITGAGGFIASHIAR		F6HTR2	Putative uncharacterized protein OS=Vitis vinifera GN=VIT_14s0030g02180 PE=4 SV=1 - [F6HTR2_VITVI]	False	12.9857	M53 PP	M53 M	7.59249e-10	55.6218	73159	75712.9	89440.9	100733	159105	72089.4	179643	99428.6	106699	92167.3	85257.2	157046	64751.8	66771.1	51281	17621.2	32849.5	23584.5	152839	92996.3	144028	46305.4	51146.5	37021.4	92963.7	67794.2	23578	72029.7	85257.2	116172	217388	17133.5
1548	63.0674	3	524.295	1569.86	0.00157931	1.00602	3.18185	ISITGAGGFIASHIAR		F6HTR2	Putative uncharacterized protein OS=Vitis vinifera GN=VIT_14s0030g02180 PE=4 SV=1 - [F6HTR2_VITVI]	False	4.98917	Mq2 DV	M53 M	0.000188415	49.4168	142602	109070	153792	109531	131159	100726	239821	145508	85880.7	198798	189924	300985	211208	72572.8	151400	51187.1	70612	33969.9	297914	133968	247653	50349.8	42162.8	51727.7	124105	99212.7	18977.7	155362	189924	222648	709078	18622.2
4702	63.0674	2	785.941	1569.87	0.00437609	2.78756	---	ISITGAGGFIASHIAR		F6HTR2	Putative uncharacterized protein OS=Vitis vinifera GN=VIT_14s0030g02180 PE=4 SV=1 - [F6HTR2_VITVI]	False	12.9857	M53 PP	M53 M	7.59249e-10	55.6218	73159	75712.9	89440.9	100733	159105	72089.4	179643	99428.6	106699	92167.3	85257.2	157046	64751.8	66771.1	51281	17621.2	32849.5	23584.5	152839	92996.3	144028	46305.4	51146.5	37021.4	92963.7	67794.2	23578	72029.7	85257.2	116172	217388	17133.5
1548	63.0674	3	524.295	1569.86	0.00157978	1.00632	2.45157	ISITGAGGFIASHIAR		F6HTR2	Putative uncharacterized protein OS=Vitis vinifera GN=VIT_14s0030g02180 PE=4 SV=1 - [F6HTR2_VITVI]	False	4.98917	Mq2 DV	M53 M	0.000188415	49.4168	142602	109070	153792	109531	131159	100726	239821	145508	85880.7	198798	189924	300985	211208	72572.8	151400	51187.1	70612	33969.9	297914	133968	247653	50349.8	42162.8	51727.7	124105	99212.7	18977.7	155362	189924	222648	709078	18622.2
4702	63.0674	2	785.941	1569.87	0.00437657	2.78787	---	ISITGAGGFIASHIAR		F6HTR2	Putative uncharacterized protein OS=Vitis vinifera GN=VIT_14s0030g02180 PE=4 SV=1 - [F6HTR2_VITVI]	False	12.9857	M53 PP	M53 M	7.59249e-10	55.6218	73159	75712.9	89440.9	100733	159105	72089.4	179643	99428.6	106699	92167.3	85257.2	157046	64751.8	66771.1	51281	17621.2	32849.5	23584.5	152839	92996.3	144028	46305.4	51146.5	37021.4	92963.7	67794.2	23578	72029.7	85257.2	116172	217388	17133.5
1548	63.0674	3	524.295	1569.86	0.00157943	1.00609	2.88723	ISITGAGGFIASHIAR		F6HTR2	Putative uncharacterized protein OS=Vitis vinifera GN=VIT_14s0030g02180 PE=4 SV=1 - [F6HTR2_VITVI]	False	4.98917	Mq2 DV	M53 M	0.000188415	49.4168	142602	109070	153792	109531	131159	100726	239821	145508	85880.7	198798	189924	300985	211208	72572.8	151400	51187.1	70612	33969.9	297914	133968	247653	50349.8	42162.8	51727.7	124105	99212.7	18977.7	155362	189924	222648	709078	18622.2
4702	63.0674	2	785.941	1569.87	0.00437621	2.78764	---	ISITGAGGFIASHIAR		F6HTR2	Putative uncharacterized protein OS=Vitis vinifera GN=VIT_14s0030g02180 PE=4 SV=1 - [F6HTR2_VITVI]	False	12.9857	M53 PP	M53 M	7.59249e-10	55.6218	73159	75712.9	89440.9	100733	159105	72089.4	179643	99428.6	106699	92167.3	85257.2	157046	64751.8	66771.1	51281	17621.2	32849.5	23584.5	152839	92996.3	144028	46305.4	51146.5	37021.4	92963.7	67794.2	23578	72029.7	85257.2	116172	217388	17133.5
1548	63.0674	3	524.295	1569.86	0.00158131	1.00729	---	ISITGAGGFIASHIAR		F6HTR2	Putative uncharacterized protein OS=Vitis vinifera GN=VIT_14s0030g02180 PE=4 SV=1 - [F6HTR2_VITVI]	False	4.98917	Mq2 DV	M53 M	0.000188415	49.4168	142602	109070	153792	109531	131159	100726	239821	145508	85880.7	198798	189924	300985	211208	72572.8	151400	51187.1	70612	33969.9	297914	133968	247653	50349.8	42162.8	51727.7	124105	99212.7	18977.7	155362	189924	222648	709078	18622.2
4702	63.0674	2	785.941	1569.87	0.0043781	2.78884	3.64614	ISITGAGGFIASHIAR		F6HTR2	Putative uncharacterized protein OS=Vitis vinifera GN=VIT_14s0030g02180 PE=4 SV=1 - [F6HTR2_VITVI]	False	12.9857	M53 PP	M53 M	7.59249e-10	55.6218	73159	75712.9	89440.9	100733	159105	72089.4	179643	99428.6	106699	92167.3	85257.2	157046	64751.8	66771.1	51281	17621.2	32849.5	23584.5	152839	92996.3	144028	46305.4	51146.5	37021.4	92963.7	67794.2	23578	72029.7	85257.2	116172	217388	17133.5
1548	63.0674	3	524.295	1569.86	0.00158052	1.00679	---	ISITGAGGFIASHIAR		F6HTR2	Putative uncharacterized protein OS=Vitis vinifera GN=VIT_14s0030g02180 PE=4 SV=1 - [F6HTR2_VITVI]	False	4.98917	Mq2 DV	M53 M	0.000188415	49.4168	142602	109070	153792	109531	131159	100726	239821	145508	85880.7	198798	189924	300985	211208	72572.8	151400	51187.1	70612	33969.9	297914	133968	247653	50349.8	42162.8	51727.7	124105	99212.7	18977.7	155362	189924	222648	709078	18622.2
4702	63.0674	2	785.941	1569.87	0.00437731	2.78834	3.6969	ISITGAGGFIASHIAR		F6HTR2	Putative uncharacterized protein OS=Vitis vinifera GN=VIT_14s0030g02180 PE=4 SV=1 - [F6HTR2_VITVI]	False	12.9857	M53 PP	M53 M	7.59249e-10	55.6218	73159	75712.9	89440.9	100733	159105	72089.4	179643	99428.6	106699	92167.3	85257.2	157046	64751.8	66771.1	51281	17621.2	32849.5	23584.5	152839	92996.3	144028	46305.4	51146.5	37021.4	92963.7	67794.2	23578	72029.7	85257.2	116172	217388	17133.5
1548	63.0674	3	524.295	1569.86	0.00158068	1.00689	---	ISITGAGGFIASHIAR		F6HTR2	Putative uncharacterized protein OS=Vitis vinifera GN=VIT_14s0030g02180 PE=4 SV=1 - [F6HTR2_VITVI]	False	4.98917	Mq2 DV	M53 M	0.000188415	49.4168	142602	109070	153792	109531	131159	100726	239821	145508	85880.7	198798	189924	300985	211208	72572.8	151400	51187.1	70612	33969.9	297914	133968	247653	50349.8	42162.8	51727.7	124105	99212.7	18977.7	155362	189924	222648	709078	18622.2
4702	63.0674	2	785.941	1569.87	0.00437747	2.78844	3.728	ISITGAGGFIASHIAR		F6HTR2	Putative uncharacterized protein OS=Vitis vinifera GN=VIT_14s0030g02180 PE=4 SV=1 - [F6HTR2_VITVI]	False	12.9857	M53 PP	M53 M	7.59249e-10	55.6218	73159	75712.9	89440.9	100733	159105	72089.4	179643	99428.6	106699	92167.3	85257.2	157046	64751.8	66771.1	51281	17621.2	32849.5	23584.5	152839	92996.3	144028	46305.4	51146.5	37021.4	92963.7	67794.2	23578	72029.7	85257.2	116172	217388	17133.5
1548	63.0674	3	524.295	1569.86	0.00158021	1.00659	---	ISITGAGGFIASHIAR		F6HTR2	Putative uncharacterized protein OS=Vitis vinifera GN=VIT_14s0030g02180 PE=4 SV=1 - [F6HTR2_VITVI]	False	4.98917	Mq2 DV	M53 M	0.000188415	49.4168	142602	109070	153792	109531	131159	100726	239821	145508	85880.7	198798	189924	300985	211208	72572.8	151400	51187.1	70612	33969.9	297914	133968	247653	50349.8	42162.8	51727.7	124105	99212.7	18977.7	155362	189924	222648	709078	18622.2
4702	63.0674	2	785.941	1569.87	0.004377	2.78814	3.91193	ISITGAGGFIASHIAR		F6HTR2	Putative uncharacterized protein OS=Vitis vinifera GN=VIT_14s0030g02180 PE=4 SV=1 - [F6HTR2_VITVI]	False	12.9857	M53 PP	M53 M	7.59249e-10	55.6218	73159	75712.9	89440.9	100733	159105	72089.4	179643	99428.6	106699	92167.3	85257.2	157046	64751.8	66771.1	51281	17621.2	32849.5	23584.5	152839	92996.3	144028	46305.4	51146.5	37021.4	92963.7	67794.2	23578	72029.7	85257.2	116172	217388	17133.5
1548	63.0674	3	524.295	1569.86	0.00158092	1.00704	---	ISITGAGGFIASHIAR		F6HTR2	Putative uncharacterized protein OS=Vitis vinifera GN=VIT_14s0030g02180 PE=4 SV=1 - [F6HTR2_VITVI]	False	4.98917	Mq2 DV	M53 M	0.000188415	49.4168	142602	109070	153792	109531	131159	100726	239821	145508	85880.7	198798	189924	300985	211208	72572.8	151400	51187.1	70612	33969.9	297914	133968	247653	50349.8	42162.8	51727.7	124105	99212.7	18977.7	155362	189924	222648	709078	18622.2
4702	63.0674	2	785.941	1569.87	0.0043777	2.78859	4.22189	ISITGAGGFIASHIAR		F6HTR2	Putative uncharacterized protein OS=Vitis vinifera GN=VIT_14s0030g02180 PE=4 SV=1 - [F6HTR2_VITVI]	False	12.9857	M53 PP	M53 M	7.59249e-10	55.6218	73159	75712.9	89440.9	100733	159105	72089.4	179643	99428.6	106699	92167.3	85257.2	157046	64751.8	66771.1	51281	17621.2	32849.5	23584.5	152839	92996.3	144028	46305.4	51146.5	37021.4	92963.7	67794.2	23578	72029.7	85257.2	116172	217388	17133.5
1548	63.0674	3	524.295	1569.86	0.00157958	1.00619	---	ISITGAGGFIASHIAR		F6HTR2	Putative uncharacterized protein OS=Vitis vinifera GN=VIT_14s0030g02180 PE=4 SV=1 - [F6HTR2_VITVI]	False	4.98917	Mq2 DV	M53 M	0.000188415	49.4168	142602	109070	153792	109531	131159	100726	239821	145508	85880.7	198798	189924	300985	211208	72572.8	151400	51187.1	70612	33969.9	297914	133968	247653	50349.8	42162.8	51727.7	124105	99212.7	18977.7	155362	189924	222648	709078	18622.2
4702	63.0674	2	785.941	1569.87	0.00437637	2.78774	3.54182	ISITGAGGFIASHIAR		F6HTR2	Putative uncharacterized protein OS=Vitis vinifera GN=VIT_14s0030g02180 PE=4 SV=1 - [F6HTR2_VITVI]	False	12.9857	M53 PP	M53 M	7.59249e-10	55.6218	73159	75712.9	89440.9	100733	159105	72089.4	179643	99428.6	106699	92167.3	85257.2	157046	64751.8	66771.1	51281	17621.2	32849.5	23584.5	152839	92996.3	144028	46305.4	51146.5	37021.4	92963.7	67794.2	23578	72029.7	85257.2	116172	217388	17133.5
1548	63.0674	3	524.295	1569.86	0.00157934	1.00604	---	ISITGAGGFIASHIAR		F6HTR2	Putative uncharacterized protein OS=Vitis vinifera GN=VIT_14s0030g02180 PE=4 SV=1 - [F6HTR2_VITVI]	False	4.98917	Mq2 DV	M53 M	0.000188415	49.4168	142602	109070	153792	109531	131159	100726	239821	145508	85880.7	198798	189924	300985	211208	72572.8	151400	51187.1	70612	33969.9	297914	133968	247653	50349.8	42162.8	51727.7	124105	99212.7	18977.7	155362	189924	222648	709078	18622.2
4702	63.0674	2	785.941	1569.87	0.00437613	2.78759	3.54274	ISITGAGGFIASHIAR		F6HTR2	Putative uncharacterized protein OS=Vitis vinifera GN=VIT_14s0030g02180 PE=4 SV=1 - [F6HTR2_VITVI]	False	12.9857	M53 PP	M53 M	7.59249e-10	55.6218	73159	75712.9	89440.9	100733	159105	72089.4	179643	99428.6	106699	92167.3	85257.2	157046	64751.8	66771.1	51281	17621.2	32849.5	23584.5	152839	92996.3	144028	46305.4	51146.5	37021.4	92963.7	67794.2	23578	72029.7	85257.2	116172	217388	17133.5
1548	63.0674	3	524.295	1569.86	0.00157863	1.00559	---	ISITGAGGFIASHIAR		F6HTR2	Putative uncharacterized protein OS=Vitis vinifera GN=VIT_14s0030g02180 PE=4 SV=1 - [F6HTR2_VITVI]	False	4.98917	Mq2 DV	M53 M	0.000188415	49.4168	142602	109070	153792	109531	131159	100726	239821	145508	85880.7	198798	189924	300985	211208	72572.8	151400	51187.1	70612	33969.9	297914	133968	247653	50349.8	42162.8	51727.7	124105	99212.7	18977.7	155362	189924	222648	709078	18622.2
4702	63.0674	2	785.941	1569.87	0.00437542	2.78713	3.92259	ISITGAGGFIASHIAR		F6HTR2	Putative uncharacterized protein OS=Vitis vinifera GN=VIT_14s0030g02180 PE=4 SV=1 - [F6HTR2_VITVI]	False	12.9857	M53 PP	M53 M	7.59249e-10	55.6218	73159	75712.9	89440.9	100733	159105	72089.4	179643	99428.6	106699	92167.3	85257.2	157046	64751.8	66771.1	51281	17621.2	32849.5	23584.5	152839	92996.3	144028	46305.4	51146.5	37021.4	92963.7	67794.2	23578	72029.7	85257.2	116172	217388	17133.5
1548	63.0674	3	524.295	1569.86	0.00158005	1.00649	---	ISITGAGGFIASHIAR		F6HTR2	Putative uncharacterized protein OS=Vitis vinifera GN=VIT_14s0030g02180 PE=4 SV=1 - [F6HTR2_VITVI]	False	4.98917	Mq2 DV	M53 M	0.000188415	49.4168	142602	109070	153792	109531	131159	100726	239821	145508	85880.7	198798	189924	300985	211208	72572.8	151400	51187.1	70612	33969.9	297914	133968	247653	50349.8	42162.8	51727.7	124105	99212.7	18977.7	155362	189924	222648	709078	18622.2
4702	63.0674	2	785.941	1569.87	0.00437684	2.78804	4.05991	ISITGAGGFIASHIAR		F6HTR2	Putative uncharacterized protein OS=Vitis vinifera GN=VIT_14s0030g02180 PE=4 SV=1 - [F6HTR2_VITVI]	False	12.9857	M53 PP	M53 M	7.59249e-10	55.6218	73159	75712.9	89440.9	100733	159105	72089.4	179643	99428.6	106699	92167.3	85257.2	157046	64751.8	66771.1	51281	17621.2	32849.5	23584.5	152839	92996.3	144028	46305.4	51146.5	37021.4	92963.7	67794.2	23578	72029.7	85257.2	116172	217388	17133.5
1548	63.0674	3	524.295	1569.86	0.00157911	1.00589	---	ISITGAGGFIASHIAR		F6HTR2	Putative uncharacterized protein OS=Vitis vinifera GN=VIT_14s0030g02180 PE=4 SV=1 - [F6HTR2_VITVI]	False	4.98917	Mq2 DV	M53 M	0.000188415	49.4168	142602	109070	153792	109531	131159	100726	239821	145508	85880.7	198798	189924	300985	211208	72572.8	151400	51187.1	70612	33969.9	297914	133968	247653	50349.8	42162.8	51727.7	124105	99212.7	18977.7	155362	189924	222648	709078	18622.2
4702	63.0674	2	785.941	1569.87	0.00437589	2.78744	4.10239	ISITGAGGFIASHIAR		F6HTR2	Putative uncharacterized protein OS=Vitis vinifera GN=VIT_14s0030g02180 PE=4 SV=1 - [F6HTR2_VITVI]	False	12.9857	M53 PP	M53 M	7.59249e-10	55.6218	73159	75712.9	89440.9	100733	159105	72089.4	179643	99428.6	106699	92167.3	85257.2	157046	64751.8	66771.1	51281	17621.2	32849.5	23584.5	152839	92996.3	144028	46305.4	51146.5	37021.4	92963.7	67794.2	23578	72029.7	85257.2	116172	217388	17133.5
1548	63.0674	3	524.295	1569.86	0.00157879	1.00569	---	ISITGAGGFIASHIAR		F6HTR2	Putative uncharacterized protein OS=Vitis vinifera GN=VIT_14s0030g02180 PE=4 SV=1 - [F6HTR2_VITVI]	False	4.98917	Mq2 DV	M53 M	0.000188415	49.4168	142602	109070	153792	109531	131159	100726	239821	145508	85880.7	198798	189924	300985	211208	72572.8	151400	51187.1	70612	33969.9	297914	133968	247653	50349.8	42162.8	51727.7	124105	99212.7	18977.7	155362	189924	222648	709078	18622.2
4702	63.0674	2	785.941	1569.87	0.00437558	2.78723	3.11962	ISITGAGGFIASHIAR		F6HTR2	Putative uncharacterized protein OS=Vitis vinifera GN=VIT_14s0030g02180 PE=4 SV=1 - [F6HTR2_VITVI]	False	12.9857	M53 PP	M53 M	7.59249e-10	55.6218	73159	75712.9	89440.9	100733	159105	72089.4	179643	99428.6	106699	92167.3	85257.2	157046	64751.8	66771.1	51281	17621.2	32849.5	23584.5	152839	92996.3	144028	46305.4	51146.5	37021.4	92963.7	67794.2	23578	72029.7	85257.2	116172	217388	17133.5
1548	63.0674	3	524.295	1569.86	0.00157816	1.00528	---	ISITGAGGFIASHIAR		F6HTR2	Putative uncharacterized protein OS=Vitis vinifera GN=VIT_14s0030g02180 PE=4 SV=1 - [F6HTR2_VITVI]	False	4.98917	Mq2 DV	M53 M	0.000188415	49.4168	142602	109070	153792	109531	131159	100726	239821	145508	85880.7	198798	189924	300985	211208	72572.8	151400	51187.1	70612	33969.9	297914	133968	247653	50349.8	42162.8	51727.7	124105	99212.7	18977.7	155362	189924	222648	709078	18622.2
4702	63.0674	2	785.941	1569.87	0.00437494	2.78683	3.40875	ISITGAGGFIASHIAR		F6HTR2	Putative uncharacterized protein OS=Vitis vinifera GN=VIT_14s0030g02180 PE=4 SV=1 - [F6HTR2_VITVI]	False	12.9857	M53 PP	M53 M	7.59249e-10	55.6218	73159	75712.9	89440.9	100733	159105	72089.4	179643	99428.6	106699	92167.3	85257.2	157046	64751.8	66771.1	51281	17621.2	32849.5	23584.5	152839	92996.3	144028	46305.4	51146.5	37021.4	92963.7	67794.2	23578	72029.7	85257.2	116172	217388	17133.5
1548	63.0674	3	524.295	1569.86	0.00158076	1.00694	---	ISITGAGGFIASHIAR		F6HTR2	Putative uncharacterized protein OS=Vitis vinifera GN=VIT_14s0030g02180 PE=4 SV=1 - [F6HTR2_VITVI]	False	4.98917	Mq2 DV	M53 M	0.000188415	49.4168	142602	109070	153792	109531	131159	100726	239821	145508	85880.7	198798	189924	300985	211208	72572.8	151400	51187.1	70612	33969.9	297914	133968	247653	50349.8	42162.8	51727.7	124105	99212.7	18977.7	155362	189924	222648	709078	18622.2
4702	63.0674	2	785.941	1569.87	0.00437755	2.78849	3.44795	ISITGAGGFIASHIAR		F6HTR2	Putative uncharacterized protein OS=Vitis vinifera GN=VIT_14s0030g02180 PE=4 SV=1 - [F6HTR2_VITVI]	False	12.9857	M53 PP	M53 M	7.59249e-10	55.6218	73159	75712.9	89440.9	100733	159105	72089.4	179643	99428.6	106699	92167.3	85257.2	157046	64751.8	66771.1	51281	17621.2	32849.5	23584.5	152839	92996.3	144028	46305.4	51146.5	37021.4	92963.7	67794.2	23578	72029.7	85257.2	116172	217388	17133.5
1548	63.0674	3	524.295	1569.86	0.00157887	1.00574	---	ISITGAGGFIASHIAR		F6HTR2	Putative uncharacterized protein OS=Vitis vinifera GN=VIT_14s0030g02180 PE=4 SV=1 - [F6HTR2_VITVI]	False	4.98917	Mq2 DV	M53 M	0.000188415	49.4168	142602	109070	153792	109531	131159	100726	239821	145508	85880.7	198798	189924	300985	211208	72572.8	151400	51187.1	70612	33969.9	297914	133968	247653	50349.8	42162.8	51727.7	124105	99212.7	18977.7	155362	189924	222648	709078	18622.2
4702	63.0674	2	785.941	1569.87	0.00437566	2.78729	3.42103	ISITGAGGFIASHIAR		F6HTR2	Putative uncharacterized protein OS=Vitis vinifera GN=VIT_14s0030g02180 PE=4 SV=1 - [F6HTR2_VITVI]	False	12.9857	M53 PP	M53 M	7.59249e-10	55.6218	73159	75712.9	89440.9	100733	159105	72089.4	179643	99428.6	106699	92167.3	85257.2	157046	64751.8	66771.1	51281	17621.2	32849.5	23584.5	152839	92996.3	144028	46305.4	51146.5	37021.4	92963.7	67794.2	23578	72029.7	85257.2	116172	217388	17133.5
1548	63.0674	3	524.295	1569.86	0.00157729	1.00473	---	ISITGAGGFIASHIAR		F6HTR2	Putative uncharacterized protein OS=Vitis vinifera GN=VIT_14s0030g02180 PE=4 SV=1 - [F6HTR2_VITVI]	False	4.98917	Mq2 DV	M53 M	0.000188415	49.4168	142602	109070	153792	109531	131159	100726	239821	145508	85880.7	198798	189924	300985	211208	72572.8	151400	51187.1	70612	33969.9	297914	133968	247653	50349.8	42162.8	51727.7	124105	99212.7	18977.7	155362	189924	222648	709078	18622.2
4702	63.0674	2	785.941	1569.87	0.00437407	2.78628	3.48194	ISITGAGGFIASHIAR		F6HTR2	Putative uncharacterized protein OS=Vitis vinifera GN=VIT_14s0030g02180 PE=4 SV=1 - [F6HTR2_VITVI]	False	12.9857	M53 PP	M53 M	7.59249e-10	55.6218	73159	75712.9	89440.9	100733	159105	72089.4	179643	99428.6	106699	92167.3	85257.2	157046	64751.8	66771.1	51281	17621.2	32849.5	23584.5	152839	92996.3	144028	46305.4	51146.5	37021.4	92963.7	67794.2	23578	72029.7	85257.2	116172	217388	17133.5
1548	63.0674	3	524.295	1569.86	0.00157871	1.00564	---	ISITGAGGFIASHIAR		F6HTR2	Putative uncharacterized protein OS=Vitis vinifera GN=VIT_14s0030g02180 PE=4 SV=1 - [F6HTR2_VITVI]	False	4.98917	Mq2 DV	M53 M	0.000188415	49.4168	142602	109070	153792	109531	131159	100726	239821	145508	85880.7	198798	189924	300985	211208	72572.8	151400	51187.1	70612	33969.9	297914	133968	247653	50349.8	42162.8	51727.7	124105	99212.7	18977.7	155362	189924	222648	709078	18622.2
4702	63.0674	2	785.941	1569.87	0.0043755	2.78718	3.52488	ISITGAGGFIASHIAR		F6HTR2	Putative uncharacterized protein OS=Vitis vinifera GN=VIT_14s0030g02180 PE=4 SV=1 - [F6HTR2_VITVI]	False	12.9857	M53 PP	M53 M	7.59249e-10	55.6218	73159	75712.9	89440.9	100733	159105	72089.4	179643	99428.6	106699	92167.3	85257.2	157046	64751.8	66771.1	51281	17621.2	32849.5	23584.5	152839	92996.3	144028	46305.4	51146.5	37021.4	92963.7	67794.2	23578	72029.7	85257.2	116172	217388	17133.5
1548	63.0674	3	524.295	1569.86	0.00157982	1.00634	---	ISITGAGGFIASHIAR		F6HTR2	Putative uncharacterized protein OS=Vitis vinifera GN=VIT_14s0030g02180 PE=4 SV=1 - [F6HTR2_VITVI]	False	4.98917	Mq2 DV	M53 M	0.000188415	49.4168	142602	109070	153792	109531	131159	100726	239821	145508	85880.7	198798	189924	300985	211208	72572.8	151400	51187.1	70612	33969.9	297914	133968	247653	50349.8	42162.8	51727.7	124105	99212.7	18977.7	155362	189924	222648	709078	18622.2
4702	63.0674	2	785.941	1569.87	0.0043766	2.78789	3.50049	ISITGAGGFIASHIAR		F6HTR2	Putative uncharacterized protein OS=Vitis vinifera GN=VIT_14s0030g02180 PE=4 SV=1 - [F6HTR2_VITVI]	False	12.9857	M53 PP	M53 M	7.59249e-10	55.6218	73159	75712.9	89440.9	100733	159105	72089.4	179643	99428.6	106699	92167.3	85257.2	157046	64751.8	66771.1	51281	17621.2	32849.5	23584.5	152839	92996.3	144028	46305.4	51146.5	37021.4	92963.7	67794.2	23578	72029.7	85257.2	116172	217388	17133.5
1548	63.0674	3	524.295	1569.86	0.00157824	1.00533	---	ISITGAGGFIASHIAR		F6HTR2	Putative uncharacterized protein OS=Vitis vinifera GN=VIT_14s0030g02180 PE=4 SV=1 - [F6HTR2_VITVI]	False	4.98917	Mq2 DV	M53 M	0.000188415	49.4168	142602	109070	153792	109531	131159	100726	239821	145508	85880.7	198798	189924	300985	211208	72572.8	151400	51187.1	70612	33969.9	297914	133968	247653	50349.8	42162.8	51727.7	124105	99212.7	18977.7	155362	189924	222648	709078	18622.2
4702	63.0674	2	785.941	1569.87	0.00437502	2.78688	3.36757	ISITGAGGFIASHIAR		F6HTR2	Putative uncharacterized protein OS=Vitis vinifera GN=VIT_14s0030g02180 PE=4 SV=1 - [F6HTR2_VITVI]	False	12.9857	M53 PP	M53 M	7.59249e-10	55.6218	73159	75712.9	89440.9	100733	159105	72089.4	179643	99428.6	106699	92167.3	85257.2	157046	64751.8	66771.1	51281	17621.2	32849.5	23584.5	152839	92996.3	144028	46305.4	51146.5	37021.4	92963.7	67794.2	23578	72029.7	85257.2	116172	217388	17133.5
1548	63.0674	3	524.295	1569.86	0.00157689	1.00448	---	ISITGAGGFIASHIAR		F6HTR2	Putative uncharacterized protein OS=Vitis vinifera GN=VIT_14s0030g02180 PE=4 SV=1 - [F6HTR2_VITVI]	False	4.98917	Mq2 DV	M53 M	0.000188415	49.4168	142602	109070	153792	109531	131159	100726	239821	145508	85880.7	198798	189924	300985	211208	72572.8	151400	51187.1	70612	33969.9	297914	133968	247653	50349.8	42162.8	51727.7	124105	99212.7	18977.7	155362	189924	222648	709078	18622.2
4702	63.0674	2	785.941	1569.87	0.00437367	2.78602	3.67943	ISITGAGGFIASHIAR		F6HTR2	Putative uncharacterized protein OS=Vitis vinifera GN=VIT_14s0030g02180 PE=4 SV=1 - [F6HTR2_VITVI]	False	12.9857	M53 PP	M53 M	7.59249e-10	55.6218	73159	75712.9	89440.9	100733	159105	72089.4	179643	99428.6	106699	92167.3	85257.2	157046	64751.8	66771.1	51281	17621.2	32849.5	23584.5	152839	92996.3	144028	46305.4	51146.5	37021.4	92963.7	67794.2	23578	72029.7	85257.2	116172	217388	17133.5
1548	63.0674	3	524.295	1569.86	0.00157776	1.00503	---	ISITGAGGFIASHIAR		F6HTR2	Putative uncharacterized protein OS=Vitis vinifera GN=VIT_14s0030g02180 PE=4 SV=1 - [F6HTR2_VITVI]	False	4.98917	Mq2 DV	M53 M	0.000188415	49.4168	142602	109070	153792	109531	131159	100726	239821	145508	85880.7	198798	189924	300985	211208	72572.8	151400	51187.1	70612	33969.9	297914	133968	247653	50349.8	42162.8	51727.7	124105	99212.7	18977.7	155362	189924	222648	709078	18622.2
4702	63.0674	2	785.941	1569.87	0.00437455	2.78658	3.60007	ISITGAGGFIASHIAR		F6HTR2	Putative uncharacterized protein OS=Vitis vinifera GN=VIT_14s0030g02180 PE=4 SV=1 - [F6HTR2_VITVI]	False	12.9857	M53 PP	M53 M	7.59249e-10	55.6218	73159	75712.9	89440.9	100733	159105	72089.4	179643	99428.6	106699	92167.3	85257.2	157046	64751.8	66771.1	51281	17621.2	32849.5	23584.5	152839	92996.3	144028	46305.4	51146.5	37021.4	92963.7	67794.2	23578	72029.7	85257.2	116172	217388	17133.5
1548	63.0674	3	524.295	1569.86	0.00157895	1.00579	---	ISITGAGGFIASHIAR		F6HTR2	Putative uncharacterized protein OS=Vitis vinifera GN=VIT_14s0030g02180 PE=4 SV=1 - [F6HTR2_VITVI]	False	4.98917	Mq2 DV	M53 M	0.000188415	49.4168	142602	109070	153792	109531	131159	100726	239821	145508	85880.7	198798	189924	300985	211208	72572.8	151400	51187.1	70612	33969.9	297914	133968	247653	50349.8	42162.8	51727.7	124105	99212.7	18977.7	155362	189924	222648	709078	18622.2
4702	63.0674	2	785.941	1569.87	0.00437573	2.78734	2.4888	ISITGAGGFIASHIAR		F6HTR2	Putative uncharacterized protein OS=Vitis vinifera GN=VIT_14s0030g02180 PE=4 SV=1 - [F6HTR2_VITVI]	False	12.9857	M53 PP	M53 M	7.59249e-10	55.6218	73159	75712.9	89440.9	100733	159105	72089.4	179643	99428.6	106699	92167.3	85257.2	157046	64751.8	66771.1	51281	17621.2	32849.5	23584.5	152839	92996.3	144028	46305.4	51146.5	37021.4	92963.7	67794.2	23578	72029.7	85257.2	116172	217388	17133.5
1548	63.0674	3	524.295	1569.86	0.00157737	1.00478	---	ISITGAGGFIASHIAR		F6HTR2	Putative uncharacterized protein OS=Vitis vinifera GN=VIT_14s0030g02180 PE=4 SV=1 - [F6HTR2_VITVI]	False	4.98917	Mq2 DV	M53 M	0.000188415	49.4168	142602	109070	153792	109531	131159	100726	239821	145508	85880.7	198798	189924	300985	211208	72572.8	151400	51187.1	70612	33969.9	297914	133968	247653	50349.8	42162.8	51727.7	124105	99212.7	18977.7	155362	189924	222648	709078	18622.2
4702	63.0674	2	785.941	1569.87	0.00437415	2.78633	2.98674	ISITGAGGFIASHIAR		F6HTR2	Putative uncharacterized protein OS=Vitis vinifera GN=VIT_14s0030g02180 PE=4 SV=1 - [F6HTR2_VITVI]	False	12.9857	M53 PP	M53 M	7.59249e-10	55.6218	73159	75712.9	89440.9	100733	159105	72089.4	179643	99428.6	106699	92167.3	85257.2	157046	64751.8	66771.1	51281	17621.2	32849.5	23584.5	152839	92996.3	144028	46305.4	51146.5	37021.4	92963.7	67794.2	23578	72029.7	85257.2	116172	217388	17133.5
3088	33.9405	3	512.619	1534.84	-0.000633452	-0.412716	2.31699	NLPIHHIPGPEGVR		F6HTR2	Putative uncharacterized protein OS=Vitis vinifera GN=VIT_14s0030g02180 PE=4 SV=1 - [F6HTR2_VITVI]	False	3.28776	M53 PP	M53 M	0.00420989	74.5853	119384	75463	93345.4	65601.2	163346	83730.9	185344	147351	112918	151854	151350	193268	192006	101091	120337	59193.1	86603.7	34938.4	249409	92689.5	150315	30155.9	52509.6	42999.9	95913.9	100470	24952.3	118675	151350	142966	644614	25939.9
19920	33.9734	4	384.717	1534.84	0.00284948	1.85653	---	NLPIHHIPGPEGVR		F6HTR2	Putative uncharacterized protein OS=Vitis vinifera GN=VIT_14s0030g02180 PE=4 SV=1 - [F6HTR2_VITVI]	False	7.11338	Mq2 FV	M53 DV	0.487195	126.523	8681.6	3621.77	4720.45	1433.52	3238.18	1917.27	7498.02	5724.93	1491.6	6912.73	8265.44	8002.04	25195.3	1062.37	9133.9	3444.89	5351.47	145.386	18137	4448.54	7601.39	658.967	1040.96	984.612	3880.16	3903.47	329.611	5402.37	8265.44	5919.36	84587.1	272.604
3088	33.9405	3	512.619	1534.84	-0.000633572	-0.412794	2.04561	NLPIHHIPGPEGVR		F6HTR2	Putative uncharacterized protein OS=Vitis vinifera GN=VIT_14s0030g02180 PE=4 SV=1 - [F6HTR2_VITVI]	False	3.28776	M53 PP	M53 M	0.00420989	74.5853	119384	75463	93345.4	65601.2	163346	83730.9	185344	147351	112918	151854	151350	193268	192006	101091	120337	59193.1	86603.7	34938.4	249409	92689.5	150315	30155.9	52509.6	42999.9	95913.9	100470	24952.3	118675	151350	142966	644614	25939.9
19920	33.9734	4	384.717	1534.84	0.00284936	1.85646	---	NLPIHHIPGPEGVR		F6HTR2	Putative uncharacterized protein OS=Vitis vinifera GN=VIT_14s0030g02180 PE=4 SV=1 - [F6HTR2_VITVI]	False	7.11338	Mq2 FV	M53 DV	0.487195	126.523	8681.6	3621.77	4720.45	1433.52	3238.18	1917.27	7498.02	5724.93	1491.6	6912.73	8265.44	8002.04	25195.3	1062.37	9133.9	3444.89	5351.47	145.386	18137	4448.54	7601.39	658.967	1040.96	984.612	3880.16	3903.47	329.611	5402.37	8265.44	5919.36	84587.1	272.604
3088	33.9405	3	512.619	1534.84	-0.000634531	-0.413419	2.46913	NLPIHHIPGPEGVR		F6HTR2	Putative uncharacterized protein OS=Vitis vinifera GN=VIT_14s0030g02180 PE=4 SV=1 - [F6HTR2_VITVI]	False	3.28776	M53 PP	M53 M	0.00420989	74.5853	119384	75463	93345.4	65601.2	163346	83730.9	185344	147351	112918	151854	151350	193268	192006	101091	120337	59193.1	86603.7	34938.4	249409	92689.5	150315	30155.9	52509.6	42999.9	95913.9	100470	24952.3	118675	151350	142966	644614	25939.9
19920	33.9734	4	384.717	1534.84	0.0028484	1.85583	---	NLPIHHIPGPEGVR		F6HTR2	Putative uncharacterized protein OS=Vitis vinifera GN=VIT_14s0030g02180 PE=4 SV=1 - [F6HTR2_VITVI]	False	7.11338	Mq2 FV	M53 DV	0.487195	126.523	8681.6	3621.77	4720.45	1433.52	3238.18	1917.27	7498.02	5724.93	1491.6	6912.73	8265.44	8002.04	25195.3	1062.37	9133.9	3444.89	5351.47	145.386	18137	4448.54	7601.39	658.967	1040.96	984.612	3880.16	3903.47	329.611	5402.37	8265.44	5919.36	84587.1	272.604
3088	33.9405	3	512.619	1534.84	-0.000635613	-0.414124	2.14985	NLPIHHIPGPEGVR		F6HTR2	Putative uncharacterized protein OS=Vitis vinifera GN=VIT_14s0030g02180 PE=4 SV=1 - [F6HTR2_VITVI]	False	3.28776	M53 PP	M53 M	0.00420989	74.5853	119384	75463	93345.4	65601.2	163346	83730.9	185344	147351	112918	151854	151350	193268	192006	101091	120337	59193.1	86603.7	34938.4	249409	92689.5	150315	30155.9	52509.6	42999.9	95913.9	100470	24952.3	118675	151350	142966	644614	25939.9
19920	33.9734	4	384.717	1534.84	0.00284732	1.85513	---	NLPIHHIPGPEGVR		F6HTR2	Putative uncharacterized protein OS=Vitis vinifera GN=VIT_14s0030g02180 PE=4 SV=1 - [F6HTR2_VITVI]	False	7.11338	Mq2 FV	M53 DV	0.487195	126.523	8681.6	3621.77	4720.45	1433.52	3238.18	1917.27	7498.02	5724.93	1491.6	6912.73	8265.44	8002.04	25195.3	1062.37	9133.9	3444.89	5351.47	145.386	18137	4448.54	7601.39	658.967	1040.96	984.612	3880.16	3903.47	329.611	5402.37	8265.44	5919.36	84587.1	272.604
3088	33.9405	3	512.619	1534.84	-0.000633931	-0.413029	2.0051	NLPIHHIPGPEGVR		F6HTR2	Putative uncharacterized protein OS=Vitis vinifera GN=VIT_14s0030g02180 PE=4 SV=1 - [F6HTR2_VITVI]	False	3.28776	M53 PP	M53 M	0.00420989	74.5853	119384	75463	93345.4	65601.2	163346	83730.9	185344	147351	112918	151854	151350	193268	192006	101091	120337	59193.1	86603.7	34938.4	249409	92689.5	150315	30155.9	52509.6	42999.9	95913.9	100470	24952.3	118675	151350	142966	644614	25939.9
19920	33.9734	4	384.717	1534.84	0.002849	1.85622	---	NLPIHHIPGPEGVR		F6HTR2	Putative uncharacterized protein OS=Vitis vinifera GN=VIT_14s0030g02180 PE=4 SV=1 - [F6HTR2_VITVI]	False	7.11338	Mq2 FV	M53 DV	0.487195	126.523	8681.6	3621.77	4720.45	1433.52	3238.18	1917.27	7498.02	5724.93	1491.6	6912.73	8265.44	8002.04	25195.3	1062.37	9133.9	3444.89	5351.47	145.386	18137	4448.54	7601.39	658.967	1040.96	984.612	3880.16	3903.47	329.611	5402.37	8265.44	5919.36	84587.1	272.604
3088	33.9405	3	512.619	1534.84	-0.000635372	-0.413967	2.44034	NLPIHHIPGPEGVR		F6HTR2	Putative uncharacterized protein OS=Vitis vinifera GN=VIT_14s0030g02180 PE=4 SV=1 - [F6HTR2_VITVI]	False	3.28776	M53 PP	M53 M	0.00420989	74.5853	119384	75463	93345.4	65601.2	163346	83730.9	185344	147351	112918	151854	151350	193268	192006	101091	120337	59193.1	86603.7	34938.4	249409	92689.5	150315	30155.9	52509.6	42999.9	95913.9	100470	24952.3	118675	151350	142966	644614	25939.9
19920	33.9734	4	384.717	1534.84	0.00284756	1.85528	---	NLPIHHIPGPEGVR		F6HTR2	Putative uncharacterized protein OS=Vitis vinifera GN=VIT_14s0030g02180 PE=4 SV=1 - [F6HTR2_VITVI]	False	7.11338	Mq2 FV	M53 DV	0.487195	126.523	8681.6	3621.77	4720.45	1433.52	3238.18	1917.27	7498.02	5724.93	1491.6	6912.73	8265.44	8002.04	25195.3	1062.37	9133.9	3444.89	5351.47	145.386	18137	4448.54	7601.39	658.967	1040.96	984.612	3880.16	3903.47	329.611	5402.37	8265.44	5919.36	84587.1	272.604
3088	33.9405	3	512.619	1534.84	-0.000634171	-0.413185	2.12922	NLPIHHIPGPEGVR		F6HTR2	Putative uncharacterized protein OS=Vitis vinifera GN=VIT_14s0030g02180 PE=4 SV=1 - [F6HTR2_VITVI]	False	3.28776	M53 PP	M53 M	0.00420989	74.5853	119384	75463	93345.4	65601.2	163346	83730.9	185344	147351	112918	151854	151350	193268	192006	101091	120337	59193.1	86603.7	34938.4	249409	92689.5	150315	30155.9	52509.6	42999.9	95913.9	100470	24952.3	118675	151350	142966	644614	25939.9
19920	33.9734	4	384.717	1534.84	0.00284876	1.85607	---	NLPIHHIPGPEGVR		F6HTR2	Putative uncharacterized protein OS=Vitis vinifera GN=VIT_14s0030g02180 PE=4 SV=1 - [F6HTR2_VITVI]	False	7.11338	Mq2 FV	M53 DV	0.487195	126.523	8681.6	3621.77	4720.45	1433.52	3238.18	1917.27	7498.02	5724.93	1491.6	6912.73	8265.44	8002.04	25195.3	1062.37	9133.9	3444.89	5351.47	145.386	18137	4448.54	7601.39	658.967	1040.96	984.612	3880.16	3903.47	329.611	5402.37	8265.44	5919.36	84587.1	272.604
3088	33.9405	3	512.619	1534.84	-0.000635734	-0.414203	2.24987	NLPIHHIPGPEGVR		F6HTR2	Putative uncharacterized protein OS=Vitis vinifera GN=VIT_14s0030g02180 PE=4 SV=1 - [F6HTR2_VITVI]	False	3.28776	M53 PP	M53 M	0.00420989	74.5853	119384	75463	93345.4	65601.2	163346	83730.9	185344	147351	112918	151854	151350	193268	192006	101091	120337	59193.1	86603.7	34938.4	249409	92689.5	150315	30155.9	52509.6	42999.9	95913.9	100470	24952.3	118675	151350	142966	644614	25939.9
19920	33.9734	4	384.717	1534.84	0.0028472	1.85505	---	NLPIHHIPGPEGVR		F6HTR2	Putative uncharacterized protein OS=Vitis vinifera GN=VIT_14s0030g02180 PE=4 SV=1 - [F6HTR2_VITVI]	False	7.11338	Mq2 FV	M53 DV	0.487195	126.523	8681.6	3621.77	4720.45	1433.52	3238.18	1917.27	7498.02	5724.93	1491.6	6912.73	8265.44	8002.04	25195.3	1062.37	9133.9	3444.89	5351.47	145.386	18137	4448.54	7601.39	658.967	1040.96	984.612	3880.16	3903.47	329.611	5402.37	8265.44	5919.36	84587.1	272.604
3088	33.9405	3	512.619	1534.84	-0.000634291	-0.413263	2.24864	NLPIHHIPGPEGVR		F6HTR2	Putative uncharacterized protein OS=Vitis vinifera GN=VIT_14s0030g02180 PE=4 SV=1 - [F6HTR2_VITVI]	False	3.28776	M53 PP	M53 M	0.00420989	74.5853	119384	75463	93345.4	65601.2	163346	83730.9	185344	147351	112918	151854	151350	193268	192006	101091	120337	59193.1	86603.7	34938.4	249409	92689.5	150315	30155.9	52509.6	42999.9	95913.9	100470	24952.3	118675	151350	142966	644614	25939.9
19920	33.9734	4	384.717	1534.84	0.00284864	1.85599	---	NLPIHHIPGPEGVR		F6HTR2	Putative uncharacterized protein OS=Vitis vinifera GN=VIT_14s0030g02180 PE=4 SV=1 - [F6HTR2_VITVI]	False	7.11338	Mq2 FV	M53 DV	0.487195	126.523	8681.6	3621.77	4720.45	1433.52	3238.18	1917.27	7498.02	5724.93	1491.6	6912.73	8265.44	8002.04	25195.3	1062.37	9133.9	3444.89	5351.47	145.386	18137	4448.54	7601.39	658.967	1040.96	984.612	3880.16	3903.47	329.611	5402.37	8265.44	5919.36	84587.1	272.604
3088	33.9405	3	512.619	1534.84	-0.000636095	-0.414438	2.2582	NLPIHHIPGPEGVR		F6HTR2	Putative uncharacterized protein OS=Vitis vinifera GN=VIT_14s0030g02180 PE=4 SV=1 - [F6HTR2_VITVI]	False	3.28776	M53 PP	M53 M	0.00420989	74.5853	119384	75463	93345.4	65601.2	163346	83730.9	185344	147351	112918	151854	151350	193268	192006	101091	120337	59193.1	86603.7	34938.4	249409	92689.5	150315	30155.9	52509.6	42999.9	95913.9	100470	24952.3	118675	151350	142966	644614	25939.9
19920	33.9734	4	384.717	1534.84	0.00284683	1.85481	---	NLPIHHIPGPEGVR		F6HTR2	Putative uncharacterized protein OS=Vitis vinifera GN=VIT_14s0030g02180 PE=4 SV=1 - [F6HTR2_VITVI]	False	7.11338	Mq2 FV	M53 DV	0.487195	126.523	8681.6	3621.77	4720.45	1433.52	3238.18	1917.27	7498.02	5724.93	1491.6	6912.73	8265.44	8002.04	25195.3	1062.37	9133.9	3444.89	5351.47	145.386	18137	4448.54	7601.39	658.967	1040.96	984.612	3880.16	3903.47	329.611	5402.37	8265.44	5919.36	84587.1	272.604
3088	33.9405	3	512.619	1534.84	-0.000636457	-0.414674	1.95773	NLPIHHIPGPEGVR		F6HTR2	Putative uncharacterized protein OS=Vitis vinifera GN=VIT_14s0030g02180 PE=4 SV=1 - [F6HTR2_VITVI]	False	3.28776	M53 PP	M53 M	0.00420989	74.5853	119384	75463	93345.4	65601.2	163346	83730.9	185344	147351	112918	151854	151350	193268	192006	101091	120337	59193.1	86603.7	34938.4	249409	92689.5	150315	30155.9	52509.6	42999.9	95913.9	100470	24952.3	118675	151350	142966	644614	25939.9
19920	33.9734	4	384.717	1534.84	0.00284647	1.85458	---	NLPIHHIPGPEGVR		F6HTR2	Putative uncharacterized protein OS=Vitis vinifera GN=VIT_14s0030g02180 PE=4 SV=1 - [F6HTR2_VITVI]	False	7.11338	Mq2 FV	M53 DV	0.487195	126.523	8681.6	3621.77	4720.45	1433.52	3238.18	1917.27	7498.02	5724.93	1491.6	6912.73	8265.44	8002.04	25195.3	1062.37	9133.9	3444.89	5351.47	145.386	18137	4448.54	7601.39	658.967	1040.96	984.612	3880.16	3903.47	329.611	5402.37	8265.44	5919.36	84587.1	272.604
3088	33.9405	3	512.619	1534.84	-0.000634651	-0.413497	1.92463	NLPIHHIPGPEGVR		F6HTR2	Putative uncharacterized protein OS=Vitis vinifera GN=VIT_14s0030g02180 PE=4 SV=1 - [F6HTR2_VITVI]	False	3.28776	M53 PP	M53 M	0.00420989	74.5853	119384	75463	93345.4	65601.2	163346	83730.9	185344	147351	112918	151854	151350	193268	192006	101091	120337	59193.1	86603.7	34938.4	249409	92689.5	150315	30155.9	52509.6	42999.9	95913.9	100470	24952.3	118675	151350	142966	644614	25939.9
19920	33.9734	4	384.717	1534.84	0.00284828	1.85575	---	NLPIHHIPGPEGVR		F6HTR2	Putative uncharacterized protein OS=Vitis vinifera GN=VIT_14s0030g02180 PE=4 SV=1 - [F6HTR2_VITVI]	False	7.11338	Mq2 FV	M53 DV	0.487195	126.523	8681.6	3621.77	4720.45	1433.52	3238.18	1917.27	7498.02	5724.93	1491.6	6912.73	8265.44	8002.04	25195.3	1062.37	9133.9	3444.89	5351.47	145.386	18137	4448.54	7601.39	658.967	1040.96	984.612	3880.16	3903.47	329.611	5402.37	8265.44	5919.36	84587.1	272.604
3088	33.9405	3	512.619	1534.84	-0.000635132	-0.413811	2.05176	NLPIHHIPGPEGVR		F6HTR2	Putative uncharacterized protein OS=Vitis vinifera GN=VIT_14s0030g02180 PE=4 SV=1 - [F6HTR2_VITVI]	False	3.28776	M53 PP	M53 M	0.00420989	74.5853	119384	75463	93345.4	65601.2	163346	83730.9	185344	147351	112918	151854	151350	193268	192006	101091	120337	59193.1	86603.7	34938.4	249409	92689.5	150315	30155.9	52509.6	42999.9	95913.9	100470	24952.3	118675	151350	142966	644614	25939.9
19920	33.9734	4	384.717	1534.84	0.0028478	1.85544	---	NLPIHHIPGPEGVR		F6HTR2	Putative uncharacterized protein OS=Vitis vinifera GN=VIT_14s0030g02180 PE=4 SV=1 - [F6HTR2_VITVI]	False	7.11338	Mq2 FV	M53 DV	0.487195	126.523	8681.6	3621.77	4720.45	1433.52	3238.18	1917.27	7498.02	5724.93	1491.6	6912.73	8265.44	8002.04	25195.3	1062.37	9133.9	3444.89	5351.47	145.386	18137	4448.54	7601.39	658.967	1040.96	984.612	3880.16	3903.47	329.611	5402.37	8265.44	5919.36	84587.1	272.604
3088	33.9405	3	512.619	1534.84	-0.000637303	-0.415225	2.35427	NLPIHHIPGPEGVR		F6HTR2	Putative uncharacterized protein OS=Vitis vinifera GN=VIT_14s0030g02180 PE=4 SV=1 - [F6HTR2_VITVI]	False	3.28776	M53 PP	M53 M	0.00420989	74.5853	119384	75463	93345.4	65601.2	163346	83730.9	185344	147351	112918	151854	151350	193268	192006	101091	120337	59193.1	86603.7	34938.4	249409	92689.5	150315	30155.9	52509.6	42999.9	95913.9	100470	24952.3	118675	151350	142966	644614	25939.9
19920	33.9734	4	384.717	1534.84	0.00284563	1.85402	---	NLPIHHIPGPEGVR		F6HTR2	Putative uncharacterized protein OS=Vitis vinifera GN=VIT_14s0030g02180 PE=4 SV=1 - [F6HTR2_VITVI]	False	7.11338	Mq2 FV	M53 DV	0.487195	126.523	8681.6	3621.77	4720.45	1433.52	3238.18	1917.27	7498.02	5724.93	1491.6	6912.73	8265.44	8002.04	25195.3	1062.37	9133.9	3444.89	5351.47	145.386	18137	4448.54	7601.39	658.967	1040.96	984.612	3880.16	3903.47	329.611	5402.37	8265.44	5919.36	84587.1	272.604
3088	33.9405	3	512.619	1534.84	-0.000636216	-0.414517	2.32668	NLPIHHIPGPEGVR		F6HTR2	Putative uncharacterized protein OS=Vitis vinifera GN=VIT_14s0030g02180 PE=4 SV=1 - [F6HTR2_VITVI]	False	3.28776	M53 PP	M53 M	0.00420989	74.5853	119384	75463	93345.4	65601.2	163346	83730.9	185344	147351	112918	151854	151350	193268	192006	101091	120337	59193.1	86603.7	34938.4	249409	92689.5	150315	30155.9	52509.6	42999.9	95913.9	100470	24952.3	118675	151350	142966	644614	25939.9
19920	33.9734	4	384.717	1534.84	0.00284671	1.85473	---	NLPIHHIPGPEGVR		F6HTR2	Putative uncharacterized protein OS=Vitis vinifera GN=VIT_14s0030g02180 PE=4 SV=1 - [F6HTR2_VITVI]	False	7.11338	Mq2 FV	M53 DV	0.487195	126.523	8681.6	3621.77	4720.45	1433.52	3238.18	1917.27	7498.02	5724.93	1491.6	6912.73	8265.44	8002.04	25195.3	1062.37	9133.9	3444.89	5351.47	145.386	18137	4448.54	7601.39	658.967	1040.96	984.612	3880.16	3903.47	329.611	5402.37	8265.44	5919.36	84587.1	272.604
3088	33.9405	3	512.619	1534.84	-0.000635854	-0.414281	2.14891	NLPIHHIPGPEGVR		F6HTR2	Putative uncharacterized protein OS=Vitis vinifera GN=VIT_14s0030g02180 PE=4 SV=1 - [F6HTR2_VITVI]	False	3.28776	M53 PP	M53 M	0.00420989	74.5853	119384	75463	93345.4	65601.2	163346	83730.9	185344	147351	112918	151854	151350	193268	192006	101091	120337	59193.1	86603.7	34938.4	249409	92689.5	150315	30155.9	52509.6	42999.9	95913.9	100470	24952.3	118675	151350	142966	644614	25939.9
19920	33.9734	4	384.717	1534.84	0.00284708	1.85497	---	NLPIHHIPGPEGVR		F6HTR2	Putative uncharacterized protein OS=Vitis vinifera GN=VIT_14s0030g02180 PE=4 SV=1 - [F6HTR2_VITVI]	False	7.11338	Mq2 FV	M53 DV	0.487195	126.523	8681.6	3621.77	4720.45	1433.52	3238.18	1917.27	7498.02	5724.93	1491.6	6912.73	8265.44	8002.04	25195.3	1062.37	9133.9	3444.89	5351.47	145.386	18137	4448.54	7601.39	658.967	1040.96	984.612	3880.16	3903.47	329.611	5402.37	8265.44	5919.36	84587.1	272.604
3088	33.9405	3	512.619	1534.84	-0.000636699	-0.414832	1.95259	NLPIHHIPGPEGVR		F6HTR2	Putative uncharacterized protein OS=Vitis vinifera GN=VIT_14s0030g02180 PE=4 SV=1 - [F6HTR2_VITVI]	False	3.28776	M53 PP	M53 M	0.00420989	74.5853	119384	75463	93345.4	65601.2	163346	83730.9	185344	147351	112918	151854	151350	193268	192006	101091	120337	59193.1	86603.7	34938.4	249409	92689.5	150315	30155.9	52509.6	42999.9	95913.9	100470	24952.3	118675	151350	142966	644614	25939.9
19920	33.9734	4	384.717	1534.84	0.00284623	1.85442	---	NLPIHHIPGPEGVR		F6HTR2	Putative uncharacterized protein OS=Vitis vinifera GN=VIT_14s0030g02180 PE=4 SV=1 - [F6HTR2_VITVI]	False	7.11338	Mq2 FV	M53 DV	0.487195	126.523	8681.6	3621.77	4720.45	1433.52	3238.18	1917.27	7498.02	5724.93	1491.6	6912.73	8265.44	8002.04	25195.3	1062.37	9133.9	3444.89	5351.47	145.386	18137	4448.54	7601.39	658.967	1040.96	984.612	3880.16	3903.47	329.611	5402.37	8265.44	5919.36	84587.1	272.604
3088	33.9405	3	512.619	1534.84	-0.000637061	-0.415068	2.18425	NLPIHHIPGPEGVR		F6HTR2	Putative uncharacterized protein OS=Vitis vinifera GN=VIT_14s0030g02180 PE=4 SV=1 - [F6HTR2_VITVI]	False	3.28776	M53 PP	M53 M	0.00420989	74.5853	119384	75463	93345.4	65601.2	163346	83730.9	185344	147351	112918	151854	151350	193268	192006	101091	120337	59193.1	86603.7	34938.4	249409	92689.5	150315	30155.9	52509.6	42999.9	95913.9	100470	24952.3	118675	151350	142966	644614	25939.9
19920	33.9734	4	384.717	1534.84	0.00284587	1.85418	---	NLPIHHIPGPEGVR		F6HTR2	Putative uncharacterized protein OS=Vitis vinifera GN=VIT_14s0030g02180 PE=4 SV=1 - [F6HTR2_VITVI]	False	7.11338	Mq2 FV	M53 DV	0.487195	126.523	8681.6	3621.77	4720.45	1433.52	3238.18	1917.27	7498.02	5724.93	1491.6	6912.73	8265.44	8002.04	25195.3	1062.37	9133.9	3444.89	5351.47	145.386	18137	4448.54	7601.39	658.967	1040.96	984.612	3880.16	3903.47	329.611	5402.37	8265.44	5919.36	84587.1	272.604
3088	33.9405	3	512.619	1534.84	-0.000634411	-0.413341	2.02294	NLPIHHIPGPEGVR		F6HTR2	Putative uncharacterized protein OS=Vitis vinifera GN=VIT_14s0030g02180 PE=4 SV=1 - [F6HTR2_VITVI]	False	3.28776	M53 PP	M53 M	0.00420989	74.5853	119384	75463	93345.4	65601.2	163346	83730.9	185344	147351	112918	151854	151350	193268	192006	101091	120337	59193.1	86603.7	34938.4	249409	92689.5	150315	30155.9	52509.6	42999.9	95913.9	100470	24952.3	118675	151350	142966	644614	25939.9
19920	33.9734	4	384.717	1534.84	0.00284852	1.85591	---	NLPIHHIPGPEGVR		F6HTR2	Putative uncharacterized protein OS=Vitis vinifera GN=VIT_14s0030g02180 PE=4 SV=1 - [F6HTR2_VITVI]	False	7.11338	Mq2 FV	M53 DV	0.487195	126.523	8681.6	3621.77	4720.45	1433.52	3238.18	1917.27	7498.02	5724.93	1491.6	6912.73	8265.44	8002.04	25195.3	1062.37	9133.9	3444.89	5351.47	145.386	18137	4448.54	7601.39	658.967	1040.96	984.612	3880.16	3903.47	329.611	5402.37	8265.44	5919.36	84587.1	272.604
3088	33.9405	3	512.619	1534.84	-0.000635012	-0.413732	2.31569	NLPIHHIPGPEGVR		F6HTR2	Putative uncharacterized protein OS=Vitis vinifera GN=VIT_14s0030g02180 PE=4 SV=1 - [F6HTR2_VITVI]	False	3.28776	M53 PP	M53 M	0.00420989	74.5853	119384	75463	93345.4	65601.2	163346	83730.9	185344	147351	112918	151854	151350	193268	192006	101091	120337	59193.1	86603.7	34938.4	249409	92689.5	150315	30155.9	52509.6	42999.9	95913.9	100470	24952.3	118675	151350	142966	644614	25939.9
19920	33.9734	4	384.717	1534.84	0.00284792	1.85552	---	NLPIHHIPGPEGVR		F6HTR2	Putative uncharacterized protein OS=Vitis vinifera GN=VIT_14s0030g02180 PE=4 SV=1 - [F6HTR2_VITVI]	False	7.11338	Mq2 FV	M53 DV	0.487195	126.523	8681.6	3621.77	4720.45	1433.52	3238.18	1917.27	7498.02	5724.93	1491.6	6912.73	8265.44	8002.04	25195.3	1062.37	9133.9	3444.89	5351.47	145.386	18137	4448.54	7601.39	658.967	1040.96	984.612	3880.16	3903.47	329.611	5402.37	8265.44	5919.36	84587.1	272.604
3088	33.9405	3	512.619	1534.84	-0.000636578	-0.414753	2.6149	NLPIHHIPGPEGVR		F6HTR2	Putative uncharacterized protein OS=Vitis vinifera GN=VIT_14s0030g02180 PE=4 SV=1 - [F6HTR2_VITVI]	False	3.28776	M53 PP	M53 M	0.00420989	74.5853	119384	75463	93345.4	65601.2	163346	83730.9	185344	147351	112918	151854	151350	193268	192006	101091	120337	59193.1	86603.7	34938.4	249409	92689.5	150315	30155.9	52509.6	42999.9	95913.9	100470	24952.3	118675	151350	142966	644614	25939.9
19920	33.9734	4	384.717	1534.84	0.00284635	1.8545	---	NLPIHHIPGPEGVR		F6HTR2	Putative uncharacterized protein OS=Vitis vinifera GN=VIT_14s0030g02180 PE=4 SV=1 - [F6HTR2_VITVI]	False	7.11338	Mq2 FV	M53 DV	0.487195	126.523	8681.6	3621.77	4720.45	1433.52	3238.18	1917.27	7498.02	5724.93	1491.6	6912.73	8265.44	8002.04	25195.3	1062.37	9133.9	3444.89	5351.47	145.386	18137	4448.54	7601.39	658.967	1040.96	984.612	3880.16	3903.47	329.611	5402.37	8265.44	5919.36	84587.1	272.604
3088	33.9405	3	512.619	1534.84	-0.00063682	-0.41491	2.53102	NLPIHHIPGPEGVR		F6HTR2	Putative uncharacterized protein OS=Vitis vinifera GN=VIT_14s0030g02180 PE=4 SV=1 - [F6HTR2_VITVI]	False	3.28776	M53 PP	M53 M	0.00420989	74.5853	119384	75463	93345.4	65601.2	163346	83730.9	185344	147351	112918	151854	151350	193268	192006	101091	120337	59193.1	86603.7	34938.4	249409	92689.5	150315	30155.9	52509.6	42999.9	95913.9	100470	24952.3	118675	151350	142966	644614	25939.9
19920	33.9734	4	384.717	1534.84	0.00284611	1.85434	---	NLPIHHIPGPEGVR		F6HTR2	Putative uncharacterized protein OS=Vitis vinifera GN=VIT_14s0030g02180 PE=4 SV=1 - [F6HTR2_VITVI]	False	7.11338	Mq2 FV	M53 DV	0.487195	126.523	8681.6	3621.77	4720.45	1433.52	3238.18	1917.27	7498.02	5724.93	1491.6	6912.73	8265.44	8002.04	25195.3	1062.37	9133.9	3444.89	5351.47	145.386	18137	4448.54	7601.39	658.967	1040.96	984.612	3880.16	3903.47	329.611	5402.37	8265.44	5919.36	84587.1	272.604
3088	33.9405	3	512.619	1534.84	-0.000635252	-0.413889	1.78087	NLPIHHIPGPEGVR		F6HTR2	Putative uncharacterized protein OS=Vitis vinifera GN=VIT_14s0030g02180 PE=4 SV=1 - [F6HTR2_VITVI]	False	3.28776	M53 PP	M53 M	0.00420989	74.5853	119384	75463	93345.4	65601.2	163346	83730.9	185344	147351	112918	151854	151350	193268	192006	101091	120337	59193.1	86603.7	34938.4	249409	92689.5	150315	30155.9	52509.6	42999.9	95913.9	100470	24952.3	118675	151350	142966	644614	25939.9
19920	33.9734	4	384.717	1534.84	0.00284768	1.85536	---	NLPIHHIPGPEGVR		F6HTR2	Putative uncharacterized protein OS=Vitis vinifera GN=VIT_14s0030g02180 PE=4 SV=1 - [F6HTR2_VITVI]	False	7.11338	Mq2 FV	M53 DV	0.487195	126.523	8681.6	3621.77	4720.45	1433.52	3238.18	1917.27	7498.02	5724.93	1491.6	6912.73	8265.44	8002.04	25195.3	1062.37	9133.9	3444.89	5351.47	145.386	18137	4448.54	7601.39	658.967	1040.96	984.612	3880.16	3903.47	329.611	5402.37	8265.44	5919.36	84587.1	272.604
3088	33.9405	3	512.619	1534.84	-0.000637667	-0.415462	1.81473	NLPIHHIPGPEGVR		F6HTR2	Putative uncharacterized protein OS=Vitis vinifera GN=VIT_14s0030g02180 PE=4 SV=1 - [F6HTR2_VITVI]	False	3.28776	M53 PP	M53 M	0.00420989	74.5853	119384	75463	93345.4	65601.2	163346	83730.9	185344	147351	112918	151854	151350	193268	192006	101091	120337	59193.1	86603.7	34938.4	249409	92689.5	150315	30155.9	52509.6	42999.9	95913.9	100470	24952.3	118675	151350	142966	644614	25939.9
19920	33.9734	4	384.717	1534.84	0.00284526	1.85379	---	NLPIHHIPGPEGVR		F6HTR2	Putative uncharacterized protein OS=Vitis vinifera GN=VIT_14s0030g02180 PE=4 SV=1 - [F6HTR2_VITVI]	False	7.11338	Mq2 FV	M53 DV	0.487195	126.523	8681.6	3621.77	4720.45	1433.52	3238.18	1917.27	7498.02	5724.93	1491.6	6912.73	8265.44	8002.04	25195.3	1062.37	9133.9	3444.89	5351.47	145.386	18137	4448.54	7601.39	658.967	1040.96	984.612	3880.16	3903.47	329.611	5402.37	8265.44	5919.36	84587.1	272.604
3088	33.9405	3	512.619	1534.84	-0.000637182	-0.415147	2.34494	NLPIHHIPGPEGVR		F6HTR2	Putative uncharacterized protein OS=Vitis vinifera GN=VIT_14s0030g02180 PE=4 SV=1 - [F6HTR2_VITVI]	False	3.28776	M53 PP	M53 M	0.00420989	74.5853	119384	75463	93345.4	65601.2	163346	83730.9	185344	147351	112918	151854	151350	193268	192006	101091	120337	59193.1	86603.7	34938.4	249409	92689.5	150315	30155.9	52509.6	42999.9	95913.9	100470	24952.3	118675	151350	142966	644614	25939.9
19920	33.9734	4	384.717	1534.84	0.00284575	1.8541	---	NLPIHHIPGPEGVR		F6HTR2	Putative uncharacterized protein OS=Vitis vinifera GN=VIT_14s0030g02180 PE=4 SV=1 - [F6HTR2_VITVI]	False	7.11338	Mq2 FV	M53 DV	0.487195	126.523	8681.6	3621.77	4720.45	1433.52	3238.18	1917.27	7498.02	5724.93	1491.6	6912.73	8265.44	8002.04	25195.3	1062.37	9133.9	3444.89	5351.47	145.386	18137	4448.54	7601.39	658.967	1040.96	984.612	3880.16	3903.47	329.611	5402.37	8265.44	5919.36	84587.1	272.604
3088	33.9405	3	512.619	1534.84	-0.000637909	-0.41562	1.68358	NLPIHHIPGPEGVR		F6HTR2	Putative uncharacterized protein OS=Vitis vinifera GN=VIT_14s0030g02180 PE=4 SV=1 - [F6HTR2_VITVI]	False	3.28776	M53 PP	M53 M	0.00420989	74.5853	119384	75463	93345.4	65601.2	163346	83730.9	185344	147351	112918	151854	151350	193268	192006	101091	120337	59193.1	86603.7	34938.4	249409	92689.5	150315	30155.9	52509.6	42999.9	95913.9	100470	24952.3	118675	151350	142966	644614	25939.9
19920	33.9734	4	384.717	1534.84	0.00284502	1.85363	---	NLPIHHIPGPEGVR		F6HTR2	Putative uncharacterized protein OS=Vitis vinifera GN=VIT_14s0030g02180 PE=4 SV=1 - [F6HTR2_VITVI]	False	7.11338	Mq2 FV	M53 DV	0.487195	126.523	8681.6	3621.77	4720.45	1433.52	3238.18	1917.27	7498.02	5724.93	1491.6	6912.73	8265.44	8002.04	25195.3	1062.37	9133.9	3444.89	5351.47	145.386	18137	4448.54	7601.39	658.967	1040.96	984.612	3880.16	3903.47	329.611	5402.37	8265.44	5919.36	84587.1	272.604
3088	33.9405	3	512.619	1534.84	-0.000637424	-0.415304	2.37302	NLPIHHIPGPEGVR		F6HTR2	Putative uncharacterized protein OS=Vitis vinifera GN=VIT_14s0030g02180 PE=4 SV=1 - [F6HTR2_VITVI]	False	3.28776	M53 PP	M53 M	0.00420989	74.5853	119384	75463	93345.4	65601.2	163346	83730.9	185344	147351	112918	151854	151350	193268	192006	101091	120337	59193.1	86603.7	34938.4	249409	92689.5	150315	30155.9	52509.6	42999.9	95913.9	100470	24952.3	118675	151350	142966	644614	25939.9
19920	33.9734	4	384.717	1534.84	0.0028455	1.85395	---	NLPIHHIPGPEGVR		F6HTR2	Putative uncharacterized protein OS=Vitis vinifera GN=VIT_14s0030g02180 PE=4 SV=1 - [F6HTR2_VITVI]	False	7.11338	Mq2 FV	M53 DV	0.487195	126.523	8681.6	3621.77	4720.45	1433.52	3238.18	1917.27	7498.02	5724.93	1491.6	6912.73	8265.44	8002.04	25195.3	1062.37	9133.9	3444.89	5351.47	145.386	18137	4448.54	7601.39	658.967	1040.96	984.612	3880.16	3903.47	329.611	5402.37	8265.44	5919.36	84587.1	272.604
3756	42.7498	3	473.903	1418.69	0.00393434	2.77324	2.27478	TEGHYIIASDWK		F6HTR2	Putative uncharacterized protein OS=Vitis vinifera GN=VIT_14s0030g02180 PE=4 SV=1 - [F6HTR2_VITVI]	False	11.9666	Mq2 FG	Mq2 M	0.00714174	85.1105	59013.2	44294.9	53872.7	41171.4	65318.6	41376.4	102754	90207.4	53911.2	54405.1	71341.8	80290.7	50374.1	957.221	41609.5	9843.27	10345.8	441.075	123286	54406.4	86751.8	18925.9	20997.5	21248.8	53174.4	61506.8	11913.2	42518.2	71341.8	59393.4	169119	245.623
6555	42.7498	2	710.35	1418.68	0.00186037	1.31134	---	TEGHYIIASDWK		F6HTR2	Putative uncharacterized protein OS=Vitis vinifera GN=VIT_14s0030g02180 PE=4 SV=1 - [F6HTR2_VITVI]	False	16.815	M53 PP	Mq2 M	5.51908e-05	81.3184	44808.2	46285.5	43100.7	63008.1	117710	63039.4	125823	89267.5	97429.8	49992.5	51711.4	86399.4	29707.3	1258.6	30587	9274.03	9217.86	3017.84	93610.2	56851.4	69405.5	28963.9	37839.6	32373.8	65112.4	60866	21529.8	39069.7	51711.4	63912.3	99734.9	322.956
3756	42.7498	3	473.903	1418.69	0.00393357	2.77269	1.53913	TEGHYIIASDWK		F6HTR2	Putative uncharacterized protein OS=Vitis vinifera GN=VIT_14s0030g02180 PE=4 SV=1 - [F6HTR2_VITVI]	False	11.9666	Mq2 FG	Mq2 M	0.00714174	85.1105	59013.2	44294.9	53872.7	41171.4	65318.6	41376.4	102754	90207.4	53911.2	54405.1	71341.8	80290.7	50374.1	957.221	41609.5	9843.27	10345.8	441.075	123286	54406.4	86751.8	18925.9	20997.5	21248.8	53174.4	61506.8	11913.2	42518.2	71341.8	59393.4	169119	245.623
6555	42.7498	2	710.35	1418.68	0.00185959	1.31079	---	TEGHYIIASDWK		F6HTR2	Putative uncharacterized protein OS=Vitis vinifera GN=VIT_14s0030g02180 PE=4 SV=1 - [F6HTR2_VITVI]	False	16.815	M53 PP	Mq2 M	5.51908e-05	81.3184	44808.2	46285.5	43100.7	63008.1	117710	63039.4	125823	89267.5	97429.8	49992.5	51711.4	86399.4	29707.3	1258.6	30587	9274.03	9217.86	3017.84	93610.2	56851.4	69405.5	28963.9	37839.6	32373.8	65112.4	60866	21529.8	39069.7	51711.4	63912.3	99734.9	322.956
3756	42.7498	3	473.903	1418.69	0.00393344	2.7726	2.26157	TEGHYIIASDWK		F6HTR2	Putative uncharacterized protein OS=Vitis vinifera GN=VIT_14s0030g02180 PE=4 SV=1 - [F6HTR2_VITVI]	False	11.9666	Mq2 FG	Mq2 M	0.00714174	85.1105	59013.2	44294.9	53872.7	41171.4	65318.6	41376.4	102754	90207.4	53911.2	54405.1	71341.8	80290.7	50374.1	957.221	41609.5	9843.27	10345.8	441.075	123286	54406.4	86751.8	18925.9	20997.5	21248.8	53174.4	61506.8	11913.2	42518.2	71341.8	59393.4	169119	245.623
6555	42.7498	2	710.35	1418.68	0.00185946	1.3107	---	TEGHYIIASDWK		F6HTR2	Putative uncharacterized protein OS=Vitis vinifera GN=VIT_14s0030g02180 PE=4 SV=1 - [F6HTR2_VITVI]	False	16.815	M53 PP	Mq2 M	5.51908e-05	81.3184	44808.2	46285.5	43100.7	63008.1	117710	63039.4	125823	89267.5	97429.8	49992.5	51711.4	86399.4	29707.3	1258.6	30587	9274.03	9217.86	3017.84	93610.2	56851.4	69405.5	28963.9	37839.6	32373.8	65112.4	60866	21529.8	39069.7	51711.4	63912.3	99734.9	322.956
3756	42.7498	3	473.903	1418.69	0.00393363	2.77273	2.15798	TEGHYIIASDWK		F6HTR2	Putative uncharacterized protein OS=Vitis vinifera GN=VIT_14s0030g02180 PE=4 SV=1 - [F6HTR2_VITVI]	False	11.9666	Mq2 FG	Mq2 M	0.00714174	85.1105	59013.2	44294.9	53872.7	41171.4	65318.6	41376.4	102754	90207.4	53911.2	54405.1	71341.8	80290.7	50374.1	957.221	41609.5	9843.27	10345.8	441.075	123286	54406.4	86751.8	18925.9	20997.5	21248.8	53174.4	61506.8	11913.2	42518.2	71341.8	59393.4	169119	245.623
6555	42.7498	2	710.35	1418.68	0.00185966	1.31083	---	TEGHYIIASDWK		F6HTR2	Putative uncharacterized protein OS=Vitis vinifera GN=VIT_14s0030g02180 PE=4 SV=1 - [F6HTR2_VITVI]	False	16.815	M53 PP	Mq2 M	5.51908e-05	81.3184	44808.2	46285.5	43100.7	63008.1	117710	63039.4	125823	89267.5	97429.8	49992.5	51711.4	86399.4	29707.3	1258.6	30587	9274.03	9217.86	3017.84	93610.2	56851.4	69405.5	28963.9	37839.6	32373.8	65112.4	60866	21529.8	39069.7	51711.4	63912.3	99734.9	322.956
3756	42.7498	3	473.903	1418.69	0.00393318	2.77241	2.42466	TEGHYIIASDWK		F6HTR2	Putative uncharacterized protein OS=Vitis vinifera GN=VIT_14s0030g02180 PE=4 SV=1 - [F6HTR2_VITVI]	False	11.9666	Mq2 FG	Mq2 M	0.00714174	85.1105	59013.2	44294.9	53872.7	41171.4	65318.6	41376.4	102754	90207.4	53911.2	54405.1	71341.8	80290.7	50374.1	957.221	41609.5	9843.27	10345.8	441.075	123286	54406.4	86751.8	18925.9	20997.5	21248.8	53174.4	61506.8	11913.2	42518.2	71341.8	59393.4	169119	245.623
6555	42.7498	2	710.35	1418.68	0.0018592	1.31051	---	TEGHYIIASDWK		F6HTR2	Putative uncharacterized protein OS=Vitis vinifera GN=VIT_14s0030g02180 PE=4 SV=1 - [F6HTR2_VITVI]	False	16.815	M53 PP	Mq2 M	5.51908e-05	81.3184	44808.2	46285.5	43100.7	63008.1	117710	63039.4	125823	89267.5	97429.8	49992.5	51711.4	86399.4	29707.3	1258.6	30587	9274.03	9217.86	3017.84	93610.2	56851.4	69405.5	28963.9	37839.6	32373.8	65112.4	60866	21529.8	39069.7	51711.4	63912.3	99734.9	322.956
3756	42.7498	3	473.903	1418.69	0.00393285	2.77218	3.39427	TEGHYIIASDWK		F6HTR2	Putative uncharacterized protein OS=Vitis vinifera GN=VIT_14s0030g02180 PE=4 SV=1 - [F6HTR2_VITVI]	False	11.9666	Mq2 FG	Mq2 M	0.00714174	85.1105	59013.2	44294.9	53872.7	41171.4	65318.6	41376.4	102754	90207.4	53911.2	54405.1	71341.8	80290.7	50374.1	957.221	41609.5	9843.27	10345.8	441.075	123286	54406.4	86751.8	18925.9	20997.5	21248.8	53174.4	61506.8	11913.2	42518.2	71341.8	59393.4	169119	245.623
6555	42.7498	2	710.35	1418.68	0.00185888	1.31028	---	TEGHYIIASDWK		F6HTR2	Putative uncharacterized protein OS=Vitis vinifera GN=VIT_14s0030g02180 PE=4 SV=1 - [F6HTR2_VITVI]	False	16.815	M53 PP	Mq2 M	5.51908e-05	81.3184	44808.2	46285.5	43100.7	63008.1	117710	63039.4	125823	89267.5	97429.8	49992.5	51711.4	86399.4	29707.3	1258.6	30587	9274.03	9217.86	3017.84	93610.2	56851.4	69405.5	28963.9	37839.6	32373.8	65112.4	60866	21529.8	39069.7	51711.4	63912.3	99734.9	322.956
3756	42.7498	3	473.903	1418.69	0.00393324	2.77246	2.41227	TEGHYIIASDWK		F6HTR2	Putative uncharacterized protein OS=Vitis vinifera GN=VIT_14s0030g02180 PE=4 SV=1 - [F6HTR2_VITVI]	False	11.9666	Mq2 FG	Mq2 M	0.00714174	85.1105	59013.2	44294.9	53872.7	41171.4	65318.6	41376.4	102754	90207.4	53911.2	54405.1	71341.8	80290.7	50374.1	957.221	41609.5	9843.27	10345.8	441.075	123286	54406.4	86751.8	18925.9	20997.5	21248.8	53174.4	61506.8	11913.2	42518.2	71341.8	59393.4	169119	245.623
6555	42.7498	2	710.35	1418.68	0.00185927	1.31056	---	TEGHYIIASDWK		F6HTR2	Putative uncharacterized protein OS=Vitis vinifera GN=VIT_14s0030g02180 PE=4 SV=1 - [F6HTR2_VITVI]	False	16.815	M53 PP	Mq2 M	5.51908e-05	81.3184	44808.2	46285.5	43100.7	63008.1	117710	63039.4	125823	89267.5	97429.8	49992.5	51711.4	86399.4	29707.3	1258.6	30587	9274.03	9217.86	3017.84	93610.2	56851.4	69405.5	28963.9	37839.6	32373.8	65112.4	60866	21529.8	39069.7	51711.4	63912.3	99734.9	322.956
3756	42.7498	3	473.903	1418.69	0.00393298	2.77228	2.30516	TEGHYIIASDWK		F6HTR2	Putative uncharacterized protein OS=Vitis vinifera GN=VIT_14s0030g02180 PE=4 SV=1 - [F6HTR2_VITVI]	False	11.9666	Mq2 FG	Mq2 M	0.00714174	85.1105	59013.2	44294.9	53872.7	41171.4	65318.6	41376.4	102754	90207.4	53911.2	54405.1	71341.8	80290.7	50374.1	957.221	41609.5	9843.27	10345.8	441.075	123286	54406.4	86751.8	18925.9	20997.5	21248.8	53174.4	61506.8	11913.2	42518.2	71341.8	59393.4	169119	245.623
6555	42.7498	2	710.35	1418.68	0.00185901	1.31038	---	TEGHYIIASDWK		F6HTR2	Putative uncharacterized protein OS=Vitis vinifera GN=VIT_14s0030g02180 PE=4 SV=1 - [F6HTR2_VITVI]	False	16.815	M53 PP	Mq2 M	5.51908e-05	81.3184	44808.2	46285.5	43100.7	63008.1	117710	63039.4	125823	89267.5	97429.8	49992.5	51711.4	86399.4	29707.3	1258.6	30587	9274.03	9217.86	3017.84	93610.2	56851.4	69405.5	28963.9	37839.6	32373.8	65112.4	60866	21529.8	39069.7	51711.4	63912.3	99734.9	322.956
3756	42.7498	3	473.903	1418.69	0.00393109	2.77094	3.24197	TEGHYIIASDWK		F6HTR2	Putative uncharacterized protein OS=Vitis vinifera GN=VIT_14s0030g02180 PE=4 SV=1 - [F6HTR2_VITVI]	False	11.9666	Mq2 FG	Mq2 M	0.00714174	85.1105	59013.2	44294.9	53872.7	41171.4	65318.6	41376.4	102754	90207.4	53911.2	54405.1	71341.8	80290.7	50374.1	957.221	41609.5	9843.27	10345.8	441.075	123286	54406.4	86751.8	18925.9	20997.5	21248.8	53174.4	61506.8	11913.2	42518.2	71341.8	59393.4	169119	245.623
6555	42.7498	2	710.35	1418.68	0.00185712	1.30904	---	TEGHYIIASDWK		F6HTR2	Putative uncharacterized protein OS=Vitis vinifera GN=VIT_14s0030g02180 PE=4 SV=1 - [F6HTR2_VITVI]	False	16.815	M53 PP	Mq2 M	5.51908e-05	81.3184	44808.2	46285.5	43100.7	63008.1	117710	63039.4	125823	89267.5	97429.8	49992.5	51711.4	86399.4	29707.3	1258.6	30587	9274.03	9217.86	3017.84	93610.2	56851.4	69405.5	28963.9	37839.6	32373.8	65112.4	60866	21529.8	39069.7	51711.4	63912.3	99734.9	322.956
3756	42.7498	3	473.903	1418.69	0.00393168	2.77136	2.70449	TEGHYIIASDWK		F6HTR2	Putative uncharacterized protein OS=Vitis vinifera GN=VIT_14s0030g02180 PE=4 SV=1 - [F6HTR2_VITVI]	False	11.9666	Mq2 FG	Mq2 M	0.00714174	85.1105	59013.2	44294.9	53872.7	41171.4	65318.6	41376.4	102754	90207.4	53911.2	54405.1	71341.8	80290.7	50374.1	957.221	41609.5	9843.27	10345.8	441.075	123286	54406.4	86751.8	18925.9	20997.5	21248.8	53174.4	61506.8	11913.2	42518.2	71341.8	59393.4	169119	245.623
6555	42.7498	2	710.35	1418.68	0.00185771	1.30946	---	TEGHYIIASDWK		F6HTR2	Putative uncharacterized protein OS=Vitis vinifera GN=VIT_14s0030g02180 PE=4 SV=1 - [F6HTR2_VITVI]	False	16.815	M53 PP	Mq2 M	5.51908e-05	81.3184	44808.2	46285.5	43100.7	63008.1	117710	63039.4	125823	89267.5	97429.8	49992.5	51711.4	86399.4	29707.3	1258.6	30587	9274.03	9217.86	3017.84	93610.2	56851.4	69405.5	28963.9	37839.6	32373.8	65112.4	60866	21529.8	39069.7	51711.4	63912.3	99734.9	322.956
3756	42.7498	3	473.903	1418.69	0.00393187	2.7715	3.15092	TEGHYIIASDWK		F6HTR2	Putative uncharacterized protein OS=Vitis vinifera GN=VIT_14s0030g02180 PE=4 SV=1 - [F6HTR2_VITVI]	False	11.9666	Mq2 FG	Mq2 M	0.00714174	85.1105	59013.2	44294.9	53872.7	41171.4	65318.6	41376.4	102754	90207.4	53911.2	54405.1	71341.8	80290.7	50374.1	957.221	41609.5	9843.27	10345.8	441.075	123286	54406.4	86751.8	18925.9	20997.5	21248.8	53174.4	61506.8	11913.2	42518.2	71341.8	59393.4	169119	245.623
6555	42.7498	2	710.35	1418.68	0.0018579	1.3096	---	TEGHYIIASDWK		F6HTR2	Putative uncharacterized protein OS=Vitis vinifera GN=VIT_14s0030g02180 PE=4 SV=1 - [F6HTR2_VITVI]	False	16.815	M53 PP	Mq2 M	5.51908e-05	81.3184	44808.2	46285.5	43100.7	63008.1	117710	63039.4	125823	89267.5	97429.8	49992.5	51711.4	86399.4	29707.3	1258.6	30587	9274.03	9217.86	3017.84	93610.2	56851.4	69405.5	28963.9	37839.6	32373.8	65112.4	60866	21529.8	39069.7	51711.4	63912.3	99734.9	322.956
3756	42.7498	3	473.903	1418.69	0.0039307	2.77067	2.46284	TEGHYIIASDWK		F6HTR2	Putative uncharacterized protein OS=Vitis vinifera GN=VIT_14s0030g02180 PE=4 SV=1 - [F6HTR2_VITVI]	False	11.9666	Mq2 FG	Mq2 M	0.00714174	85.1105	59013.2	44294.9	53872.7	41171.4	65318.6	41376.4	102754	90207.4	53911.2	54405.1	71341.8	80290.7	50374.1	957.221	41609.5	9843.27	10345.8	441.075	123286	54406.4	86751.8	18925.9	20997.5	21248.8	53174.4	61506.8	11913.2	42518.2	71341.8	59393.4	169119	245.623
6555	42.7498	2	710.35	1418.68	0.00185673	1.30877	---	TEGHYIIASDWK		F6HTR2	Putative uncharacterized protein OS=Vitis vinifera GN=VIT_14s0030g02180 PE=4 SV=1 - [F6HTR2_VITVI]	False	16.815	M53 PP	Mq2 M	5.51908e-05	81.3184	44808.2	46285.5	43100.7	63008.1	117710	63039.4	125823	89267.5	97429.8	49992.5	51711.4	86399.4	29707.3	1258.6	30587	9274.03	9217.86	3017.84	93610.2	56851.4	69405.5	28963.9	37839.6	32373.8	65112.4	60866	21529.8	39069.7	51711.4	63912.3	99734.9	322.956
3756	42.7498	3	473.903	1418.69	0.00393089	2.77081	2.87493	TEGHYIIASDWK		F6HTR2	Putative uncharacterized protein OS=Vitis vinifera GN=VIT_14s0030g02180 PE=4 SV=1 - [F6HTR2_VITVI]	False	11.9666	Mq2 FG	Mq2 M	0.00714174	85.1105	59013.2	44294.9	53872.7	41171.4	65318.6	41376.4	102754	90207.4	53911.2	54405.1	71341.8	80290.7	50374.1	957.221	41609.5	9843.27	10345.8	441.075	123286	54406.4	86751.8	18925.9	20997.5	21248.8	53174.4	61506.8	11913.2	42518.2	71341.8	59393.4	169119	245.623
6555	42.7498	2	710.35	1418.68	0.00185692	1.30891	---	TEGHYIIASDWK		F6HTR2	Putative uncharacterized protein OS=Vitis vinifera GN=VIT_14s0030g02180 PE=4 SV=1 - [F6HTR2_VITVI]	False	16.815	M53 PP	Mq2 M	5.51908e-05	81.3184	44808.2	46285.5	43100.7	63008.1	117710	63039.4	125823	89267.5	97429.8	49992.5	51711.4	86399.4	29707.3	1258.6	30587	9274.03	9217.86	3017.84	93610.2	56851.4	69405.5	28963.9	37839.6	32373.8	65112.4	60866	21529.8	39069.7	51711.4	63912.3	99734.9	322.956
3756	42.7498	3	473.903	1418.69	0.00392945	2.76979	2.37186	TEGHYIIASDWK		F6HTR2	Putative uncharacterized protein OS=Vitis vinifera GN=VIT_14s0030g02180 PE=4 SV=1 - [F6HTR2_VITVI]	False	11.9666	Mq2 FG	Mq2 M	0.00714174	85.1105	59013.2	44294.9	53872.7	41171.4	65318.6	41376.4	102754	90207.4	53911.2	54405.1	71341.8	80290.7	50374.1	957.221	41609.5	9843.27	10345.8	441.075	123286	54406.4	86751.8	18925.9	20997.5	21248.8	53174.4	61506.8	11913.2	42518.2	71341.8	59393.4	169119	245.623
6555	42.7498	2	710.35	1418.68	0.00185548	1.30789	---	TEGHYIIASDWK		F6HTR2	Putative uncharacterized protein OS=Vitis vinifera GN=VIT_14s0030g02180 PE=4 SV=1 - [F6HTR2_VITVI]	False	16.815	M53 PP	Mq2 M	5.51908e-05	81.3184	44808.2	46285.5	43100.7	63008.1	117710	63039.4	125823	89267.5	97429.8	49992.5	51711.4	86399.4	29707.3	1258.6	30587	9274.03	9217.86	3017.84	93610.2	56851.4	69405.5	28963.9	37839.6	32373.8	65112.4	60866	21529.8	39069.7	51711.4	63912.3	99734.9	322.956
3756	42.7498	3	473.903	1418.69	0.00393205	2.77162	---	TEGHYIIASDWK		F6HTR2	Putative uncharacterized protein OS=Vitis vinifera GN=VIT_14s0030g02180 PE=4 SV=1 - [F6HTR2_VITVI]	False	11.9666	Mq2 FG	Mq2 M	0.00714174	85.1105	59013.2	44294.9	53872.7	41171.4	65318.6	41376.4	102754	90207.4	53911.2	54405.1	71341.8	80290.7	50374.1	957.221	41609.5	9843.27	10345.8	441.075	123286	54406.4	86751.8	18925.9	20997.5	21248.8	53174.4	61506.8	11913.2	42518.2	71341.8	59393.4	169119	245.623
6555	42.7498	2	710.35	1418.68	0.00185808	1.30972	2.23397	TEGHYIIASDWK		F6HTR2	Putative uncharacterized protein OS=Vitis vinifera GN=VIT_14s0030g02180 PE=4 SV=1 - [F6HTR2_VITVI]	False	16.815	M53 PP	Mq2 M	5.51908e-05	81.3184	44808.2	46285.5	43100.7	63008.1	117710	63039.4	125823	89267.5	97429.8	49992.5	51711.4	86399.4	29707.3	1258.6	30587	9274.03	9217.86	3017.84	93610.2	56851.4	69405.5	28963.9	37839.6	32373.8	65112.4	60866	21529.8	39069.7	51711.4	63912.3	99734.9	322.956
3756	42.7498	3	473.903	1418.69	0.00393144	2.77119	---	TEGHYIIASDWK		F6HTR2	Putative uncharacterized protein OS=Vitis vinifera GN=VIT_14s0030g02180 PE=4 SV=1 - [F6HTR2_VITVI]	False	11.9666	Mq2 FG	Mq2 M	0.00714174	85.1105	59013.2	44294.9	53872.7	41171.4	65318.6	41376.4	102754	90207.4	53911.2	54405.1	71341.8	80290.7	50374.1	957.221	41609.5	9843.27	10345.8	441.075	123286	54406.4	86751.8	18925.9	20997.5	21248.8	53174.4	61506.8	11913.2	42518.2	71341.8	59393.4	169119	245.623
6555	42.7498	2	710.35	1418.68	0.00185747	1.30929	2.79917	TEGHYIIASDWK		F6HTR2	Putative uncharacterized protein OS=Vitis vinifera GN=VIT_14s0030g02180 PE=4 SV=1 - [F6HTR2_VITVI]	False	16.815	M53 PP	Mq2 M	5.51908e-05	81.3184	44808.2	46285.5	43100.7	63008.1	117710	63039.4	125823	89267.5	97429.8	49992.5	51711.4	86399.4	29707.3	1258.6	30587	9274.03	9217.86	3017.84	93610.2	56851.4	69405.5	28963.9	37839.6	32373.8	65112.4	60866	21529.8	39069.7	51711.4	63912.3	99734.9	322.956
3756	42.7498	3	473.903	1418.69	0.00393274	2.77211	---	TEGHYIIASDWK		F6HTR2	Putative uncharacterized protein OS=Vitis vinifera GN=VIT_14s0030g02180 PE=4 SV=1 - [F6HTR2_VITVI]	False	11.9666	Mq2 FG	Mq2 M	0.00714174	85.1105	59013.2	44294.9	53872.7	41171.4	65318.6	41376.4	102754	90207.4	53911.2	54405.1	71341.8	80290.7	50374.1	957.221	41609.5	9843.27	10345.8	441.075	123286	54406.4	86751.8	18925.9	20997.5	21248.8	53174.4	61506.8	11913.2	42518.2	71341.8	59393.4	169119	245.623
6555	42.7498	2	710.35	1418.68	0.00185877	1.31021	2.33113	TEGHYIIASDWK		F6HTR2	Putative uncharacterized protein OS=Vitis vinifera GN=VIT_14s0030g02180 PE=4 SV=1 - [F6HTR2_VITVI]	False	16.815	M53 PP	Mq2 M	5.51908e-05	81.3184	44808.2	46285.5	43100.7	63008.1	117710	63039.4	125823	89267.5	97429.8	49992.5	51711.4	86399.4	29707.3	1258.6	30587	9274.03	9217.86	3017.84	93610.2	56851.4	69405.5	28963.9	37839.6	32373.8	65112.4	60866	21529.8	39069.7	51711.4	63912.3	99734.9	322.956
3756	42.7498	3	473.903	1418.69	0.00393231	2.7718	---	TEGHYIIASDWK		F6HTR2	Putative uncharacterized protein OS=Vitis vinifera GN=VIT_14s0030g02180 PE=4 SV=1 - [F6HTR2_VITVI]	False	11.9666	Mq2 FG	Mq2 M	0.00714174	85.1105	59013.2	44294.9	53872.7	41171.4	65318.6	41376.4	102754	90207.4	53911.2	54405.1	71341.8	80290.7	50374.1	957.221	41609.5	9843.27	10345.8	441.075	123286	54406.4	86751.8	18925.9	20997.5	21248.8	53174.4	61506.8	11913.2	42518.2	71341.8	59393.4	169119	245.623
6555	42.7498	2	710.35	1418.68	0.00185834	1.3099	2.99391	TEGHYIIASDWK		F6HTR2	Putative uncharacterized protein OS=Vitis vinifera GN=VIT_14s0030g02180 PE=4 SV=1 - [F6HTR2_VITVI]	False	16.815	M53 PP	Mq2 M	5.51908e-05	81.3184	44808.2	46285.5	43100.7	63008.1	117710	63039.4	125823	89267.5	97429.8	49992.5	51711.4	86399.4	29707.3	1258.6	30587	9274.03	9217.86	3017.84	93610.2	56851.4	69405.5	28963.9	37839.6	32373.8	65112.4	60866	21529.8	39069.7	51711.4	63912.3	99734.9	322.956
3756	42.7498	3	473.903	1418.69	0.00393092	2.77082	---	TEGHYIIASDWK		F6HTR2	Putative uncharacterized protein OS=Vitis vinifera GN=VIT_14s0030g02180 PE=4 SV=1 - [F6HTR2_VITVI]	False	11.9666	Mq2 FG	Mq2 M	0.00714174	85.1105	59013.2	44294.9	53872.7	41171.4	65318.6	41376.4	102754	90207.4	53911.2	54405.1	71341.8	80290.7	50374.1	957.221	41609.5	9843.27	10345.8	441.075	123286	54406.4	86751.8	18925.9	20997.5	21248.8	53174.4	61506.8	11913.2	42518.2	71341.8	59393.4	169119	245.623
6555	42.7498	2	710.35	1418.68	0.00185695	1.30892	1.77773	TEGHYIIASDWK		F6HTR2	Putative uncharacterized protein OS=Vitis vinifera GN=VIT_14s0030g02180 PE=4 SV=1 - [F6HTR2_VITVI]	False	16.815	M53 PP	Mq2 M	5.51908e-05	81.3184	44808.2	46285.5	43100.7	63008.1	117710	63039.4	125823	89267.5	97429.8	49992.5	51711.4	86399.4	29707.3	1258.6	30587	9274.03	9217.86	3017.84	93610.2	56851.4	69405.5	28963.9	37839.6	32373.8	65112.4	60866	21529.8	39069.7	51711.4	63912.3	99734.9	322.956
3756	42.7498	3	473.903	1418.69	0.00393214	2.77168	---	TEGHYIIASDWK		F6HTR2	Putative uncharacterized protein OS=Vitis vinifera GN=VIT_14s0030g02180 PE=4 SV=1 - [F6HTR2_VITVI]	False	11.9666	Mq2 FG	Mq2 M	0.00714174	85.1105	59013.2	44294.9	53872.7	41171.4	65318.6	41376.4	102754	90207.4	53911.2	54405.1	71341.8	80290.7	50374.1	957.221	41609.5	9843.27	10345.8	441.075	123286	54406.4	86751.8	18925.9	20997.5	21248.8	53174.4	61506.8	11913.2	42518.2	71341.8	59393.4	169119	245.623
6555	42.7498	2	710.35	1418.68	0.00185816	1.30978	2.19458	TEGHYIIASDWK		F6HTR2	Putative uncharacterized protein OS=Vitis vinifera GN=VIT_14s0030g02180 PE=4 SV=1 - [F6HTR2_VITVI]	False	16.815	M53 PP	Mq2 M	5.51908e-05	81.3184	44808.2	46285.5	43100.7	63008.1	117710	63039.4	125823	89267.5	97429.8	49992.5	51711.4	86399.4	29707.3	1258.6	30587	9274.03	9217.86	3017.84	93610.2	56851.4	69405.5	28963.9	37839.6	32373.8	65112.4	60866	21529.8	39069.7	51711.4	63912.3	99734.9	322.956
3756	42.7498	3	473.903	1418.69	0.00392961	2.7699	---	TEGHYIIASDWK		F6HTR2	Putative uncharacterized protein OS=Vitis vinifera GN=VIT_14s0030g02180 PE=4 SV=1 - [F6HTR2_VITVI]	False	11.9666	Mq2 FG	Mq2 M	0.00714174	85.1105	59013.2	44294.9	53872.7	41171.4	65318.6	41376.4	102754	90207.4	53911.2	54405.1	71341.8	80290.7	50374.1	957.221	41609.5	9843.27	10345.8	441.075	123286	54406.4	86751.8	18925.9	20997.5	21248.8	53174.4	61506.8	11913.2	42518.2	71341.8	59393.4	169119	245.623
6555	42.7498	2	710.35	1418.68	0.00185564	1.308	2.20715	TEGHYIIASDWK		F6HTR2	Putative uncharacterized protein OS=Vitis vinifera GN=VIT_14s0030g02180 PE=4 SV=1 - [F6HTR2_VITVI]	False	16.815	M53 PP	Mq2 M	5.51908e-05	81.3184	44808.2	46285.5	43100.7	63008.1	117710	63039.4	125823	89267.5	97429.8	49992.5	51711.4	86399.4	29707.3	1258.6	30587	9274.03	9217.86	3017.84	93610.2	56851.4	69405.5	28963.9	37839.6	32373.8	65112.4	60866	21529.8	39069.7	51711.4	63912.3	99734.9	322.956
7345	52.6591	3	691.332	2070.97	0.00514687	2.48525	3.42603	ALTSTDKFEMWGDGLQTR	[10] Oxidation (M)	F6HTR2	Putative uncharacterized protein OS=Vitis vinifera GN=VIT_14s0030g02180 PE=4 SV=1 - [F6HTR2_VITVI]	True	9.29552	M53 PP	M53 M	0.00280548	93.8714	37869.3	41087.4	25246.6	36847.4	103527	50694.1	66459.7	57402.7	55124.2	82953.8	76637.5	128182	75367.2	3897.21	35228.4	21921.5	38354.3	12520.4	79113.8	50466.7	40654.8	16938.2	33280.2	26033.9	34392.3	39139.3	12181.2	64829.2	76637.5	94820.2	253027	1000.03
10026	59.2623	3	686	2054.98	0.00362859	1.76576	2.71464	ALTSTDKFEMWGDGLQTR		F6HTR2	Putative uncharacterized protein OS=Vitis vinifera GN=VIT_14s0030g02180 PE=4 SV=1 - [F6HTR2_VITVI]	False	34.8262	Mq2 FG	M53 DV	9.13217e-08	84.012	38519.6	34737.8	28321.8	29493.2	79686	42812.7	116955	86705.7	71987.1	29991.3	33829.4	51207.8	10720.3	3469.03	25073.9	3436.35	4347.81	9327	80472.4	42667.6	45606.9	13557.6	25616.1	21986.4	60522.9	59119.2	15907.5	23438.5	33829.4	37880	35990.8	890.156
10026	59.2623	3	686	2054.98	0.00362823	1.76559	3.18852	ALTSTDKFEMWGDGLQTR		F6HTR2	Putative uncharacterized protein OS=Vitis vinifera GN=VIT_14s0030g02180 PE=4 SV=1 - [F6HTR2_VITVI]	False	34.8262	Mq2 FG	M53 DV	9.13217e-08	84.012	38519.6	34737.8	28321.8	29493.2	79686	42812.7	116955	86705.7	71987.1	29991.3	33829.4	51207.8	10720.3	3469.03	25073.9	3436.35	4347.81	9327	80472.4	42667.6	45606.9	13557.6	25616.1	21986.4	60522.9	59119.2	15907.5	23438.5	33829.4	37880	35990.8	890.156
10026	59.2623	3	686	2054.98	0.00362606	1.76453	2.62164	ALTSTDKFEMWGDGLQTR		F6HTR2	Putative uncharacterized protein OS=Vitis vinifera GN=VIT_14s0030g02180 PE=4 SV=1 - [F6HTR2_VITVI]	False	34.8262	Mq2 FG	M53 DV	9.13217e-08	84.012	38519.6	34737.8	28321.8	29493.2	79686	42812.7	116955	86705.7	71987.1	29991.3	33829.4	51207.8	10720.3	3469.03	25073.9	3436.35	4347.81	9327	80472.4	42667.6	45606.9	13557.6	25616.1	21986.4	60522.9	59119.2	15907.5	23438.5	33829.4	37880	35990.8	890.156
10116	50.4523	2	570.301	1138.59	0.0011733	1.03049	2.22091	GIDLSIYGSSK		F6HTR2	Putative uncharacterized protein OS=Vitis vinifera GN=VIT_14s0030g02180 PE=4 SV=1 - [F6HTR2_VITVI]	True	6.47582	M53 PP	M53 DV	1.8214e-05	48.242	16126.6	19874.2	18285	14808	32519.5	16838.1	53000.5	36280.6	39115.8	21707.1	24053.6	36423.8	15819.5	29285.9	17526.7	8408.22	17347.4	24559.5	33690.6	24411.1	29444.6	6807.01	10453.8	8647.18	27427.3	24737.5	8643.71	16964.4	24053.6	26943.8	53110.1	7514.77
10116	50.4523	2	570.301	1138.59	0.00117471	1.03173	2.78085	GIDLSIYGSSK		F6HTR2	Putative uncharacterized protein OS=Vitis vinifera GN=VIT_14s0030g02180 PE=4 SV=1 - [F6HTR2_VITVI]	True	6.47582	M53 PP	M53 DV	1.8214e-05	48.242	16126.6	19874.2	18285	14808	32519.5	16838.1	53000.5	36280.6	39115.8	21707.1	24053.6	36423.8	15819.5	29285.9	17526.7	8408.22	17347.4	24559.5	33690.6	24411.1	29444.6	6807.01	10453.8	8647.18	27427.3	24737.5	8643.71	16964.4	24053.6	26943.8	53110.1	7514.77
10116	50.4523	2	570.301	1138.59	0.00117428	1.03135	2.7991	GIDLSIYGSSK		F6HTR2	Putative uncharacterized protein OS=Vitis vinifera GN=VIT_14s0030g02180 PE=4 SV=1 - [F6HTR2_VITVI]	True	6.47582	M53 PP	M53 DV	1.8214e-05	48.242	16126.6	19874.2	18285	14808	32519.5	16838.1	53000.5	36280.6	39115.8	21707.1	24053.6	36423.8	15819.5	29285.9	17526.7	8408.22	17347.4	24559.5	33690.6	24411.1	29444.6	6807.01	10453.8	8647.18	27427.3	24737.5	8643.71	16964.4	24053.6	26943.8	53110.1	7514.77
10116	50.4523	2	570.301	1138.59	0.00117438	1.03144	3.07063	GIDLSIYGSSK		F6HTR2	Putative uncharacterized protein OS=Vitis vinifera GN=VIT_14s0030g02180 PE=4 SV=1 - [F6HTR2_VITVI]	True	6.47582	M53 PP	M53 DV	1.8214e-05	48.242	16126.6	19874.2	18285	14808	32519.5	16838.1	53000.5	36280.6	39115.8	21707.1	24053.6	36423.8	15819.5	29285.9	17526.7	8408.22	17347.4	24559.5	33690.6	24411.1	29444.6	6807.01	10453.8	8647.18	27427.3	24737.5	8643.71	16964.4	24053.6	26943.8	53110.1	7514.77
10116	50.4523	2	570.301	1138.59	0.00117309	1.0303	2.21063	GIDLSIYGSSK		F6HTR2	Putative uncharacterized protein OS=Vitis vinifera GN=VIT_14s0030g02180 PE=4 SV=1 - [F6HTR2_VITVI]	True	6.47582	M53 PP	M53 DV	1.8214e-05	48.242	16126.6	19874.2	18285	14808	32519.5	16838.1	53000.5	36280.6	39115.8	21707.1	24053.6	36423.8	15819.5	29285.9	17526.7	8408.22	17347.4	24559.5	33690.6	24411.1	29444.6	6807.01	10453.8	8647.18	27427.3	24737.5	8643.71	16964.4	24053.6	26943.8	53110.1	7514.77
10116	50.4523	2	570.301	1138.59	0.00117568	1.03258	2.79978	GIDLSIYGSSK		F6HTR2	Putative uncharacterized protein OS=Vitis vinifera GN=VIT_14s0030g02180 PE=4 SV=1 - [F6HTR2_VITVI]	True	6.47582	M53 PP	M53 DV	1.8214e-05	48.242	16126.6	19874.2	18285	14808	32519.5	16838.1	53000.5	36280.6	39115.8	21707.1	24053.6	36423.8	15819.5	29285.9	17526.7	8408.22	17347.4	24559.5	33690.6	24411.1	29444.6	6807.01	10453.8	8647.18	27427.3	24737.5	8643.71	16964.4	24053.6	26943.8	53110.1	7514.77
10116	50.4523	2	570.301	1138.59	0.00117417	1.03125	3.13295	GIDLSIYGSSK		F6HTR2	Putative uncharacterized protein OS=Vitis vinifera GN=VIT_14s0030g02180 PE=4 SV=1 - [F6HTR2_VITVI]	True	6.47582	M53 PP	M53 DV	1.8214e-05	48.242	16126.6	19874.2	18285	14808	32519.5	16838.1	53000.5	36280.6	39115.8	21707.1	24053.6	36423.8	15819.5	29285.9	17526.7	8408.22	17347.4	24559.5	33690.6	24411.1	29444.6	6807.01	10453.8	8647.18	27427.3	24737.5	8643.71	16964.4	24053.6	26943.8	53110.1	7514.77
10116	50.4523	2	570.301	1138.59	0.0011746	1.03163	3.18699	GIDLSIYGSSK		F6HTR2	Putative uncharacterized protein OS=Vitis vinifera GN=VIT_14s0030g02180 PE=4 SV=1 - [F6HTR2_VITVI]	True	6.47582	M53 PP	M53 DV	1.8214e-05	48.242	16126.6	19874.2	18285	14808	32519.5	16838.1	53000.5	36280.6	39115.8	21707.1	24053.6	36423.8	15819.5	29285.9	17526.7	8408.22	17347.4	24559.5	33690.6	24411.1	29444.6	6807.01	10453.8	8647.18	27427.3	24737.5	8643.71	16964.4	24053.6	26943.8	53110.1	7514.77
10116	50.4523	2	570.301	1138.59	0.00117319	1.03039	3.09507	GIDLSIYGSSK		F6HTR2	Putative uncharacterized protein OS=Vitis vinifera GN=VIT_14s0030g02180 PE=4 SV=1 - [F6HTR2_VITVI]	True	6.47582	M53 PP	M53 DV	1.8214e-05	48.242	16126.6	19874.2	18285	14808	32519.5	16838.1	53000.5	36280.6	39115.8	21707.1	24053.6	36423.8	15819.5	29285.9	17526.7	8408.22	17347.4	24559.5	33690.6	24411.1	29444.6	6807.01	10453.8	8647.18	27427.3	24737.5	8643.71	16964.4	24053.6	26943.8	53110.1	7514.77
10116	50.4523	2	570.301	1138.59	0.00117276	1.03001	2.49884	GIDLSIYGSSK		F6HTR2	Putative uncharacterized protein OS=Vitis vinifera GN=VIT_14s0030g02180 PE=4 SV=1 - [F6HTR2_VITVI]	True	6.47582	M53 PP	M53 DV	1.8214e-05	48.242	16126.6	19874.2	18285	14808	32519.5	16838.1	53000.5	36280.6	39115.8	21707.1	24053.6	36423.8	15819.5	29285.9	17526.7	8408.22	17347.4	24559.5	33690.6	24411.1	29444.6	6807.01	10453.8	8647.18	27427.3	24737.5	8643.71	16964.4	24053.6	26943.8	53110.1	7514.77
10116	50.4523	2	570.301	1138.59	0.00117503	1.03201	3.58779	GIDLSIYGSSK		F6HTR2	Putative uncharacterized protein OS=Vitis vinifera GN=VIT_14s0030g02180 PE=4 SV=1 - [F6HTR2_VITVI]	True	6.47582	M53 PP	M53 DV	1.8214e-05	48.242	16126.6	19874.2	18285	14808	32519.5	16838.1	53000.5	36280.6	39115.8	21707.1	24053.6	36423.8	15819.5	29285.9	17526.7	8408.22	17347.4	24559.5	33690.6	24411.1	29444.6	6807.01	10453.8	8647.18	27427.3	24737.5	8643.71	16964.4	24053.6	26943.8	53110.1	7514.77
60491	108.277	3	971.45	2911.33	-0.00232355	-0.798105	3.48006	EPVNIGSDEMVSMNEMAEIVLSFENK		F6HTR2	Putative uncharacterized protein OS=Vitis vinifera GN=VIT_14s0030g02180 PE=4 SV=1 - [F6HTR2_VITVI]	False	60.4051	M53 FB	Mq2 M	0.0345671	173.205	14882.9	27149.8	23996.8	3294.44	2683.31	1548.24	1951.56	5385.48	237.702	3280.09	5392.71	8071.84	2127.52	0	2194.53	1221.01	0	0	31092.3	33347.4	38642.3	1514.4	862.586	795.095	1009.92	3672.02	52.5268	2563.43	5392.71	5970.98	7142.61	0
[truncated: 22 more columns]
