# Supplementary material for: Tartaric acid pathways in Vitis vinifera L. (cv. Ugni blanc): a comparative study of two vintages with contrasted climatic conditions
Source: BMC Plant Biol. 2016 Jun 28;16:144. doi: 10.1186/s12870-016-0833-1 (PMC4924324; doi:10.1186/s12870-016-0833-1)
Supplement: Additional file 4: Table S2. — Compilation of proteomic data concerning the four proteins of interest. (ZIP 824 kb) [file 12870_2016_833_MOESM4_ESM.zip › Table S2-10 Cholet et al 2016 Proteo2013_data quanti.xlsx]

## Sheet: cc140708_prot
									Normalized abundance																	Raw abundance																	Spectral counts
									Mq2 FB			Mq2 PS		Mq2 BC			Mq2 VB			Mq2 VE			Mq2 H			Mq2 FB			Mq2 PS		Mq2 BC			Mq2 VB			Mq2 VE			Mq2 H			Mq2 FB			Mq2 PS		Mq2 BC
Accession	Peptide count	Peptides used for quantitation	Confidence score	Anova (p)	Max fold change	Highest mean condition	Lowest mean condition	Description	cc140708_MQ2_07	cc140708_MQ2_08	cc140708_MQ2_09	cc140708_MQ2_10	cc140708_MQ2_11	cc140708_MQ2_12	cc140708_MQ2_13	cc140708_MQ2_14	cc140708_MQ2_15	cc140708_MQ2_16	cc140708_MQ2_17	cc140708_MQ2_18	cc140708_MQ2_19	cc140708_MQ2_20	cc140708_MQ2_21	cc140708_MQ2_22	cc140708_MQ2_23	cc140708_MQ2_07	cc140708_MQ2_08	cc140708_MQ2_09	cc140708_MQ2_10	cc140708_MQ2_11	cc140708_MQ2_12	cc140708_MQ2_13	cc140708_MQ2_14	cc140708_MQ2_15	cc140708_MQ2_16	cc140708_MQ2_17	cc140708_MQ2_18	cc140708_MQ2_19	cc140708_MQ2_20	cc140708_MQ2_21	cc140708_MQ2_22	cc140708_MQ2_23	cc140708_MQ2_07	cc140708_MQ2_08	cc140708_MQ2_09	cc140708_MQ2_10	cc140708_MQ2_11	cc140708_MQ2_12	cc140708_MQ2_13
Q1PSI9	53	37	232.452	2.71005e-13	4.49874	Mq2 BF	M53 M	L-idonate 5-dehydrogenase OS=Vitis vinifera GN=VIT_16s0100g00290 PE=1 SV=2 - [IDND_VITVI]	1.21332e+08	9.17369e+07	9.91715e+07	1.34611e+08	1.60833e+08	9.52045e+07	7.21194e+07	7.0055e+07	5.05013e+07	5.28908e+07	3.44533e+07	4.64793e+07	5.37294e+07	4.94676e+07	3.58307e+07	4.21544e+07	3.35434e+07	1.27458e+08	3.28326e+07	1.22298e+07	3.9184e+07	7.81489e+07	1.43196e+07	8.44959e+06	1.27612e+07	2.3157e+06	3.11417e+06	1.56685e+06	5.38588e+06	4.09648e+06	3.60477e+06	1.14019e+06	2.81732e+06	3.06954e+06	20	18	13	23	21	16	13
D7T3I7	18	11	85.5054	1.35874e-11	93.179	Mq2 PP	Mq2 M	Putative uncharacterized protein OS=Vitis vinifera GN=VIT_03s0088g01250 PE=4 SV=1 - [D7T3I7_VITVI]	1.99604e+07	4.2857e+07	1.75545e+07	1.0778e+08	1.55935e+08	3.40571e+07	1.87984e+07	1.27942e+07	1.4313e+07	1.04313e+07	5.38553e+06	3.17275e+06	3.3886e+06	3.14127e+06	1.56314e+06	1.38358e+06	1.29858e+06	2.09682e+07	1.53385e+07	2.16481e+06	3.13739e+07	7.5769e+07	5.12249e+06	2.20244e+06	2.33059e+06	656313	614186	244921	367648	258356	228908	49741.6	92469.6	118832	1	2	2	7	10	7	3
F6HTR2	92	4	392.967	2.71281e-09	11.396	Mq2 PP	M53 M	Putative uncharacterized protein OS=Vitis vinifera GN=VIT_14s0030g02180 PE=4 SV=1 - [F6HTR2_VITVI]	5.08793e+06	8.54068e+06	1.4481e+07	1.57e+07	1.75457e+07	4.36989e+06	4.94345e+06	4.12068e+06	1.11116e+07	1.07227e+07	7.91677e+06	2.42048e+06	5.30796e+06	4.0301e+06	2.79401e+06	5.72734e+06	1.67753e+06	5.34482e+06	3.05671e+06	1.78579e+06	4.57013e+06	8.5255e+06	657270	579180	750625	509514	631340	360035	280477	404693	293679	88910.1	382777	153510	2	2	2	3	2	2	2
E0CNP0	15	11	63.8295	0.00241368	3.08141	Mq2 DF	M53 FV	Putative uncharacterized protein OS=Vitis vinifera GN=VIT_10s0405g00030 PE=4 SV=1 - [E0CNP0_VITVI]	3.10187e+07	4.06739e+07	4.19429e+07	3.76823e+07	2.59608e+07	1.36104e+07	1.51749e+07	3.92598e+07	1.23934e+07	2.27135e+07	5.96449e+07	6.25932e+06	1.81732e+07	1.86602e+07	1.85049e+07	2.12213e+07	1.86598e+07	3.25848e+07	1.45572e+07	5.17238e+06	1.0969e+07	1.26144e+07	2.04712e+06	1.77791e+06	7.15157e+06	568291	1.33735e+06	2.7125e+06	725310	1.38557e+06	1.3598e+06	588855	1.41829e+06	1.70755e+06	8	5	4	3	2	3	2
[truncated: 10 more columns]

## Sheet: tab data
Q1PSI9	FB	PS	BC	VB	VE	H
Mq2 1	1.21332e+08	1.34611e+08	9.52045e+07	5.05013e+07	4.64793e+07	3.58307e+07
Mq2 2	9.17369e+07	1.60833e+08	7.21194e+07	5.28908e+07	5.37294e+07	4.21544e+07
Mq2 3	9.91715e+07		7.0055e+07	3.44533e+07	4.94676e+07	3.35434e+07
Mq2Moyenne	1.0408e+08	1.47722e+08	7.91263e+07	4.59485e+07	4.98921e+07	3.71761e+07
Mq2 Ecart type	1.53961e+07	1.85419e+07	1.39624e+07	1.00266e+07	3.64362e+06	4.46039e+06
Mq2 Coefficient variation	0.147926	0.125519	0.176457	0.218213	0.07303	0.11998
E0CNP0	FB	PS	BC	VB	VE	H
Mq2 1	3.10187e+07	3.76823e+07	1.36104e+07	1.23934e+07	6.25932e+06	1.85049e+07
Mq2 2	4.06739e+07	2.59608e+07	1.51749e+07	2.27135e+07	1.81732e+07	2.12213e+07
Mq2 3	4.19429e+07		3.92598e+07	5.96449e+07	1.86602e+07	1.86598e+07
Mq2Moyenne	3.78785e+07	3.18216e+07	2.26817e+07	3.15839e+07	1.43642e+07	1.9462e+07
Mq2 Ecart type	5.97457e+06	8.28835e+06	1.43783e+07	2.48433e+07	7.0233e+06	1.5256e+06
Mq2 Coefficient variation	0.15773	0.260463	0.633919	0.78658	0.488943	0.0783884
D7T3I7	FB	PS	BC	VB	VE	H
Mq2 1	1.99604e+07	1.0778e+08	3.40571e+07	1.4313e+07	3.17275e+06	1.56314e+06
Mq2 2	4.2857e+07	1.55935e+08	1.87984e+07	1.04313e+07	3.3886e+06	1.38358e+06
Mq2 3	1.75545e+07		1.27942e+07	5.38553e+06	3.14127e+06	1.29858e+06
Mq2Moyenne	2.67907e+07	1.31858e+08	2.18832e+07	1.00433e+07	3.23421e+06	1.4151e+06
Mq2 Ecart type	1.39658e+07	3.40505e+07	1.0962e+07	4.47636e+06	134634	135067
Mq2 Coefficient variation	0.521294	0.258237	0.50093	0.445707	0.0416282	0.0954467
F6HTR2	FB	PS	BC	VB	VE	H
Mq2 1	5.08793e+06	1.57e+07	4.36989e+06	1.11116e+07	2.42048e+06	2.79401e+06
Mq2 2	8.54068e+06	1.75457e+07	4.94345e+06	1.07227e+07	5.30796e+06	5.72734e+06
Mq2 3	1.4481e+07		4.12068e+06	7.91677e+06	4.0301e+06	1.67753e+06
Mq2Moyenne	9.36987e+06	1.66229e+07	4.47801e+06	9.917e+06	3.91951e+06	3.39963e+06
Mq2 Ecart type	4.75111e+06	1.30515e+06	421904	1.74313e+06	1.44691e+06	2.09172e+06
Mq2 Coefficient variation	0.507063	0.0785154	0.094217	0.175772	0.369156	0.615281
