# Supplementary material for: Tartaric acid pathways in Vitis vinifera L. (cv. Ugni blanc): a comparative study of two vintages with contrasted climatic conditions
Source: BMC Plant Biol. 2016 Jun 28;16:144. doi: 10.1186/s12870-016-0833-1 (PMC4924324; doi:10.1186/s12870-016-0833-1)
Supplement: Additional file 4: Table S2. — Compilation of proteomic data concerning the four proteins of interest. (ZIP 824 kb) [file 12870_2016_833_MOESM4_ESM.zip › Table S2-2 Cholet et al 2016 Prote2013_F6HTR2.xlsx]

## Sheet: cc140708_F6HTR2
																		Normalized abundance																	Raw abundance
																		Mq2 FB			Mq2 PS		Mq2 BC			Mq2 VB			Mq2 VE			Mq2 H			Mq2 FB			Mq2 PS		Mq2 BC			Mq2 VB			Mq2 VE			Mq2 H
#	Retention time (min)	Charge	m/z	Measured mass	Mass error (u)	Mass error (ppm)	Score	Sequence	Modifications	Accession	Description	Use in quantitation	Max fold change	Highest mean condition	Lowest mean condition	Anova	Maximum CV	cc140708_MQ2_07	cc140708_MQ2_08	cc140708_MQ2_09	cc140708_MQ2_10	cc140708_MQ2_11	cc140708_MQ2_12	cc140708_MQ2_13	cc140708_MQ2_14	cc140708_MQ2_15	cc140708_MQ2_16	cc140708_MQ2_17	cc140708_MQ2_18	cc140708_MQ2_19	cc140708_MQ2_20	cc140708_MQ2_21	cc140708_MQ2_22	cc140708_MQ2_23	cc140708_MQ2_07	cc140708_MQ2_08	cc140708_MQ2_09	cc140708_MQ2_10	cc140708_MQ2_11	cc140708_MQ2_12	cc140708_MQ2_13	cc140708_MQ2_14	cc140708_MQ2_15	cc140708_MQ2_16	cc140708_MQ2_17	cc140708_MQ2_18	cc140708_MQ2_19	cc140708_MQ2_20	cc140708_MQ2_21
86	48.2149	2	712.915	1423.81	-0.000137725	-0.0967298	4.60677	VVGTQAPVQLGSLR		F6HTR2	Putative uncharacterized protein OS=Vitis vinifera GN=VIT_14s0030g02180 PE=4 SV=1 - [F6HTR2_VITVI]	False	18.052	Mq2 PP	Mq2 M	5.94637e-07	61.4577	5.30012e+07	1.28222e+08	1.73808e+08	3.59754e+08	4.46861e+08	1.22658e+08	7.75982e+07	6.10083e+07	1.11105e+08	1.37792e+08	3.57607e+07	2.72791e+07	2.59083e+07	2.88494e+07	3.76687e+07	1.53416e+07	1.40139e+07	5.56772e+07	4.58908e+07	2.14338e+07	1.04721e+08	2.17131e+08	1.84488e+07	9.09148e+06	1.11133e+07	5.09464e+06	8.1131e+06	1.62631e+06	3.16102e+06	1.97532e+06	2.1023e+06	1.19868e+06
86	48.2149	2	712.915	1423.81	-0.000137812	-0.0967905	4.15914	VVGTQAPVQLGSLR		F6HTR2	Putative uncharacterized protein OS=Vitis vinifera GN=VIT_14s0030g02180 PE=4 SV=1 - [F6HTR2_VITVI]	False	18.052	Mq2 PP	Mq2 M	5.94637e-07	61.4577	5.30012e+07	1.28222e+08	1.73808e+08	3.59754e+08	4.46861e+08	1.22658e+08	7.75982e+07	6.10083e+07	1.11105e+08	1.37792e+08	3.57607e+07	2.72791e+07	2.59083e+07	2.88494e+07	3.76687e+07	1.53416e+07	1.40139e+07	5.56772e+07	4.58908e+07	2.14338e+07	1.04721e+08	2.17131e+08	1.84488e+07	9.09148e+06	1.11133e+07	5.09464e+06	8.1131e+06	1.62631e+06	3.16102e+06	1.97532e+06	2.1023e+06	1.19868e+06
86	48.2149	2	712.915	1423.81	-0.000139286	-0.0978258	3.94037	VVGTQAPVQLGSLR		F6HTR2	Putative uncharacterized protein OS=Vitis vinifera GN=VIT_14s0030g02180 PE=4 SV=1 - [F6HTR2_VITVI]	False	18.052	Mq2 PP	Mq2 M	5.94637e-07	61.4577	5.30012e+07	1.28222e+08	1.73808e+08	3.59754e+08	4.46861e+08	1.22658e+08	7.75982e+07	6.10083e+07	1.11105e+08	1.37792e+08	3.57607e+07	2.72791e+07	2.59083e+07	2.88494e+07	3.76687e+07	1.53416e+07	1.40139e+07	5.56772e+07	4.58908e+07	2.14338e+07	1.04721e+08	2.17131e+08	1.84488e+07	9.09148e+06	1.11133e+07	5.09464e+06	8.1131e+06	1.62631e+06	3.16102e+06	1.97532e+06	2.1023e+06	1.19868e+06
86	48.2149	2	712.915	1423.81	-0.000136948	-0.0961835	4.60234	VVGTQAPVQLGSLR		F6HTR2	Putative uncharacterized protein OS=Vitis vinifera GN=VIT_14s0030g02180 PE=4 SV=1 - [F6HTR2_VITVI]	False	18.052	Mq2 PP	Mq2 M	5.94637e-07	61.4577	5.30012e+07	1.28222e+08	1.73808e+08	3.59754e+08	4.46861e+08	1.22658e+08	7.75982e+07	6.10083e+07	1.11105e+08	1.37792e+08	3.57607e+07	2.72791e+07	2.59083e+07	2.88494e+07	3.76687e+07	1.53416e+07	1.40139e+07	5.56772e+07	4.58908e+07	2.14338e+07	1.04721e+08	2.17131e+08	1.84488e+07	9.09148e+06	1.11133e+07	5.09464e+06	8.1131e+06	1.62631e+06	3.16102e+06	1.97532e+06	2.1023e+06	1.19868e+06
86	48.2149	2	712.915	1423.81	-0.000136775	-0.0960623	4.50741	VVGTQAPVQLGSLR		F6HTR2	Putative uncharacterized protein OS=Vitis vinifera GN=VIT_14s0030g02180 PE=4 SV=1 - [F6HTR2_VITVI]	False	18.052	Mq2 PP	Mq2 M	5.94637e-07	61.4577	5.30012e+07	1.28222e+08	1.73808e+08	3.59754e+08	4.46861e+08	1.22658e+08	7.75982e+07	6.10083e+07	1.11105e+08	1.37792e+08	3.57607e+07	2.72791e+07	2.59083e+07	2.88494e+07	3.76687e+07	1.53416e+07	1.40139e+07	5.56772e+07	4.58908e+07	2.14338e+07	1.04721e+08	2.17131e+08	1.84488e+07	9.09148e+06	1.11133e+07	5.09464e+06	8.1131e+06	1.62631e+06	3.16102e+06	1.97532e+06	2.1023e+06	1.19868e+06
86	48.2149	2	712.915	1423.81	-0.000138331	-0.0971554	4.17796	VVGTQAPVQLGSLR		F6HTR2	Putative uncharacterized protein OS=Vitis vinifera GN=VIT_14s0030g02180 PE=4 SV=1 - [F6HTR2_VITVI]	False	18.052	Mq2 PP	Mq2 M	5.94637e-07	61.4577	5.30012e+07	1.28222e+08	1.73808e+08	3.59754e+08	4.46861e+08	1.22658e+08	7.75982e+07	6.10083e+07	1.11105e+08	1.37792e+08	3.57607e+07	2.72791e+07	2.59083e+07	2.88494e+07	3.76687e+07	1.53416e+07	1.40139e+07	5.56772e+07	4.58908e+07	2.14338e+07	1.04721e+08	2.17131e+08	1.84488e+07	9.09148e+06	1.11133e+07	5.09464e+06	8.1131e+06	1.62631e+06	3.16102e+06	1.97532e+06	2.1023e+06	1.19868e+06
86	48.2149	2	712.915	1423.81	-0.000137293	-0.0964262	4.43779	VVGTQAPVQLGSLR		F6HTR2	Putative uncharacterized protein OS=Vitis vinifera GN=VIT_14s0030g02180 PE=4 SV=1 - [F6HTR2_VITVI]	False	18.052	Mq2 PP	Mq2 M	5.94637e-07	61.4577	5.30012e+07	1.28222e+08	1.73808e+08	3.59754e+08	4.46861e+08	1.22658e+08	7.75982e+07	6.10083e+07	1.11105e+08	1.37792e+08	3.57607e+07	2.72791e+07	2.59083e+07	2.88494e+07	3.76687e+07	1.53416e+07	1.40139e+07	5.56772e+07	4.58908e+07	2.14338e+07	1.04721e+08	2.17131e+08	1.84488e+07	9.09148e+06	1.11133e+07	5.09464e+06	8.1131e+06	1.62631e+06	3.16102e+06	1.97532e+06	2.1023e+06	1.19868e+06
86	48.2149	2	712.915	1423.81	-0.000136172	-0.0956385	4.51425	VVGTQAPVQLGSLR		F6HTR2	Putative uncharacterized protein OS=Vitis vinifera GN=VIT_14s0030g02180 PE=4 SV=1 - [F6HTR2_VITVI]	False	18.052	Mq2 PP	Mq2 M	5.94637e-07	61.4577	5.30012e+07	1.28222e+08	1.73808e+08	3.59754e+08	4.46861e+08	1.22658e+08	7.75982e+07	6.10083e+07	1.11105e+08	1.37792e+08	3.57607e+07	2.72791e+07	2.59083e+07	2.88494e+07	3.76687e+07	1.53416e+07	1.40139e+07	5.56772e+07	4.58908e+07	2.14338e+07	1.04721e+08	2.17131e+08	1.84488e+07	9.09148e+06	1.11133e+07	5.09464e+06	8.1131e+06	1.62631e+06	3.16102e+06	1.97532e+06	2.1023e+06	1.19868e+06
86	48.2149	2	712.915	1423.81	-0.000137034	-0.0962442	4.52861	VVGTQAPVQLGSLR		F6HTR2	Putative uncharacterized protein OS=Vitis vinifera GN=VIT_14s0030g02180 PE=4 SV=1 - [F6HTR2_VITVI]	False	18.052	Mq2 PP	Mq2 M	5.94637e-07	61.4577	5.30012e+07	1.28222e+08	1.73808e+08	3.59754e+08	4.46861e+08	1.22658e+08	7.75982e+07	6.10083e+07	1.11105e+08	1.37792e+08	3.57607e+07	2.72791e+07	2.59083e+07	2.88494e+07	3.76687e+07	1.53416e+07	1.40139e+07	5.56772e+07	4.58908e+07	2.14338e+07	1.04721e+08	2.17131e+08	1.84488e+07	9.09148e+06	1.11133e+07	5.09464e+06	8.1131e+06	1.62631e+06	3.16102e+06	1.97532e+06	2.1023e+06	1.19868e+06
86	48.2149	2	712.915	1423.81	-0.00013643	-0.0958201	4.43134	VVGTQAPVQLGSLR		F6HTR2	Putative uncharacterized protein OS=Vitis vinifera GN=VIT_14s0030g02180 PE=4 SV=1 - [F6HTR2_VITVI]	False	18.052	Mq2 PP	Mq2 M	5.94637e-07	61.4577	5.30012e+07	1.28222e+08	1.73808e+08	3.59754e+08	4.46861e+08	1.22658e+08	7.75982e+07	6.10083e+07	1.11105e+08	1.37792e+08	3.57607e+07	2.72791e+07	2.59083e+07	2.88494e+07	3.76687e+07	1.53416e+07	1.40139e+07	5.56772e+07	4.58908e+07	2.14338e+07	1.04721e+08	2.17131e+08	1.84488e+07	9.09148e+06	1.11133e+07	5.09464e+06	8.1131e+06	1.62631e+06	3.16102e+06	1.97532e+06	2.1023e+06	1.19868e+06
57276	65.7589	2	712.916	1423.82	0.00173817	1.22079	2.26085	VVGTQAPVQLGSLR		F6HTR2	Putative uncharacterized protein OS=Vitis vinifera GN=VIT_14s0030g02180 PE=4 SV=1 - [F6HTR2_VITVI]	False	121.627	Mq2 DV	M53 DV	0.288991	171.496	577377	611264	202896	737364	420884	304997	511777	883097	218809	97256	4.7719e+07	1.20929e+06	65918.7	25588.7	179824	117904	667989	606528	218772	25021.1	214640	204508	45874.3	59960.3	160865	10033.4	5726.35	2.17014e+06	140129	5025.83	1864.68	5722.28
86	48.2149	2	712.915	1423.81	-0.000136861	-0.0961229	4.49064	VVGTQAPVQLGSLR		F6HTR2	Putative uncharacterized protein OS=Vitis vinifera GN=VIT_14s0030g02180 PE=4 SV=1 - [F6HTR2_VITVI]	False	18.052	Mq2 PP	Mq2 M	5.94637e-07	61.4577	5.30012e+07	1.28222e+08	1.73808e+08	3.59754e+08	4.46861e+08	1.22658e+08	7.75982e+07	6.10083e+07	1.11105e+08	1.37792e+08	3.57607e+07	2.72791e+07	2.59083e+07	2.88494e+07	3.76687e+07	1.53416e+07	1.40139e+07	5.56772e+07	4.58908e+07	2.14338e+07	1.04721e+08	2.17131e+08	1.84488e+07	9.09148e+06	1.11133e+07	5.09464e+06	8.1131e+06	1.62631e+06	3.16102e+06	1.97532e+06	2.1023e+06	1.19868e+06
86	48.2149	2	712.915	1423.81	-0.000137639	-0.096669	4.34209	VVGTQAPVQLGSLR		F6HTR2	Putative uncharacterized protein OS=Vitis vinifera GN=VIT_14s0030g02180 PE=4 SV=1 - [F6HTR2_VITVI]	False	18.052	Mq2 PP	Mq2 M	5.94637e-07	61.4577	5.30012e+07	1.28222e+08	1.73808e+08	3.59754e+08	4.46861e+08	1.22658e+08	7.75982e+07	6.10083e+07	1.11105e+08	1.37792e+08	3.57607e+07	2.72791e+07	2.59083e+07	2.88494e+07	3.76687e+07	1.53416e+07	1.40139e+07	5.56772e+07	4.58908e+07	2.14338e+07	1.04721e+08	2.17131e+08	1.84488e+07	9.09148e+06	1.11133e+07	5.09464e+06	8.1131e+06	1.62631e+06	3.16102e+06	1.97532e+06	2.1023e+06	1.19868e+06
86	48.2149	2	712.915	1423.81	-0.000137379	-0.0964869	4.49259	VVGTQAPVQLGSLR		F6HTR2	Putative uncharacterized protein OS=Vitis vinifera GN=VIT_14s0030g02180 PE=4 SV=1 - [F6HTR2_VITVI]	False	18.052	Mq2 PP	Mq2 M	5.94637e-07	61.4577	5.30012e+07	1.28222e+08	1.73808e+08	3.59754e+08	4.46861e+08	1.22658e+08	7.75982e+07	6.10083e+07	1.11105e+08	1.37792e+08	3.57607e+07	2.72791e+07	2.59083e+07	2.88494e+07	3.76687e+07	1.53416e+07	1.40139e+07	5.56772e+07	4.58908e+07	2.14338e+07	1.04721e+08	2.17131e+08	1.84488e+07	9.09148e+06	1.11133e+07	5.09464e+06	8.1131e+06	1.62631e+06	3.16102e+06	1.97532e+06	2.1023e+06	1.19868e+06
86	48.2149	2	712.915	1423.81	-0.000137207	-0.0963655	4.36416	VVGTQAPVQLGSLR		F6HTR2	Putative uncharacterized protein OS=Vitis vinifera GN=VIT_14s0030g02180 PE=4 SV=1 - [F6HTR2_VITVI]	False	18.052	Mq2 PP	Mq2 M	5.94637e-07	61.4577	5.30012e+07	1.28222e+08	1.73808e+08	3.59754e+08	4.46861e+08	1.22658e+08	7.75982e+07	6.10083e+07	1.11105e+08	1.37792e+08	3.57607e+07	2.72791e+07	2.59083e+07	2.88494e+07	3.76687e+07	1.53416e+07	1.40139e+07	5.56772e+07	4.58908e+07	2.14338e+07	1.04721e+08	2.17131e+08	1.84488e+07	9.09148e+06	1.11133e+07	5.09464e+06	8.1131e+06	1.62631e+06	3.16102e+06	1.97532e+06	2.1023e+06	1.19868e+06
57276	65.7589	2	712.916	1423.82	0.0017374	1.22024	2.19889	VVGTQAPVQLGSLR		F6HTR2	Putative uncharacterized protein OS=Vitis vinifera GN=VIT_14s0030g02180 PE=4 SV=1 - [F6HTR2_VITVI]	False	121.627	Mq2 DV	M53 DV	0.288991	171.496	577377	611264	202896	737364	420884	304997	511777	883097	218809	97256	4.7719e+07	1.20929e+06	65918.7	25588.7	179824	117904	667989	606528	218772	25021.1	214640	204508	45874.3	59960.3	160865	10033.4	5726.35	2.17014e+06	140129	5025.83	1864.68	5722.28
86	48.2149	2	712.915	1423.81	-0.000135054	-0.0948533	3.92878	VVGTQAPVQLGSLR		F6HTR2	Putative uncharacterized protein OS=Vitis vinifera GN=VIT_14s0030g02180 PE=4 SV=1 - [F6HTR2_VITVI]	False	18.052	Mq2 PP	Mq2 M	5.94637e-07	61.4577	5.30012e+07	1.28222e+08	1.73808e+08	3.59754e+08	4.46861e+08	1.22658e+08	7.75982e+07	6.10083e+07	1.11105e+08	1.37792e+08	3.57607e+07	2.72791e+07	2.59083e+07	2.88494e+07	3.76687e+07	1.53416e+07	1.40139e+07	5.56772e+07	4.58908e+07	2.14338e+07	1.04721e+08	2.17131e+08	1.84488e+07	9.09148e+06	1.11133e+07	5.09464e+06	8.1131e+06	1.62631e+06	3.16102e+06	1.97532e+06	2.1023e+06	1.19868e+06
86	48.2149	2	712.915	1423.81	-0.000138852	-0.0975209	3.00252	VVGTQAPVQLGSLR		F6HTR2	Putative uncharacterized protein OS=Vitis vinifera GN=VIT_14s0030g02180 PE=4 SV=1 - [F6HTR2_VITVI]	False	18.052	Mq2 PP	Mq2 M	5.94637e-07	61.4577	5.30012e+07	1.28222e+08	1.73808e+08	3.59754e+08	4.46861e+08	1.22658e+08	7.75982e+07	6.10083e+07	1.11105e+08	1.37792e+08	3.57607e+07	2.72791e+07	2.59083e+07	2.88494e+07	3.76687e+07	1.53416e+07	1.40139e+07	5.56772e+07	4.58908e+07	2.14338e+07	1.04721e+08	2.17131e+08	1.84488e+07	9.09148e+06	1.11133e+07	5.09464e+06	8.1131e+06	1.62631e+06	3.16102e+06	1.97532e+06	2.1023e+06	1.19868e+06
86	48.2149	2	712.915	1423.81	-0.000135311	-0.0950343	4.38552	VVGTQAPVQLGSLR		F6HTR2	Putative uncharacterized protein OS=Vitis vinifera GN=VIT_14s0030g02180 PE=4 SV=1 - [F6HTR2_VITVI]	False	18.052	Mq2 PP	Mq2 M	5.94637e-07	61.4577	5.30012e+07	1.28222e+08	1.73808e+08	3.59754e+08	4.46861e+08	1.22658e+08	7.75982e+07	6.10083e+07	1.11105e+08	1.37792e+08	3.57607e+07	2.72791e+07	2.59083e+07	2.88494e+07	3.76687e+07	1.53416e+07	1.40139e+07	5.56772e+07	4.58908e+07	2.14338e+07	1.04721e+08	2.17131e+08	1.84488e+07	9.09148e+06	1.11133e+07	5.09464e+06	8.1131e+06	1.62631e+06	3.16102e+06	1.97532e+06	2.1023e+06	1.19868e+06
86	48.2149	2	712.915	1423.81	-0.000136344	-0.0957595	4.42043	VVGTQAPVQLGSLR		F6HTR2	Putative uncharacterized protein OS=Vitis vinifera GN=VIT_14s0030g02180 PE=4 SV=1 - [F6HTR2_VITVI]	False	18.052	Mq2 PP	Mq2 M	5.94637e-07	61.4577	5.30012e+07	1.28222e+08	1.73808e+08	3.59754e+08	4.46861e+08	1.22658e+08	7.75982e+07	6.10083e+07	1.11105e+08	1.37792e+08	3.57607e+07	2.72791e+07	2.59083e+07	2.88494e+07	3.76687e+07	1.53416e+07	1.40139e+07	5.56772e+07	4.58908e+07	2.14338e+07	1.04721e+08	2.17131e+08	1.84488e+07	9.09148e+06	1.11133e+07	5.09464e+06	8.1131e+06	1.62631e+06	3.16102e+06	1.97532e+06	2.1023e+06	1.19868e+06
86	48.2149	2	712.915	1423.81	-0.000135483	-0.095155	4.19127	VVGTQAPVQLGSLR		F6HTR2	Putative uncharacterized protein OS=Vitis vinifera GN=VIT_14s0030g02180 PE=4 SV=1 - [F6HTR2_VITVI]	False	18.052	Mq2 PP	Mq2 M	5.94637e-07	61.4577	5.30012e+07	1.28222e+08	1.73808e+08	3.59754e+08	4.46861e+08	1.22658e+08	7.75982e+07	6.10083e+07	1.11105e+08	1.37792e+08	3.57607e+07	2.72791e+07	2.59083e+07	2.88494e+07	3.76687e+07	1.53416e+07	1.40139e+07	5.56772e+07	4.58908e+07	2.14338e+07	1.04721e+08	2.17131e+08	1.84488e+07	9.09148e+06	1.11133e+07	5.09464e+06	8.1131e+06	1.62631e+06	3.16102e+06	1.97532e+06	2.1023e+06	1.19868e+06
86	48.2149	2	712.915	1423.81	-0.000139373	-0.0978868	3.77159	VVGTQAPVQLGSLR		F6HTR2	Putative uncharacterized protein OS=Vitis vinifera GN=VIT_14s0030g02180 PE=4 SV=1 - [F6HTR2_VITVI]	False	18.052	Mq2 PP	Mq2 M	5.94637e-07	61.4577	5.30012e+07	1.28222e+08	1.73808e+08	3.59754e+08	4.46861e+08	1.22658e+08	7.75982e+07	6.10083e+07	1.11105e+08	1.37792e+08	3.57607e+07	2.72791e+07	2.59083e+07	2.88494e+07	3.76687e+07	1.53416e+07	1.40139e+07	5.56772e+07	4.58908e+07	2.14338e+07	1.04721e+08	2.17131e+08	1.84488e+07	9.09148e+06	1.11133e+07	5.09464e+06	8.1131e+06	1.62631e+06	3.16102e+06	1.97532e+06	2.1023e+06	1.19868e+06
86	48.2149	2	712.915	1423.81	-0.000135913	-0.0954571	4.38504	VVGTQAPVQLGSLR		F6HTR2	Putative uncharacterized protein OS=Vitis vinifera GN=VIT_14s0030g02180 PE=4 SV=1 - [F6HTR2_VITVI]	False	18.052	Mq2 PP	Mq2 M	5.94637e-07	61.4577	5.30012e+07	1.28222e+08	1.73808e+08	3.59754e+08	4.46861e+08	1.22658e+08	7.75982e+07	6.10083e+07	1.11105e+08	1.37792e+08	3.57607e+07	2.72791e+07	2.59083e+07	2.88494e+07	3.76687e+07	1.53416e+07	1.40139e+07	5.56772e+07	4.58908e+07	2.14338e+07	1.04721e+08	2.17131e+08	1.84488e+07	9.09148e+06	1.11133e+07	5.09464e+06	8.1131e+06	1.62631e+06	3.16102e+06	1.97532e+06	2.1023e+06	1.19868e+06
86	48.2149	2	712.915	1423.81	-0.000133682	-0.0938904	4.22206	VVGTQAPVQLGSLR		F6HTR2	Putative uncharacterized protein OS=Vitis vinifera GN=VIT_14s0030g02180 PE=4 SV=1 - [F6HTR2_VITVI]	False	18.052	Mq2 PP	Mq2 M	5.94637e-07	61.4577	5.30012e+07	1.28222e+08	1.73808e+08	3.59754e+08	4.46861e+08	1.22658e+08	7.75982e+07	6.10083e+07	1.11105e+08	1.37792e+08	3.57607e+07	2.72791e+07	2.59083e+07	2.88494e+07	3.76687e+07	1.53416e+07	1.40139e+07	5.56772e+07	4.58908e+07	2.14338e+07	1.04721e+08	2.17131e+08	1.84488e+07	9.09148e+06	1.11133e+07	5.09464e+06	8.1131e+06	1.62631e+06	3.16102e+06	1.97532e+06	2.1023e+06	1.19868e+06
86	48.2149	2	712.915	1423.81	-0.000134968	-0.094793	3.66423	VVGTQAPVQLGSLR		F6HTR2	Putative uncharacterized protein OS=Vitis vinifera GN=VIT_14s0030g02180 PE=4 SV=1 - [F6HTR2_VITVI]	False	18.052	Mq2 PP	Mq2 M	5.94637e-07	61.4577	5.30012e+07	1.28222e+08	1.73808e+08	3.59754e+08	4.46861e+08	1.22658e+08	7.75982e+07	6.10083e+07	1.11105e+08	1.37792e+08	3.57607e+07	2.72791e+07	2.59083e+07	2.88494e+07	3.76687e+07	1.53416e+07	1.40139e+07	5.56772e+07	4.58908e+07	2.14338e+07	1.04721e+08	2.17131e+08	1.84488e+07	9.09148e+06	1.11133e+07	5.09464e+06	8.1131e+06	1.62631e+06	3.16102e+06	1.97532e+06	2.1023e+06	1.19868e+06
86	48.2149	2	712.915	1423.81	-0.000136689	-0.0960017	4.25962	VVGTQAPVQLGSLR		F6HTR2	Putative uncharacterized protein OS=Vitis vinifera GN=VIT_14s0030g02180 PE=4 SV=1 - [F6HTR2_VITVI]	False	18.052	Mq2 PP	Mq2 M	5.94637e-07	61.4577	5.30012e+07	1.28222e+08	1.73808e+08	3.59754e+08	4.46861e+08	1.22658e+08	7.75982e+07	6.10083e+07	1.11105e+08	1.37792e+08	3.57607e+07	2.72791e+07	2.59083e+07	2.88494e+07	3.76687e+07	1.53416e+07	1.40139e+07	5.56772e+07	4.58908e+07	2.14338e+07	1.04721e+08	2.17131e+08	1.84488e+07	9.09148e+06	1.11133e+07	5.09464e+06	8.1131e+06	1.62631e+06	3.16102e+06	1.97532e+06	2.1023e+06	1.19868e+06
86	48.2149	2	712.915	1423.81	-0.000138158	-0.0970337	3.21511	VVGTQAPVQLGSLR		F6HTR2	Putative uncharacterized protein OS=Vitis vinifera GN=VIT_14s0030g02180 PE=4 SV=1 - [F6HTR2_VITVI]	False	18.052	Mq2 PP	Mq2 M	5.94637e-07	61.4577	5.30012e+07	1.28222e+08	1.73808e+08	3.59754e+08	4.46861e+08	1.22658e+08	7.75982e+07	6.10083e+07	1.11105e+08	1.37792e+08	3.57607e+07	2.72791e+07	2.59083e+07	2.88494e+07	3.76687e+07	1.53416e+07	1.40139e+07	5.56772e+07	4.58908e+07	2.14338e+07	1.04721e+08	2.17131e+08	1.84488e+07	9.09148e+06	1.11133e+07	5.09464e+06	8.1131e+06	1.62631e+06	3.16102e+06	1.97532e+06	2.1023e+06	1.19868e+06
86	48.2149	2	712.915	1423.81	-0.000133768	-0.0939504	4.51075	VVGTQAPVQLGSLR		F6HTR2	Putative uncharacterized protein OS=Vitis vinifera GN=VIT_14s0030g02180 PE=4 SV=1 - [F6HTR2_VITVI]	False	18.052	Mq2 PP	Mq2 M	5.94637e-07	61.4577	5.30012e+07	1.28222e+08	1.73808e+08	3.59754e+08	4.46861e+08	1.22658e+08	7.75982e+07	6.10083e+07	1.11105e+08	1.37792e+08	3.57607e+07	2.72791e+07	2.59083e+07	2.88494e+07	3.76687e+07	1.53416e+07	1.40139e+07	5.56772e+07	4.58908e+07	2.14338e+07	1.04721e+08	2.17131e+08	1.84488e+07	9.09148e+06	1.11133e+07	5.09464e+06	8.1131e+06	1.62631e+06	3.16102e+06	1.97532e+06	2.1023e+06	1.19868e+06
86	48.2149	2	712.915	1423.81	-0.000136602	-0.0959412	4.41401	VVGTQAPVQLGSLR		F6HTR2	Putative uncharacterized protein OS=Vitis vinifera GN=VIT_14s0030g02180 PE=4 SV=1 - [F6HTR2_VITVI]	False	18.052	Mq2 PP	Mq2 M	5.94637e-07	61.4577	5.30012e+07	1.28222e+08	1.73808e+08	3.59754e+08	4.46861e+08	1.22658e+08	7.75982e+07	6.10083e+07	1.11105e+08	1.37792e+08	3.57607e+07	2.72791e+07	2.59083e+07	2.88494e+07	3.76687e+07	1.53416e+07	1.40139e+07	5.56772e+07	4.58908e+07	2.14338e+07	1.04721e+08	2.17131e+08	1.84488e+07	9.09148e+06	1.11133e+07	5.09464e+06	8.1131e+06	1.62631e+06	3.16102e+06	1.97532e+06	2.1023e+06	1.19868e+06
86	48.2149	2	712.915	1423.81	-0.000135655	-0.0952758	4.50087	VVGTQAPVQLGSLR		F6HTR2	Putative uncharacterized protein OS=Vitis vinifera GN=VIT_14s0030g02180 PE=4 SV=1 - [F6HTR2_VITVI]	False	18.052	Mq2 PP	Mq2 M	5.94637e-07	61.4577	5.30012e+07	1.28222e+08	1.73808e+08	3.59754e+08	4.46861e+08	1.22658e+08	7.75982e+07	6.10083e+07	1.11105e+08	1.37792e+08	3.57607e+07	2.72791e+07	2.59083e+07	2.88494e+07	3.76687e+07	1.53416e+07	1.40139e+07	5.56772e+07	4.58908e+07	2.14338e+07	1.04721e+08	2.17131e+08	1.84488e+07	9.09148e+06	1.11133e+07	5.09464e+06	8.1131e+06	1.62631e+06	3.16102e+06	1.97532e+06	2.1023e+06	1.19868e+06
86	48.2149	2	712.915	1423.81	-0.000135139	-0.0949136	4.42085	VVGTQAPVQLGSLR		F6HTR2	Putative uncharacterized protein OS=Vitis vinifera GN=VIT_14s0030g02180 PE=4 SV=1 - [F6HTR2_VITVI]	False	18.052	Mq2 PP	Mq2 M	5.94637e-07	61.4577	5.30012e+07	1.28222e+08	1.73808e+08	3.59754e+08	4.46861e+08	1.22658e+08	7.75982e+07	6.10083e+07	1.11105e+08	1.37792e+08	3.57607e+07	2.72791e+07	2.59083e+07	2.88494e+07	3.76687e+07	1.53416e+07	1.40139e+07	5.56772e+07	4.58908e+07	2.14338e+07	1.04721e+08	2.17131e+08	1.84488e+07	9.09148e+06	1.11133e+07	5.09464e+06	8.1131e+06	1.62631e+06	3.16102e+06	1.97532e+06	2.1023e+06	1.19868e+06
86	48.2149	2	712.915	1423.81	-0.000135741	-0.0953362	4.0104	VVGTQAPVQLGSLR		F6HTR2	Putative uncharacterized protein OS=Vitis vinifera GN=VIT_14s0030g02180 PE=4 SV=1 - [F6HTR2_VITVI]	False	18.052	Mq2 PP	Mq2 M	5.94637e-07	61.4577	5.30012e+07	1.28222e+08	1.73808e+08	3.59754e+08	4.46861e+08	1.22658e+08	7.75982e+07	6.10083e+07	1.11105e+08	1.37792e+08	3.57607e+07	2.72791e+07	2.59083e+07	2.88494e+07	3.76687e+07	1.53416e+07	1.40139e+07	5.56772e+07	4.58908e+07	2.14338e+07	1.04721e+08	2.17131e+08	1.84488e+07	9.09148e+06	1.11133e+07	5.09464e+06	8.1131e+06	1.62631e+06	3.16102e+06	1.97532e+06	2.1023e+06	1.19868e+06
86	48.2149	2	712.915	1423.81	-0.000136258	-0.095699	4.29471	VVGTQAPVQLGSLR		F6HTR2	Putative uncharacterized protein OS=Vitis vinifera GN=VIT_14s0030g02180 PE=4 SV=1 - [F6HTR2_VITVI]	False	18.052	Mq2 PP	Mq2 M	5.94637e-07	61.4577	5.30012e+07	1.28222e+08	1.73808e+08	3.59754e+08	4.46861e+08	1.22658e+08	7.75982e+07	6.10083e+07	1.11105e+08	1.37792e+08	3.57607e+07	2.72791e+07	2.59083e+07	2.88494e+07	3.76687e+07	1.53416e+07	1.40139e+07	5.56772e+07	4.58908e+07	2.14338e+07	1.04721e+08	2.17131e+08	1.84488e+07	9.09148e+06	1.11133e+07	5.09464e+06	8.1131e+06	1.62631e+06	3.16102e+06	1.97532e+06	2.1023e+06	1.19868e+06
86	48.2149	2	712.915	1423.81	-0.000134367	-0.0943714	4.05918	VVGTQAPVQLGSLR		F6HTR2	Putative uncharacterized protein OS=Vitis vinifera GN=VIT_14s0030g02180 PE=4 SV=1 - [F6HTR2_VITVI]	False	18.052	Mq2 PP	Mq2 M	5.94637e-07	61.4577	5.30012e+07	1.28222e+08	1.73808e+08	3.59754e+08	4.46861e+08	1.22658e+08	7.75982e+07	6.10083e+07	1.11105e+08	1.37792e+08	3.57607e+07	2.72791e+07	2.59083e+07	2.88494e+07	3.76687e+07	1.53416e+07	1.40139e+07	5.56772e+07	4.58908e+07	2.14338e+07	1.04721e+08	2.17131e+08	1.84488e+07	9.09148e+06	1.11133e+07	5.09464e+06	8.1131e+06	1.62631e+06	3.16102e+06	1.97532e+06	2.1023e+06	1.19868e+06
86	48.2149	2	712.915	1423.81	-0.000135225	-0.094974	3.46154	VVGTQAPVQLGSLR		F6HTR2	Putative uncharacterized protein OS=Vitis vinifera GN=VIT_14s0030g02180 PE=4 SV=1 - [F6HTR2_VITVI]	False	18.052	Mq2 PP	Mq2 M	5.94637e-07	61.4577	5.30012e+07	1.28222e+08	1.73808e+08	3.59754e+08	4.46861e+08	1.22658e+08	7.75982e+07	6.10083e+07	1.11105e+08	1.37792e+08	3.57607e+07	2.72791e+07	2.59083e+07	2.88494e+07	3.76687e+07	1.53416e+07	1.40139e+07	5.56772e+07	4.58908e+07	2.14338e+07	1.04721e+08	2.17131e+08	1.84488e+07	9.09148e+06	1.11133e+07	5.09464e+06	8.1131e+06	1.62631e+06	3.16102e+06	1.97532e+06	2.1023e+06	1.19868e+06
86	48.2149	2	712.915	1423.81	-0.000133426	-0.0937102	3.95837	VVGTQAPVQLGSLR		F6HTR2	Putative uncharacterized protein OS=Vitis vinifera GN=VIT_14s0030g02180 PE=4 SV=1 - [F6HTR2_VITVI]	False	18.052	Mq2 PP	Mq2 M	5.94637e-07	61.4577	5.30012e+07	1.28222e+08	1.73808e+08	3.59754e+08	4.46861e+08	1.22658e+08	7.75982e+07	6.10083e+07	1.11105e+08	1.37792e+08	3.57607e+07	2.72791e+07	2.59083e+07	2.88494e+07	3.76687e+07	1.53416e+07	1.40139e+07	5.56772e+07	4.58908e+07	2.14338e+07	1.04721e+08	2.17131e+08	1.84488e+07	9.09148e+06	1.11133e+07	5.09464e+06	8.1131e+06	1.62631e+06	3.16102e+06	1.97532e+06	2.1023e+06	1.19868e+06
86	48.2149	2	712.915	1423.81	-0.000134882	-0.0947328	3.70274	VVGTQAPVQLGSLR		F6HTR2	Putative uncharacterized protein OS=Vitis vinifera GN=VIT_14s0030g02180 PE=4 SV=1 - [F6HTR2_VITVI]	False	18.052	Mq2 PP	Mq2 M	5.94637e-07	61.4577	5.30012e+07	1.28222e+08	1.73808e+08	3.59754e+08	4.46861e+08	1.22658e+08	7.75982e+07	6.10083e+07	1.11105e+08	1.37792e+08	3.57607e+07	2.72791e+07	2.59083e+07	2.88494e+07	3.76687e+07	1.53416e+07	1.40139e+07	5.56772e+07	4.58908e+07	2.14338e+07	1.04721e+08	2.17131e+08	1.84488e+07	9.09148e+06	1.11133e+07	5.09464e+06	8.1131e+06	1.62631e+06	3.16102e+06	1.97532e+06	2.1023e+06	1.19868e+06
86	48.2149	2	712.915	1423.81	-0.000137552	-0.0966083	3.93381	VVGTQAPVQLGSLR		F6HTR2	Putative uncharacterized protein OS=Vitis vinifera GN=VIT_14s0030g02180 PE=4 SV=1 - [F6HTR2_VITVI]	False	18.052	Mq2 PP	Mq2 M	5.94637e-07	61.4577	5.30012e+07	1.28222e+08	1.73808e+08	3.59754e+08	4.46861e+08	1.22658e+08	7.75982e+07	6.10083e+07	1.11105e+08	1.37792e+08	3.57607e+07	2.72791e+07	2.59083e+07	2.88494e+07	3.76687e+07	1.53416e+07	1.40139e+07	5.56772e+07	4.58908e+07	2.14338e+07	1.04721e+08	2.17131e+08	1.84488e+07	9.09148e+06	1.11133e+07	5.09464e+06	8.1131e+06	1.62631e+06	3.16102e+06	1.97532e+06	2.1023e+06	1.19868e+06
86	48.2149	2	712.915	1423.81	-0.00013946	-0.0979479	3.21522	VVGTQAPVQLGSLR		F6HTR2	Putative uncharacterized protein OS=Vitis vinifera GN=VIT_14s0030g02180 PE=4 SV=1 - [F6HTR2_VITVI]	False	18.052	Mq2 PP	Mq2 M	5.94637e-07	61.4577	5.30012e+07	1.28222e+08	1.73808e+08	3.59754e+08	4.46861e+08	1.22658e+08	7.75982e+07	6.10083e+07	1.11105e+08	1.37792e+08	3.57607e+07	2.72791e+07	2.59083e+07	2.88494e+07	3.76687e+07	1.53416e+07	1.40139e+07	5.56772e+07	4.58908e+07	2.14338e+07	1.04721e+08	2.17131e+08	1.84488e+07	9.09148e+06	1.11133e+07	5.09464e+06	8.1131e+06	1.62631e+06	3.16102e+06	1.97532e+06	2.1023e+06	1.19868e+06
86	48.2149	2	712.915	1423.81	-0.000133854	-0.0940105	3.77074	VVGTQAPVQLGSLR		F6HTR2	Putative uncharacterized protein OS=Vitis vinifera GN=VIT_14s0030g02180 PE=4 SV=1 - [F6HTR2_VITVI]	False	18.052	Mq2 PP	Mq2 M	5.94637e-07	61.4577	5.30012e+07	1.28222e+08	1.73808e+08	3.59754e+08	4.46861e+08	1.22658e+08	7.75982e+07	6.10083e+07	1.11105e+08	1.37792e+08	3.57607e+07	2.72791e+07	2.59083e+07	2.88494e+07	3.76687e+07	1.53416e+07	1.40139e+07	5.56772e+07	4.58908e+07	2.14338e+07	1.04721e+08	2.17131e+08	1.84488e+07	9.09148e+06	1.11133e+07	5.09464e+06	8.1131e+06	1.62631e+06	3.16102e+06	1.97532e+06	2.1023e+06	1.19868e+06
86	48.2149	2	712.915	1423.81	-0.00013712	-0.0963048	4.39782	VVGTQAPVQLGSLR		F6HTR2	Putative uncharacterized protein OS=Vitis vinifera GN=VIT_14s0030g02180 PE=4 SV=1 - [F6HTR2_VITVI]	False	18.052	Mq2 PP	Mq2 M	5.94637e-07	61.4577	5.30012e+07	1.28222e+08	1.73808e+08	3.59754e+08	4.46861e+08	1.22658e+08	7.75982e+07	6.10083e+07	1.11105e+08	1.37792e+08	3.57607e+07	2.72791e+07	2.59083e+07	2.88494e+07	3.76687e+07	1.53416e+07	1.40139e+07	5.56772e+07	4.58908e+07	2.14338e+07	1.04721e+08	2.17131e+08	1.84488e+07	9.09148e+06	1.11133e+07	5.09464e+06	8.1131e+06	1.62631e+06	3.16102e+06	1.97532e+06	2.1023e+06	1.19868e+06
86	48.2149	2	712.915	1423.81	-0.000135999	-0.0955176	4.14717	VVGTQAPVQLGSLR		F6HTR2	Putative uncharacterized protein OS=Vitis vinifera GN=VIT_14s0030g02180 PE=4 SV=1 - [F6HTR2_VITVI]	False	18.052	Mq2 PP	Mq2 M	5.94637e-07	61.4577	5.30012e+07	1.28222e+08	1.73808e+08	3.59754e+08	4.46861e+08	1.22658e+08	7.75982e+07	6.10083e+07	1.11105e+08	1.37792e+08	3.57607e+07	2.72791e+07	2.59083e+07	2.88494e+07	3.76687e+07	1.53416e+07	1.40139e+07	5.56772e+07	4.58908e+07	2.14338e+07	1.04721e+08	2.17131e+08	1.84488e+07	9.09148e+06	1.11133e+07	5.09464e+06	8.1131e+06	1.62631e+06	3.16102e+06	1.97532e+06	2.1023e+06	1.19868e+06
86	48.2149	2	712.915	1423.81	-0.000138245	-0.0970946	3.91039	VVGTQAPVQLGSLR		F6HTR2	Putative uncharacterized protein OS=Vitis vinifera GN=VIT_14s0030g02180 PE=4 SV=1 - [F6HTR2_VITVI]	False	18.052	Mq2 PP	Mq2 M	5.94637e-07	61.4577	5.30012e+07	1.28222e+08	1.73808e+08	3.59754e+08	4.46861e+08	1.22658e+08	7.75982e+07	6.10083e+07	1.11105e+08	1.37792e+08	3.57607e+07	2.72791e+07	2.59083e+07	2.88494e+07	3.76687e+07	1.53416e+07	1.40139e+07	5.56772e+07	4.58908e+07	2.14338e+07	1.04721e+08	2.17131e+08	1.84488e+07	9.09148e+06	1.11133e+07	5.09464e+06	8.1131e+06	1.62631e+06	3.16102e+06	1.97532e+06	2.1023e+06	1.19868e+06
86	48.2149	2	712.915	1423.81	-0.000136085	-0.095578	4.2431	VVGTQAPVQLGSLR		F6HTR2	Putative uncharacterized protein OS=Vitis vinifera GN=VIT_14s0030g02180 PE=4 SV=1 - [F6HTR2_VITVI]	False	18.052	Mq2 PP	Mq2 M	5.94637e-07	61.4577	5.30012e+07	1.28222e+08	1.73808e+08	3.59754e+08	4.46861e+08	1.22658e+08	7.75982e+07	6.10083e+07	1.11105e+08	1.37792e+08	3.57607e+07	2.72791e+07	2.59083e+07	2.88494e+07	3.76687e+07	1.53416e+07	1.40139e+07	5.56772e+07	4.58908e+07	2.14338e+07	1.04721e+08	2.17131e+08	1.84488e+07	9.09148e+06	1.11133e+07	5.09464e+06	8.1131e+06	1.62631e+06	3.16102e+06	1.97532e+06	2.1023e+06	1.19868e+06
86	48.2149	2	712.915	1423.81	-0.000138938	-0.0975818	3.09676	VVGTQAPVQLGSLR		F6HTR2	Putative uncharacterized protein OS=Vitis vinifera GN=VIT_14s0030g02180 PE=4 SV=1 - [F6HTR2_VITVI]	False	18.052	Mq2 PP	Mq2 M	5.94637e-07	61.4577	5.30012e+07	1.28222e+08	1.73808e+08	3.59754e+08	4.46861e+08	1.22658e+08	7.75982e+07	6.10083e+07	1.11105e+08	1.37792e+08	3.57607e+07	2.72791e+07	2.59083e+07	2.88494e+07	3.76687e+07	1.53416e+07	1.40139e+07	5.56772e+07	4.58908e+07	2.14338e+07	1.04721e+08	2.17131e+08	1.84488e+07	9.09148e+06	1.11133e+07	5.09464e+06	8.1131e+06	1.62631e+06	3.16102e+06	1.97532e+06	2.1023e+06	1.19868e+06
86	48.2149	2	712.915	1423.81	-0.000137898	-0.0968513	4.32958	VVGTQAPVQLGSLR		F6HTR2	Putative uncharacterized protein OS=Vitis vinifera GN=VIT_14s0030g02180 PE=4 SV=1 - [F6HTR2_VITVI]	False	18.052	Mq2 PP	Mq2 M	5.94637e-07	61.4577	5.30012e+07	1.28222e+08	1.73808e+08	3.59754e+08	4.46861e+08	1.22658e+08	7.75982e+07	6.10083e+07	1.11105e+08	1.37792e+08	3.57607e+07	2.72791e+07	2.59083e+07	2.88494e+07	3.76687e+07	1.53416e+07	1.40139e+07	5.56772e+07	4.58908e+07	2.14338e+07	1.04721e+08	2.17131e+08	1.84488e+07	9.09148e+06	1.11133e+07	5.09464e+06	8.1131e+06	1.62631e+06	3.16102e+06	1.97532e+06	2.1023e+06	1.19868e+06
57276	65.7589	2	712.916	1423.82	0.0017367	1.21975	2.02206	VVGTQAPVQLGSLR		F6HTR2	Putative uncharacterized protein OS=Vitis vinifera GN=VIT_14s0030g02180 PE=4 SV=1 - [F6HTR2_VITVI]	False	121.627	Mq2 DV	M53 DV	0.288991	171.496	577377	611264	202896	737364	420884	304997	511777	883097	218809	97256	4.7719e+07	1.20929e+06	65918.7	25588.7	179824	117904	667989	606528	218772	25021.1	214640	204508	45874.3	59960.3	160865	10033.4	5726.35	2.17014e+06	140129	5025.83	1864.68	5722.28
153	62.288	3	524.295	1569.86	0.000547925	0.349027	6.90249	ISITGAGGFIASHIAR		F6HTR2	Putative uncharacterized protein OS=Vitis vinifera GN=VIT_14s0030g02180 PE=4 SV=1 - [F6HTR2_VITVI]	False	218.84	Mq2 PP	Mq2 M	0.000124842	166.079	5.9667e+07	6.77559e+07	678856	1.81177e+08	3.50939e+08	4.99747e+07	5.01793e+07	4.15414e+07	60420.1	1.16103e+07	5.83636e+06	6.484e+06	333557	206268	21619.9	78657.2	3.54703e+06	6.26796e+07	2.42498e+07	83716.2	5.2739e+07	1.70522e+08	7.51664e+06	5.87906e+06	7.56718e+06	2770.53	683605	265423	751346	25431.3	15031	687.982
153	62.288	3	524.295	1569.86	0.000549217	0.34985	6.78351	ISITGAGGFIASHIAR		F6HTR2	Putative uncharacterized protein OS=Vitis vinifera GN=VIT_14s0030g02180 PE=4 SV=1 - [F6HTR2_VITVI]	False	218.84	Mq2 PP	Mq2 M	0.000124842	166.079	5.9667e+07	6.77559e+07	678856	1.81177e+08	3.50939e+08	4.99747e+07	5.01793e+07	4.15414e+07	60420.1	1.16103e+07	5.83636e+06	6.484e+06	333557	206268	21619.9	78657.2	3.54703e+06	6.26796e+07	2.42498e+07	83716.2	5.2739e+07	1.70522e+08	7.51664e+06	5.87906e+06	7.56718e+06	2770.53	683605	265423	751346	25431.3	15031	687.982
153	62.288	3	524.295	1569.86	0.000548513	0.349402	6.23116	ISITGAGGFIASHIAR		F6HTR2	Putative uncharacterized protein OS=Vitis vinifera GN=VIT_14s0030g02180 PE=4 SV=1 - [F6HTR2_VITVI]	False	218.84	Mq2 PP	Mq2 M	0.000124842	166.079	5.9667e+07	6.77559e+07	678856	1.81177e+08	3.50939e+08	4.99747e+07	5.01793e+07	4.15414e+07	60420.1	1.16103e+07	5.83636e+06	6.484e+06	333557	206268	21619.9	78657.2	3.54703e+06	6.26796e+07	2.42498e+07	83716.2	5.2739e+07	1.70522e+08	7.51664e+06	5.87906e+06	7.56718e+06	2770.53	683605	265423	751346	25431.3	15031	687.982
153	62.288	3	524.295	1569.86	0.000545325	0.347371	6.63156	ISITGAGGFIASHIAR		F6HTR2	Putative uncharacterized protein OS=Vitis vinifera GN=VIT_14s0030g02180 PE=4 SV=1 - [F6HTR2_VITVI]	False	218.84	Mq2 PP	Mq2 M	0.000124842	166.079	5.9667e+07	6.77559e+07	678856	1.81177e+08	3.50939e+08	4.99747e+07	5.01793e+07	4.15414e+07	60420.1	1.16103e+07	5.83636e+06	6.484e+06	333557	206268	21619.9	78657.2	3.54703e+06	6.26796e+07	2.42498e+07	83716.2	5.2739e+07	1.70522e+08	7.51664e+06	5.87906e+06	7.56718e+06	2770.53	683605	265423	751346	25431.3	15031	687.982
153	62.288	3	524.295	1569.86	0.000548043	0.349102	6.50639	ISITGAGGFIASHIAR		F6HTR2	Putative uncharacterized protein OS=Vitis vinifera GN=VIT_14s0030g02180 PE=4 SV=1 - [F6HTR2_VITVI]	False	218.84	Mq2 PP	Mq2 M	0.000124842	166.079	5.9667e+07	6.77559e+07	678856	1.81177e+08	3.50939e+08	4.99747e+07	5.01793e+07	4.15414e+07	60420.1	1.16103e+07	5.83636e+06	6.484e+06	333557	206268	21619.9	78657.2	3.54703e+06	6.26796e+07	2.42498e+07	83716.2	5.2739e+07	1.70522e+08	7.51664e+06	5.87906e+06	7.56718e+06	2770.53	683605	265423	751346	25431.3	15031	687.982
153	62.288	3	524.295	1569.86	0.000547807	0.348952	6.38618	ISITGAGGFIASHIAR		F6HTR2	Putative uncharacterized protein OS=Vitis vinifera GN=VIT_14s0030g02180 PE=4 SV=1 - [F6HTR2_VITVI]	False	218.84	Mq2 PP	Mq2 M	0.000124842	166.079	5.9667e+07	6.77559e+07	678856	1.81177e+08	3.50939e+08	4.99747e+07	5.01793e+07	4.15414e+07	60420.1	1.16103e+07	5.83636e+06	6.484e+06	333557	206268	21619.9	78657.2	3.54703e+06	6.26796e+07	2.42498e+07	83716.2	5.2739e+07	1.70522e+08	7.51664e+06	5.87906e+06	7.56718e+06	2770.53	683605	265423	751346	25431.3	15031	687.982
153	62.288	3	524.295	1569.86	0.00054769	0.348877	6.34699	ISITGAGGFIASHIAR		F6HTR2	Putative uncharacterized protein OS=Vitis vinifera GN=VIT_14s0030g02180 PE=4 SV=1 - [F6HTR2_VITVI]	False	218.84	Mq2 PP	Mq2 M	0.000124842	166.079	5.9667e+07	6.77559e+07	678856	1.81177e+08	3.50939e+08	4.99747e+07	5.01793e+07	4.15414e+07	60420.1	1.16103e+07	5.83636e+06	6.484e+06	333557	206268	21619.9	78657.2	3.54703e+06	6.26796e+07	2.42498e+07	83716.2	5.2739e+07	1.70522e+08	7.51664e+06	5.87906e+06	7.56718e+06	2770.53	683605	265423	751346	25431.3	15031	687.982
153	62.288	3	524.295	1569.86	0.0005471	0.348502	6.53086	ISITGAGGFIASHIAR		F6HTR2	Putative uncharacterized protein OS=Vitis vinifera GN=VIT_14s0030g02180 PE=4 SV=1 - [F6HTR2_VITVI]	False	218.84	Mq2 PP	Mq2 M	0.000124842	166.079	5.9667e+07	6.77559e+07	678856	1.81177e+08	3.50939e+08	4.99747e+07	5.01793e+07	4.15414e+07	60420.1	1.16103e+07	5.83636e+06	6.484e+06	333557	206268	21619.9	78657.2	3.54703e+06	6.26796e+07	2.42498e+07	83716.2	5.2739e+07	1.70522e+08	7.51664e+06	5.87906e+06	7.56718e+06	2770.53	683605	265423	751346	25431.3	15031	687.982
153	62.288	3	524.295	1569.86	0.000548395	0.349327	6.57784	ISITGAGGFIASHIAR		F6HTR2	Putative uncharacterized protein OS=Vitis vinifera GN=VIT_14s0030g02180 PE=4 SV=1 - [F6HTR2_VITVI]	False	218.84	Mq2 PP	Mq2 M	0.000124842	166.079	5.9667e+07	6.77559e+07	678856	1.81177e+08	3.50939e+08	4.99747e+07	5.01793e+07	4.15414e+07	60420.1	1.16103e+07	5.83636e+06	6.484e+06	333557	206268	21619.9	78657.2	3.54703e+06	6.26796e+07	2.42498e+07	83716.2	5.2739e+07	1.70522e+08	7.51664e+06	5.87906e+06	7.56718e+06	2770.53	683605	265423	751346	25431.3	15031	687.982
153	62.288	3	524.295	1569.86	0.000548278	0.349252	6.27549	ISITGAGGFIASHIAR		F6HTR2	Putative uncharacterized protein OS=Vitis vinifera GN=VIT_14s0030g02180 PE=4 SV=1 - [F6HTR2_VITVI]	False	218.84	Mq2 PP	Mq2 M	0.000124842	166.079	5.9667e+07	6.77559e+07	678856	1.81177e+08	3.50939e+08	4.99747e+07	5.01793e+07	4.15414e+07	60420.1	1.16103e+07	5.83636e+06	6.484e+06	333557	206268	21619.9	78657.2	3.54703e+06	6.26796e+07	2.42498e+07	83716.2	5.2739e+07	1.70522e+08	7.51664e+06	5.87906e+06	7.56718e+06	2770.53	683605	265423	751346	25431.3	15031	687.982
153	62.288	3	524.295	1569.86	0.00054863	0.349477	6.58812	ISITGAGGFIASHIAR		F6HTR2	Putative uncharacterized protein OS=Vitis vinifera GN=VIT_14s0030g02180 PE=4 SV=1 - [F6HTR2_VITVI]	False	218.84	Mq2 PP	Mq2 M	0.000124842	166.079	5.9667e+07	6.77559e+07	678856	1.81177e+08	3.50939e+08	4.99747e+07	5.01793e+07	4.15414e+07	60420.1	1.16103e+07	5.83636e+06	6.484e+06	333557	206268	21619.9	78657.2	3.54703e+06	6.26796e+07	2.42498e+07	83716.2	5.2739e+07	1.70522e+08	7.51664e+06	5.87906e+06	7.56718e+06	2770.53	683605	265423	751346	25431.3	15031	687.982
153	62.288	3	524.295	1569.86	0.000547572	0.348802	6.31943	ISITGAGGFIASHIAR		F6HTR2	Putative uncharacterized protein OS=Vitis vinifera GN=VIT_14s0030g02180 PE=4 SV=1 - [F6HTR2_VITVI]	False	218.84	Mq2 PP	Mq2 M	0.000124842	166.079	5.9667e+07	6.77559e+07	678856	1.81177e+08	3.50939e+08	4.99747e+07	5.01793e+07	4.15414e+07	60420.1	1.16103e+07	5.83636e+06	6.484e+06	333557	206268	21619.9	78657.2	3.54703e+06	6.26796e+07	2.42498e+07	83716.2	5.2739e+07	1.70522e+08	7.51664e+06	5.87906e+06	7.56718e+06	2770.53	683605	265423	751346	25431.3	15031	687.982
153	62.288	3	524.295	1569.86	0.00054485	0.347069	6.52398	ISITGAGGFIASHIAR		F6HTR2	Putative uncharacterized protein OS=Vitis vinifera GN=VIT_14s0030g02180 PE=4 SV=1 - [F6HTR2_VITVI]	False	218.84	Mq2 PP	Mq2 M	0.000124842	166.079	5.9667e+07	6.77559e+07	678856	1.81177e+08	3.50939e+08	4.99747e+07	5.01793e+07	4.15414e+07	60420.1	1.16103e+07	5.83636e+06	6.484e+06	333557	206268	21619.9	78657.2	3.54703e+06	6.26796e+07	2.42498e+07	83716.2	5.2739e+07	1.70522e+08	7.51664e+06	5.87906e+06	7.56718e+06	2770.53	683605	265423	751346	25431.3	15031	687.982
153	62.288	3	524.295	1569.86	0.000547454	0.348727	6.25956	ISITGAGGFIASHIAR		F6HTR2	Putative uncharacterized protein OS=Vitis vinifera GN=VIT_14s0030g02180 PE=4 SV=1 - [F6HTR2_VITVI]	False	218.84	Mq2 PP	Mq2 M	0.000124842	166.079	5.9667e+07	6.77559e+07	678856	1.81177e+08	3.50939e+08	4.99747e+07	5.01793e+07	4.15414e+07	60420.1	1.16103e+07	5.83636e+06	6.484e+06	333557	206268	21619.9	78657.2	3.54703e+06	6.26796e+07	2.42498e+07	83716.2	5.2739e+07	1.70522e+08	7.51664e+06	5.87906e+06	7.56718e+06	2770.53	683605	265423	751346	25431.3	15031	687.982
153	62.288	3	524.295	1569.86	0.000546864	0.348351	6.30528	ISITGAGGFIASHIAR		F6HTR2	Putative uncharacterized protein OS=Vitis vinifera GN=VIT_14s0030g02180 PE=4 SV=1 - [F6HTR2_VITVI]	False	218.84	Mq2 PP	Mq2 M	0.000124842	166.079	5.9667e+07	6.77559e+07	678856	1.81177e+08	3.50939e+08	4.99747e+07	5.01793e+07	4.15414e+07	60420.1	1.16103e+07	5.83636e+06	6.484e+06	333557	206268	21619.9	78657.2	3.54703e+06	6.26796e+07	2.42498e+07	83716.2	5.2739e+07	1.70522e+08	7.51664e+06	5.87906e+06	7.56718e+06	2770.53	683605	265423	751346	25431.3	15031	687.982
153	62.288	3	524.295	1569.86	0.0005458	0.347673	6.00105	ISITGAGGFIASHIAR		F6HTR2	Putative uncharacterized protein OS=Vitis vinifera GN=VIT_14s0030g02180 PE=4 SV=1 - [F6HTR2_VITVI]	False	218.84	Mq2 PP	Mq2 M	0.000124842	166.079	5.9667e+07	6.77559e+07	678856	1.81177e+08	3.50939e+08	4.99747e+07	5.01793e+07	4.15414e+07	60420.1	1.16103e+07	5.83636e+06	6.484e+06	333557	206268	21619.9	78657.2	3.54703e+06	6.26796e+07	2.42498e+07	83716.2	5.2739e+07	1.70522e+08	7.51664e+06	5.87906e+06	7.56718e+06	2770.53	683605	265423	751346	25431.3	15031	687.982
153	62.288	3	524.295	1569.86	0.000550737	0.350819	5.86021	ISITGAGGFIASHIAR		F6HTR2	Putative uncharacterized protein OS=Vitis vinifera GN=VIT_14s0030g02180 PE=4 SV=1 - [F6HTR2_VITVI]	False	218.84	Mq2 PP	Mq2 M	0.000124842	166.079	5.9667e+07	6.77559e+07	678856	1.81177e+08	3.50939e+08	4.99747e+07	5.01793e+07	4.15414e+07	60420.1	1.16103e+07	5.83636e+06	6.484e+06	333557	206268	21619.9	78657.2	3.54703e+06	6.26796e+07	2.42498e+07	83716.2	5.2739e+07	1.70522e+08	7.51664e+06	5.87906e+06	7.56718e+06	2770.53	683605	265423	751346	25431.3	15031	687.982
153	62.288	3	524.295	1569.86	0.000548748	0.349551	6.21169	ISITGAGGFIASHIAR		F6HTR2	Putative uncharacterized protein OS=Vitis vinifera GN=VIT_14s0030g02180 PE=4 SV=1 - [F6HTR2_VITVI]	False	218.84	Mq2 PP	Mq2 M	0.000124842	166.079	5.9667e+07	6.77559e+07	678856	1.81177e+08	3.50939e+08	4.99747e+07	5.01793e+07	4.15414e+07	60420.1	1.16103e+07	5.83636e+06	6.484e+06	333557	206268	21619.9	78657.2	3.54703e+06	6.26796e+07	2.42498e+07	83716.2	5.2739e+07	1.70522e+08	7.51664e+06	5.87906e+06	7.56718e+06	2770.53	683605	265423	751346	25431.3	15031	687.982
153	62.288	3	524.295	1569.86	0.000550154	0.350447	6.20204	ISITGAGGFIASHIAR		F6HTR2	Putative uncharacterized protein OS=Vitis vinifera GN=VIT_14s0030g02180 PE=4 SV=1 - [F6HTR2_VITVI]	False	218.84	Mq2 PP	Mq2 M	0.000124842	166.079	5.9667e+07	6.77559e+07	678856	1.81177e+08	3.50939e+08	4.99747e+07	5.01793e+07	4.15414e+07	60420.1	1.16103e+07	5.83636e+06	6.484e+06	333557	206268	21619.9	78657.2	3.54703e+06	6.26796e+07	2.42498e+07	83716.2	5.2739e+07	1.70522e+08	7.51664e+06	5.87906e+06	7.56718e+06	2770.53	683605	265423	751346	25431.3	15031	687.982
153	62.288	3	524.295	1569.86	0.00054816	0.349177	6.30296	ISITGAGGFIASHIAR		F6HTR2	Putative uncharacterized protein OS=Vitis vinifera GN=VIT_14s0030g02180 PE=4 SV=1 - [F6HTR2_VITVI]	False	218.84	Mq2 PP	Mq2 M	0.000124842	166.079	5.9667e+07	6.77559e+07	678856	1.81177e+08	3.50939e+08	4.99747e+07	5.01793e+07	4.15414e+07	60420.1	1.16103e+07	5.83636e+06	6.484e+06	333557	206268	21619.9	78657.2	3.54703e+06	6.26796e+07	2.42498e+07	83716.2	5.2739e+07	1.70522e+08	7.51664e+06	5.87906e+06	7.56718e+06	2770.53	683605	265423	751346	25431.3	15031	687.982
153	62.288	3	524.295	1569.86	0.000546982	0.348427	5.39519	ISITGAGGFIASHIAR		F6HTR2	Putative uncharacterized protein OS=Vitis vinifera GN=VIT_14s0030g02180 PE=4 SV=1 - [F6HTR2_VITVI]	False	218.84	Mq2 PP	Mq2 M	0.000124842	166.079	5.9667e+07	6.77559e+07	678856	1.81177e+08	3.50939e+08	4.99747e+07	5.01793e+07	4.15414e+07	60420.1	1.16103e+07	5.83636e+06	6.484e+06	333557	206268	21619.9	78657.2	3.54703e+06	6.26796e+07	2.42498e+07	83716.2	5.2739e+07	1.70522e+08	7.51664e+06	5.87906e+06	7.56718e+06	2770.53	683605	265423	751346	25431.3	15031	687.982
153	62.288	3	524.295	1569.86	0.00054992	0.350298	5.08271	ISITGAGGFIASHIAR		F6HTR2	Putative uncharacterized protein OS=Vitis vinifera GN=VIT_14s0030g02180 PE=4 SV=1 - [F6HTR2_VITVI]	False	218.84	Mq2 PP	Mq2 M	0.000124842	166.079	5.9667e+07	6.77559e+07	678856	1.81177e+08	3.50939e+08	4.99747e+07	5.01793e+07	4.15414e+07	60420.1	1.16103e+07	5.83636e+06	6.484e+06	333557	206268	21619.9	78657.2	3.54703e+06	6.26796e+07	2.42498e+07	83716.2	5.2739e+07	1.70522e+08	7.51664e+06	5.87906e+06	7.56718e+06	2770.53	683605	265423	751346	25431.3	15031	687.982
153	62.288	3	524.295	1569.86	0.000550854	0.350893	6.43228	ISITGAGGFIASHIAR		F6HTR2	Putative uncharacterized protein OS=Vitis vinifera GN=VIT_14s0030g02180 PE=4 SV=1 - [F6HTR2_VITVI]	False	218.84	Mq2 PP	Mq2 M	0.000124842	166.079	5.9667e+07	6.77559e+07	678856	1.81177e+08	3.50939e+08	4.99747e+07	5.01793e+07	4.15414e+07	60420.1	1.16103e+07	5.83636e+06	6.484e+06	333557	206268	21619.9	78657.2	3.54703e+06	6.26796e+07	2.42498e+07	83716.2	5.2739e+07	1.70522e+08	7.51664e+06	5.87906e+06	7.56718e+06	2770.53	683605	265423	751346	25431.3	15031	687.982
153	62.288	3	524.295	1569.86	0.000549451	0.35	5.95755	ISITGAGGFIASHIAR		F6HTR2	Putative uncharacterized protein OS=Vitis vinifera GN=VIT_14s0030g02180 PE=4 SV=1 - [F6HTR2_VITVI]	False	218.84	Mq2 PP	Mq2 M	0.000124842	166.079	5.9667e+07	6.77559e+07	678856	1.81177e+08	3.50939e+08	4.99747e+07	5.01793e+07	4.15414e+07	60420.1	1.16103e+07	5.83636e+06	6.484e+06	333557	206268	21619.9	78657.2	3.54703e+06	6.26796e+07	2.42498e+07	83716.2	5.2739e+07	1.70522e+08	7.51664e+06	5.87906e+06	7.56718e+06	2770.53	683605	265423	751346	25431.3	15031	687.982
153	62.288	3	524.295	1569.86	0.000546628	0.348201	6.19676	ISITGAGGFIASHIAR		F6HTR2	Putative uncharacterized protein OS=Vitis vinifera GN=VIT_14s0030g02180 PE=4 SV=1 - [F6HTR2_VITVI]	False	218.84	Mq2 PP	Mq2 M	0.000124842	166.079	5.9667e+07	6.77559e+07	678856	1.81177e+08	3.50939e+08	4.99747e+07	5.01793e+07	4.15414e+07	60420.1	1.16103e+07	5.83636e+06	6.484e+06	333557	206268	21619.9	78657.2	3.54703e+06	6.26796e+07	2.42498e+07	83716.2	5.2739e+07	1.70522e+08	7.51664e+06	5.87906e+06	7.56718e+06	2770.53	683605	265423	751346	25431.3	15031	687.982
153	62.288	3	524.295	1569.86	0.000549334	0.349925	6.2607	ISITGAGGFIASHIAR		F6HTR2	Putative uncharacterized protein OS=Vitis vinifera GN=VIT_14s0030g02180 PE=4 SV=1 - [F6HTR2_VITVI]	False	218.84	Mq2 PP	Mq2 M	0.000124842	166.079	5.9667e+07	6.77559e+07	678856	1.81177e+08	3.50939e+08	4.99747e+07	5.01793e+07	4.15414e+07	60420.1	1.16103e+07	5.83636e+06	6.484e+06	333557	206268	21619.9	78657.2	3.54703e+06	6.26796e+07	2.42498e+07	83716.2	5.2739e+07	1.70522e+08	7.51664e+06	5.87906e+06	7.56718e+06	2770.53	683605	265423	751346	25431.3	15031	687.982
153	62.288	3	524.295	1569.86	0.000548865	0.349626	3.80457	ISITGAGGFIASHIAR		F6HTR2	Putative uncharacterized protein OS=Vitis vinifera GN=VIT_14s0030g02180 PE=4 SV=1 - [F6HTR2_VITVI]	False	218.84	Mq2 PP	Mq2 M	0.000124842	166.079	5.9667e+07	6.77559e+07	678856	1.81177e+08	3.50939e+08	4.99747e+07	5.01793e+07	4.15414e+07	60420.1	1.16103e+07	5.83636e+06	6.484e+06	333557	206268	21619.9	78657.2	3.54703e+06	6.26796e+07	2.42498e+07	83716.2	5.2739e+07	1.70522e+08	7.51664e+06	5.87906e+06	7.56718e+06	2770.53	683605	265423	751346	25431.3	15031	687.982
153	62.288	3	524.295	1569.86	0.000549803	0.350223	5.83146	ISITGAGGFIASHIAR		F6HTR2	Putative uncharacterized protein OS=Vitis vinifera GN=VIT_14s0030g02180 PE=4 SV=1 - [F6HTR2_VITVI]	False	218.84	Mq2 PP	Mq2 M	0.000124842	166.079	5.9667e+07	6.77559e+07	678856	1.81177e+08	3.50939e+08	4.99747e+07	5.01793e+07	4.15414e+07	60420.1	1.16103e+07	5.83636e+06	6.484e+06	333557	206268	21619.9	78657.2	3.54703e+06	6.26796e+07	2.42498e+07	83716.2	5.2739e+07	1.70522e+08	7.51664e+06	5.87906e+06	7.56718e+06	2770.53	683605	265423	751346	25431.3	15031	687.982
153	62.288	3	524.295	1569.86	0.000547336	0.348652	6.05812	ISITGAGGFIASHIAR		F6HTR2	Putative uncharacterized protein OS=Vitis vinifera GN=VIT_14s0030g02180 PE=4 SV=1 - [F6HTR2_VITVI]	False	218.84	Mq2 PP	Mq2 M	0.000124842	166.079	5.9667e+07	6.77559e+07	678856	1.81177e+08	3.50939e+08	4.99747e+07	5.01793e+07	4.15414e+07	60420.1	1.16103e+07	5.83636e+06	6.484e+06	333557	206268	21619.9	78657.2	3.54703e+06	6.26796e+07	2.42498e+07	83716.2	5.2739e+07	1.70522e+08	7.51664e+06	5.87906e+06	7.56718e+06	2770.53	683605	265423	751346	25431.3	15031	687.982
153	62.288	3	524.295	1569.86	0.00054651	0.348126	6.24844	ISITGAGGFIASHIAR		F6HTR2	Putative uncharacterized protein OS=Vitis vinifera GN=VIT_14s0030g02180 PE=4 SV=1 - [F6HTR2_VITVI]	False	218.84	Mq2 PP	Mq2 M	0.000124842	166.079	5.9667e+07	6.77559e+07	678856	1.81177e+08	3.50939e+08	4.99747e+07	5.01793e+07	4.15414e+07	60420.1	1.16103e+07	5.83636e+06	6.484e+06	333557	206268	21619.9	78657.2	3.54703e+06	6.26796e+07	2.42498e+07	83716.2	5.2739e+07	1.70522e+08	7.51664e+06	5.87906e+06	7.56718e+06	2770.53	683605	265423	751346	25431.3	15031	687.982
168	20.9269	2	489.256	976.498	0.00804366	8.23732	2.53351	LATEELCK	[7] Propionamide (C)	F6HTR2	Putative uncharacterized protein OS=Vitis vinifera GN=VIT_14s0030g02180 PE=4 SV=1 - [F6HTR2_VITVI]	False	14.2391	M53 DV	Mq2 BF	3.02396e-09	67.9021	2.22343e+07	2.05083e+07	3.13659e+07	2.77966e+07	2.70658e+07	8.79945e+07	1.52287e+08	1.34602e+08	2.77611e+08	2.43371e+08	2.41121e+08	1.50524e+07	6.99709e+07	7.51447e+07	6.07324e+07	6.4081e+07	2.91575e+07	2.33569e+07	7.33991e+06	3.86803e+06	8.09134e+06	1.31513e+07	1.32352e+07	1.78421e+07	2.45191e+07	1.27297e+07	1.43294e+07	1.09656e+07	1.74422e+06	5.33478e+06	5.4759e+06	1.93261e+06
241	30.7468	3	512.62	1534.84	0.00105998	0.690614	4.32275	NLPIHHIPGPEGVR		F6HTR2	Putative uncharacterized protein OS=Vitis vinifera GN=VIT_14s0030g02180 PE=4 SV=1 - [F6HTR2_VITVI]	False	65.071	Mq2 PP	Mq2 M	3.07143e-06	85.6105	2.96149e+07	5.91269e+07	3.02047e+07	1.36229e+08	2.66725e+08	4.40627e+07	4.2748e+07	5.33261e+07	2.3164e+07	3.76353e+07	5.33969e+06	2.7359e+06	1.12882e+07	6.60378e+06	288368	4.41775e+06	4.58267e+06	3.11101e+07	2.11615e+07	3.72482e+06	3.9655e+07	1.29602e+08	6.62742e+06	5.0084e+06	9.7139e+06	1.06217e+06	2.21593e+06	242836	317027	860644	481226	9176.36
241	30.7468	3	512.62	1534.84	0.00105817	0.689435	3.91963	NLPIHHIPGPEGVR		F6HTR2	Putative uncharacterized protein OS=Vitis vinifera GN=VIT_14s0030g02180 PE=4 SV=1 - [F6HTR2_VITVI]	False	65.071	Mq2 PP	Mq2 M	3.07143e-06	85.6105	2.96149e+07	5.91269e+07	3.02047e+07	1.36229e+08	2.66725e+08	4.40627e+07	4.2748e+07	5.33261e+07	2.3164e+07	3.76353e+07	5.33969e+06	2.7359e+06	1.12882e+07	6.60378e+06	288368	4.41775e+06	4.58267e+06	3.11101e+07	2.11615e+07	3.72482e+06	3.9655e+07	1.29602e+08	6.62742e+06	5.0084e+06	9.7139e+06	1.06217e+06	2.21593e+06	242836	317027	860644	481226	9176.36
241	30.7468	3	512.62	1534.84	0.0010601	0.690692	4.1013	NLPIHHIPGPEGVR		F6HTR2	Putative uncharacterized protein OS=Vitis vinifera GN=VIT_14s0030g02180 PE=4 SV=1 - [F6HTR2_VITVI]	False	65.071	Mq2 PP	Mq2 M	3.07143e-06	85.6105	2.96149e+07	5.91269e+07	3.02047e+07	1.36229e+08	2.66725e+08	4.40627e+07	4.2748e+07	5.33261e+07	2.3164e+07	3.76353e+07	5.33969e+06	2.7359e+06	1.12882e+07	6.60378e+06	288368	4.41775e+06	4.58267e+06	3.11101e+07	2.11615e+07	3.72482e+06	3.9655e+07	1.29602e+08	6.62742e+06	5.0084e+06	9.7139e+06	1.06217e+06	2.21593e+06	242836	317027	860644	481226	9176.36
241	30.7468	3	512.62	1534.84	0.00105974	0.690457	3.91121	NLPIHHIPGPEGVR		F6HTR2	Putative uncharacterized protein OS=Vitis vinifera GN=VIT_14s0030g02180 PE=4 SV=1 - [F6HTR2_VITVI]	False	65.071	Mq2 PP	Mq2 M	3.07143e-06	85.6105	2.96149e+07	5.91269e+07	3.02047e+07	1.36229e+08	2.66725e+08	4.40627e+07	4.2748e+07	5.33261e+07	2.3164e+07	3.76353e+07	5.33969e+06	2.7359e+06	1.12882e+07	6.60378e+06	288368	4.41775e+06	4.58267e+06	3.11101e+07	2.11615e+07	3.72482e+06	3.9655e+07	1.29602e+08	6.62742e+06	5.0084e+06	9.7139e+06	1.06217e+06	2.21593e+06	242836	317027	860644	481226	9176.36
241	30.7468	3	512.62	1534.84	0.00105938	0.690222	4.10746	NLPIHHIPGPEGVR		F6HTR2	Putative uncharacterized protein OS=Vitis vinifera GN=VIT_14s0030g02180 PE=4 SV=1 - [F6HTR2_VITVI]	False	65.071	Mq2 PP	Mq2 M	3.07143e-06	85.6105	2.96149e+07	5.91269e+07	3.02047e+07	1.36229e+08	2.66725e+08	4.40627e+07	4.2748e+07	5.33261e+07	2.3164e+07	3.76353e+07	5.33969e+06	2.7359e+06	1.12882e+07	6.60378e+06	288368	4.41775e+06	4.58267e+06	3.11101e+07	2.11615e+07	3.72482e+06	3.9655e+07	1.29602e+08	6.62742e+06	5.0084e+06	9.7139e+06	1.06217e+06	2.21593e+06	242836	317027	860644	481226	9176.36
241	30.7468	3	512.62	1534.84	0.0010607	0.691084	4.08393	NLPIHHIPGPEGVR		F6HTR2	Putative uncharacterized protein OS=Vitis vinifera GN=VIT_14s0030g02180 PE=4 SV=1 - [F6HTR2_VITVI]	False	65.071	Mq2 PP	Mq2 M	3.07143e-06	85.6105	2.96149e+07	5.91269e+07	3.02047e+07	1.36229e+08	2.66725e+08	4.40627e+07	4.2748e+07	5.33261e+07	2.3164e+07	3.76353e+07	5.33969e+06	2.7359e+06	1.12882e+07	6.60378e+06	288368	4.41775e+06	4.58267e+06	3.11101e+07	2.11615e+07	3.72482e+06	3.9655e+07	1.29602e+08	6.62742e+06	5.0084e+06	9.7139e+06	1.06217e+06	2.21593e+06	242836	317027	860644	481226	9176.36
241	30.7468	3	512.62	1534.84	0.00106022	0.690771	4.34843	NLPIHHIPGPEGVR		F6HTR2	Putative uncharacterized protein OS=Vitis vinifera GN=VIT_14s0030g02180 PE=4 SV=1 - [F6HTR2_VITVI]	False	65.071	Mq2 PP	Mq2 M	3.07143e-06	85.6105	2.96149e+07	5.91269e+07	3.02047e+07	1.36229e+08	2.66725e+08	4.40627e+07	4.2748e+07	5.33261e+07	2.3164e+07	3.76353e+07	5.33969e+06	2.7359e+06	1.12882e+07	6.60378e+06	288368	4.41775e+06	4.58267e+06	3.11101e+07	2.11615e+07	3.72482e+06	3.9655e+07	1.29602e+08	6.62742e+06	5.0084e+06	9.7139e+06	1.06217e+06	2.21593e+06	242836	317027	860644	481226	9176.36
241	30.7468	3	512.62	1534.84	0.00105889	0.689907	3.86597	NLPIHHIPGPEGVR		F6HTR2	Putative uncharacterized protein OS=Vitis vinifera GN=VIT_14s0030g02180 PE=4 SV=1 - [F6HTR2_VITVI]	False	65.071	Mq2 PP	Mq2 M	3.07143e-06	85.6105	2.96149e+07	5.91269e+07	3.02047e+07	1.36229e+08	2.66725e+08	4.40627e+07	4.2748e+07	5.33261e+07	2.3164e+07	3.76353e+07	5.33969e+06	2.7359e+06	1.12882e+07	6.60378e+06	288368	4.41775e+06	4.58267e+06	3.11101e+07	2.11615e+07	3.72482e+06	3.9655e+07	1.29602e+08	6.62742e+06	5.0084e+06	9.7139e+06	1.06217e+06	2.21593e+06	242836	317027	860644	481226	9176.36
241	30.7468	3	512.62	1534.84	0.00105853	0.689671	3.97274	NLPIHHIPGPEGVR		F6HTR2	Putative uncharacterized protein OS=Vitis vinifera GN=VIT_14s0030g02180 PE=4 SV=1 - [F6HTR2_VITVI]	False	65.071	Mq2 PP	Mq2 M	3.07143e-06	85.6105	2.96149e+07	5.91269e+07	3.02047e+07	1.36229e+08	2.66725e+08	4.40627e+07	4.2748e+07	5.33261e+07	2.3164e+07	3.76353e+07	5.33969e+06	2.7359e+06	1.12882e+07	6.60378e+06	288368	4.41775e+06	4.58267e+06	3.11101e+07	2.11615e+07	3.72482e+06	3.9655e+07	1.29602e+08	6.62742e+06	5.0084e+06	9.7139e+06	1.06217e+06	2.21593e+06	242836	317027	860644	481226	9176.36
241	30.7468	3	512.62	1534.84	0.00106034	0.690849	3.59498	NLPIHHIPGPEGVR		F6HTR2	Putative uncharacterized protein OS=Vitis vinifera GN=VIT_14s0030g02180 PE=4 SV=1 - [F6HTR2_VITVI]	False	65.071	Mq2 PP	Mq2 M	3.07143e-06	85.6105	2.96149e+07	5.91269e+07	3.02047e+07	1.36229e+08	2.66725e+08	4.40627e+07	4.2748e+07	5.33261e+07	2.3164e+07	3.76353e+07	5.33969e+06	2.7359e+06	1.12882e+07	6.60378e+06	288368	4.41775e+06	4.58267e+06	3.11101e+07	2.11615e+07	3.72482e+06	3.9655e+07	1.29602e+08	6.62742e+06	5.0084e+06	9.7139e+06	1.06217e+06	2.21593e+06	242836	317027	860644	481226	9176.36
241	30.7468	3	512.62	1534.84	0.00105962	0.690379	4.01237	NLPIHHIPGPEGVR		F6HTR2	Putative uncharacterized protein OS=Vitis vinifera GN=VIT_14s0030g02180 PE=4 SV=1 - [F6HTR2_VITVI]	False	65.071	Mq2 PP	Mq2 M	3.07143e-06	85.6105	2.96149e+07	5.91269e+07	3.02047e+07	1.36229e+08	2.66725e+08	4.40627e+07	4.2748e+07	5.33261e+07	2.3164e+07	3.76353e+07	5.33969e+06	2.7359e+06	1.12882e+07	6.60378e+06	288368	4.41775e+06	4.58267e+06	3.11101e+07	2.11615e+07	3.72482e+06	3.9655e+07	1.29602e+08	6.62742e+06	5.0084e+06	9.7139e+06	1.06217e+06	2.21593e+06	242836	317027	860644	481226	9176.36
241	30.7468	3	512.62	1534.84	0.00105865	0.68975	3.95529	NLPIHHIPGPEGVR		F6HTR2	Putative uncharacterized protein OS=Vitis vinifera GN=VIT_14s0030g02180 PE=4 SV=1 - [F6HTR2_VITVI]	False	65.071	Mq2 PP	Mq2 M	3.07143e-06	85.6105	2.96149e+07	5.91269e+07	3.02047e+07	1.36229e+08	2.66725e+08	4.40627e+07	4.2748e+07	5.33261e+07	2.3164e+07	3.76353e+07	5.33969e+06	2.7359e+06	1.12882e+07	6.60378e+06	288368	4.41775e+06	4.58267e+06	3.11101e+07	2.11615e+07	3.72482e+06	3.9655e+07	1.29602e+08	6.62742e+06	5.0084e+06	9.7139e+06	1.06217e+06	2.21593e+06	242836	317027	860644	481226	9176.36
241	30.7468	3	512.62	1534.84	0.00105914	0.690064	4.11745	NLPIHHIPGPEGVR		F6HTR2	Putative uncharacterized protein OS=Vitis vinifera GN=VIT_14s0030g02180 PE=4 SV=1 - [F6HTR2_VITVI]	False	65.071	Mq2 PP	Mq2 M	3.07143e-06	85.6105	2.96149e+07	5.91269e+07	3.02047e+07	1.36229e+08	2.66725e+08	4.40627e+07	4.2748e+07	5.33261e+07	2.3164e+07	3.76353e+07	5.33969e+06	2.7359e+06	1.12882e+07	6.60378e+06	288368	4.41775e+06	4.58267e+06	3.11101e+07	2.11615e+07	3.72482e+06	3.9655e+07	1.29602e+08	6.62742e+06	5.0084e+06	9.7139e+06	1.06217e+06	2.21593e+06	242836	317027	860644	481226	9176.36
241	30.7468	3	512.62	1534.84	0.00105744	0.688961	3.67965	NLPIHHIPGPEGVR		F6HTR2	Putative uncharacterized protein OS=Vitis vinifera GN=VIT_14s0030g02180 PE=4 SV=1 - [F6HTR2_VITVI]	False	65.071	Mq2 PP	Mq2 M	3.07143e-06	85.6105	2.96149e+07	5.91269e+07	3.02047e+07	1.36229e+08	2.66725e+08	4.40627e+07	4.2748e+07	5.33261e+07	2.3164e+07	3.76353e+07	5.33969e+06	2.7359e+06	1.12882e+07	6.60378e+06	288368	4.41775e+06	4.58267e+06	3.11101e+07	2.11615e+07	3.72482e+06	3.9655e+07	1.29602e+08	6.62742e+06	5.0084e+06	9.7139e+06	1.06217e+06	2.21593e+06	242836	317027	860644	481226	9176.36
241	30.7468	3	512.62	1534.84	0.00105926	0.690143	3.78756	NLPIHHIPGPEGVR		F6HTR2	Putative uncharacterized protein OS=Vitis vinifera GN=VIT_14s0030g02180 PE=4 SV=1 - [F6HTR2_VITVI]	False	65.071	Mq2 PP	Mq2 M	3.07143e-06	85.6105	2.96149e+07	5.91269e+07	3.02047e+07	1.36229e+08	2.66725e+08	4.40627e+07	4.2748e+07	5.33261e+07	2.3164e+07	3.76353e+07	5.33969e+06	2.7359e+06	1.12882e+07	6.60378e+06	288368	4.41775e+06	4.58267e+06	3.11101e+07	2.11615e+07	3.72482e+06	3.9655e+07	1.29602e+08	6.62742e+06	5.0084e+06	9.7139e+06	1.06217e+06	2.21593e+06	242836	317027	860644	481226	9176.36
241	30.7468	3	512.62	1534.84	0.00106106	0.691318	4.59517	NLPIHHIPGPEGVR		F6HTR2	Putative uncharacterized protein OS=Vitis vinifera GN=VIT_14s0030g02180 PE=4 SV=1 - [F6HTR2_VITVI]	False	65.071	Mq2 PP	Mq2 M	3.07143e-06	85.6105	2.96149e+07	5.91269e+07	3.02047e+07	1.36229e+08	2.66725e+08	4.40627e+07	4.2748e+07	5.33261e+07	2.3164e+07	3.76353e+07	5.33969e+06	2.7359e+06	1.12882e+07	6.60378e+06	288368	4.41775e+06	4.58267e+06	3.11101e+07	2.11615e+07	3.72482e+06	3.9655e+07	1.29602e+08	6.62742e+06	5.0084e+06	9.7139e+06	1.06217e+06	2.21593e+06	242836	317027	860644	481226	9176.36
241	30.7468	3	512.62	1534.84	0.0010595	0.6903	4.66156	NLPIHHIPGPEGVR		F6HTR2	Putative uncharacterized protein OS=Vitis vinifera GN=VIT_14s0030g02180 PE=4 SV=1 - [F6HTR2_VITVI]	False	65.071	Mq2 PP	Mq2 M	3.07143e-06	85.6105	2.96149e+07	5.91269e+07	3.02047e+07	1.36229e+08	2.66725e+08	4.40627e+07	4.2748e+07	5.33261e+07	2.3164e+07	3.76353e+07	5.33969e+06	2.7359e+06	1.12882e+07	6.60378e+06	288368	4.41775e+06	4.58267e+06	3.11101e+07	2.11615e+07	3.72482e+06	3.9655e+07	1.29602e+08	6.62742e+06	5.0084e+06	9.7139e+06	1.06217e+06	2.21593e+06	242836	317027	860644	481226	9176.36
241	30.7468	3	512.62	1534.84	0.00106058	0.691006	4.42599	NLPIHHIPGPEGVR		F6HTR2	Putative uncharacterized protein OS=Vitis vinifera GN=VIT_14s0030g02180 PE=4 SV=1 - [F6HTR2_VITVI]	False	65.071	Mq2 PP	Mq2 M	3.07143e-06	85.6105	2.96149e+07	5.91269e+07	3.02047e+07	1.36229e+08	2.66725e+08	4.40627e+07	4.2748e+07	5.33261e+07	2.3164e+07	3.76353e+07	5.33969e+06	2.7359e+06	1.12882e+07	6.60378e+06	288368	4.41775e+06	4.58267e+06	3.11101e+07	2.11615e+07	3.72482e+06	3.9655e+07	1.29602e+08	6.62742e+06	5.0084e+06	9.7139e+06	1.06217e+06	2.21593e+06	242836	317027	860644	481226	9176.36
241	30.7468	3	512.62	1534.84	0.00106118	0.691397	4.08254	NLPIHHIPGPEGVR		F6HTR2	Putative uncharacterized protein OS=Vitis vinifera GN=VIT_14s0030g02180 PE=4 SV=1 - [F6HTR2_VITVI]	False	65.071	Mq2 PP	Mq2 M	3.07143e-06	85.6105	2.96149e+07	5.91269e+07	3.02047e+07	1.36229e+08	2.66725e+08	4.40627e+07	4.2748e+07	5.33261e+07	2.3164e+07	3.76353e+07	5.33969e+06	2.7359e+06	1.12882e+07	6.60378e+06	288368	4.41775e+06	4.58267e+06	3.11101e+07	2.11615e+07	3.72482e+06	3.9655e+07	1.29602e+08	6.62742e+06	5.0084e+06	9.7139e+06	1.06217e+06	2.21593e+06	242836	317027	860644	481226	9176.36
241	30.7468	3	512.62	1534.84	0.00106094	0.69124	4.13843	NLPIHHIPGPEGVR		F6HTR2	Putative uncharacterized protein OS=Vitis vinifera GN=VIT_14s0030g02180 PE=4 SV=1 - [F6HTR2_VITVI]	False	65.071	Mq2 PP	Mq2 M	3.07143e-06	85.6105	2.96149e+07	5.91269e+07	3.02047e+07	1.36229e+08	2.66725e+08	4.40627e+07	4.2748e+07	5.33261e+07	2.3164e+07	3.76353e+07	5.33969e+06	2.7359e+06	1.12882e+07	6.60378e+06	288368	4.41775e+06	4.58267e+06	3.11101e+07	2.11615e+07	3.72482e+06	3.9655e+07	1.29602e+08	6.62742e+06	5.0084e+06	9.7139e+06	1.06217e+06	2.21593e+06	242836	317027	860644	481226	9176.36
241	30.7468	3	512.62	1534.84	0.00106082	0.691162	4.40925	NLPIHHIPGPEGVR		F6HTR2	Putative uncharacterized protein OS=Vitis vinifera GN=VIT_14s0030g02180 PE=4 SV=1 - [F6HTR2_VITVI]	False	65.071	Mq2 PP	Mq2 M	3.07143e-06	85.6105	2.96149e+07	5.91269e+07	3.02047e+07	1.36229e+08	2.66725e+08	4.40627e+07	4.2748e+07	5.33261e+07	2.3164e+07	3.76353e+07	5.33969e+06	2.7359e+06	1.12882e+07	6.60378e+06	288368	4.41775e+06	4.58267e+06	3.11101e+07	2.11615e+07	3.72482e+06	3.9655e+07	1.29602e+08	6.62742e+06	5.0084e+06	9.7139e+06	1.06217e+06	2.21593e+06	242836	317027	860644	481226	9176.36
241	30.7468	3	512.62	1534.84	0.00106046	0.690927	3.92236	NLPIHHIPGPEGVR		F6HTR2	Putative uncharacterized protein OS=Vitis vinifera GN=VIT_14s0030g02180 PE=4 SV=1 - [F6HTR2_VITVI]	False	65.071	Mq2 PP	Mq2 M	3.07143e-06	85.6105	2.96149e+07	5.91269e+07	3.02047e+07	1.36229e+08	2.66725e+08	4.40627e+07	4.2748e+07	5.33261e+07	2.3164e+07	3.76353e+07	5.33969e+06	2.7359e+06	1.12882e+07	6.60378e+06	288368	4.41775e+06	4.58267e+06	3.11101e+07	2.11615e+07	3.72482e+06	3.9655e+07	1.29602e+08	6.62742e+06	5.0084e+06	9.7139e+06	1.06217e+06	2.21593e+06	242836	317027	860644	481226	9176.36
241	30.7468	3	512.62	1534.84	0.00105986	0.690536	3.84928	NLPIHHIPGPEGVR		F6HTR2	Putative uncharacterized protein OS=Vitis vinifera GN=VIT_14s0030g02180 PE=4 SV=1 - [F6HTR2_VITVI]	False	65.071	Mq2 PP	Mq2 M	3.07143e-06	85.6105	2.96149e+07	5.91269e+07	3.02047e+07	1.36229e+08	2.66725e+08	4.40627e+07	4.2748e+07	5.33261e+07	2.3164e+07	3.76353e+07	5.33969e+06	2.7359e+06	1.12882e+07	6.60378e+06	288368	4.41775e+06	4.58267e+06	3.11101e+07	2.11615e+07	3.72482e+06	3.9655e+07	1.29602e+08	6.62742e+06	5.0084e+06	9.7139e+06	1.06217e+06	2.21593e+06	242836	317027	860644	481226	9176.36
241	30.7468	3	512.62	1534.84	0.00105805	0.689356	3.81013	NLPIHHIPGPEGVR		F6HTR2	Putative uncharacterized protein OS=Vitis vinifera GN=VIT_14s0030g02180 PE=4 SV=1 - [F6HTR2_VITVI]	False	65.071	Mq2 PP	Mq2 M	3.07143e-06	85.6105	2.96149e+07	5.91269e+07	3.02047e+07	1.36229e+08	2.66725e+08	4.40627e+07	4.2748e+07	5.33261e+07	2.3164e+07	3.76353e+07	5.33969e+06	2.7359e+06	1.12882e+07	6.60378e+06	288368	4.41775e+06	4.58267e+06	3.11101e+07	2.11615e+07	3.72482e+06	3.9655e+07	1.29602e+08	6.62742e+06	5.0084e+06	9.7139e+06	1.06217e+06	2.21593e+06	242836	317027	860644	481226	9176.36
241	30.7468	3	512.62	1534.84	0.00105501	0.687375	3.83784	NLPIHHIPGPEGVR		F6HTR2	Putative uncharacterized protein OS=Vitis vinifera GN=VIT_14s0030g02180 PE=4 SV=1 - [F6HTR2_VITVI]	False	65.071	Mq2 PP	Mq2 M	3.07143e-06	85.6105	2.96149e+07	5.91269e+07	3.02047e+07	1.36229e+08	2.66725e+08	4.40627e+07	4.2748e+07	5.33261e+07	2.3164e+07	3.76353e+07	5.33969e+06	2.7359e+06	1.12882e+07	6.60378e+06	288368	4.41775e+06	4.58267e+06	3.11101e+07	2.11615e+07	3.72482e+06	3.9655e+07	1.29602e+08	6.62742e+06	5.0084e+06	9.7139e+06	1.06217e+06	2.21593e+06	242836	317027	860644	481226	9176.36
582	41.874	2	452.242	902.469	0.000243566	0.269889	1.43185	LGWAPTMK		F6HTR2	Putative uncharacterized protein OS=Vitis vinifera GN=VIT_14s0030g02180 PE=4 SV=1 - [F6HTR2_VITVI]	False	7.74531	Mq2 M	Mq2 FG	2.80937e-06	58.4203	1.51831e+07	2.23664e+07	4.05319e+07	2.34125e+07	2.26289e+07	4.8897e+06	7.15621e+06	7.58905e+06	9.22124e+06	1.47407e+07	6.95483e+06	3.89829e+07	2.56362e+07	3.03471e+07	7.00675e+07	4.56259e+07	3.63855e+07	1.59497e+07	8.00494e+06	4.99838e+06	6.81517e+06	1.09954e+07	735454	838429	1.38242e+06	422834	867919	316288	4.51722e+06	1.95458e+06	2.21143e+06	2.22966e+06
582	41.874	2	452.242	902.469	0.000244587	0.27102	1.40745	LGWAPTMK		F6HTR2	Putative uncharacterized protein OS=Vitis vinifera GN=VIT_14s0030g02180 PE=4 SV=1 - [F6HTR2_VITVI]	False	7.74531	Mq2 M	Mq2 FG	2.80937e-06	58.4203	1.51831e+07	2.23664e+07	4.05319e+07	2.34125e+07	2.26289e+07	4.8897e+06	7.15621e+06	7.58905e+06	9.22124e+06	1.47407e+07	6.95483e+06	3.89829e+07	2.56362e+07	3.03471e+07	7.00675e+07	4.56259e+07	3.63855e+07	1.59497e+07	8.00494e+06	4.99838e+06	6.81517e+06	1.09954e+07	735454	838429	1.38242e+06	422834	867919	316288	4.51722e+06	1.95458e+06	2.21143e+06	2.22966e+06
582	41.874	2	452.242	902.469	0.000246217	0.272826	1.50959	LGWAPTMK		F6HTR2	Putative uncharacterized protein OS=Vitis vinifera GN=VIT_14s0030g02180 PE=4 SV=1 - [F6HTR2_VITVI]	False	7.74531	Mq2 M	Mq2 FG	2.80937e-06	58.4203	1.51831e+07	2.23664e+07	4.05319e+07	2.34125e+07	2.26289e+07	4.8897e+06	7.15621e+06	7.58905e+06	9.22124e+06	1.47407e+07	6.95483e+06	3.89829e+07	2.56362e+07	3.03471e+07	7.00675e+07	4.56259e+07	3.63855e+07	1.59497e+07	8.00494e+06	4.99838e+06	6.81517e+06	1.09954e+07	735454	838429	1.38242e+06	422834	867919	316288	4.51722e+06	1.95458e+06	2.21143e+06	2.22966e+06
582	41.874	2	452.242	902.469	0.000244315	0.270719	1.61071	LGWAPTMK		F6HTR2	Putative uncharacterized protein OS=Vitis vinifera GN=VIT_14s0030g02180 PE=4 SV=1 - [F6HTR2_VITVI]	False	7.74531	Mq2 M	Mq2 FG	2.80937e-06	58.4203	1.51831e+07	2.23664e+07	4.05319e+07	2.34125e+07	2.26289e+07	4.8897e+06	7.15621e+06	7.58905e+06	9.22124e+06	1.47407e+07	6.95483e+06	3.89829e+07	2.56362e+07	3.03471e+07	7.00675e+07	4.56259e+07	3.63855e+07	1.59497e+07	8.00494e+06	4.99838e+06	6.81517e+06	1.09954e+07	735454	838429	1.38242e+06	422834	867919	316288	4.51722e+06	1.95458e+06	2.21143e+06	2.22966e+06
582	41.874	2	452.242	902.469	0.00024343	0.269738	1.82393	LGWAPTMK		F6HTR2	Putative uncharacterized protein OS=Vitis vinifera GN=VIT_14s0030g02180 PE=4 SV=1 - [F6HTR2_VITVI]	False	7.74531	Mq2 M	Mq2 FG	2.80937e-06	58.4203	1.51831e+07	2.23664e+07	4.05319e+07	2.34125e+07	2.26289e+07	4.8897e+06	7.15621e+06	7.58905e+06	9.22124e+06	1.47407e+07	6.95483e+06	3.89829e+07	2.56362e+07	3.03471e+07	7.00675e+07	4.56259e+07	3.63855e+07	1.59497e+07	8.00494e+06	4.99838e+06	6.81517e+06	1.09954e+07	735454	838429	1.38242e+06	422834	867919	316288	4.51722e+06	1.95458e+06	2.21143e+06	2.22966e+06
582	41.874	2	452.242	902.469	0.000243907	0.270266	1.64056	LGWAPTMK		F6HTR2	Putative uncharacterized protein OS=Vitis vinifera GN=VIT_14s0030g02180 PE=4 SV=1 - [F6HTR2_VITVI]	False	7.74531	Mq2 M	Mq2 FG	2.80937e-06	58.4203	1.51831e+07	2.23664e+07	4.05319e+07	2.34125e+07	2.26289e+07	4.8897e+06	7.15621e+06	7.58905e+06	9.22124e+06	1.47407e+07	6.95483e+06	3.89829e+07	2.56362e+07	3.03471e+07	7.00675e+07	4.56259e+07	3.63855e+07	1.59497e+07	8.00494e+06	4.99838e+06	6.81517e+06	1.09954e+07	735454	838429	1.38242e+06	422834	867919	316288	4.51722e+06	1.95458e+06	2.21143e+06	2.22966e+06
582	41.874	2	452.242	902.469	0.000244451	0.270869	1.07893	LGWAPTMK		F6HTR2	Putative uncharacterized protein OS=Vitis vinifera GN=VIT_14s0030g02180 PE=4 SV=1 - [F6HTR2_VITVI]	False	7.74531	Mq2 M	Mq2 FG	2.80937e-06	58.4203	1.51831e+07	2.23664e+07	4.05319e+07	2.34125e+07	2.26289e+07	4.8897e+06	7.15621e+06	7.58905e+06	9.22124e+06	1.47407e+07	6.95483e+06	3.89829e+07	2.56362e+07	3.03471e+07	7.00675e+07	4.56259e+07	3.63855e+07	1.59497e+07	8.00494e+06	4.99838e+06	6.81517e+06	1.09954e+07	735454	838429	1.38242e+06	422834	867919	316288	4.51722e+06	1.95458e+06	2.21143e+06	2.22966e+06
582	41.874	2	452.242	902.469	0.000245403	0.271924	1.46184	LGWAPTMK		F6HTR2	Putative uncharacterized protein OS=Vitis vinifera GN=VIT_14s0030g02180 PE=4 SV=1 - [F6HTR2_VITVI]	False	7.74531	Mq2 M	Mq2 FG	2.80937e-06	58.4203	1.51831e+07	2.23664e+07	4.05319e+07	2.34125e+07	2.26289e+07	4.8897e+06	7.15621e+06	7.58905e+06	9.22124e+06	1.47407e+07	6.95483e+06	3.89829e+07	2.56362e+07	3.03471e+07	7.00675e+07	4.56259e+07	3.63855e+07	1.59497e+07	8.00494e+06	4.99838e+06	6.81517e+06	1.09954e+07	735454	838429	1.38242e+06	422834	867919	316288	4.51722e+06	1.95458e+06	2.21143e+06	2.22966e+06
582	41.874	2	452.242	902.469	0.000244519	0.270945	2.00667	LGWAPTMK		F6HTR2	Putative uncharacterized protein OS=Vitis vinifera GN=VIT_14s0030g02180 PE=4 SV=1 - [F6HTR2_VITVI]	False	7.74531	Mq2 M	Mq2 FG	2.80937e-06	58.4203	1.51831e+07	2.23664e+07	4.05319e+07	2.34125e+07	2.26289e+07	4.8897e+06	7.15621e+06	7.58905e+06	9.22124e+06	1.47407e+07	6.95483e+06	3.89829e+07	2.56362e+07	3.03471e+07	7.00675e+07	4.56259e+07	3.63855e+07	1.59497e+07	8.00494e+06	4.99838e+06	6.81517e+06	1.09954e+07	735454	838429	1.38242e+06	422834	867919	316288	4.51722e+06	1.95458e+06	2.21143e+06	2.22966e+06
582	41.874	2	452.242	902.469	0.000243498	0.269813	1.69954	LGWAPTMK		F6HTR2	Putative uncharacterized protein OS=Vitis vinifera GN=VIT_14s0030g02180 PE=4 SV=1 - [F6HTR2_VITVI]	False	7.74531	Mq2 M	Mq2 FG	2.80937e-06	58.4203	1.51831e+07	2.23664e+07	4.05319e+07	2.34125e+07	2.26289e+07	4.8897e+06	7.15621e+06	7.58905e+06	9.22124e+06	1.47407e+07	6.95483e+06	3.89829e+07	2.56362e+07	3.03471e+07	7.00675e+07	4.56259e+07	3.63855e+07	1.59497e+07	8.00494e+06	4.99838e+06	6.81517e+06	1.09954e+07	735454	838429	1.38242e+06	422834	867919	316288	4.51722e+06	1.95458e+06	2.21143e+06	2.22966e+06
582	41.874	2	452.242	902.469	0.000244927	0.271397	1.75839	LGWAPTMK		F6HTR2	Putative uncharacterized protein OS=Vitis vinifera GN=VIT_14s0030g02180 PE=4 SV=1 - [F6HTR2_VITVI]	False	7.74531	Mq2 M	Mq2 FG	2.80937e-06	58.4203	1.51831e+07	2.23664e+07	4.05319e+07	2.34125e+07	2.26289e+07	4.8897e+06	7.15621e+06	7.58905e+06	9.22124e+06	1.47407e+07	6.95483e+06	3.89829e+07	2.56362e+07	3.03471e+07	7.00675e+07	4.56259e+07	3.63855e+07	1.59497e+07	8.00494e+06	4.99838e+06	6.81517e+06	1.09954e+07	735454	838429	1.38242e+06	422834	867919	316288	4.51722e+06	1.95458e+06	2.21143e+06	2.22966e+06
582	41.874	2	452.242	902.469	0.000244655	0.271095	1.14987	LGWAPTMK		F6HTR2	Putative uncharacterized protein OS=Vitis vinifera GN=VIT_14s0030g02180 PE=4 SV=1 - [F6HTR2_VITVI]	False	7.74531	Mq2 M	Mq2 FG	2.80937e-06	58.4203	1.51831e+07	2.23664e+07	4.05319e+07	2.34125e+07	2.26289e+07	4.8897e+06	7.15621e+06	7.58905e+06	9.22124e+06	1.47407e+07	6.95483e+06	3.89829e+07	2.56362e+07	3.03471e+07	7.00675e+07	4.56259e+07	3.63855e+07	1.59497e+07	8.00494e+06	4.99838e+06	6.81517e+06	1.09954e+07	735454	838429	1.38242e+06	422834	867919	316288	4.51722e+06	1.95458e+06	2.21143e+06	2.22966e+06
916	28.1512	2	516.291	1030.57	0.00128968	1.25143	2.28429	QLETNVSLK		F6HTR2	Putative uncharacterized protein OS=Vitis vinifera GN=VIT_14s0030g02180 PE=4 SV=1 - [F6HTR2_VITVI]	False	18.8287	Mq2 PP	M53 FV	0.000539307	124.732	5.92942e+06	1.22505e+07	2.83347e+07	3.78413e+07	8.3469e+07	2.10982e+07	8.59555e+06	1.61951e+07	4.81425e+07	2.92197e+07	2.12174e+07	691612	1.64411e+07	8.61473e+06	1.35531e+06	6.24398e+06	3.91607e+06	6.22879e+06	4.38445e+06	3.49422e+06	1.10153e+07	4.05577e+07	3.17335e+06	1.00706e+06	2.9501e+06	2.20755e+06	1.72043e+06	964917	80141.7	1.25352e+06	627767	43128.3
916	28.1512	2	516.291	1030.57	0.0012904	1.25213	2.47762	QLETNVSLK		F6HTR2	Putative uncharacterized protein OS=Vitis vinifera GN=VIT_14s0030g02180 PE=4 SV=1 - [F6HTR2_VITVI]	False	18.8287	Mq2 PP	M53 FV	0.000539307	124.732	5.92942e+06	1.22505e+07	2.83347e+07	3.78413e+07	8.3469e+07	2.10982e+07	8.59555e+06	1.61951e+07	4.81425e+07	2.92197e+07	2.12174e+07	691612	1.64411e+07	8.61473e+06	1.35531e+06	6.24398e+06	3.91607e+06	6.22879e+06	4.38445e+06	3.49422e+06	1.10153e+07	4.05577e+07	3.17335e+06	1.00706e+06	2.9501e+06	2.20755e+06	1.72043e+06	964917	80141.7	1.25352e+06	627767	43128.3
916	28.1512	2	516.291	1030.57	0.00129076	1.25247	2.57411	QLETNVSLK		F6HTR2	Putative uncharacterized protein OS=Vitis vinifera GN=VIT_14s0030g02180 PE=4 SV=1 - [F6HTR2_VITVI]	False	18.8287	Mq2 PP	M53 FV	0.000539307	124.732	5.92942e+06	1.22505e+07	2.83347e+07	3.78413e+07	8.3469e+07	2.10982e+07	8.59555e+06	1.61951e+07	4.81425e+07	2.92197e+07	2.12174e+07	691612	1.64411e+07	8.61473e+06	1.35531e+06	6.24398e+06	3.91607e+06	6.22879e+06	4.38445e+06	3.49422e+06	1.10153e+07	4.05577e+07	3.17335e+06	1.00706e+06	2.9501e+06	2.20755e+06	1.72043e+06	964917	80141.7	1.25352e+06	627767	43128.3
916	28.1512	2	516.291	1030.57	0.00129052	1.25224	2.80455	QLETNVSLK		F6HTR2	Putative uncharacterized protein OS=Vitis vinifera GN=VIT_14s0030g02180 PE=4 SV=1 - [F6HTR2_VITVI]	False	18.8287	Mq2 PP	M53 FV	0.000539307	124.732	5.92942e+06	1.22505e+07	2.83347e+07	3.78413e+07	8.3469e+07	2.10982e+07	8.59555e+06	1.61951e+07	4.81425e+07	2.92197e+07	2.12174e+07	691612	1.64411e+07	8.61473e+06	1.35531e+06	6.24398e+06	3.91607e+06	6.22879e+06	4.38445e+06	3.49422e+06	1.10153e+07	4.05577e+07	3.17335e+06	1.00706e+06	2.9501e+06	2.20755e+06	1.72043e+06	964917	80141.7	1.25352e+06	627767	43128.3
916	28.1512	2	516.291	1030.57	0.00128992	1.25166	2.52941	QLETNVSLK		F6HTR2	Putative uncharacterized protein OS=Vitis vinifera GN=VIT_14s0030g02180 PE=4 SV=1 - [F6HTR2_VITVI]	False	18.8287	Mq2 PP	M53 FV	0.000539307	124.732	5.92942e+06	1.22505e+07	2.83347e+07	3.78413e+07	8.3469e+07	2.10982e+07	8.59555e+06	1.61951e+07	4.81425e+07	2.92197e+07	2.12174e+07	691612	1.64411e+07	8.61473e+06	1.35531e+06	6.24398e+06	3.91607e+06	6.22879e+06	4.38445e+06	3.49422e+06	1.10153e+07	4.05577e+07	3.17335e+06	1.00706e+06	2.9501e+06	2.20755e+06	1.72043e+06	964917	80141.7	1.25352e+06	627767	43128.3
916	28.1512	2	516.291	1030.57	0.00129016	1.25189	2.2731	QLETNVSLK		F6HTR2	Putative uncharacterized protein OS=Vitis vinifera GN=VIT_14s0030g02180 PE=4 SV=1 - [F6HTR2_VITVI]	False	18.8287	Mq2 PP	M53 FV	0.000539307	124.732	5.92942e+06	1.22505e+07	2.83347e+07	3.78413e+07	8.3469e+07	2.10982e+07	8.59555e+06	1.61951e+07	4.81425e+07	2.92197e+07	2.12174e+07	691612	1.64411e+07	8.61473e+06	1.35531e+06	6.24398e+06	3.91607e+06	6.22879e+06	4.38445e+06	3.49422e+06	1.10153e+07	4.05577e+07	3.17335e+06	1.00706e+06	2.9501e+06	2.20755e+06	1.72043e+06	964917	80141.7	1.25352e+06	627767	43128.3
916	28.1512	2	516.291	1030.57	0.00129111	1.25282	2.26042	QLETNVSLK		F6HTR2	Putative uncharacterized protein OS=Vitis vinifera GN=VIT_14s0030g02180 PE=4 SV=1 - [F6HTR2_VITVI]	False	18.8287	Mq2 PP	M53 FV	0.000539307	124.732	5.92942e+06	1.22505e+07	2.83347e+07	3.78413e+07	8.3469e+07	2.10982e+07	8.59555e+06	1.61951e+07	4.81425e+07	2.92197e+07	2.12174e+07	691612	1.64411e+07	8.61473e+06	1.35531e+06	6.24398e+06	3.91607e+06	6.22879e+06	4.38445e+06	3.49422e+06	1.10153e+07	4.05577e+07	3.17335e+06	1.00706e+06	2.9501e+06	2.20755e+06	1.72043e+06	964917	80141.7	1.25352e+06	627767	43128.3
916	28.1512	2	516.291	1030.57	0.00129028	1.25201	2.67552	QLETNVSLK		F6HTR2	Putative uncharacterized protein OS=Vitis vinifera GN=VIT_14s0030g02180 PE=4 SV=1 - [F6HTR2_VITVI]	False	18.8287	Mq2 PP	M53 FV	0.000539307	124.732	5.92942e+06	1.22505e+07	2.83347e+07	3.78413e+07	8.3469e+07	2.10982e+07	8.59555e+06	1.61951e+07	4.81425e+07	2.92197e+07	2.12174e+07	691612	1.64411e+07	8.61473e+06	1.35531e+06	6.24398e+06	3.91607e+06	6.22879e+06	4.38445e+06	3.49422e+06	1.10153e+07	4.05577e+07	3.17335e+06	1.00706e+06	2.9501e+06	2.20755e+06	1.72043e+06	964917	80141.7	1.25352e+06	627767	43128.3
916	28.1512	2	516.291	1030.57	0.00129171	1.2534	2.62172	QLETNVSLK		F6HTR2	Putative uncharacterized protein OS=Vitis vinifera GN=VIT_14s0030g02180 PE=4 SV=1 - [F6HTR2_VITVI]	False	18.8287	Mq2 PP	M53 FV	0.000539307	124.732	5.92942e+06	1.22505e+07	2.83347e+07	3.78413e+07	8.3469e+07	2.10982e+07	8.59555e+06	1.61951e+07	4.81425e+07	2.92197e+07	2.12174e+07	691612	1.64411e+07	8.61473e+06	1.35531e+06	6.24398e+06	3.91607e+06	6.22879e+06	4.38445e+06	3.49422e+06	1.10153e+07	4.05577e+07	3.17335e+06	1.00706e+06	2.9501e+06	2.20755e+06	1.72043e+06	964917	80141.7	1.25352e+06	627767	43128.3
916	28.1512	2	516.291	1030.57	0.001291	1.25271	1.91867	QLETNVSLK		F6HTR2	Putative uncharacterized protein OS=Vitis vinifera GN=VIT_14s0030g02180 PE=4 SV=1 - [F6HTR2_VITVI]	False	18.8287	Mq2 PP	M53 FV	0.000539307	124.732	5.92942e+06	1.22505e+07	2.83347e+07	3.78413e+07	8.3469e+07	2.10982e+07	8.59555e+06	1.61951e+07	4.81425e+07	2.92197e+07	2.12174e+07	691612	1.64411e+07	8.61473e+06	1.35531e+06	6.24398e+06	3.91607e+06	6.22879e+06	4.38445e+06	3.49422e+06	1.10153e+07	4.05577e+07	3.17335e+06	1.00706e+06	2.9501e+06	2.20755e+06	1.72043e+06	964917	80141.7	1.25352e+06	627767	43128.3
916	28.1512	2	516.291	1030.57	0.00129123	1.25294	2.36991	QLETNVSLK		F6HTR2	Putative uncharacterized protein OS=Vitis vinifera GN=VIT_14s0030g02180 PE=4 SV=1 - [F6HTR2_VITVI]	False	18.8287	Mq2 PP	M53 FV	0.000539307	124.732	5.92942e+06	1.22505e+07	2.83347e+07	3.78413e+07	8.3469e+07	2.10982e+07	8.59555e+06	1.61951e+07	4.81425e+07	2.92197e+07	2.12174e+07	691612	1.64411e+07	8.61473e+06	1.35531e+06	6.24398e+06	3.91607e+06	6.22879e+06	4.38445e+06	3.49422e+06	1.10153e+07	4.05577e+07	3.17335e+06	1.00706e+06	2.9501e+06	2.20755e+06	1.72043e+06	964917	80141.7	1.25352e+06	627767	43128.3
1052	80.7602	3	919.77	2756.29	-0.0537116	-19.4865	2.76297	FFYASSACIYPEFKQLETNVSLK	[8] Propionamide; (C)|[15] Deamidated (Q)	F6HTR2	Putative uncharacterized protein OS=Vitis vinifera GN=VIT_14s0030g02180 PE=4 SV=1 - [F6HTR2_VITVI]	False	568.965	Mq2 DF	Mq2 DV	0.00017236	88.7247	1.05408e+09	1.00823e+09	6.16046e+06	2.17323e+07	3.25333e+07	1.50459e+07	9.92246e+06	6.09406e+06	1.3972e+06	1.17381e+06	1.06449e+06	1.76836e+07	4.70168e+06	3.83956e+06	1.63584e+06	6.72007e+06	5.87272e+06	1.1073e+09	3.60845e+08	759705	6.32608e+06	1.5808e+07	2.26304e+06	1.16253e+06	1.1101e+06	64067.9	69112.9	48410.2	2.04912e+06	358469	279794	52055.3
1052	80.7602	3	919.77	2756.29	-0.0537118	-19.4866	2.87761	FFYASSACIYPEFKQLETNVSLK	[8] Propionamide; (C)|[15] Deamidated (Q)	F6HTR2	Putative uncharacterized protein OS=Vitis vinifera GN=VIT_14s0030g02180 PE=4 SV=1 - [F6HTR2_VITVI]	False	568.965	Mq2 DF	Mq2 DV	0.00017236	88.7247	1.05408e+09	1.00823e+09	6.16046e+06	2.17323e+07	3.25333e+07	1.50459e+07	9.92246e+06	6.09406e+06	1.3972e+06	1.17381e+06	1.06449e+06	1.76836e+07	4.70168e+06	3.83956e+06	1.63584e+06	6.72007e+06	5.87272e+06	1.1073e+09	3.60845e+08	759705	6.32608e+06	1.5808e+07	2.26304e+06	1.16253e+06	1.1101e+06	64067.9	69112.9	48410.2	2.04912e+06	358469	279794	52055.3
1405	19.0172	2	482.245	962.475	0.000214305	0.22266	2.31756	LATEELCK	[7] Carbamidomethyl (C)	F6HTR2	Putative uncharacterized protein OS=Vitis vinifera GN=VIT_14s0030g02180 PE=4 SV=1 - [F6HTR2_VITVI]	False	11.0658	M53 DF	Mq2 BF	0.0132138	116.468	4.3508e+06	1.05011e+07	2.7111e+07	1.44955e+07	2.34947e+07	9.08389e+06	5.3612e+06	5.07347e+06	2.61475e+07	8.00961e+06	9.7689e+06	2.06115e+06	3.6099e+07	1.57835e+07	1.16235e+07	2.23674e+07	7.05859e+06	4.57046e+06	3.75834e+06	3.34331e+06	4.21952e+06	1.14161e+07	1.3663e+06	628124	924184	1.19898e+06	471599	444265	238840	2.75229e+06	1.15016e+06	369878
3366	21.0302	2	482.245	962.475	0.000553727	0.575316	2.26965	LATEELCK	[7] Carbamidomethyl (C)	F6HTR2	Putative uncharacterized protein OS=Vitis vinifera GN=VIT_14s0030g02180 PE=4 SV=1 - [F6HTR2_VITVI]	False	20.7583	Mq2 PP	Mq2 M	0.000545025	85.8378	4.95513e+06	7.45333e+06	1.50873e+07	9.95874e+06	4.07174e+07	2.40041e+06	9.01504e+06	8.57831e+06	2.49143e+07	6.75991e+06	9.97335e+06	190351	3.45176e+06	4.76739e+06	1.52317e+06	1.60763e+06	531074	5.20532e+06	2.66755e+06	1.86056e+06	2.8989e+06	1.97846e+07	361042	1.05621e+06	1.56263e+06	1.14243e+06	398018	453563	22057.2	263172	347406	48469.7
1405	19.0172	2	482.245	962.475	0.00021456	0.222925	2.08565	LATEELCK	[7] Carbamidomethyl (C)	F6HTR2	Putative uncharacterized protein OS=Vitis vinifera GN=VIT_14s0030g02180 PE=4 SV=1 - [F6HTR2_VITVI]	False	11.0658	M53 DF	Mq2 BF	0.0132138	116.468	4.3508e+06	1.05011e+07	2.7111e+07	1.44955e+07	2.34947e+07	9.08389e+06	5.3612e+06	5.07347e+06	2.61475e+07	8.00961e+06	9.7689e+06	2.06115e+06	3.6099e+07	1.57835e+07	1.16235e+07	2.23674e+07	7.05859e+06	4.57046e+06	3.75834e+06	3.34331e+06	4.21952e+06	1.14161e+07	1.3663e+06	628124	924184	1.19898e+06	471599	444265	238840	2.75229e+06	1.15016e+06	369878
1405	19.0172	2	482.245	962.475	0.000215452	0.223852	2.53435	LATEELCK	[7] Carbamidomethyl (C)	F6HTR2	Putative uncharacterized protein OS=Vitis vinifera GN=VIT_14s0030g02180 PE=4 SV=1 - [F6HTR2_VITVI]	False	11.0658	M53 DF	Mq2 BF	0.0132138	116.468	4.3508e+06	1.05011e+07	2.7111e+07	1.44955e+07	2.34947e+07	9.08389e+06	5.3612e+06	5.07347e+06	2.61475e+07	8.00961e+06	9.7689e+06	2.06115e+06	3.6099e+07	1.57835e+07	1.16235e+07	2.23674e+07	7.05859e+06	4.57046e+06	3.75834e+06	3.34331e+06	4.21952e+06	1.14161e+07	1.3663e+06	628124	924184	1.19898e+06	471599	444265	238840	2.75229e+06	1.15016e+06	369878
1423	57.9645	2	953.429	1904.84	0.000630936	0.331227	4.29001	ESDAWPAEPQDAYGLEK		F6HTR2	Putative uncharacterized protein OS=Vitis vinifera GN=VIT_14s0030g02180 PE=4 SV=1 - [F6HTR2_VITVI]	False	49.0428	Mq2 PP	Mq2 M	5.11359e-07	104.986	2.69175e+07	5.05284e+07	1.03949e+08	1.47585e+08	2.2072e+08	4.34216e+07	4.10669e+07	3.94912e+07	6.82217e+07	5.95012e+07	1.13416e+07	1.47845e+06	1.56768e+07	1.07938e+07	3.85738e+06	4.74806e+06	2.65937e+06	2.82765e+07	1.80841e+07	1.2819e+07	4.29607e+07	1.07248e+08	6.53099e+06	4.81144e+06	7.19372e+06	3.12826e+06	3.50338e+06	515789	171318	1.19524e+06	786558	122748
1423	57.9645	2	953.429	1904.84	0.000630222	0.330852	3.76021	ESDAWPAEPQDAYGLEK		F6HTR2	Putative uncharacterized protein OS=Vitis vinifera GN=VIT_14s0030g02180 PE=4 SV=1 - [F6HTR2_VITVI]	False	49.0428	Mq2 PP	Mq2 M	5.11359e-07	104.986	2.69175e+07	5.05284e+07	1.03949e+08	1.47585e+08	2.2072e+08	4.34216e+07	4.10669e+07	3.94912e+07	6.82217e+07	5.95012e+07	1.13416e+07	1.47845e+06	1.56768e+07	1.07938e+07	3.85738e+06	4.74806e+06	2.65937e+06	2.82765e+07	1.80841e+07	1.2819e+07	4.29607e+07	1.07248e+08	6.53099e+06	4.81144e+06	7.19372e+06	3.12826e+06	3.50338e+06	515789	171318	1.19524e+06	786558	122748
1423	57.9645	2	953.429	1904.84	0.000632037	0.331805	4.40788	ESDAWPAEPQDAYGLEK		F6HTR2	Putative uncharacterized protein OS=Vitis vinifera GN=VIT_14s0030g02180 PE=4 SV=1 - [F6HTR2_VITVI]	False	49.0428	Mq2 PP	Mq2 M	5.11359e-07	104.986	2.69175e+07	5.05284e+07	1.03949e+08	1.47585e+08	2.2072e+08	4.34216e+07	4.10669e+07	3.94912e+07	6.82217e+07	5.95012e+07	1.13416e+07	1.47845e+06	1.56768e+07	1.07938e+07	3.85738e+06	4.74806e+06	2.65937e+06	2.82765e+07	1.80841e+07	1.2819e+07	4.29607e+07	1.07248e+08	6.53099e+06	4.81144e+06	7.19372e+06	3.12826e+06	3.50338e+06	515789	171318	1.19524e+06	786558	122748
1423	57.9645	2	953.429	1904.84	0.000629244	0.330339	3.15834	ESDAWPAEPQDAYGLEK		F6HTR2	Putative uncharacterized protein OS=Vitis vinifera GN=VIT_14s0030g02180 PE=4 SV=1 - [F6HTR2_VITVI]	False	49.0428	Mq2 PP	Mq2 M	5.11359e-07	104.986	2.69175e+07	5.05284e+07	1.03949e+08	1.47585e+08	2.2072e+08	4.34216e+07	4.10669e+07	3.94912e+07	6.82217e+07	5.95012e+07	1.13416e+07	1.47845e+06	1.56768e+07	1.07938e+07	3.85738e+06	4.74806e+06	2.65937e+06	2.82765e+07	1.80841e+07	1.2819e+07	4.29607e+07	1.07248e+08	6.53099e+06	4.81144e+06	7.19372e+06	3.12826e+06	3.50338e+06	515789	171318	1.19524e+06	786558	122748
1423	57.9645	2	953.429	1904.84	0.000632811	0.332211	4.13716	ESDAWPAEPQDAYGLEK		F6HTR2	Putative uncharacterized protein OS=Vitis vinifera GN=VIT_14s0030g02180 PE=4 SV=1 - [F6HTR2_VITVI]	False	49.0428	Mq2 PP	Mq2 M	5.11359e-07	104.986	2.69175e+07	5.05284e+07	1.03949e+08	1.47585e+08	2.2072e+08	4.34216e+07	4.10669e+07	3.94912e+07	6.82217e+07	5.95012e+07	1.13416e+07	1.47845e+06	1.56768e+07	1.07938e+07	3.85738e+06	4.74806e+06	2.65937e+06	2.82765e+07	1.80841e+07	1.2819e+07	4.29607e+07	1.07248e+08	6.53099e+06	4.81144e+06	7.19372e+06	3.12826e+06	3.50338e+06	515789	171318	1.19524e+06	786558	122748
1423	57.9645	2	953.429	1904.84	0.000630676	0.331091	4.02997	ESDAWPAEPQDAYGLEK		F6HTR2	Putative uncharacterized protein OS=Vitis vinifera GN=VIT_14s0030g02180 PE=4 SV=1 - [F6HTR2_VITVI]	False	49.0428	Mq2 PP	Mq2 M	5.11359e-07	104.986	2.69175e+07	5.05284e+07	1.03949e+08	1.47585e+08	2.2072e+08	4.34216e+07	4.10669e+07	3.94912e+07	6.82217e+07	5.95012e+07	1.13416e+07	1.47845e+06	1.56768e+07	1.07938e+07	3.85738e+06	4.74806e+06	2.65937e+06	2.82765e+07	1.80841e+07	1.2819e+07	4.29607e+07	1.07248e+08	6.53099e+06	4.81144e+06	7.19372e+06	3.12826e+06	3.50338e+06	515789	171318	1.19524e+06	786558	122748
1423	57.9645	2	953.429	1904.84	0.00063223	0.331907	3.95675	ESDAWPAEPQDAYGLEK		F6HTR2	Putative uncharacterized protein OS=Vitis vinifera GN=VIT_14s0030g02180 PE=4 SV=1 - [F6HTR2_VITVI]	False	49.0428	Mq2 PP	Mq2 M	5.11359e-07	104.986	2.69175e+07	5.05284e+07	1.03949e+08	1.47585e+08	2.2072e+08	4.34216e+07	4.10669e+07	3.94912e+07	6.82217e+07	5.95012e+07	1.13416e+07	1.47845e+06	1.56768e+07	1.07938e+07	3.85738e+06	4.74806e+06	2.65937e+06	2.82765e+07	1.80841e+07	1.2819e+07	4.29607e+07	1.07248e+08	6.53099e+06	4.81144e+06	7.19372e+06	3.12826e+06	3.50338e+06	515789	171318	1.19524e+06	786558	122748
1423	57.9645	2	953.429	1904.84	0.000633647	0.33265	4.41378	ESDAWPAEPQDAYGLEK		F6HTR2	Putative uncharacterized protein OS=Vitis vinifera GN=VIT_14s0030g02180 PE=4 SV=1 - [F6HTR2_VITVI]	False	49.0428	Mq2 PP	Mq2 M	5.11359e-07	104.986	2.69175e+07	5.05284e+07	1.03949e+08	1.47585e+08	2.2072e+08	4.34216e+07	4.10669e+07	3.94912e+07	6.82217e+07	5.95012e+07	1.13416e+07	1.47845e+06	1.56768e+07	1.07938e+07	3.85738e+06	4.74806e+06	2.65937e+06	2.82765e+07	1.80841e+07	1.2819e+07	4.29607e+07	1.07248e+08	6.53099e+06	4.81144e+06	7.19372e+06	3.12826e+06	3.50338e+06	515789	171318	1.19524e+06	786558	122748
1423	57.9645	2	953.429	1904.84	0.000631325	0.331432	3.70734	ESDAWPAEPQDAYGLEK		F6HTR2	Putative uncharacterized protein OS=Vitis vinifera GN=VIT_14s0030g02180 PE=4 SV=1 - [F6HTR2_VITVI]	False	49.0428	Mq2 PP	Mq2 M	5.11359e-07	104.986	2.69175e+07	5.05284e+07	1.03949e+08	1.47585e+08	2.2072e+08	4.34216e+07	4.10669e+07	3.94912e+07	6.82217e+07	5.95012e+07	1.13416e+07	1.47845e+06	1.56768e+07	1.07938e+07	3.85738e+06	4.74806e+06	2.65937e+06	2.82765e+07	1.80841e+07	1.2819e+07	4.29607e+07	1.07248e+08	6.53099e+06	4.81144e+06	7.19372e+06	3.12826e+06	3.50338e+06	515789	171318	1.19524e+06	786558	122748
1423	57.9645	2	953.429	1904.84	0.00063512	0.333424	3.83791	ESDAWPAEPQDAYGLEK		F6HTR2	Putative uncharacterized protein OS=Vitis vinifera GN=VIT_14s0030g02180 PE=4 SV=1 - [F6HTR2_VITVI]	False	49.0428	Mq2 PP	Mq2 M	5.11359e-07	104.986	2.69175e+07	5.05284e+07	1.03949e+08	1.47585e+08	2.2072e+08	4.34216e+07	4.10669e+07	3.94912e+07	6.82217e+07	5.95012e+07	1.13416e+07	1.47845e+06	1.56768e+07	1.07938e+07	3.85738e+06	4.74806e+06	2.65937e+06	2.82765e+07	1.80841e+07	1.2819e+07	4.29607e+07	1.07248e+08	6.53099e+06	4.81144e+06	7.19372e+06	3.12826e+06	3.50338e+06	515789	171318	1.19524e+06	786558	122748
1423	57.9645	2	953.429	1904.84	0.000630547	0.331023	3.6325	ESDAWPAEPQDAYGLEK		F6HTR2	Putative uncharacterized protein OS=Vitis vinifera GN=VIT_14s0030g02180 PE=4 SV=1 - [F6HTR2_VITVI]	False	49.0428	Mq2 PP	Mq2 M	5.11359e-07	104.986	2.69175e+07	5.05284e+07	1.03949e+08	1.47585e+08	2.2072e+08	4.34216e+07	4.10669e+07	3.94912e+07	6.82217e+07	5.95012e+07	1.13416e+07	1.47845e+06	1.56768e+07	1.07938e+07	3.85738e+06	4.74806e+06	2.65937e+06	2.82765e+07	1.80841e+07	1.2819e+07	4.29607e+07	1.07248e+08	6.53099e+06	4.81144e+06	7.19372e+06	3.12826e+06	3.50338e+06	515789	171318	1.19524e+06	786558	122748
1423	57.9645	2	953.429	1904.84	0.000632875	0.332245	4.52232	ESDAWPAEPQDAYGLEK		F6HTR2	Putative uncharacterized protein OS=Vitis vinifera GN=VIT_14s0030g02180 PE=4 SV=1 - [F6HTR2_VITVI]	False	49.0428	Mq2 PP	Mq2 M	5.11359e-07	104.986	2.69175e+07	5.05284e+07	1.03949e+08	1.47585e+08	2.2072e+08	4.34216e+07	4.10669e+07	3.94912e+07	6.82217e+07	5.95012e+07	1.13416e+07	1.47845e+06	1.56768e+07	1.07938e+07	3.85738e+06	4.74806e+06	2.65937e+06	2.82765e+07	1.80841e+07	1.2819e+07	4.29607e+07	1.07248e+08	6.53099e+06	4.81144e+06	7.19372e+06	3.12826e+06	3.50338e+06	515789	171318	1.19524e+06	786558	122748
1423	57.9645	2	953.429	1904.84	0.000629048	0.330236	3.13677	ESDAWPAEPQDAYGLEK		F6HTR2	Putative uncharacterized protein OS=Vitis vinifera GN=VIT_14s0030g02180 PE=4 SV=1 - [F6HTR2_VITVI]	False	49.0428	Mq2 PP	Mq2 M	5.11359e-07	104.986	2.69175e+07	5.05284e+07	1.03949e+08	1.47585e+08	2.2072e+08	4.34216e+07	4.10669e+07	3.94912e+07	6.82217e+07	5.95012e+07	1.13416e+07	1.47845e+06	1.56768e+07	1.07938e+07	3.85738e+06	4.74806e+06	2.65937e+06	2.82765e+07	1.80841e+07	1.2819e+07	4.29607e+07	1.07248e+08	6.53099e+06	4.81144e+06	7.19372e+06	3.12826e+06	3.50338e+06	515789	171318	1.19524e+06	786558	122748
1423	57.9645	2	953.429	1904.84	0.000633711	0.332684	3.95143	ESDAWPAEPQDAYGLEK		F6HTR2	Putative uncharacterized protein OS=Vitis vinifera GN=VIT_14s0030g02180 PE=4 SV=1 - [F6HTR2_VITVI]	False	49.0428	Mq2 PP	Mq2 M	5.11359e-07	104.986	2.69175e+07	5.05284e+07	1.03949e+08	1.47585e+08	2.2072e+08	4.34216e+07	4.10669e+07	3.94912e+07	6.82217e+07	5.95012e+07	1.13416e+07	1.47845e+06	1.56768e+07	1.07938e+07	3.85738e+06	4.74806e+06	2.65937e+06	2.82765e+07	1.80841e+07	1.2819e+07	4.29607e+07	1.07248e+08	6.53099e+06	4.81144e+06	7.19372e+06	3.12826e+06	3.50338e+06	515789	171318	1.19524e+06	786558	122748
1423	57.9645	2	953.429	1904.84	0.000633261	0.332448	4.4146	ESDAWPAEPQDAYGLEK		F6HTR2	Putative uncharacterized protein OS=Vitis vinifera GN=VIT_14s0030g02180 PE=4 SV=1 - [F6HTR2_VITVI]	False	49.0428	Mq2 PP	Mq2 M	5.11359e-07	104.986	2.69175e+07	5.05284e+07	1.03949e+08	1.47585e+08	2.2072e+08	4.34216e+07	4.10669e+07	3.94912e+07	6.82217e+07	5.95012e+07	1.13416e+07	1.47845e+06	1.56768e+07	1.07938e+07	3.85738e+06	4.74806e+06	2.65937e+06	2.82765e+07	1.80841e+07	1.2819e+07	4.29607e+07	1.07248e+08	6.53099e+06	4.81144e+06	7.19372e+06	3.12826e+06	3.50338e+06	515789	171318	1.19524e+06	786558	122748
1423	57.9645	2	953.429	1904.84	0.000634096	0.332886	4.63502	ESDAWPAEPQDAYGLEK		F6HTR2	Putative uncharacterized protein OS=Vitis vinifera GN=VIT_14s0030g02180 PE=4 SV=1 - [F6HTR2_VITVI]	False	49.0428	Mq2 PP	Mq2 M	5.11359e-07	104.986	2.69175e+07	5.05284e+07	1.03949e+08	1.47585e+08	2.2072e+08	4.34216e+07	4.10669e+07	3.94912e+07	6.82217e+07	5.95012e+07	1.13416e+07	1.47845e+06	1.56768e+07	1.07938e+07	3.85738e+06	4.74806e+06	2.65937e+06	2.82765e+07	1.80841e+07	1.2819e+07	4.29607e+07	1.07248e+08	6.53099e+06	4.81144e+06	7.19372e+06	3.12826e+06	3.50338e+06	515789	171318	1.19524e+06	786558	122748
1423	57.9645	2	953.429	1904.84	0.000631195	0.331364	4.60657	ESDAWPAEPQDAYGLEK		F6HTR2	Putative uncharacterized protein OS=Vitis vinifera GN=VIT_14s0030g02180 PE=4 SV=1 - [F6HTR2_VITVI]	False	49.0428	Mq2 PP	Mq2 M	5.11359e-07	104.986	2.69175e+07	5.05284e+07	1.03949e+08	1.47585e+08	2.2072e+08	4.34216e+07	4.10669e+07	3.94912e+07	6.82217e+07	5.95012e+07	1.13416e+07	1.47845e+06	1.56768e+07	1.07938e+07	3.85738e+06	4.74806e+06	2.65937e+06	2.82765e+07	1.80841e+07	1.2819e+07	4.29607e+07	1.07248e+08	6.53099e+06	4.81144e+06	7.19372e+06	3.12826e+06	3.50338e+06	515789	171318	1.19524e+06	786558	122748
1423	57.9645	2	953.429	1904.84	0.000627345	0.329342	2.92711	ESDAWPAEPQDAYGLEK		F6HTR2	Putative uncharacterized protein OS=Vitis vinifera GN=VIT_14s0030g02180 PE=4 SV=1 - [F6HTR2_VITVI]	False	49.0428	Mq2 PP	Mq2 M	5.11359e-07	104.986	2.69175e+07	5.05284e+07	1.03949e+08	1.47585e+08	2.2072e+08	4.34216e+07	4.10669e+07	3.94912e+07	6.82217e+07	5.95012e+07	1.13416e+07	1.47845e+06	1.56768e+07	1.07938e+07	3.85738e+06	4.74806e+06	2.65937e+06	2.82765e+07	1.80841e+07	1.2819e+07	4.29607e+07	1.07248e+08	6.53099e+06	4.81144e+06	7.19372e+06	3.12826e+06	3.50338e+06	515789	171318	1.19524e+06	786558	122748
1423	57.9645	2	953.429	1904.84	0.000631649	0.331601	4.64669	ESDAWPAEPQDAYGLEK		F6HTR2	Putative uncharacterized protein OS=Vitis vinifera GN=VIT_14s0030g02180 PE=4 SV=1 - [F6HTR2_VITVI]	False	49.0428	Mq2 PP	Mq2 M	5.11359e-07	104.986	2.69175e+07	5.05284e+07	1.03949e+08	1.47585e+08	2.2072e+08	4.34216e+07	4.10669e+07	3.94912e+07	6.82217e+07	5.95012e+07	1.13416e+07	1.47845e+06	1.56768e+07	1.07938e+07	3.85738e+06	4.74806e+06	2.65937e+06	2.82765e+07	1.80841e+07	1.2819e+07	4.29607e+07	1.07248e+08	6.53099e+06	4.81144e+06	7.19372e+06	3.12826e+06	3.50338e+06	515789	171318	1.19524e+06	786558	122748
1423	57.9645	2	953.429	1904.84	0.000633518	0.332583	3.23781	ESDAWPAEPQDAYGLEK		F6HTR2	Putative uncharacterized protein OS=Vitis vinifera GN=VIT_14s0030g02180 PE=4 SV=1 - [F6HTR2_VITVI]	False	49.0428	Mq2 PP	Mq2 M	5.11359e-07	104.986	2.69175e+07	5.05284e+07	1.03949e+08	1.47585e+08	2.2072e+08	4.34216e+07	4.10669e+07	3.94912e+07	6.82217e+07	5.95012e+07	1.13416e+07	1.47845e+06	1.56768e+07	1.07938e+07	3.85738e+06	4.74806e+06	2.65937e+06	2.82765e+07	1.80841e+07	1.2819e+07	4.29607e+07	1.07248e+08	6.53099e+06	4.81144e+06	7.19372e+06	3.12826e+06	3.50338e+06	515789	171318	1.19524e+06	786558	122748
1423	57.9645	2	953.429	1904.84	0.000632617	0.33211	3.46374	ESDAWPAEPQDAYGLEK		F6HTR2	Putative uncharacterized protein OS=Vitis vinifera GN=VIT_14s0030g02180 PE=4 SV=1 - [F6HTR2_VITVI]	False	49.0428	Mq2 PP	Mq2 M	5.11359e-07	104.986	2.69175e+07	5.05284e+07	1.03949e+08	1.47585e+08	2.2072e+08	4.34216e+07	4.10669e+07	3.94912e+07	6.82217e+07	5.95012e+07	1.13416e+07	1.47845e+06	1.56768e+07	1.07938e+07	3.85738e+06	4.74806e+06	2.65937e+06	2.82765e+07	1.80841e+07	1.2819e+07	4.29607e+07	1.07248e+08	6.53099e+06	4.81144e+06	7.19372e+06	3.12826e+06	3.50338e+06	515789	171318	1.19524e+06	786558	122748
1423	57.9645	2	953.429	1904.84	0.000634608	0.333155	3.11692	ESDAWPAEPQDAYGLEK		F6HTR2	Putative uncharacterized protein OS=Vitis vinifera GN=VIT_14s0030g02180 PE=4 SV=1 - [F6HTR2_VITVI]	False	49.0428	Mq2 PP	Mq2 M	5.11359e-07	104.986	2.69175e+07	5.05284e+07	1.03949e+08	1.47585e+08	2.2072e+08	4.34216e+07	4.10669e+07	3.94912e+07	6.82217e+07	5.95012e+07	1.13416e+07	1.47845e+06	1.56768e+07	1.07938e+07	3.85738e+06	4.74806e+06	2.65937e+06	2.82765e+07	1.80841e+07	1.2819e+07	4.29607e+07	1.07248e+08	6.53099e+06	4.81144e+06	7.19372e+06	3.12826e+06	3.50338e+06	515789	171318	1.19524e+06	786558	122748
1423	57.9645	2	953.429	1904.84	0.00063416	0.33292	2.24662	ESDAWPAEPQDAYGLEK		F6HTR2	Putative uncharacterized protein OS=Vitis vinifera GN=VIT_14s0030g02180 PE=4 SV=1 - [F6HTR2_VITVI]	False	49.0428	Mq2 PP	Mq2 M	5.11359e-07	104.986	2.69175e+07	5.05284e+07	1.03949e+08	1.47585e+08	2.2072e+08	4.34216e+07	4.10669e+07	3.94912e+07	6.82217e+07	5.95012e+07	1.13416e+07	1.47845e+06	1.56768e+07	1.07938e+07	3.85738e+06	4.74806e+06	2.65937e+06	2.82765e+07	1.80841e+07	1.2819e+07	4.29607e+07	1.07248e+08	6.53099e+06	4.81144e+06	7.19372e+06	3.12826e+06	3.50338e+06	515789	171318	1.19524e+06	786558	122748
1423	57.9645	2	953.429	1904.84	0.000631066	0.331295	4.11419	ESDAWPAEPQDAYGLEK		F6HTR2	Putative uncharacterized protein OS=Vitis vinifera GN=VIT_14s0030g02180 PE=4 SV=1 - [F6HTR2_VITVI]	False	49.0428	Mq2 PP	Mq2 M	5.11359e-07	104.986	2.69175e+07	5.05284e+07	1.03949e+08	1.47585e+08	2.2072e+08	4.34216e+07	4.10669e+07	3.94912e+07	6.82217e+07	5.95012e+07	1.13416e+07	1.47845e+06	1.56768e+07	1.07938e+07	3.85738e+06	4.74806e+06	2.65937e+06	2.82765e+07	1.80841e+07	1.2819e+07	4.29607e+07	1.07248e+08	6.53099e+06	4.81144e+06	7.19372e+06	3.12826e+06	3.50338e+06	515789	171318	1.19524e+06	786558	122748
1423	57.9645	2	953.429	1904.84	0.000631001	0.331261	3.1373	ESDAWPAEPQDAYGLEK		F6HTR2	Putative uncharacterized protein OS=Vitis vinifera GN=VIT_14s0030g02180 PE=4 SV=1 - [F6HTR2_VITVI]	False	49.0428	Mq2 PP	Mq2 M	5.11359e-07	104.986	2.69175e+07	5.05284e+07	1.03949e+08	1.47585e+08	2.2072e+08	4.34216e+07	4.10669e+07	3.94912e+07	6.82217e+07	5.95012e+07	1.13416e+07	1.47845e+06	1.56768e+07	1.07938e+07	3.85738e+06	4.74806e+06	2.65937e+06	2.82765e+07	1.80841e+07	1.2819e+07	4.29607e+07	1.07248e+08	6.53099e+06	4.81144e+06	7.19372e+06	3.12826e+06	3.50338e+06	515789	171318	1.19524e+06	786558	122748
1423	57.9645	2	953.429	1904.84	0.000633197	0.332414	2.80712	ESDAWPAEPQDAYGLEK		F6HTR2	Putative uncharacterized protein OS=Vitis vinifera GN=VIT_14s0030g02180 PE=4 SV=1 - [F6HTR2_VITVI]	False	49.0428	Mq2 PP	Mq2 M	5.11359e-07	104.986	2.69175e+07	5.05284e+07	1.03949e+08	1.47585e+08	2.2072e+08	4.34216e+07	4.10669e+07	3.94912e+07	6.82217e+07	5.95012e+07	1.13416e+07	1.47845e+06	1.56768e+07	1.07938e+07	3.85738e+06	4.74806e+06	2.65937e+06	2.82765e+07	1.80841e+07	1.2819e+07	4.29607e+07	1.07248e+08	6.53099e+06	4.81144e+06	7.19372e+06	3.12826e+06	3.50338e+06	515789	171318	1.19524e+06	786558	122748
1423	57.9645	2	953.429	1904.84	0.000631131	0.331329	1.81151	ESDAWPAEPQDAYGLEK		F6HTR2	Putative uncharacterized protein OS=Vitis vinifera GN=VIT_14s0030g02180 PE=4 SV=1 - [F6HTR2_VITVI]	False	49.0428	Mq2 PP	Mq2 M	5.11359e-07	104.986	2.69175e+07	5.05284e+07	1.03949e+08	1.47585e+08	2.2072e+08	4.34216e+07	4.10669e+07	3.94912e+07	6.82217e+07	5.95012e+07	1.13416e+07	1.47845e+06	1.56768e+07	1.07938e+07	3.85738e+06	4.74806e+06	2.65937e+06	2.82765e+07	1.80841e+07	1.2819e+07	4.29607e+07	1.07248e+08	6.53099e+06	4.81144e+06	7.19372e+06	3.12826e+06	3.50338e+06	515789	171318	1.19524e+06	786558	122748
1423	57.9645	2	953.429	1904.84	0.000626489	0.328893	2.07609	ESDAWPAEPQDAYGLEK		F6HTR2	Putative uncharacterized protein OS=Vitis vinifera GN=VIT_14s0030g02180 PE=4 SV=1 - [F6HTR2_VITVI]	False	49.0428	Mq2 PP	Mq2 M	5.11359e-07	104.986	2.69175e+07	5.05284e+07	1.03949e+08	1.47585e+08	2.2072e+08	4.34216e+07	4.10669e+07	3.94912e+07	6.82217e+07	5.95012e+07	1.13416e+07	1.47845e+06	1.56768e+07	1.07938e+07	3.85738e+06	4.74806e+06	2.65937e+06	2.82765e+07	1.80841e+07	1.2819e+07	4.29607e+07	1.07248e+08	6.53099e+06	4.81144e+06	7.19372e+06	3.12826e+06	3.50338e+06	515789	171318	1.19524e+06	786558	122748
1423	57.9645	2	953.429	1904.84	0.000632746	0.332178	2.0239	ESDAWPAEPQDAYGLEK		F6HTR2	Putative uncharacterized protein OS=Vitis vinifera GN=VIT_14s0030g02180 PE=4 SV=1 - [F6HTR2_VITVI]	False	49.0428	Mq2 PP	Mq2 M	5.11359e-07	104.986	2.69175e+07	5.05284e+07	1.03949e+08	1.47585e+08	2.2072e+08	4.34216e+07	4.10669e+07	3.94912e+07	6.82217e+07	5.95012e+07	1.13416e+07	1.47845e+06	1.56768e+07	1.07938e+07	3.85738e+06	4.74806e+06	2.65937e+06	2.82765e+07	1.80841e+07	1.2819e+07	4.29607e+07	1.07248e+08	6.53099e+06	4.81144e+06	7.19372e+06	3.12826e+06	3.50338e+06	515789	171318	1.19524e+06	786558	122748
1423	57.9645	2	953.429	1904.84	0.000631843	0.331703	4.02528	ESDAWPAEPQDAYGLEK		F6HTR2	Putative uncharacterized protein OS=Vitis vinifera GN=VIT_14s0030g02180 PE=4 SV=1 - [F6HTR2_VITVI]	False	49.0428	Mq2 PP	Mq2 M	5.11359e-07	104.986	2.69175e+07	5.05284e+07	1.03949e+08	1.47585e+08	2.2072e+08	4.34216e+07	4.10669e+07	3.94912e+07	6.82217e+07	5.95012e+07	1.13416e+07	1.47845e+06	1.56768e+07	1.07938e+07	3.85738e+06	4.74806e+06	2.65937e+06	2.82765e+07	1.80841e+07	1.2819e+07	4.29607e+07	1.07248e+08	6.53099e+06	4.81144e+06	7.19372e+06	3.12826e+06	3.50338e+06	515789	171318	1.19524e+06	786558	122748
1423	57.9645	2	953.429	1904.84	0.000628001	0.329687	3.72876	ESDAWPAEPQDAYGLEK		F6HTR2	Putative uncharacterized protein OS=Vitis vinifera GN=VIT_14s0030g02180 PE=4 SV=1 - [F6HTR2_VITVI]	False	49.0428	Mq2 PP	Mq2 M	5.11359e-07	104.986	2.69175e+07	5.05284e+07	1.03949e+08	1.47585e+08	2.2072e+08	4.34216e+07	4.10669e+07	3.94912e+07	6.82217e+07	5.95012e+07	1.13416e+07	1.47845e+06	1.56768e+07	1.07938e+07	3.85738e+06	4.74806e+06	2.65937e+06	2.82765e+07	1.80841e+07	1.2819e+07	4.29607e+07	1.07248e+08	6.53099e+06	4.81144e+06	7.19372e+06	3.12826e+06	3.50338e+06	515789	171318	1.19524e+06	786558	122748
1423	57.9645	2	953.429	1904.84	0.000632488	0.332042	4.10518	ESDAWPAEPQDAYGLEK		F6HTR2	Putative uncharacterized protein OS=Vitis vinifera GN=VIT_14s0030g02180 PE=4 SV=1 - [F6HTR2_VITVI]	False	49.0428	Mq2 PP	Mq2 M	5.11359e-07	104.986	2.69175e+07	5.05284e+07	1.03949e+08	1.47585e+08	2.2072e+08	4.34216e+07	4.10669e+07	3.94912e+07	6.82217e+07	5.95012e+07	1.13416e+07	1.47845e+06	1.56768e+07	1.07938e+07	3.85738e+06	4.74806e+06	2.65937e+06	2.82765e+07	1.80841e+07	1.2819e+07	4.29607e+07	1.07248e+08	6.53099e+06	4.81144e+06	7.19372e+06	3.12826e+06	3.50338e+06	515789	171318	1.19524e+06	786558	122748
1423	57.9645	2	953.429	1904.84	0.000634416	0.333054	3.66856	ESDAWPAEPQDAYGLEK		F6HTR2	Putative uncharacterized protein OS=Vitis vinifera GN=VIT_14s0030g02180 PE=4 SV=1 - [F6HTR2_VITVI]	False	49.0428	Mq2 PP	Mq2 M	5.11359e-07	104.986	2.69175e+07	5.05284e+07	1.03949e+08	1.47585e+08	2.2072e+08	4.34216e+07	4.10669e+07	3.94912e+07	6.82217e+07	5.95012e+07	1.13416e+07	1.47845e+06	1.56768e+07	1.07938e+07	3.85738e+06	4.74806e+06	2.65937e+06	2.82765e+07	1.80841e+07	1.2819e+07	4.29607e+07	1.07248e+08	6.53099e+06	4.81144e+06	7.19372e+06	3.12826e+06	3.50338e+06	515789	171318	1.19524e+06	786558	122748
1423	57.9645	2	953.429	1904.84	0.000632553	0.332076	4.04981	ESDAWPAEPQDAYGLEK		F6HTR2	Putative uncharacterized protein OS=Vitis vinifera GN=VIT_14s0030g02180 PE=4 SV=1 - [F6HTR2_VITVI]	False	49.0428	Mq2 PP	Mq2 M	5.11359e-07	104.986	2.69175e+07	5.05284e+07	1.03949e+08	1.47585e+08	2.2072e+08	4.34216e+07	4.10669e+07	3.94912e+07	6.82217e+07	5.95012e+07	1.13416e+07	1.47845e+06	1.56768e+07	1.07938e+07	3.85738e+06	4.74806e+06	2.65937e+06	2.82765e+07	1.80841e+07	1.2819e+07	4.29607e+07	1.07248e+08	6.53099e+06	4.81144e+06	7.19372e+06	3.12826e+06	3.50338e+06	515789	171318	1.19524e+06	786558	122748
1423	57.9645	2	953.429	1904.84	0.000637788	0.334824	4.04369	ESDAWPAEPQDAYGLEK		F6HTR2	Putative uncharacterized protein OS=Vitis vinifera GN=VIT_14s0030g02180 PE=4 SV=1 - [F6HTR2_VITVI]	False	49.0428	Mq2 PP	Mq2 M	5.11359e-07	104.986	2.69175e+07	5.05284e+07	1.03949e+08	1.47585e+08	2.2072e+08	4.34216e+07	4.10669e+07	3.94912e+07	6.82217e+07	5.95012e+07	1.13416e+07	1.47845e+06	1.56768e+07	1.07938e+07	3.85738e+06	4.74806e+06	2.65937e+06	2.82765e+07	1.80841e+07	1.2819e+07	4.29607e+07	1.07248e+08	6.53099e+06	4.81144e+06	7.19372e+06	3.12826e+06	3.50338e+06	515789	171318	1.19524e+06	786558	122748
1423	57.9645	2	953.429	1904.84	0.000633775	0.332718	3.93947	ESDAWPAEPQDAYGLEK		F6HTR2	Putative uncharacterized protein OS=Vitis vinifera GN=VIT_14s0030g02180 PE=4 SV=1 - [F6HTR2_VITVI]	False	49.0428	Mq2 PP	Mq2 M	5.11359e-07	104.986	2.69175e+07	5.05284e+07	1.03949e+08	1.47585e+08	2.2072e+08	4.34216e+07	4.10669e+07	3.94912e+07	6.82217e+07	5.95012e+07	1.13416e+07	1.47845e+06	1.56768e+07	1.07938e+07	3.85738e+06	4.74806e+06	2.65937e+06	2.82765e+07	1.80841e+07	1.2819e+07	4.29607e+07	1.07248e+08	6.53099e+06	4.81144e+06	7.19372e+06	3.12826e+06	3.50338e+06	515789	171318	1.19524e+06	786558	122748
1423	57.9645	2	953.429	1904.84	0.000632359	0.331975	3.86628	ESDAWPAEPQDAYGLEK		F6HTR2	Putative uncharacterized protein OS=Vitis vinifera GN=VIT_14s0030g02180 PE=4 SV=1 - [F6HTR2_VITVI]	False	49.0428	Mq2 PP	Mq2 M	5.11359e-07	104.986	2.69175e+07	5.05284e+07	1.03949e+08	1.47585e+08	2.2072e+08	4.34216e+07	4.10669e+07	3.94912e+07	6.82217e+07	5.95012e+07	1.13416e+07	1.47845e+06	1.56768e+07	1.07938e+07	3.85738e+06	4.74806e+06	2.65937e+06	2.82765e+07	1.80841e+07	1.2819e+07	4.29607e+07	1.07248e+08	6.53099e+06	4.81144e+06	7.19372e+06	3.12826e+06	3.50338e+06	515789	171318	1.19524e+06	786558	122748
1423	57.9645	2	953.429	1904.84	0.000634032	0.332853	3.20284	ESDAWPAEPQDAYGLEK		F6HTR2	Putative uncharacterized protein OS=Vitis vinifera GN=VIT_14s0030g02180 PE=4 SV=1 - [F6HTR2_VITVI]	False	49.0428	Mq2 PP	Mq2 M	5.11359e-07	104.986	2.69175e+07	5.05284e+07	1.03949e+08	1.47585e+08	2.2072e+08	4.34216e+07	4.10669e+07	3.94912e+07	6.82217e+07	5.95012e+07	1.13416e+07	1.47845e+06	1.56768e+07	1.07938e+07	3.85738e+06	4.74806e+06	2.65937e+06	2.82765e+07	1.80841e+07	1.2819e+07	4.29607e+07	1.07248e+08	6.53099e+06	4.81144e+06	7.19372e+06	3.12826e+06	3.50338e+06	515789	171318	1.19524e+06	786558	122748
1423	57.9645	2	953.429	1904.84	0.00063339	0.332516	3.92797	ESDAWPAEPQDAYGLEK		F6HTR2	Putative uncharacterized protein OS=Vitis vinifera GN=VIT_14s0030g02180 PE=4 SV=1 - [F6HTR2_VITVI]	False	49.0428	Mq2 PP	Mq2 M	5.11359e-07	104.986	2.69175e+07	5.05284e+07	1.03949e+08	1.47585e+08	2.2072e+08	4.34216e+07	4.10669e+07	3.94912e+07	6.82217e+07	5.95012e+07	1.13416e+07	1.47845e+06	1.56768e+07	1.07938e+07	3.85738e+06	4.74806e+06	2.65937e+06	2.82765e+07	1.80841e+07	1.2819e+07	4.29607e+07	1.07248e+08	6.53099e+06	4.81144e+06	7.19372e+06	3.12826e+06	3.50338e+06	515789	171318	1.19524e+06	786558	122748
1423	57.9645	2	953.429	1904.84	0.000636139	0.333959	3.71883	ESDAWPAEPQDAYGLEK		F6HTR2	Putative uncharacterized protein OS=Vitis vinifera GN=VIT_14s0030g02180 PE=4 SV=1 - [F6HTR2_VITVI]	False	49.0428	Mq2 PP	Mq2 M	5.11359e-07	104.986	2.69175e+07	5.05284e+07	1.03949e+08	1.47585e+08	2.2072e+08	4.34216e+07	4.10669e+07	3.94912e+07	6.82217e+07	5.95012e+07	1.13416e+07	1.47845e+06	1.56768e+07	1.07938e+07	3.85738e+06	4.74806e+06	2.65937e+06	2.82765e+07	1.80841e+07	1.2819e+07	4.29607e+07	1.07248e+08	6.53099e+06	4.81144e+06	7.19372e+06	3.12826e+06	3.50338e+06	515789	171318	1.19524e+06	786558	122748
60378	60.4128	2	953.425	1904.84	-0.00785361	-4.12297	1.9768	ESDAWPAEPQDAYGLEK		F6HTR2	Putative uncharacterized protein OS=Vitis vinifera GN=VIT_14s0030g02180 PE=4 SV=1 - [F6HTR2_VITVI]	False	104.633	Mq2 PP	M53 FV	0.0607063	163.271	14070	96208	574037	3.14738e+06	2.76821e+06	1.69046e+06	56011.8	1.27237e+06	2.57644e+06	1.02969e+06	2.358e+06	16941.7	421584	0	63863.5	261192	218014	14780.4	34432.9	70790	916175	1.34508e+06	254260	6562.4	231775	118141	60627.3	107236	1963.14	32142.8	0	2032.24
1423	57.9645	2	953.429	1904.84	0.000633454	0.332549	4.66201	ESDAWPAEPQDAYGLEK		F6HTR2	Putative uncharacterized protein OS=Vitis vinifera GN=VIT_14s0030g02180 PE=4 SV=1 - [F6HTR2_VITVI]	False	49.0428	Mq2 PP	Mq2 M	5.11359e-07	104.986	2.69175e+07	5.05284e+07	1.03949e+08	1.47585e+08	2.2072e+08	4.34216e+07	4.10669e+07	3.94912e+07	6.82217e+07	5.95012e+07	1.13416e+07	1.47845e+06	1.56768e+07	1.07938e+07	3.85738e+06	4.74806e+06	2.65937e+06	2.82765e+07	1.80841e+07	1.2819e+07	4.29607e+07	1.07248e+08	6.53099e+06	4.81144e+06	7.19372e+06	3.12826e+06	3.50338e+06	515789	171318	1.19524e+06	786558	122748
1423	57.9645	2	953.429	1904.84	0.000630157	0.330818	4.04199	ESDAWPAEPQDAYGLEK		F6HTR2	Putative uncharacterized protein OS=Vitis vinifera GN=VIT_14s0030g02180 PE=4 SV=1 - [F6HTR2_VITVI]	False	49.0428	Mq2 PP	Mq2 M	5.11359e-07	104.986	2.69175e+07	5.05284e+07	1.03949e+08	1.47585e+08	2.2072e+08	4.34216e+07	4.10669e+07	3.94912e+07	6.82217e+07	5.95012e+07	1.13416e+07	1.47845e+06	1.56768e+07	1.07938e+07	3.85738e+06	4.74806e+06	2.65937e+06	2.82765e+07	1.80841e+07	1.2819e+07	4.29607e+07	1.07248e+08	6.53099e+06	4.81144e+06	7.19372e+06	3.12826e+06	3.50338e+06	515789	171318	1.19524e+06	786558	122748
1423	57.9645	2	953.429	1904.84	0.000634288	0.332987	3.37173	ESDAWPAEPQDAYGLEK		F6HTR2	Putative uncharacterized protein OS=Vitis vinifera GN=VIT_14s0030g02180 PE=4 SV=1 - [F6HTR2_VITVI]	False	49.0428	Mq2 PP	Mq2 M	5.11359e-07	104.986	2.69175e+07	5.05284e+07	1.03949e+08	1.47585e+08	2.2072e+08	4.34216e+07	4.10669e+07	3.94912e+07	6.82217e+07	5.95012e+07	1.13416e+07	1.47845e+06	1.56768e+07	1.07938e+07	3.85738e+06	4.74806e+06	2.65937e+06	2.82765e+07	1.80841e+07	1.2819e+07	4.29607e+07	1.07248e+08	6.53099e+06	4.81144e+06	7.19372e+06	3.12826e+06	3.50338e+06	515789	171318	1.19524e+06	786558	122748
60378	60.4128	2	953.425	1904.84	-0.00785546	-4.12394	1.57347	ESDAWPAEPQDAYGLEK		F6HTR2	Putative uncharacterized protein OS=Vitis vinifera GN=VIT_14s0030g02180 PE=4 SV=1 - [F6HTR2_VITVI]	False	104.633	Mq2 PP	M53 FV	0.0607063	163.271	14070	96208	574037	3.14738e+06	2.76821e+06	1.69046e+06	56011.8	1.27237e+06	2.57644e+06	1.02969e+06	2.358e+06	16941.7	421584	0	63863.5	261192	218014	14780.4	34432.9	70790	916175	1.34508e+06	254260	6562.4	231775	118141	60627.3	107236	1963.14	32142.8	0	2032.24
1423	57.9645	2	953.429	1904.84	0.000634224	0.332953	3.24054	ESDAWPAEPQDAYGLEK		F6HTR2	Putative uncharacterized protein OS=Vitis vinifera GN=VIT_14s0030g02180 PE=4 SV=1 - [F6HTR2_VITVI]	False	49.0428	Mq2 PP	Mq2 M	5.11359e-07	104.986	2.69175e+07	5.05284e+07	1.03949e+08	1.47585e+08	2.2072e+08	4.34216e+07	4.10669e+07	3.94912e+07	6.82217e+07	5.95012e+07	1.13416e+07	1.47845e+06	1.56768e+07	1.07938e+07	3.85738e+06	4.74806e+06	2.65937e+06	2.82765e+07	1.80841e+07	1.2819e+07	4.29607e+07	1.07248e+08	6.53099e+06	4.81144e+06	7.19372e+06	3.12826e+06	3.50338e+06	515789	171318	1.19524e+06	786558	122748
1423	57.9645	2	953.429	1904.84	0.000632166	0.331873	4.3812	ESDAWPAEPQDAYGLEK		F6HTR2	Putative uncharacterized protein OS=Vitis vinifera GN=VIT_14s0030g02180 PE=4 SV=1 - [F6HTR2_VITVI]	False	49.0428	Mq2 PP	Mq2 M	5.11359e-07	104.986	2.69175e+07	5.05284e+07	1.03949e+08	1.47585e+08	2.2072e+08	4.34216e+07	4.10669e+07	3.94912e+07	6.82217e+07	5.95012e+07	1.13416e+07	1.47845e+06	1.56768e+07	1.07938e+07	3.85738e+06	4.74806e+06	2.65937e+06	2.82765e+07	1.80841e+07	1.2819e+07	4.29607e+07	1.07248e+08	6.53099e+06	4.81144e+06	7.19372e+06	3.12826e+06	3.50338e+06	515789	171318	1.19524e+06	786558	122748
1423	57.9645	2	953.429	1904.84	0.000631455	0.3315	3.87432	ESDAWPAEPQDAYGLEK		F6HTR2	Putative uncharacterized protein OS=Vitis vinifera GN=VIT_14s0030g02180 PE=4 SV=1 - [F6HTR2_VITVI]	False	49.0428	Mq2 PP	Mq2 M	5.11359e-07	104.986	2.69175e+07	5.05284e+07	1.03949e+08	1.47585e+08	2.2072e+08	4.34216e+07	4.10669e+07	3.94912e+07	6.82217e+07	5.95012e+07	1.13416e+07	1.47845e+06	1.56768e+07	1.07938e+07	3.85738e+06	4.74806e+06	2.65937e+06	2.82765e+07	1.80841e+07	1.2819e+07	4.29607e+07	1.07248e+08	6.53099e+06	4.81144e+06	7.19372e+06	3.12826e+06	3.50338e+06	515789	171318	1.19524e+06	786558	122748
1423	57.9645	2	953.429	1904.84	0.000632424	0.332008	3.81755	ESDAWPAEPQDAYGLEK		F6HTR2	Putative uncharacterized protein OS=Vitis vinifera GN=VIT_14s0030g02180 PE=4 SV=1 - [F6HTR2_VITVI]	False	49.0428	Mq2 PP	Mq2 M	5.11359e-07	104.986	2.69175e+07	5.05284e+07	1.03949e+08	1.47585e+08	2.2072e+08	4.34216e+07	4.10669e+07	3.94912e+07	6.82217e+07	5.95012e+07	1.13416e+07	1.47845e+06	1.56768e+07	1.07938e+07	3.85738e+06	4.74806e+06	2.65937e+06	2.82765e+07	1.80841e+07	1.2819e+07	4.29607e+07	1.07248e+08	6.53099e+06	4.81144e+06	7.19372e+06	3.12826e+06	3.50338e+06	515789	171318	1.19524e+06	786558	122748
1423	57.9645	2	953.429	1904.84	0.000627082	0.329204	2.91962	ESDAWPAEPQDAYGLEK		F6HTR2	Putative uncharacterized protein OS=Vitis vinifera GN=VIT_14s0030g02180 PE=4 SV=1 - [F6HTR2_VITVI]	False	49.0428	Mq2 PP	Mq2 M	5.11359e-07	104.986	2.69175e+07	5.05284e+07	1.03949e+08	1.47585e+08	2.2072e+08	4.34216e+07	4.10669e+07	3.94912e+07	6.82217e+07	5.95012e+07	1.13416e+07	1.47845e+06	1.56768e+07	1.07938e+07	3.85738e+06	4.74806e+06	2.65937e+06	2.82765e+07	1.80841e+07	1.2819e+07	4.29607e+07	1.07248e+08	6.53099e+06	4.81144e+06	7.19372e+06	3.12826e+06	3.50338e+06	515789	171318	1.19524e+06	786558	122748
1423	57.9645	2	953.429	1904.84	0.00062787	0.329618	3.09573	ESDAWPAEPQDAYGLEK		F6HTR2	Putative uncharacterized protein OS=Vitis vinifera GN=VIT_14s0030g02180 PE=4 SV=1 - [F6HTR2_VITVI]	False	49.0428	Mq2 PP	Mq2 M	5.11359e-07	104.986	2.69175e+07	5.05284e+07	1.03949e+08	1.47585e+08	2.2072e+08	4.34216e+07	4.10669e+07	3.94912e+07	6.82217e+07	5.95012e+07	1.13416e+07	1.47845e+06	1.56768e+07	1.07938e+07	3.85738e+06	4.74806e+06	2.65937e+06	2.82765e+07	1.80841e+07	1.2819e+07	4.29607e+07	1.07248e+08	6.53099e+06	4.81144e+06	7.19372e+06	3.12826e+06	3.50338e+06	515789	171318	1.19524e+06	786558	122748
1423	57.9645	2	953.429	1904.84	0.000630287	0.330886	3.14673	ESDAWPAEPQDAYGLEK		F6HTR2	Putative uncharacterized protein OS=Vitis vinifera GN=VIT_14s0030g02180 PE=4 SV=1 - [F6HTR2_VITVI]	False	49.0428	Mq2 PP	Mq2 M	5.11359e-07	104.986	2.69175e+07	5.05284e+07	1.03949e+08	1.47585e+08	2.2072e+08	4.34216e+07	4.10669e+07	3.94912e+07	6.82217e+07	5.95012e+07	1.13416e+07	1.47845e+06	1.56768e+07	1.07938e+07	3.85738e+06	4.74806e+06	2.65937e+06	2.82765e+07	1.80841e+07	1.2819e+07	4.29607e+07	1.07248e+08	6.53099e+06	4.81144e+06	7.19372e+06	3.12826e+06	3.50338e+06	515789	171318	1.19524e+06	786558	122748
1423	57.9645	2	953.429	1904.84	0.000632295	0.331941	4.50521	ESDAWPAEPQDAYGLEK		F6HTR2	Putative uncharacterized protein OS=Vitis vinifera GN=VIT_14s0030g02180 PE=4 SV=1 - [F6HTR2_VITVI]	False	49.0428	Mq2 PP	Mq2 M	5.11359e-07	104.986	2.69175e+07	5.05284e+07	1.03949e+08	1.47585e+08	2.2072e+08	4.34216e+07	4.10669e+07	3.94912e+07	6.82217e+07	5.95012e+07	1.13416e+07	1.47845e+06	1.56768e+07	1.07938e+07	3.85738e+06	4.74806e+06	2.65937e+06	2.82765e+07	1.80841e+07	1.2819e+07	4.29607e+07	1.07248e+08	6.53099e+06	4.81144e+06	7.19372e+06	3.12826e+06	3.50338e+06	515789	171318	1.19524e+06	786558	122748
1423	57.9645	2	953.429	1904.84	0.000630806	0.331159	1.28721	ESDAWPAEPQDAYGLEK		F6HTR2	Putative uncharacterized protein OS=Vitis vinifera GN=VIT_14s0030g02180 PE=4 SV=1 - [F6HTR2_VITVI]	False	49.0428	Mq2 PP	Mq2 M	5.11359e-07	104.986	2.69175e+07	5.05284e+07	1.03949e+08	1.47585e+08	2.2072e+08	4.34216e+07	4.10669e+07	3.94912e+07	6.82217e+07	5.95012e+07	1.13416e+07	1.47845e+06	1.56768e+07	1.07938e+07	3.85738e+06	4.74806e+06	2.65937e+06	2.82765e+07	1.80841e+07	1.2819e+07	4.29607e+07	1.07248e+08	6.53099e+06	4.81144e+06	7.19372e+06	3.12826e+06	3.50338e+06	515789	171318	1.19524e+06	786558	122748
1423	57.9645	2	953.429	1904.84	0.000632101	0.331839	2.81528	ESDAWPAEPQDAYGLEK		F6HTR2	Putative uncharacterized protein OS=Vitis vinifera GN=VIT_14s0030g02180 PE=4 SV=1 - [F6HTR2_VITVI]	False	49.0428	Mq2 PP	Mq2 M	5.11359e-07	104.986	2.69175e+07	5.05284e+07	1.03949e+08	1.47585e+08	2.2072e+08	4.34216e+07	4.10669e+07	3.94912e+07	6.82217e+07	5.95012e+07	1.13416e+07	1.47845e+06	1.56768e+07	1.07938e+07	3.85738e+06	4.74806e+06	2.65937e+06	2.82765e+07	1.80841e+07	1.2819e+07	4.29607e+07	1.07248e+08	6.53099e+06	4.81144e+06	7.19372e+06	3.12826e+06	3.50338e+06	515789	171318	1.19524e+06	786558	122748
1423	57.9645	2	953.429	1904.84	0.000629179	0.330305	2.77879	ESDAWPAEPQDAYGLEK		F6HTR2	Putative uncharacterized protein OS=Vitis vinifera GN=VIT_14s0030g02180 PE=4 SV=1 - [F6HTR2_VITVI]	False	49.0428	Mq2 PP	Mq2 M	5.11359e-07	104.986	2.69175e+07	5.05284e+07	1.03949e+08	1.47585e+08	2.2072e+08	4.34216e+07	4.10669e+07	3.94912e+07	6.82217e+07	5.95012e+07	1.13416e+07	1.47845e+06	1.56768e+07	1.07938e+07	3.85738e+06	4.74806e+06	2.65937e+06	2.82765e+07	1.80841e+07	1.2819e+07	4.29607e+07	1.07248e+08	6.53099e+06	4.81144e+06	7.19372e+06	3.12826e+06	3.50338e+06	515789	171318	1.19524e+06	786558	122748
1423	57.9645	2	953.429	1904.84	0.000631569	0.331559	2.76152	ESDAWPAEPQDAYGLEK		F6HTR2	Putative uncharacterized protein OS=Vitis vinifera GN=VIT_14s0030g02180 PE=4 SV=1 - [F6HTR2_VITVI]	False	49.0428	Mq2 PP	Mq2 M	5.11359e-07	104.986	2.69175e+07	5.05284e+07	1.03949e+08	1.47585e+08	2.2072e+08	4.34216e+07	4.10669e+07	3.94912e+07	6.82217e+07	5.95012e+07	1.13416e+07	1.47845e+06	1.56768e+07	1.07938e+07	3.85738e+06	4.74806e+06	2.65937e+06	2.82765e+07	1.80841e+07	1.2819e+07	4.29607e+07	1.07248e+08	6.53099e+06	4.81144e+06	7.19372e+06	3.12826e+06	3.50338e+06	515789	171318	1.19524e+06	786558	122748
1423	57.9645	2	953.429	1904.84	0.000636012	0.333892	3.2194	ESDAWPAEPQDAYGLEK		F6HTR2	Putative uncharacterized protein OS=Vitis vinifera GN=VIT_14s0030g02180 PE=4 SV=1 - [F6HTR2_VITVI]	False	49.0428	Mq2 PP	Mq2 M	5.11359e-07	104.986	2.69175e+07	5.05284e+07	1.03949e+08	1.47585e+08	2.2072e+08	4.34216e+07	4.10669e+07	3.94912e+07	6.82217e+07	5.95012e+07	1.13416e+07	1.47845e+06	1.56768e+07	1.07938e+07	3.85738e+06	4.74806e+06	2.65937e+06	2.82765e+07	1.80841e+07	1.2819e+07	4.29607e+07	1.07248e+08	6.53099e+06	4.81144e+06	7.19372e+06	3.12826e+06	3.50338e+06	515789	171318	1.19524e+06	786558	122748
1423	57.9645	2	953.429	1904.84	0.000635439	0.333591	3.06474	ESDAWPAEPQDAYGLEK		F6HTR2	Putative uncharacterized protein OS=Vitis vinifera GN=VIT_14s0030g02180 PE=4 SV=1 - [F6HTR2_VITVI]	False	49.0428	Mq2 PP	Mq2 M	5.11359e-07	104.986	2.69175e+07	5.05284e+07	1.03949e+08	1.47585e+08	2.2072e+08	4.34216e+07	4.10669e+07	3.94912e+07	6.82217e+07	5.95012e+07	1.13416e+07	1.47845e+06	1.56768e+07	1.07938e+07	3.85738e+06	4.74806e+06	2.65937e+06	2.82765e+07	1.80841e+07	1.2819e+07	4.29607e+07	1.07248e+08	6.53099e+06	4.81144e+06	7.19372e+06	3.12826e+06	3.50338e+06	515789	171318	1.19524e+06	786558	122748
1423	57.9645	2	953.429	1904.84	0.000636648	0.334226	2.92951	ESDAWPAEPQDAYGLEK		F6HTR2	Putative uncharacterized protein OS=Vitis vinifera GN=VIT_14s0030g02180 PE=4 SV=1 - [F6HTR2_VITVI]	False	49.0428	Mq2 PP	Mq2 M	5.11359e-07	104.986	2.69175e+07	5.05284e+07	1.03949e+08	1.47585e+08	2.2072e+08	4.34216e+07	4.10669e+07	3.94912e+07	6.82217e+07	5.95012e+07	1.13416e+07	1.47845e+06	1.56768e+07	1.07938e+07	3.85738e+06	4.74806e+06	2.65937e+06	2.82765e+07	1.80841e+07	1.2819e+07	4.29607e+07	1.07248e+08	6.53099e+06	4.81144e+06	7.19372e+06	3.12826e+06	3.50338e+06	515789	171318	1.19524e+06	786558	122748
1423	57.9645	2	953.429	1904.84	0.00062695	0.329135	1.84933	ESDAWPAEPQDAYGLEK		F6HTR2	Putative uncharacterized protein OS=Vitis vinifera GN=VIT_14s0030g02180 PE=4 SV=1 - [F6HTR2_VITVI]	False	49.0428	Mq2 PP	Mq2 M	5.11359e-07	104.986	2.69175e+07	5.05284e+07	1.03949e+08	1.47585e+08	2.2072e+08	4.34216e+07	4.10669e+07	3.94912e+07	6.82217e+07	5.95012e+07	1.13416e+07	1.47845e+06	1.56768e+07	1.07938e+07	3.85738e+06	4.74806e+06	2.65937e+06	2.82765e+07	1.80841e+07	1.2819e+07	4.29607e+07	1.07248e+08	6.53099e+06	4.81144e+06	7.19372e+06	3.12826e+06	3.50338e+06	515789	171318	1.19524e+06	786558	122748
1423	57.9645	2	953.429	1904.84	0.00063126	0.331398	2.83157	ESDAWPAEPQDAYGLEK		F6HTR2	Putative uncharacterized protein OS=Vitis vinifera GN=VIT_14s0030g02180 PE=4 SV=1 - [F6HTR2_VITVI]	False	49.0428	Mq2 PP	Mq2 M	5.11359e-07	104.986	2.69175e+07	5.05284e+07	1.03949e+08	1.47585e+08	2.2072e+08	4.34216e+07	4.10669e+07	3.94912e+07	6.82217e+07	5.95012e+07	1.13416e+07	1.47845e+06	1.56768e+07	1.07938e+07	3.85738e+06	4.74806e+06	2.65937e+06	2.82765e+07	1.80841e+07	1.2819e+07	4.29607e+07	1.07248e+08	6.53099e+06	4.81144e+06	7.19372e+06	3.12826e+06	3.50338e+06	515789	171318	1.19524e+06	786558	122748
1423	57.9645	2	953.429	1904.84	0.00063294	0.332279	2.73258	ESDAWPAEPQDAYGLEK		F6HTR2	Putative uncharacterized protein OS=Vitis vinifera GN=VIT_14s0030g02180 PE=4 SV=1 - [F6HTR2_VITVI]	False	49.0428	Mq2 PP	Mq2 M	5.11359e-07	104.986	2.69175e+07	5.05284e+07	1.03949e+08	1.47585e+08	2.2072e+08	4.34216e+07	4.10669e+07	3.94912e+07	6.82217e+07	5.95012e+07	1.13416e+07	1.47845e+06	1.56768e+07	1.07938e+07	3.85738e+06	4.74806e+06	2.65937e+06	2.82765e+07	1.80841e+07	1.2819e+07	4.29607e+07	1.07248e+08	6.53099e+06	4.81144e+06	7.19372e+06	3.12826e+06	3.50338e+06	515789	171318	1.19524e+06	786558	122748
1429	56.0415	3	489.579	1465.72	0.000786172	0.536374	4.06579	FHNIYGPFGTWK		F6HTR2	Putative uncharacterized protein OS=Vitis vinifera GN=VIT_14s0030g02180 PE=4 SV=1 - [F6HTR2_VITVI]	False	158.453	Mq2 PP	Mq2 FV	1.2293e-05	154.897	2.48243e+07	2.86209e+07	628019	6.83274e+07	1.12907e+08	1.05359e+07	2.50767e+07	1.57791e+07	36630.4	3.96106e+06	1.78856e+06	1.45542e+06	144196	116039	30375.6	94152.4	1.63349e+06	2.60777e+07	1.02434e+07	77447	1.98895e+07	5.48615e+07	1.5847e+06	2.93802e+06	2.87433e+06	1679.66	233223	81339.2	168649	10993.9	8455.91	966.603
1429	56.0415	3	489.579	1465.72	0.000786613	0.536675	3.85647	FHNIYGPFGTWK		F6HTR2	Putative uncharacterized protein OS=Vitis vinifera GN=VIT_14s0030g02180 PE=4 SV=1 - [F6HTR2_VITVI]	False	158.453	Mq2 PP	Mq2 FV	1.2293e-05	154.897	2.48243e+07	2.86209e+07	628019	6.83274e+07	1.12907e+08	1.05359e+07	2.50767e+07	1.57791e+07	36630.4	3.96106e+06	1.78856e+06	1.45542e+06	144196	116039	30375.6	94152.4	1.63349e+06	2.60777e+07	1.02434e+07	77447	1.98895e+07	5.48615e+07	1.5847e+06	2.93802e+06	2.87433e+06	1679.66	233223	81339.2	168649	10993.9	8455.91	966.603
1429	56.0415	3	489.579	1465.72	0.000786045	0.536288	3.17888	FHNIYGPFGTWK		F6HTR2	Putative uncharacterized protein OS=Vitis vinifera GN=VIT_14s0030g02180 PE=4 SV=1 - [F6HTR2_VITVI]	False	158.453	Mq2 PP	Mq2 FV	1.2293e-05	154.897	2.48243e+07	2.86209e+07	628019	6.83274e+07	1.12907e+08	1.05359e+07	2.50767e+07	1.57791e+07	36630.4	3.96106e+06	1.78856e+06	1.45542e+06	144196	116039	30375.6	94152.4	1.63349e+06	2.60777e+07	1.02434e+07	77447	1.98895e+07	5.48615e+07	1.5847e+06	2.93802e+06	2.87433e+06	1679.66	233223	81339.2	168649	10993.9	8455.91	966.603
1429	56.0415	3	489.579	1465.72	0.000786487	0.536589	4.06755	FHNIYGPFGTWK		F6HTR2	Putative uncharacterized protein OS=Vitis vinifera GN=VIT_14s0030g02180 PE=4 SV=1 - [F6HTR2_VITVI]	False	158.453	Mq2 PP	Mq2 FV	1.2293e-05	154.897	2.48243e+07	2.86209e+07	628019	6.83274e+07	1.12907e+08	1.05359e+07	2.50767e+07	1.57791e+07	36630.4	3.96106e+06	1.78856e+06	1.45542e+06	144196	116039	30375.6	94152.4	1.63349e+06	2.60777e+07	1.02434e+07	77447	1.98895e+07	5.48615e+07	1.5847e+06	2.93802e+06	2.87433e+06	1679.66	233223	81339.2	168649	10993.9	8455.91	966.603
1429	56.0415	3	489.579	1465.72	0.000786676	0.536718	3.81102	FHNIYGPFGTWK		F6HTR2	Putative uncharacterized protein OS=Vitis vinifera GN=VIT_14s0030g02180 PE=4 SV=1 - [F6HTR2_VITVI]	False	158.453	Mq2 PP	Mq2 FV	1.2293e-05	154.897	2.48243e+07	2.86209e+07	628019	6.83274e+07	1.12907e+08	1.05359e+07	2.50767e+07	1.57791e+07	36630.4	3.96106e+06	1.78856e+06	1.45542e+06	144196	116039	30375.6	94152.4	1.63349e+06	2.60777e+07	1.02434e+07	77447	1.98895e+07	5.48615e+07	1.5847e+06	2.93802e+06	2.87433e+06	1679.66	233223	81339.2	168649	10993.9	8455.91	966.603
1429	56.0415	3	489.579	1465.72	0.000786298	0.53646	3.94221	FHNIYGPFGTWK		F6HTR2	Putative uncharacterized protein OS=Vitis vinifera GN=VIT_14s0030g02180 PE=4 SV=1 - [F6HTR2_VITVI]	False	158.453	Mq2 PP	Mq2 FV	1.2293e-05	154.897	2.48243e+07	2.86209e+07	628019	6.83274e+07	1.12907e+08	1.05359e+07	2.50767e+07	1.57791e+07	36630.4	3.96106e+06	1.78856e+06	1.45542e+06	144196	116039	30375.6	94152.4	1.63349e+06	2.60777e+07	1.02434e+07	77447	1.98895e+07	5.48615e+07	1.5847e+06	2.93802e+06	2.87433e+06	1679.66	233223	81339.2	168649	10993.9	8455.91	966.603
1429	56.0415	3	489.579	1465.72	0.00078831	0.537833	3.25051	FHNIYGPFGTWK		F6HTR2	Putative uncharacterized protein OS=Vitis vinifera GN=VIT_14s0030g02180 PE=4 SV=1 - [F6HTR2_VITVI]	False	158.453	Mq2 PP	Mq2 FV	1.2293e-05	154.897	2.48243e+07	2.86209e+07	628019	6.83274e+07	1.12907e+08	1.05359e+07	2.50767e+07	1.57791e+07	36630.4	3.96106e+06	1.78856e+06	1.45542e+06	144196	116039	30375.6	94152.4	1.63349e+06	2.60777e+07	1.02434e+07	77447	1.98895e+07	5.48615e+07	1.5847e+06	2.93802e+06	2.87433e+06	1679.66	233223	81339.2	168649	10993.9	8455.91	966.603
1429	56.0415	3	489.579	1465.72	0.000786424	0.536546	3.81039	FHNIYGPFGTWK		F6HTR2	Putative uncharacterized protein OS=Vitis vinifera GN=VIT_14s0030g02180 PE=4 SV=1 - [F6HTR2_VITVI]	False	158.453	Mq2 PP	Mq2 FV	1.2293e-05	154.897	2.48243e+07	2.86209e+07	628019	6.83274e+07	1.12907e+08	1.05359e+07	2.50767e+07	1.57791e+07	36630.4	3.96106e+06	1.78856e+06	1.45542e+06	144196	116039	30375.6	94152.4	1.63349e+06	2.60777e+07	1.02434e+07	77447	1.98895e+07	5.48615e+07	1.5847e+06	2.93802e+06	2.87433e+06	1679.66	233223	81339.2	168649	10993.9	8455.91	966.603
1429	56.0415	3	489.579	1465.72	0.000786991	0.536933	3.90363	FHNIYGPFGTWK		F6HTR2	Putative uncharacterized protein OS=Vitis vinifera GN=VIT_14s0030g02180 PE=4 SV=1 - [F6HTR2_VITVI]	False	158.453	Mq2 PP	Mq2 FV	1.2293e-05	154.897	2.48243e+07	2.86209e+07	628019	6.83274e+07	1.12907e+08	1.05359e+07	2.50767e+07	1.57791e+07	36630.4	3.96106e+06	1.78856e+06	1.45542e+06	144196	116039	30375.6	94152.4	1.63349e+06	2.60777e+07	1.02434e+07	77447	1.98895e+07	5.48615e+07	1.5847e+06	2.93802e+06	2.87433e+06	1679.66	233223	81339.2	168649	10993.9	8455.91	966.603
1429	56.0415	3	489.579	1465.72	0.000787368	0.537191	3.80233	FHNIYGPFGTWK		F6HTR2	Putative uncharacterized protein OS=Vitis vinifera GN=VIT_14s0030g02180 PE=4 SV=1 - [F6HTR2_VITVI]	False	158.453	Mq2 PP	Mq2 FV	1.2293e-05	154.897	2.48243e+07	2.86209e+07	628019	6.83274e+07	1.12907e+08	1.05359e+07	2.50767e+07	1.57791e+07	36630.4	3.96106e+06	1.78856e+06	1.45542e+06	144196	116039	30375.6	94152.4	1.63349e+06	2.60777e+07	1.02434e+07	77447	1.98895e+07	5.48615e+07	1.5847e+06	2.93802e+06	2.87433e+06	1679.66	233223	81339.2	168649	10993.9	8455.91	966.603
1429	56.0415	3	489.579	1465.72	0.000788247	0.537791	3.74522	FHNIYGPFGTWK		F6HTR2	Putative uncharacterized protein OS=Vitis vinifera GN=VIT_14s0030g02180 PE=4 SV=1 - [F6HTR2_VITVI]	False	158.453	Mq2 PP	Mq2 FV	1.2293e-05	154.897	2.48243e+07	2.86209e+07	628019	6.83274e+07	1.12907e+08	1.05359e+07	2.50767e+07	1.57791e+07	36630.4	3.96106e+06	1.78856e+06	1.45542e+06	144196	116039	30375.6	94152.4	1.63349e+06	2.60777e+07	1.02434e+07	77447	1.98895e+07	5.48615e+07	1.5847e+06	2.93802e+06	2.87433e+06	1679.66	233223	81339.2	168649	10993.9	8455.91	966.603
1429	56.0415	3	489.579	1465.72	0.00078655	0.536632	3.86177	FHNIYGPFGTWK		F6HTR2	Putative uncharacterized protein OS=Vitis vinifera GN=VIT_14s0030g02180 PE=4 SV=1 - [F6HTR2_VITVI]	False	158.453	Mq2 PP	Mq2 FV	1.2293e-05	154.897	2.48243e+07	2.86209e+07	628019	6.83274e+07	1.12907e+08	1.05359e+07	2.50767e+07	1.57791e+07	36630.4	3.96106e+06	1.78856e+06	1.45542e+06	144196	116039	30375.6	94152.4	1.63349e+06	2.60777e+07	1.02434e+07	77447	1.98895e+07	5.48615e+07	1.5847e+06	2.93802e+06	2.87433e+06	1679.66	233223	81339.2	168649	10993.9	8455.91	966.603
1429	56.0415	3	489.579	1465.72	0.000787117	0.537019	3.72416	FHNIYGPFGTWK		F6HTR2	Putative uncharacterized protein OS=Vitis vinifera GN=VIT_14s0030g02180 PE=4 SV=1 - [F6HTR2_VITVI]	False	158.453	Mq2 PP	Mq2 FV	1.2293e-05	154.897	2.48243e+07	2.86209e+07	628019	6.83274e+07	1.12907e+08	1.05359e+07	2.50767e+07	1.57791e+07	36630.4	3.96106e+06	1.78856e+06	1.45542e+06	144196	116039	30375.6	94152.4	1.63349e+06	2.60777e+07	1.02434e+07	77447	1.98895e+07	5.48615e+07	1.5847e+06	2.93802e+06	2.87433e+06	1679.66	233223	81339.2	168649	10993.9	8455.91	966.603
1429	56.0415	3	489.579	1465.72	0.000787305	0.537148	3.83135	FHNIYGPFGTWK		F6HTR2	Putative uncharacterized protein OS=Vitis vinifera GN=VIT_14s0030g02180 PE=4 SV=1 - [F6HTR2_VITVI]	False	158.453	Mq2 PP	Mq2 FV	1.2293e-05	154.897	2.48243e+07	2.86209e+07	628019	6.83274e+07	1.12907e+08	1.05359e+07	2.50767e+07	1.57791e+07	36630.4	3.96106e+06	1.78856e+06	1.45542e+06	144196	116039	30375.6	94152.4	1.63349e+06	2.60777e+07	1.02434e+07	77447	1.98895e+07	5.48615e+07	1.5847e+06	2.93802e+06	2.87433e+06	1679.66	233223	81339.2	168649	10993.9	8455.91	966.603
1429	56.0415	3	489.579	1465.72	0.000784908	0.535512	3.95402	FHNIYGPFGTWK		F6HTR2	Putative uncharacterized protein OS=Vitis vinifera GN=VIT_14s0030g02180 PE=4 SV=1 - [F6HTR2_VITVI]	False	158.453	Mq2 PP	Mq2 FV	1.2293e-05	154.897	2.48243e+07	2.86209e+07	628019	6.83274e+07	1.12907e+08	1.05359e+07	2.50767e+07	1.57791e+07	36630.4	3.96106e+06	1.78856e+06	1.45542e+06	144196	116039	30375.6	94152.4	1.63349e+06	2.60777e+07	1.02434e+07	77447	1.98895e+07	5.48615e+07	1.5847e+06	2.93802e+06	2.87433e+06	1679.66	233223	81339.2	168649	10993.9	8455.91	966.603
1429	56.0415	3	489.579	1465.72	0.000786108	0.536331	3.7667	FHNIYGPFGTWK		F6HTR2	Putative uncharacterized protein OS=Vitis vinifera GN=VIT_14s0030g02180 PE=4 SV=1 - [F6HTR2_VITVI]	False	158.453	Mq2 PP	Mq2 FV	1.2293e-05	154.897	2.48243e+07	2.86209e+07	628019	6.83274e+07	1.12907e+08	1.05359e+07	2.50767e+07	1.57791e+07	36630.4	3.96106e+06	1.78856e+06	1.45542e+06	144196	116039	30375.6	94152.4	1.63349e+06	2.60777e+07	1.02434e+07	77447	1.98895e+07	5.48615e+07	1.5847e+06	2.93802e+06	2.87433e+06	1679.66	233223	81339.2	168649	10993.9	8455.91	966.603
1429	56.0415	3	489.579	1465.72	0.000788185	0.537748	3.88979	FHNIYGPFGTWK		F6HTR2	Putative uncharacterized protein OS=Vitis vinifera GN=VIT_14s0030g02180 PE=4 SV=1 - [F6HTR2_VITVI]	False	158.453	Mq2 PP	Mq2 FV	1.2293e-05	154.897	2.48243e+07	2.86209e+07	628019	6.83274e+07	1.12907e+08	1.05359e+07	2.50767e+07	1.57791e+07	36630.4	3.96106e+06	1.78856e+06	1.45542e+06	144196	116039	30375.6	94152.4	1.63349e+06	2.60777e+07	1.02434e+07	77447	1.98895e+07	5.48615e+07	1.5847e+06	2.93802e+06	2.87433e+06	1679.66	233223	81339.2	168649	10993.9	8455.91	966.603
1429	56.0415	3	489.579	1465.72	0.000787494	0.537277	3.86285	FHNIYGPFGTWK		F6HTR2	Putative uncharacterized protein OS=Vitis vinifera GN=VIT_14s0030g02180 PE=4 SV=1 - [F6HTR2_VITVI]	False	158.453	Mq2 PP	Mq2 FV	1.2293e-05	154.897	2.48243e+07	2.86209e+07	628019	6.83274e+07	1.12907e+08	1.05359e+07	2.50767e+07	1.57791e+07	36630.4	3.96106e+06	1.78856e+06	1.45542e+06	144196	116039	30375.6	94152.4	1.63349e+06	2.60777e+07	1.02434e+07	77447	1.98895e+07	5.48615e+07	1.5847e+06	2.93802e+06	2.87433e+06	1679.66	233223	81339.2	168649	10993.9	8455.91	966.603
1429	56.0415	3	489.579	1465.72	0.000786865	0.536847	3.94244	FHNIYGPFGTWK		F6HTR2	Putative uncharacterized protein OS=Vitis vinifera GN=VIT_14s0030g02180 PE=4 SV=1 - [F6HTR2_VITVI]	False	158.453	Mq2 PP	Mq2 FV	1.2293e-05	154.897	2.48243e+07	2.86209e+07	628019	6.83274e+07	1.12907e+08	1.05359e+07	2.50767e+07	1.57791e+07	36630.4	3.96106e+06	1.78856e+06	1.45542e+06	144196	116039	30375.6	94152.4	1.63349e+06	2.60777e+07	1.02434e+07	77447	1.98895e+07	5.48615e+07	1.5847e+06	2.93802e+06	2.87433e+06	1679.66	233223	81339.2	168649	10993.9	8455.91	966.603
1429	56.0415	3	489.579	1465.72	0.000786928	0.53689	3.67	FHNIYGPFGTWK		F6HTR2	Putative uncharacterized protein OS=Vitis vinifera GN=VIT_14s0030g02180 PE=4 SV=1 - [F6HTR2_VITVI]	False	158.453	Mq2 PP	Mq2 FV	1.2293e-05	154.897	2.48243e+07	2.86209e+07	628019	6.83274e+07	1.12907e+08	1.05359e+07	2.50767e+07	1.57791e+07	36630.4	3.96106e+06	1.78856e+06	1.45542e+06	144196	116039	30375.6	94152.4	1.63349e+06	2.60777e+07	1.02434e+07	77447	1.98895e+07	5.48615e+07	1.5847e+06	2.93802e+06	2.87433e+06	1679.66	233223	81339.2	168649	10993.9	8455.91	966.603
1429	56.0415	3	489.579	1465.72	0.000786235	0.536417	3.84975	FHNIYGPFGTWK		F6HTR2	Putative uncharacterized protein OS=Vitis vinifera GN=VIT_14s0030g02180 PE=4 SV=1 - [F6HTR2_VITVI]	False	158.453	Mq2 PP	Mq2 FV	1.2293e-05	154.897	2.48243e+07	2.86209e+07	628019	6.83274e+07	1.12907e+08	1.05359e+07	2.50767e+07	1.57791e+07	36630.4	3.96106e+06	1.78856e+06	1.45542e+06	144196	116039	30375.6	94152.4	1.63349e+06	2.60777e+07	1.02434e+07	77447	1.98895e+07	5.48615e+07	1.5847e+06	2.93802e+06	2.87433e+06	1679.66	233223	81339.2	168649	10993.9	8455.91	966.603
1429	56.0415	3	489.579	1465.72	0.000787431	0.537234	3.97197	FHNIYGPFGTWK		F6HTR2	Putative uncharacterized protein OS=Vitis vinifera GN=VIT_14s0030g02180 PE=4 SV=1 - [F6HTR2_VITVI]	False	158.453	Mq2 PP	Mq2 FV	1.2293e-05	154.897	2.48243e+07	2.86209e+07	628019	6.83274e+07	1.12907e+08	1.05359e+07	2.50767e+07	1.57791e+07	36630.4	3.96106e+06	1.78856e+06	1.45542e+06	144196	116039	30375.6	94152.4	1.63349e+06	2.60777e+07	1.02434e+07	77447	1.98895e+07	5.48615e+07	1.5847e+06	2.93802e+06	2.87433e+06	1679.66	233223	81339.2	168649	10993.9	8455.91	966.603
1429	56.0415	3	489.579	1465.72	0.000786739	0.536761	3.83808	FHNIYGPFGTWK		F6HTR2	Putative uncharacterized protein OS=Vitis vinifera GN=VIT_14s0030g02180 PE=4 SV=1 - [F6HTR2_VITVI]	False	158.453	Mq2 PP	Mq2 FV	1.2293e-05	154.897	2.48243e+07	2.86209e+07	628019	6.83274e+07	1.12907e+08	1.05359e+07	2.50767e+07	1.57791e+07	36630.4	3.96106e+06	1.78856e+06	1.45542e+06	144196	116039	30375.6	94152.4	1.63349e+06	2.60777e+07	1.02434e+07	77447	1.98895e+07	5.48615e+07	1.5847e+06	2.93802e+06	2.87433e+06	1679.66	233223	81339.2	168649	10993.9	8455.91	966.603
1429	56.0415	3	489.579	1465.72	0.000788435	0.537919	3.60492	FHNIYGPFGTWK		F6HTR2	Putative uncharacterized protein OS=Vitis vinifera GN=VIT_14s0030g02180 PE=4 SV=1 - [F6HTR2_VITVI]	False	158.453	Mq2 PP	Mq2 FV	1.2293e-05	154.897	2.48243e+07	2.86209e+07	628019	6.83274e+07	1.12907e+08	1.05359e+07	2.50767e+07	1.57791e+07	36630.4	3.96106e+06	1.78856e+06	1.45542e+06	144196	116039	30375.6	94152.4	1.63349e+06	2.60777e+07	1.02434e+07	77447	1.98895e+07	5.48615e+07	1.5847e+06	2.93802e+06	2.87433e+06	1679.66	233223	81339.2	168649	10993.9	8455.91	966.603
1429	56.0415	3	489.579	1465.72	0.00078718	0.537062	3.9139	FHNIYGPFGTWK		F6HTR2	Putative uncharacterized protein OS=Vitis vinifera GN=VIT_14s0030g02180 PE=4 SV=1 - [F6HTR2_VITVI]	False	158.453	Mq2 PP	Mq2 FV	1.2293e-05	154.897	2.48243e+07	2.86209e+07	628019	6.83274e+07	1.12907e+08	1.05359e+07	2.50767e+07	1.57791e+07	36630.4	3.96106e+06	1.78856e+06	1.45542e+06	144196	116039	30375.6	94152.4	1.63349e+06	2.60777e+07	1.02434e+07	77447	1.98895e+07	5.48615e+07	1.5847e+06	2.93802e+06	2.87433e+06	1679.66	233223	81339.2	168649	10993.9	8455.91	966.603
1429	56.0415	3	489.579	1465.72	0.000787996	0.537619	3.74254	FHNIYGPFGTWK		F6HTR2	Putative uncharacterized protein OS=Vitis vinifera GN=VIT_14s0030g02180 PE=4 SV=1 - [F6HTR2_VITVI]	False	158.453	Mq2 PP	Mq2 FV	1.2293e-05	154.897	2.48243e+07	2.86209e+07	628019	6.83274e+07	1.12907e+08	1.05359e+07	2.50767e+07	1.57791e+07	36630.4	3.96106e+06	1.78856e+06	1.45542e+06	144196	116039	30375.6	94152.4	1.63349e+06	2.60777e+07	1.02434e+07	77447	1.98895e+07	5.48615e+07	1.5847e+06	2.93802e+06	2.87433e+06	1679.66	233223	81339.2	168649	10993.9	8455.91	966.603
1429	56.0415	3	489.579	1465.72	0.000786361	0.536503	3.76478	FHNIYGPFGTWK		F6HTR2	Putative uncharacterized protein OS=Vitis vinifera GN=VIT_14s0030g02180 PE=4 SV=1 - [F6HTR2_VITVI]	False	158.453	Mq2 PP	Mq2 FV	1.2293e-05	154.897	2.48243e+07	2.86209e+07	628019	6.83274e+07	1.12907e+08	1.05359e+07	2.50767e+07	1.57791e+07	36630.4	3.96106e+06	1.78856e+06	1.45542e+06	144196	116039	30375.6	94152.4	1.63349e+06	2.60777e+07	1.02434e+07	77447	1.98895e+07	5.48615e+07	1.5847e+06	2.93802e+06	2.87433e+06	1679.66	233223	81339.2	168649	10993.9	8455.91	966.603
1429	56.0415	3	489.579	1465.72	0.000787871	0.537534	3.94545	FHNIYGPFGTWK		F6HTR2	Putative uncharacterized protein OS=Vitis vinifera GN=VIT_14s0030g02180 PE=4 SV=1 - [F6HTR2_VITVI]	False	158.453	Mq2 PP	Mq2 FV	1.2293e-05	154.897	2.48243e+07	2.86209e+07	628019	6.83274e+07	1.12907e+08	1.05359e+07	2.50767e+07	1.57791e+07	36630.4	3.96106e+06	1.78856e+06	1.45542e+06	144196	116039	30375.6	94152.4	1.63349e+06	2.60777e+07	1.02434e+07	77447	1.98895e+07	5.48615e+07	1.5847e+06	2.93802e+06	2.87433e+06	1679.66	233223	81339.2	168649	10993.9	8455.91	966.603
1429	56.0415	3	489.579	1465.72	0.000787054	0.536976	3.44136	FHNIYGPFGTWK		F6HTR2	Putative uncharacterized protein OS=Vitis vinifera GN=VIT_14s0030g02180 PE=4 SV=1 - [F6HTR2_VITVI]	False	158.453	Mq2 PP	Mq2 FV	1.2293e-05	154.897	2.48243e+07	2.86209e+07	628019	6.83274e+07	1.12907e+08	1.05359e+07	2.50767e+07	1.57791e+07	36630.4	3.96106e+06	1.78856e+06	1.45542e+06	144196	116039	30375.6	94152.4	1.63349e+06	2.60777e+07	1.02434e+07	77447	1.98895e+07	5.48615e+07	1.5847e+06	2.93802e+06	2.87433e+06	1679.66	233223	81339.2	168649	10993.9	8455.91	966.603
1429	56.0415	3	489.579	1465.72	0.000787745	0.537448	4.04733	FHNIYGPFGTWK		F6HTR2	Putative uncharacterized protein OS=Vitis vinifera GN=VIT_14s0030g02180 PE=4 SV=1 - [F6HTR2_VITVI]	False	158.453	Mq2 PP	Mq2 FV	1.2293e-05	154.897	2.48243e+07	2.86209e+07	628019	6.83274e+07	1.12907e+08	1.05359e+07	2.50767e+07	1.57791e+07	36630.4	3.96106e+06	1.78856e+06	1.45542e+06	144196	116039	30375.6	94152.4	1.63349e+06	2.60777e+07	1.02434e+07	77447	1.98895e+07	5.48615e+07	1.5847e+06	2.93802e+06	2.87433e+06	1679.66	233223	81339.2	168649	10993.9	8455.91	966.603
1429	56.0415	3	489.579	1465.72	0.000787682	0.537405	3.84799	FHNIYGPFGTWK		F6HTR2	Putative uncharacterized protein OS=Vitis vinifera GN=VIT_14s0030g02180 PE=4 SV=1 - [F6HTR2_VITVI]	False	158.453	Mq2 PP	Mq2 FV	1.2293e-05	154.897	2.48243e+07	2.86209e+07	628019	6.83274e+07	1.12907e+08	1.05359e+07	2.50767e+07	1.57791e+07	36630.4	3.96106e+06	1.78856e+06	1.45542e+06	144196	116039	30375.6	94152.4	1.63349e+06	2.60777e+07	1.02434e+07	77447	1.98895e+07	5.48615e+07	1.5847e+06	2.93802e+06	2.87433e+06	1679.66	233223	81339.2	168649	10993.9	8455.91	966.603
1429	56.0415	3	489.579	1465.72	0.000785856	0.536159	3.19292	FHNIYGPFGTWK		F6HTR2	Putative uncharacterized protein OS=Vitis vinifera GN=VIT_14s0030g02180 PE=4 SV=1 - [F6HTR2_VITVI]	False	158.453	Mq2 PP	Mq2 FV	1.2293e-05	154.897	2.48243e+07	2.86209e+07	628019	6.83274e+07	1.12907e+08	1.05359e+07	2.50767e+07	1.57791e+07	36630.4	3.96106e+06	1.78856e+06	1.45542e+06	144196	116039	30375.6	94152.4	1.63349e+06	2.60777e+07	1.02434e+07	77447	1.98895e+07	5.48615e+07	1.5847e+06	2.93802e+06	2.87433e+06	1679.66	233223	81339.2	168649	10993.9	8455.91	966.603
1590	62.288	2	785.939	1569.86	-0.000202661	-0.129095	5.3208	ISITGAGGFIASHIAR		F6HTR2	Putative uncharacterized protein OS=Vitis vinifera GN=VIT_14s0030g02180 PE=4 SV=1 - [F6HTR2_VITVI]	False	1162.19	Mq2 PP	Mq2 M	2.71764e-05	168.295	2.29119e+07	2.78117e+07	83600.3	8.88646e+07	1.58448e+08	2.06064e+07	2.13891e+07	1.64588e+07	307366	3.64221e+06	4.60538e+06	1.04241e+06	17328.1	2802.11	65378.1	9864.86	243955	2.40687e+07	9.95381e+06	10309.5	2.58677e+07	7.699e+07	3.09938e+06	2.50598e+06	2.99814e+06	14094.1	214450	209441	120791	1321.14	204.193	2080.44
1590	62.288	2	785.939	1569.86	-0.000203839	-0.129845	4.73956	ISITGAGGFIASHIAR		F6HTR2	Putative uncharacterized protein OS=Vitis vinifera GN=VIT_14s0030g02180 PE=4 SV=1 - [F6HTR2_VITVI]	False	1162.19	Mq2 PP	Mq2 M	2.71764e-05	168.295	2.29119e+07	2.78117e+07	83600.3	8.88646e+07	1.58448e+08	2.06064e+07	2.13891e+07	1.64588e+07	307366	3.64221e+06	4.60538e+06	1.04241e+06	17328.1	2802.11	65378.1	9864.86	243955	2.40687e+07	9.95381e+06	10309.5	2.58677e+07	7.699e+07	3.09938e+06	2.50598e+06	2.99814e+06	14094.1	214450	209441	120791	1321.14	204.193	2080.44
1590	62.288	2	785.939	1569.86	-0.000201331	-0.128247	5.50226	ISITGAGGFIASHIAR		F6HTR2	Putative uncharacterized protein OS=Vitis vinifera GN=VIT_14s0030g02180 PE=4 SV=1 - [F6HTR2_VITVI]	False	1162.19	Mq2 PP	Mq2 M	2.71764e-05	168.295	2.29119e+07	2.78117e+07	83600.3	8.88646e+07	1.58448e+08	2.06064e+07	2.13891e+07	1.64588e+07	307366	3.64221e+06	4.60538e+06	1.04241e+06	17328.1	2802.11	65378.1	9864.86	243955	2.40687e+07	9.95381e+06	10309.5	2.58677e+07	7.699e+07	3.09938e+06	2.50598e+06	2.99814e+06	14094.1	214450	209441	120791	1321.14	204.193	2080.44
1590	62.288	2	785.939	1569.86	-0.000201956	-0.128646	5.4951	ISITGAGGFIASHIAR		F6HTR2	Putative uncharacterized protein OS=Vitis vinifera GN=VIT_14s0030g02180 PE=4 SV=1 - [F6HTR2_VITVI]	False	1162.19	Mq2 PP	Mq2 M	2.71764e-05	168.295	2.29119e+07	2.78117e+07	83600.3	8.88646e+07	1.58448e+08	2.06064e+07	2.13891e+07	1.64588e+07	307366	3.64221e+06	4.60538e+06	1.04241e+06	17328.1	2802.11	65378.1	9864.86	243955	2.40687e+07	9.95381e+06	10309.5	2.58677e+07	7.699e+07	3.09938e+06	2.50598e+06	2.99814e+06	14094.1	214450	209441	120791	1321.14	204.193	2080.44
1590	62.288	2	785.939	1569.86	-0.000201721	-0.128496	5.34903	ISITGAGGFIASHIAR		F6HTR2	Putative uncharacterized protein OS=Vitis vinifera GN=VIT_14s0030g02180 PE=4 SV=1 - [F6HTR2_VITVI]	False	1162.19	Mq2 PP	Mq2 M	2.71764e-05	168.295	2.29119e+07	2.78117e+07	83600.3	8.88646e+07	1.58448e+08	2.06064e+07	2.13891e+07	1.64588e+07	307366	3.64221e+06	4.60538e+06	1.04241e+06	17328.1	2802.11	65378.1	9864.86	243955	2.40687e+07	9.95381e+06	10309.5	2.58677e+07	7.699e+07	3.09938e+06	2.50598e+06	2.99814e+06	14094.1	214450	209441	120791	1321.14	204.193	2080.44
1590	62.288	2	785.939	1569.86	-0.000203289	-0.129495	5.45189	ISITGAGGFIASHIAR		F6HTR2	Putative uncharacterized protein OS=Vitis vinifera GN=VIT_14s0030g02180 PE=4 SV=1 - [F6HTR2_VITVI]	False	1162.19	Mq2 PP	Mq2 M	2.71764e-05	168.295	2.29119e+07	2.78117e+07	83600.3	8.88646e+07	1.58448e+08	2.06064e+07	2.13891e+07	1.64588e+07	307366	3.64221e+06	4.60538e+06	1.04241e+06	17328.1	2802.11	65378.1	9864.86	243955	2.40687e+07	9.95381e+06	10309.5	2.58677e+07	7.699e+07	3.09938e+06	2.50598e+06	2.99814e+06	14094.1	214450	209441	120791	1321.14	204.193	2080.44
1590	62.288	2	785.939	1569.86	-0.000202896	-0.129245	5.38116	ISITGAGGFIASHIAR		F6HTR2	Putative uncharacterized protein OS=Vitis vinifera GN=VIT_14s0030g02180 PE=4 SV=1 - [F6HTR2_VITVI]	False	1162.19	Mq2 PP	Mq2 M	2.71764e-05	168.295	2.29119e+07	2.78117e+07	83600.3	8.88646e+07	1.58448e+08	2.06064e+07	2.13891e+07	1.64588e+07	307366	3.64221e+06	4.60538e+06	1.04241e+06	17328.1	2802.11	65378.1	9864.86	243955	2.40687e+07	9.95381e+06	10309.5	2.58677e+07	7.699e+07	3.09938e+06	2.50598e+06	2.99814e+06	14094.1	214450	209441	120791	1321.14	204.193	2080.44
1590	62.288	2	785.939	1569.86	-0.000200941	-0.127999	5.13629	ISITGAGGFIASHIAR		F6HTR2	Putative uncharacterized protein OS=Vitis vinifera GN=VIT_14s0030g02180 PE=4 SV=1 - [F6HTR2_VITVI]	False	1162.19	Mq2 PP	Mq2 M	2.71764e-05	168.295	2.29119e+07	2.78117e+07	83600.3	8.88646e+07	1.58448e+08	2.06064e+07	2.13891e+07	1.64588e+07	307366	3.64221e+06	4.60538e+06	1.04241e+06	17328.1	2802.11	65378.1	9864.86	243955	2.40687e+07	9.95381e+06	10309.5	2.58677e+07	7.699e+07	3.09938e+06	2.50598e+06	2.99814e+06	14094.1	214450	209441	120791	1321.14	204.193	2080.44
1590	62.288	2	785.939	1569.86	-0.00020321	-0.129445	5.02872	ISITGAGGFIASHIAR		F6HTR2	Putative uncharacterized protein OS=Vitis vinifera GN=VIT_14s0030g02180 PE=4 SV=1 - [F6HTR2_VITVI]	False	1162.19	Mq2 PP	Mq2 M	2.71764e-05	168.295	2.29119e+07	2.78117e+07	83600.3	8.88646e+07	1.58448e+08	2.06064e+07	2.13891e+07	1.64588e+07	307366	3.64221e+06	4.60538e+06	1.04241e+06	17328.1	2802.11	65378.1	9864.86	243955	2.40687e+07	9.95381e+06	10309.5	2.58677e+07	7.699e+07	3.09938e+06	2.50598e+06	2.99814e+06	14094.1	214450	209441	120791	1321.14	204.193	2080.44
1590	62.288	2	785.939	1569.86	-0.000203367	-0.129545	5.94508	ISITGAGGFIASHIAR		F6HTR2	Putative uncharacterized protein OS=Vitis vinifera GN=VIT_14s0030g02180 PE=4 SV=1 - [F6HTR2_VITVI]	False	1162.19	Mq2 PP	Mq2 M	2.71764e-05	168.295	2.29119e+07	2.78117e+07	83600.3	8.88646e+07	1.58448e+08	2.06064e+07	2.13891e+07	1.64588e+07	307366	3.64221e+06	4.60538e+06	1.04241e+06	17328.1	2802.11	65378.1	9864.86	243955	2.40687e+07	9.95381e+06	10309.5	2.58677e+07	7.699e+07	3.09938e+06	2.50598e+06	2.99814e+06	14094.1	214450	209441	120791	1321.14	204.193	2080.44
1590	62.288	2	785.939	1569.86	-0.000202426	-0.128945	5.86106	ISITGAGGFIASHIAR		F6HTR2	Putative uncharacterized protein OS=Vitis vinifera GN=VIT_14s0030g02180 PE=4 SV=1 - [F6HTR2_VITVI]	False	1162.19	Mq2 PP	Mq2 M	2.71764e-05	168.295	2.29119e+07	2.78117e+07	83600.3	8.88646e+07	1.58448e+08	2.06064e+07	2.13891e+07	1.64588e+07	307366	3.64221e+06	4.60538e+06	1.04241e+06	17328.1	2802.11	65378.1	9864.86	243955	2.40687e+07	9.95381e+06	10309.5	2.58677e+07	7.699e+07	3.09938e+06	2.50598e+06	2.99814e+06	14094.1	214450	209441	120791	1321.14	204.193	2080.44
1590	62.288	2	785.939	1569.86	-0.000202975	-0.129295	4.50969	ISITGAGGFIASHIAR		F6HTR2	Putative uncharacterized protein OS=Vitis vinifera GN=VIT_14s0030g02180 PE=4 SV=1 - [F6HTR2_VITVI]	False	1162.19	Mq2 PP	Mq2 M	2.71764e-05	168.295	2.29119e+07	2.78117e+07	83600.3	8.88646e+07	1.58448e+08	2.06064e+07	2.13891e+07	1.64588e+07	307366	3.64221e+06	4.60538e+06	1.04241e+06	17328.1	2802.11	65378.1	9864.86	243955	2.40687e+07	9.95381e+06	10309.5	2.58677e+07	7.699e+07	3.09938e+06	2.50598e+06	2.99814e+06	14094.1	214450	209441	120791	1321.14	204.193	2080.44
1590	62.288	2	785.939	1569.86	-0.000200317	-0.127602	4.27479	ISITGAGGFIASHIAR		F6HTR2	Putative uncharacterized protein OS=Vitis vinifera GN=VIT_14s0030g02180 PE=4 SV=1 - [F6HTR2_VITVI]	False	1162.19	Mq2 PP	Mq2 M	2.71764e-05	168.295	2.29119e+07	2.78117e+07	83600.3	8.88646e+07	1.58448e+08	2.06064e+07	2.13891e+07	1.64588e+07	307366	3.64221e+06	4.60538e+06	1.04241e+06	17328.1	2802.11	65378.1	9864.86	243955	2.40687e+07	9.95381e+06	10309.5	2.58677e+07	7.699e+07	3.09938e+06	2.50598e+06	2.99814e+06	14094.1	214450	209441	120791	1321.14	204.193	2080.44
1590	62.288	2	785.939	1569.86	-0.000202034	-0.128695	5.23792	ISITGAGGFIASHIAR		F6HTR2	Putative uncharacterized protein OS=Vitis vinifera GN=VIT_14s0030g02180 PE=4 SV=1 - [F6HTR2_VITVI]	False	1162.19	Mq2 PP	Mq2 M	2.71764e-05	168.295	2.29119e+07	2.78117e+07	83600.3	8.88646e+07	1.58448e+08	2.06064e+07	2.13891e+07	1.64588e+07	307366	3.64221e+06	4.60538e+06	1.04241e+06	17328.1	2802.11	65378.1	9864.86	243955	2.40687e+07	9.95381e+06	10309.5	2.58677e+07	7.699e+07	3.09938e+06	2.50598e+06	2.99814e+06	14094.1	214450	209441	120791	1321.14	204.193	2080.44
1590	62.288	2	785.939	1569.86	-0.000200863	-0.127949	4.72267	ISITGAGGFIASHIAR		F6HTR2	Putative uncharacterized protein OS=Vitis vinifera GN=VIT_14s0030g02180 PE=4 SV=1 - [F6HTR2_VITVI]	False	1162.19	Mq2 PP	Mq2 M	2.71764e-05	168.295	2.29119e+07	2.78117e+07	83600.3	8.88646e+07	1.58448e+08	2.06064e+07	2.13891e+07	1.64588e+07	307366	3.64221e+06	4.60538e+06	1.04241e+06	17328.1	2802.11	65378.1	9864.86	243955	2.40687e+07	9.95381e+06	10309.5	2.58677e+07	7.699e+07	3.09938e+06	2.50598e+06	2.99814e+06	14094.1	214450	209441	120791	1321.14	204.193	2080.44
1590	62.288	2	785.939	1569.86	-0.000203132	-0.129395	4.43412	ISITGAGGFIASHIAR		F6HTR2	Putative uncharacterized protein OS=Vitis vinifera GN=VIT_14s0030g02180 PE=4 SV=1 - [F6HTR2_VITVI]	False	1162.19	Mq2 PP	Mq2 M	2.71764e-05	168.295	2.29119e+07	2.78117e+07	83600.3	8.88646e+07	1.58448e+08	2.06064e+07	2.13891e+07	1.64588e+07	307366	3.64221e+06	4.60538e+06	1.04241e+06	17328.1	2802.11	65378.1	9864.86	243955	2.40687e+07	9.95381e+06	10309.5	2.58677e+07	7.699e+07	3.09938e+06	2.50598e+06	2.99814e+06	14094.1	214450	209441	120791	1321.14	204.193	2080.44
1590	62.288	2	785.939	1569.86	-0.000204627	-0.130347	3.75366	ISITGAGGFIASHIAR		F6HTR2	Putative uncharacterized protein OS=Vitis vinifera GN=VIT_14s0030g02180 PE=4 SV=1 - [F6HTR2_VITVI]	False	1162.19	Mq2 PP	Mq2 M	2.71764e-05	168.295	2.29119e+07	2.78117e+07	83600.3	8.88646e+07	1.58448e+08	2.06064e+07	2.13891e+07	1.64588e+07	307366	3.64221e+06	4.60538e+06	1.04241e+06	17328.1	2802.11	65378.1	9864.86	243955	2.40687e+07	9.95381e+06	10309.5	2.58677e+07	7.699e+07	3.09938e+06	2.50598e+06	2.99814e+06	14094.1	214450	209441	120791	1321.14	204.193	2080.44
1590	62.288	2	785.939	1569.86	-0.000198223	-0.126268	4.33982	ISITGAGGFIASHIAR		F6HTR2	Putative uncharacterized protein OS=Vitis vinifera GN=VIT_14s0030g02180 PE=4 SV=1 - [F6HTR2_VITVI]	False	1162.19	Mq2 PP	Mq2 M	2.71764e-05	168.295	2.29119e+07	2.78117e+07	83600.3	8.88646e+07	1.58448e+08	2.06064e+07	2.13891e+07	1.64588e+07	307366	3.64221e+06	4.60538e+06	1.04241e+06	17328.1	2802.11	65378.1	9864.86	243955	2.40687e+07	9.95381e+06	10309.5	2.58677e+07	7.699e+07	3.09938e+06	2.50598e+06	2.99814e+06	14094.1	214450	209441	120791	1321.14	204.193	2080.44
1590	62.288	2	785.939	1569.86	-0.000202269	-0.128845	4.26589	ISITGAGGFIASHIAR		F6HTR2	Putative uncharacterized protein OS=Vitis vinifera GN=VIT_14s0030g02180 PE=4 SV=1 - [F6HTR2_VITVI]	False	1162.19	Mq2 PP	Mq2 M	2.71764e-05	168.295	2.29119e+07	2.78117e+07	83600.3	8.88646e+07	1.58448e+08	2.06064e+07	2.13891e+07	1.64588e+07	307366	3.64221e+06	4.60538e+06	1.04241e+06	17328.1	2802.11	65378.1	9864.86	243955	2.40687e+07	9.95381e+06	10309.5	2.58677e+07	7.699e+07	3.09938e+06	2.50598e+06	2.99814e+06	14094.1	214450	209441	120791	1321.14	204.193	2080.44
1590	62.288	2	785.939	1569.86	-0.000202347	-0.128895	5.25824	ISITGAGGFIASHIAR		F6HTR2	Putative uncharacterized protein OS=Vitis vinifera GN=VIT_14s0030g02180 PE=4 SV=1 - [F6HTR2_VITVI]	False	1162.19	Mq2 PP	Mq2 M	2.71764e-05	168.295	2.29119e+07	2.78117e+07	83600.3	8.88646e+07	1.58448e+08	2.06064e+07	2.13891e+07	1.64588e+07	307366	3.64221e+06	4.60538e+06	1.04241e+06	17328.1	2802.11	65378.1	9864.86	243955	2.40687e+07	9.95381e+06	10309.5	2.58677e+07	7.699e+07	3.09938e+06	2.50598e+06	2.99814e+06	14094.1	214450	209441	120791	1321.14	204.193	2080.44
1590	62.288	2	785.939	1569.86	-0.0002018	-0.128546	5.48526	ISITGAGGFIASHIAR		F6HTR2	Putative uncharacterized protein OS=Vitis vinifera GN=VIT_14s0030g02180 PE=4 SV=1 - [F6HTR2_VITVI]	False	1162.19	Mq2 PP	Mq2 M	2.71764e-05	168.295	2.29119e+07	2.78117e+07	83600.3	8.88646e+07	1.58448e+08	2.06064e+07	2.13891e+07	1.64588e+07	307366	3.64221e+06	4.60538e+06	1.04241e+06	17328.1	2802.11	65378.1	9864.86	243955	2.40687e+07	9.95381e+06	10309.5	2.58677e+07	7.699e+07	3.09938e+06	2.50598e+06	2.99814e+06	14094.1	214450	209441	120791	1321.14	204.193	2080.44
1590	62.288	2	785.939	1569.86	-0.000201643	-0.128446	5.53465	ISITGAGGFIASHIAR		F6HTR2	Putative uncharacterized protein OS=Vitis vinifera GN=VIT_14s0030g02180 PE=4 SV=1 - [F6HTR2_VITVI]	False	1162.19	Mq2 PP	Mq2 M	2.71764e-05	168.295	2.29119e+07	2.78117e+07	83600.3	8.88646e+07	1.58448e+08	2.06064e+07	2.13891e+07	1.64588e+07	307366	3.64221e+06	4.60538e+06	1.04241e+06	17328.1	2802.11	65378.1	9864.86	243955	2.40687e+07	9.95381e+06	10309.5	2.58677e+07	7.699e+07	3.09938e+06	2.50598e+06	2.99814e+06	14094.1	214450	209441	120791	1321.14	204.193	2080.44
1590	62.288	2	785.939	1569.86	-0.000204154	-0.130046	4.81409	ISITGAGGFIASHIAR		F6HTR2	Putative uncharacterized protein OS=Vitis vinifera GN=VIT_14s0030g02180 PE=4 SV=1 - [F6HTR2_VITVI]	False	1162.19	Mq2 PP	Mq2 M	2.71764e-05	168.295	2.29119e+07	2.78117e+07	83600.3	8.88646e+07	1.58448e+08	2.06064e+07	2.13891e+07	1.64588e+07	307366	3.64221e+06	4.60538e+06	1.04241e+06	17328.1	2802.11	65378.1	9864.86	243955	2.40687e+07	9.95381e+06	10309.5	2.58677e+07	7.699e+07	3.09938e+06	2.50598e+06	2.99814e+06	14094.1	214450	209441	120791	1321.14	204.193	2080.44
1590	62.288	2	785.939	1569.86	-0.000201253	-0.128198	4.85407	ISITGAGGFIASHIAR		F6HTR2	Putative uncharacterized protein OS=Vitis vinifera GN=VIT_14s0030g02180 PE=4 SV=1 - [F6HTR2_VITVI]	False	1162.19	Mq2 PP	Mq2 M	2.71764e-05	168.295	2.29119e+07	2.78117e+07	83600.3	8.88646e+07	1.58448e+08	2.06064e+07	2.13891e+07	1.64588e+07	307366	3.64221e+06	4.60538e+06	1.04241e+06	17328.1	2802.11	65378.1	9864.86	243955	2.40687e+07	9.95381e+06	10309.5	2.58677e+07	7.699e+07	3.09938e+06	2.50598e+06	2.99814e+06	14094.1	214450	209441	120791	1321.14	204.193	2080.44
1590	62.288	2	785.939	1569.86	-0.000200162	-0.127503	4.98903	ISITGAGGFIASHIAR		F6HTR2	Putative uncharacterized protein OS=Vitis vinifera GN=VIT_14s0030g02180 PE=4 SV=1 - [F6HTR2_VITVI]	False	1162.19	Mq2 PP	Mq2 M	2.71764e-05	168.295	2.29119e+07	2.78117e+07	83600.3	8.88646e+07	1.58448e+08	2.06064e+07	2.13891e+07	1.64588e+07	307366	3.64221e+06	4.60538e+06	1.04241e+06	17328.1	2802.11	65378.1	9864.86	243955	2.40687e+07	9.95381e+06	10309.5	2.58677e+07	7.699e+07	3.09938e+06	2.50598e+06	2.99814e+06	14094.1	214450	209441	120791	1321.14	204.193	2080.44
1590	62.288	2	785.939	1569.86	-0.000204075	-0.129996	5.0762	ISITGAGGFIASHIAR		F6HTR2	Putative uncharacterized protein OS=Vitis vinifera GN=VIT_14s0030g02180 PE=4 SV=1 - [F6HTR2_VITVI]	False	1162.19	Mq2 PP	Mq2 M	2.71764e-05	168.295	2.29119e+07	2.78117e+07	83600.3	8.88646e+07	1.58448e+08	2.06064e+07	2.13891e+07	1.64588e+07	307366	3.64221e+06	4.60538e+06	1.04241e+06	17328.1	2802.11	65378.1	9864.86	243955	2.40687e+07	9.95381e+06	10309.5	2.58677e+07	7.699e+07	3.09938e+06	2.50598e+06	2.99814e+06	14094.1	214450	209441	120791	1321.14	204.193	2080.44
1590	62.288	2	785.939	1569.86	-0.000201175	-0.128148	5.25921	ISITGAGGFIASHIAR		F6HTR2	Putative uncharacterized protein OS=Vitis vinifera GN=VIT_14s0030g02180 PE=4 SV=1 - [F6HTR2_VITVI]	False	1162.19	Mq2 PP	Mq2 M	2.71764e-05	168.295	2.29119e+07	2.78117e+07	83600.3	8.88646e+07	1.58448e+08	2.06064e+07	2.13891e+07	1.64588e+07	307366	3.64221e+06	4.60538e+06	1.04241e+06	17328.1	2802.11	65378.1	9864.86	243955	2.40687e+07	9.95381e+06	10309.5	2.58677e+07	7.699e+07	3.09938e+06	2.50598e+06	2.99814e+06	14094.1	214450	209441	120791	1321.14	204.193	2080.44
1590	62.288	2	785.939	1569.86	-0.000201487	-0.128347	5.01854	ISITGAGGFIASHIAR		F6HTR2	Putative uncharacterized protein OS=Vitis vinifera GN=VIT_14s0030g02180 PE=4 SV=1 - [F6HTR2_VITVI]	False	1162.19	Mq2 PP	Mq2 M	2.71764e-05	168.295	2.29119e+07	2.78117e+07	83600.3	8.88646e+07	1.58448e+08	2.06064e+07	2.13891e+07	1.64588e+07	307366	3.64221e+06	4.60538e+06	1.04241e+06	17328.1	2802.11	65378.1	9864.86	243955	2.40687e+07	9.95381e+06	10309.5	2.58677e+07	7.699e+07	3.09938e+06	2.50598e+06	2.99814e+06	14094.1	214450	209441	120791	1321.14	204.193	2080.44
1590	62.288	2	785.939	1569.86	-0.000202504	-0.128995	4.85947	ISITGAGGFIASHIAR		F6HTR2	Putative uncharacterized protein OS=Vitis vinifera GN=VIT_14s0030g02180 PE=4 SV=1 - [F6HTR2_VITVI]	False	1162.19	Mq2 PP	Mq2 M	2.71764e-05	168.295	2.29119e+07	2.78117e+07	83600.3	8.88646e+07	1.58448e+08	2.06064e+07	2.13891e+07	1.64588e+07	307366	3.64221e+06	4.60538e+06	1.04241e+06	17328.1	2802.11	65378.1	9864.86	243955	2.40687e+07	9.95381e+06	10309.5	2.58677e+07	7.699e+07	3.09938e+06	2.50598e+06	2.99814e+06	14094.1	214450	209441	120791	1321.14	204.193	2080.44
1590	62.288	2	785.939	1569.86	-0.000202818	-0.129195	5.35676	ISITGAGGFIASHIAR		F6HTR2	Putative uncharacterized protein OS=Vitis vinifera GN=VIT_14s0030g02180 PE=4 SV=1 - [F6HTR2_VITVI]	False	1162.19	Mq2 PP	Mq2 M	2.71764e-05	168.295	2.29119e+07	2.78117e+07	83600.3	8.88646e+07	1.58448e+08	2.06064e+07	2.13891e+07	1.64588e+07	307366	3.64221e+06	4.60538e+06	1.04241e+06	17328.1	2802.11	65378.1	9864.86	243955	2.40687e+07	9.95381e+06	10309.5	2.58677e+07	7.699e+07	3.09938e+06	2.50598e+06	2.99814e+06	14094.1	214450	209441	120791	1321.14	204.193	2080.44
1590	62.288	2	785.939	1569.86	-0.000201878	-0.128596	4.23231	ISITGAGGFIASHIAR		F6HTR2	Putative uncharacterized protein OS=Vitis vinifera GN=VIT_14s0030g02180 PE=4 SV=1 - [F6HTR2_VITVI]	False	1162.19	Mq2 PP	Mq2 M	2.71764e-05	168.295	2.29119e+07	2.78117e+07	83600.3	8.88646e+07	1.58448e+08	2.06064e+07	2.13891e+07	1.64588e+07	307366	3.64221e+06	4.60538e+06	1.04241e+06	17328.1	2802.11	65378.1	9864.86	243955	2.40687e+07	9.95381e+06	10309.5	2.58677e+07	7.699e+07	3.09938e+06	2.50598e+06	2.99814e+06	14094.1	214450	209441	120791	1321.14	204.193	2080.44
1717	22.576	2	489.253	976.491	0.000947378	0.970187	2.83859	LATEELCK	[7] Propionamide (C)	F6HTR2	Putative uncharacterized protein OS=Vitis vinifera GN=VIT_14s0030g02180 PE=4 SV=1 - [F6HTR2_VITVI]	False	8.11325	M53 DV	M53 M	0.000150982	78.0594	6.11128e+06	8.12723e+06	1.67797e+07	1.71149e+07	3.14307e+07	8.63461e+06	9.82559e+06	3.4128e+06	2.89261e+07	1.90484e+07	2.98872e+07	3.78302e+06	1.5929e+07	1.34659e+07	8.85939e+06	1.99922e+07	4.1588e+06	6.41984e+06	2.90874e+06	2.06926e+06	4.982e+06	1.52722e+07	1.29872e+06	1.15118e+06	621676	1.32639e+06	1.12155e+06	1.3592e+06	438365	1.21447e+06	981276	281921
1717	22.576	2	489.253	976.491	0.00094637	0.969155	2.66469	LATEELCK	[7] Propionamide (C)	F6HTR2	Putative uncharacterized protein OS=Vitis vinifera GN=VIT_14s0030g02180 PE=4 SV=1 - [F6HTR2_VITVI]	False	8.11325	M53 DV	M53 M	0.000150982	78.0594	6.11128e+06	8.12723e+06	1.67797e+07	1.71149e+07	3.14307e+07	8.63461e+06	9.82559e+06	3.4128e+06	2.89261e+07	1.90484e+07	2.98872e+07	3.78302e+06	1.5929e+07	1.34659e+07	8.85939e+06	1.99922e+07	4.1588e+06	6.41984e+06	2.90874e+06	2.06926e+06	4.982e+06	1.52722e+07	1.29872e+06	1.15118e+06	621676	1.32639e+06	1.12155e+06	1.3592e+06	438365	1.21447e+06	981276	281921
1717	22.576	2	489.253	976.491	0.000947252	0.970058	2.59272	LATEELCK	[7] Propionamide (C)	F6HTR2	Putative uncharacterized protein OS=Vitis vinifera GN=VIT_14s0030g02180 PE=4 SV=1 - [F6HTR2_VITVI]	False	8.11325	M53 DV	M53 M	0.000150982	78.0594	6.11128e+06	8.12723e+06	1.67797e+07	1.71149e+07	3.14307e+07	8.63461e+06	9.82559e+06	3.4128e+06	2.89261e+07	1.90484e+07	2.98872e+07	3.78302e+06	1.5929e+07	1.34659e+07	8.85939e+06	1.99922e+07	4.1588e+06	6.41984e+06	2.90874e+06	2.06926e+06	4.982e+06	1.52722e+07	1.29872e+06	1.15118e+06	621676	1.32639e+06	1.12155e+06	1.3592e+06	438365	1.21447e+06	981276	281921
1717	22.576	2	489.253	976.491	0.000947063	0.969865	2.34724	LATEELCK	[7] Propionamide (C)	F6HTR2	Putative uncharacterized protein OS=Vitis vinifera GN=VIT_14s0030g02180 PE=4 SV=1 - [F6HTR2_VITVI]	False	8.11325	M53 DV	M53 M	0.000150982	78.0594	6.11128e+06	8.12723e+06	1.67797e+07	1.71149e+07	3.14307e+07	8.63461e+06	9.82559e+06	3.4128e+06	2.89261e+07	1.90484e+07	2.98872e+07	3.78302e+06	1.5929e+07	1.34659e+07	8.85939e+06	1.99922e+07	4.1588e+06	6.41984e+06	2.90874e+06	2.06926e+06	4.982e+06	1.52722e+07	1.29872e+06	1.15118e+06	621676	1.32639e+06	1.12155e+06	1.3592e+06	438365	1.21447e+06	981276	281921
1717	22.576	2	489.253	976.491	0.000946181	0.968961	2.53353	LATEELCK	[7] Propionamide (C)	F6HTR2	Putative uncharacterized protein OS=Vitis vinifera GN=VIT_14s0030g02180 PE=4 SV=1 - [F6HTR2_VITVI]	False	8.11325	M53 DV	M53 M	0.000150982	78.0594	6.11128e+06	8.12723e+06	1.67797e+07	1.71149e+07	3.14307e+07	8.63461e+06	9.82559e+06	3.4128e+06	2.89261e+07	1.90484e+07	2.98872e+07	3.78302e+06	1.5929e+07	1.34659e+07	8.85939e+06	1.99922e+07	4.1588e+06	6.41984e+06	2.90874e+06	2.06926e+06	4.982e+06	1.52722e+07	1.29872e+06	1.15118e+06	621676	1.32639e+06	1.12155e+06	1.3592e+06	438365	1.21447e+06	981276	281921
1717	22.576	2	489.253	976.491	0.000947441	0.970251	2.49663	LATEELCK	[7] Propionamide (C)	F6HTR2	Putative uncharacterized protein OS=Vitis vinifera GN=VIT_14s0030g02180 PE=4 SV=1 - [F6HTR2_VITVI]	False	8.11325	M53 DV	M53 M	0.000150982	78.0594	6.11128e+06	8.12723e+06	1.67797e+07	1.71149e+07	3.14307e+07	8.63461e+06	9.82559e+06	3.4128e+06	2.89261e+07	1.90484e+07	2.98872e+07	3.78302e+06	1.5929e+07	1.34659e+07	8.85939e+06	1.99922e+07	4.1588e+06	6.41984e+06	2.90874e+06	2.06926e+06	4.982e+06	1.52722e+07	1.29872e+06	1.15118e+06	621676	1.32639e+06	1.12155e+06	1.3592e+06	438365	1.21447e+06	981276	281921
1717	22.576	2	489.253	976.491	0.000946874	0.969671	2.37015	LATEELCK	[7] Propionamide (C)	F6HTR2	Putative uncharacterized protein OS=Vitis vinifera GN=VIT_14s0030g02180 PE=4 SV=1 - [F6HTR2_VITVI]	False	8.11325	M53 DV	M53 M	0.000150982	78.0594	6.11128e+06	8.12723e+06	1.67797e+07	1.71149e+07	3.14307e+07	8.63461e+06	9.82559e+06	3.4128e+06	2.89261e+07	1.90484e+07	2.98872e+07	3.78302e+06	1.5929e+07	1.34659e+07	8.85939e+06	1.99922e+07	4.1588e+06	6.41984e+06	2.90874e+06	2.06926e+06	4.982e+06	1.52722e+07	1.29872e+06	1.15118e+06	621676	1.32639e+06	1.12155e+06	1.3592e+06	438365	1.21447e+06	981276	281921
1717	22.576	2	489.253	976.491	0.000946307	0.96909	2.6194	LATEELCK	[7] Propionamide (C)	F6HTR2	Putative uncharacterized protein OS=Vitis vinifera GN=VIT_14s0030g02180 PE=4 SV=1 - [F6HTR2_VITVI]	False	8.11325	M53 DV	M53 M	0.000150982	78.0594	6.11128e+06	8.12723e+06	1.67797e+07	1.71149e+07	3.14307e+07	8.63461e+06	9.82559e+06	3.4128e+06	2.89261e+07	1.90484e+07	2.98872e+07	3.78302e+06	1.5929e+07	1.34659e+07	8.85939e+06	1.99922e+07	4.1588e+06	6.41984e+06	2.90874e+06	2.06926e+06	4.982e+06	1.52722e+07	1.29872e+06	1.15118e+06	621676	1.32639e+06	1.12155e+06	1.3592e+06	438365	1.21447e+06	981276	281921
1717	22.576	2	489.253	976.491	0.000949951	0.972822	2.54921	LATEELCK	[7] Propionamide (C)	F6HTR2	Putative uncharacterized protein OS=Vitis vinifera GN=VIT_14s0030g02180 PE=4 SV=1 - [F6HTR2_VITVI]	False	8.11325	M53 DV	M53 M	0.000150982	78.0594	6.11128e+06	8.12723e+06	1.67797e+07	1.71149e+07	3.14307e+07	8.63461e+06	9.82559e+06	3.4128e+06	2.89261e+07	1.90484e+07	2.98872e+07	3.78302e+06	1.5929e+07	1.34659e+07	8.85939e+06	1.99922e+07	4.1588e+06	6.41984e+06	2.90874e+06	2.06926e+06	4.982e+06	1.52722e+07	1.29872e+06	1.15118e+06	621676	1.32639e+06	1.12155e+06	1.3592e+06	438365	1.21447e+06	981276	281921
1717	22.576	2	489.253	976.491	0.000947189	0.969994	2.39436	LATEELCK	[7] Propionamide (C)	F6HTR2	Putative uncharacterized protein OS=Vitis vinifera GN=VIT_14s0030g02180 PE=4 SV=1 - [F6HTR2_VITVI]	False	8.11325	M53 DV	M53 M	0.000150982	78.0594	6.11128e+06	8.12723e+06	1.67797e+07	1.71149e+07	3.14307e+07	8.63461e+06	9.82559e+06	3.4128e+06	2.89261e+07	1.90484e+07	2.98872e+07	3.78302e+06	1.5929e+07	1.34659e+07	8.85939e+06	1.99922e+07	4.1588e+06	6.41984e+06	2.90874e+06	2.06926e+06	4.982e+06	1.52722e+07	1.29872e+06	1.15118e+06	621676	1.32639e+06	1.12155e+06	1.3592e+06	438365	1.21447e+06	981276	281921
1717	22.576	2	489.253	976.491	0.000945234	0.967992	1.74594	LATEELCK	[7] Propionamide (C)	F6HTR2	Putative uncharacterized protein OS=Vitis vinifera GN=VIT_14s0030g02180 PE=4 SV=1 - [F6HTR2_VITVI]	False	8.11325	M53 DV	M53 M	0.000150982	78.0594	6.11128e+06	8.12723e+06	1.67797e+07	1.71149e+07	3.14307e+07	8.63461e+06	9.82559e+06	3.4128e+06	2.89261e+07	1.90484e+07	2.98872e+07	3.78302e+06	1.5929e+07	1.34659e+07	8.85939e+06	1.99922e+07	4.1588e+06	6.41984e+06	2.90874e+06	2.06926e+06	4.982e+06	1.52722e+07	1.29872e+06	1.15118e+06	621676	1.32639e+06	1.12155e+06	1.3592e+06	438365	1.21447e+06	981276	281921
1717	22.576	2	489.253	976.491	0.000945108	0.967862	2.53478	LATEELCK	[7] Propionamide (C)	F6HTR2	Putative uncharacterized protein OS=Vitis vinifera GN=VIT_14s0030g02180 PE=4 SV=1 - [F6HTR2_VITVI]	False	8.11325	M53 DV	M53 M	0.000150982	78.0594	6.11128e+06	8.12723e+06	1.67797e+07	1.71149e+07	3.14307e+07	8.63461e+06	9.82559e+06	3.4128e+06	2.89261e+07	1.90484e+07	2.98872e+07	3.78302e+06	1.5929e+07	1.34659e+07	8.85939e+06	1.99922e+07	4.1588e+06	6.41984e+06	2.90874e+06	2.06926e+06	4.982e+06	1.52722e+07	1.29872e+06	1.15118e+06	621676	1.32639e+06	1.12155e+06	1.3592e+06	438365	1.21447e+06	981276	281921
1717	22.576	2	489.253	976.491	0.000945929	0.968703	2.11789	LATEELCK	[7] Propionamide (C)	F6HTR2	Putative uncharacterized protein OS=Vitis vinifera GN=VIT_14s0030g02180 PE=4 SV=1 - [F6HTR2_VITVI]	False	8.11325	M53 DV	M53 M	0.000150982	78.0594	6.11128e+06	8.12723e+06	1.67797e+07	1.71149e+07	3.14307e+07	8.63461e+06	9.82559e+06	3.4128e+06	2.89261e+07	1.90484e+07	2.98872e+07	3.78302e+06	1.5929e+07	1.34659e+07	8.85939e+06	1.99922e+07	4.1588e+06	6.41984e+06	2.90874e+06	2.06926e+06	4.982e+06	1.52722e+07	1.29872e+06	1.15118e+06	621676	1.32639e+06	1.12155e+06	1.3592e+06	438365	1.21447e+06	981276	281921
1717	22.576	2	489.253	976.491	0.000948321	0.971153	2.63472	LATEELCK	[7] Propionamide (C)	F6HTR2	Putative uncharacterized protein OS=Vitis vinifera GN=VIT_14s0030g02180 PE=4 SV=1 - [F6HTR2_VITVI]	False	8.11325	M53 DV	M53 M	0.000150982	78.0594	6.11128e+06	8.12723e+06	1.67797e+07	1.71149e+07	3.14307e+07	8.63461e+06	9.82559e+06	3.4128e+06	2.89261e+07	1.90484e+07	2.98872e+07	3.78302e+06	1.5929e+07	1.34659e+07	8.85939e+06	1.99922e+07	4.1588e+06	6.41984e+06	2.90874e+06	2.06926e+06	4.982e+06	1.52722e+07	1.29872e+06	1.15118e+06	621676	1.32639e+06	1.12155e+06	1.3592e+06	438365	1.21447e+06	981276	281921
1717	22.576	2	489.253	976.491	0.000945297	0.968056	2.26977	LATEELCK	[7] Propionamide (C)	F6HTR2	Putative uncharacterized protein OS=Vitis vinifera GN=VIT_14s0030g02180 PE=4 SV=1 - [F6HTR2_VITVI]	False	8.11325	M53 DV	M53 M	0.000150982	78.0594	6.11128e+06	8.12723e+06	1.67797e+07	1.71149e+07	3.14307e+07	8.63461e+06	9.82559e+06	3.4128e+06	2.89261e+07	1.90484e+07	2.98872e+07	3.78302e+06	1.5929e+07	1.34659e+07	8.85939e+06	1.99922e+07	4.1588e+06	6.41984e+06	2.90874e+06	2.06926e+06	4.982e+06	1.52722e+07	1.29872e+06	1.15118e+06	621676	1.32639e+06	1.12155e+06	1.3592e+06	438365	1.21447e+06	981276	281921
1717	22.576	2	489.253	976.491	0.000945613	0.96838	2.32645	LATEELCK	[7] Propionamide (C)	F6HTR2	Putative uncharacterized protein OS=Vitis vinifera GN=VIT_14s0030g02180 PE=4 SV=1 - [F6HTR2_VITVI]	False	8.11325	M53 DV	M53 M	0.000150982	78.0594	6.11128e+06	8.12723e+06	1.67797e+07	1.71149e+07	3.14307e+07	8.63461e+06	9.82559e+06	3.4128e+06	2.89261e+07	1.90484e+07	2.98872e+07	3.78302e+06	1.5929e+07	1.34659e+07	8.85939e+06	1.99922e+07	4.1588e+06	6.41984e+06	2.90874e+06	2.06926e+06	4.982e+06	1.52722e+07	1.29872e+06	1.15118e+06	621676	1.32639e+06	1.12155e+06	1.3592e+06	438365	1.21447e+06	981276	281921
1717	22.576	2	489.253	976.491	0.000945487	0.96825	2.20135	LATEELCK	[7] Propionamide (C)	F6HTR2	Putative uncharacterized protein OS=Vitis vinifera GN=VIT_14s0030g02180 PE=4 SV=1 - [F6HTR2_VITVI]	False	8.11325	M53 DV	M53 M	0.000150982	78.0594	6.11128e+06	8.12723e+06	1.67797e+07	1.71149e+07	3.14307e+07	8.63461e+06	9.82559e+06	3.4128e+06	2.89261e+07	1.90484e+07	2.98872e+07	3.78302e+06	1.5929e+07	1.34659e+07	8.85939e+06	1.99922e+07	4.1588e+06	6.41984e+06	2.90874e+06	2.06926e+06	4.982e+06	1.52722e+07	1.29872e+06	1.15118e+06	621676	1.32639e+06	1.12155e+06	1.3592e+06	438365	1.21447e+06	981276	281921
1717	22.576	2	489.253	976.491	0.000945676	0.968444	2.35162	LATEELCK	[7] Propionamide (C)	F6HTR2	Putative uncharacterized protein OS=Vitis vinifera GN=VIT_14s0030g02180 PE=4 SV=1 - [F6HTR2_VITVI]	False	8.11325	M53 DV	M53 M	0.000150982	78.0594	6.11128e+06	8.12723e+06	1.67797e+07	1.71149e+07	3.14307e+07	8.63461e+06	9.82559e+06	3.4128e+06	2.89261e+07	1.90484e+07	2.98872e+07	3.78302e+06	1.5929e+07	1.34659e+07	8.85939e+06	1.99922e+07	4.1588e+06	6.41984e+06	2.90874e+06	2.06926e+06	4.982e+06	1.52722e+07	1.29872e+06	1.15118e+06	621676	1.32639e+06	1.12155e+06	1.3592e+06	438365	1.21447e+06	981276	281921
1717	22.576	2	489.253	976.491	0.000946748	0.969542	2.42265	LATEELCK	[7] Propionamide (C)	F6HTR2	Putative uncharacterized protein OS=Vitis vinifera GN=VIT_14s0030g02180 PE=4 SV=1 - [F6HTR2_VITVI]	False	8.11325	M53 DV	M53 M	0.000150982	78.0594	6.11128e+06	8.12723e+06	1.67797e+07	1.71149e+07	3.14307e+07	8.63461e+06	9.82559e+06	3.4128e+06	2.89261e+07	1.90484e+07	2.98872e+07	3.78302e+06	1.5929e+07	1.34659e+07	8.85939e+06	1.99922e+07	4.1588e+06	6.41984e+06	2.90874e+06	2.06926e+06	4.982e+06	1.52722e+07	1.29872e+06	1.15118e+06	621676	1.32639e+06	1.12155e+06	1.3592e+06	438365	1.21447e+06	981276	281921
1717	22.576	2	489.253	976.491	0.000946685	0.969478	2.55106	LATEELCK	[7] Propionamide (C)	F6HTR2	Putative uncharacterized protein OS=Vitis vinifera GN=VIT_14s0030g02180 PE=4 SV=1 - [F6HTR2_VITVI]	False	8.11325	M53 DV	M53 M	0.000150982	78.0594	6.11128e+06	8.12723e+06	1.67797e+07	1.71149e+07	3.14307e+07	8.63461e+06	9.82559e+06	3.4128e+06	2.89261e+07	1.90484e+07	2.98872e+07	3.78302e+06	1.5929e+07	1.34659e+07	8.85939e+06	1.99922e+07	4.1588e+06	6.41984e+06	2.90874e+06	2.06926e+06	4.982e+06	1.52722e+07	1.29872e+06	1.15118e+06	621676	1.32639e+06	1.12155e+06	1.3592e+06	438365	1.21447e+06	981276	281921
1717	22.576	2	489.253	976.491	0.000947	0.9698	2.55326	LATEELCK	[7] Propionamide (C)	F6HTR2	Putative uncharacterized protein OS=Vitis vinifera GN=VIT_14s0030g02180 PE=4 SV=1 - [F6HTR2_VITVI]	False	8.11325	M53 DV	M53 M	0.000150982	78.0594	6.11128e+06	8.12723e+06	1.67797e+07	1.71149e+07	3.14307e+07	8.63461e+06	9.82559e+06	3.4128e+06	2.89261e+07	1.90484e+07	2.98872e+07	3.78302e+06	1.5929e+07	1.34659e+07	8.85939e+06	1.99922e+07	4.1588e+06	6.41984e+06	2.90874e+06	2.06926e+06	4.982e+06	1.52722e+07	1.29872e+06	1.15118e+06	621676	1.32639e+06	1.12155e+06	1.3592e+06	438365	1.21447e+06	981276	281921
1717	22.576	2	489.253	976.491	0.000949638	0.972502	2.51291	LATEELCK	[7] Propionamide (C)	F6HTR2	Putative uncharacterized protein OS=Vitis vinifera GN=VIT_14s0030g02180 PE=4 SV=1 - [F6HTR2_VITVI]	False	8.11325	M53 DV	M53 M	0.000150982	78.0594	6.11128e+06	8.12723e+06	1.67797e+07	1.71149e+07	3.14307e+07	8.63461e+06	9.82559e+06	3.4128e+06	2.89261e+07	1.90484e+07	2.98872e+07	3.78302e+06	1.5929e+07	1.34659e+07	8.85939e+06	1.99922e+07	4.1588e+06	6.41984e+06	2.90874e+06	2.06926e+06	4.982e+06	1.52722e+07	1.29872e+06	1.15118e+06	621676	1.32639e+06	1.12155e+06	1.3592e+06	438365	1.21447e+06	981276	281921
1717	22.576	2	489.253	976.491	0.000948509	0.971346	2.29346	LATEELCK	[7] Propionamide (C)	F6HTR2	Putative uncharacterized protein OS=Vitis vinifera GN=VIT_14s0030g02180 PE=4 SV=1 - [F6HTR2_VITVI]	False	8.11325	M53 DV	M53 M	0.000150982	78.0594	6.11128e+06	8.12723e+06	1.67797e+07	1.71149e+07	3.14307e+07	8.63461e+06	9.82559e+06	3.4128e+06	2.89261e+07	1.90484e+07	2.98872e+07	3.78302e+06	1.5929e+07	1.34659e+07	8.85939e+06	1.99922e+07	4.1588e+06	6.41984e+06	2.90874e+06	2.06926e+06	4.982e+06	1.52722e+07	1.29872e+06	1.15118e+06	621676	1.32639e+06	1.12155e+06	1.3592e+06	438365	1.21447e+06	981276	281921
1717	22.576	2	489.253	976.491	0.000946937	0.969736	2.45588	LATEELCK	[7] Propionamide (C)	F6HTR2	Putative uncharacterized protein OS=Vitis vinifera GN=VIT_14s0030g02180 PE=4 SV=1 - [F6HTR2_VITVI]	False	8.11325	M53 DV	M53 M	0.000150982	78.0594	6.11128e+06	8.12723e+06	1.67797e+07	1.71149e+07	3.14307e+07	8.63461e+06	9.82559e+06	3.4128e+06	2.89261e+07	1.90484e+07	2.98872e+07	3.78302e+06	1.5929e+07	1.34659e+07	8.85939e+06	1.99922e+07	4.1588e+06	6.41984e+06	2.90874e+06	2.06926e+06	4.982e+06	1.52722e+07	1.29872e+06	1.15118e+06	621676	1.32639e+06	1.12155e+06	1.3592e+06	438365	1.21447e+06	981276	281921
1717	22.576	2	489.253	976.491	0.000948007	0.970831	2.42391	LATEELCK	[7] Propionamide (C)	F6HTR2	Putative uncharacterized protein OS=Vitis vinifera GN=VIT_14s0030g02180 PE=4 SV=1 - [F6HTR2_VITVI]	False	8.11325	M53 DV	M53 M	0.000150982	78.0594	6.11128e+06	8.12723e+06	1.67797e+07	1.71149e+07	3.14307e+07	8.63461e+06	9.82559e+06	3.4128e+06	2.89261e+07	1.90484e+07	2.98872e+07	3.78302e+06	1.5929e+07	1.34659e+07	8.85939e+06	1.99922e+07	4.1588e+06	6.41984e+06	2.90874e+06	2.06926e+06	4.982e+06	1.52722e+07	1.29872e+06	1.15118e+06	621676	1.32639e+06	1.12155e+06	1.3592e+06	438365	1.21447e+06	981276	281921
1717	22.576	2	489.253	976.491	0.000948195	0.971024	2.45886	LATEELCK	[7] Propionamide (C)	F6HTR2	Putative uncharacterized protein OS=Vitis vinifera GN=VIT_14s0030g02180 PE=4 SV=1 - [F6HTR2_VITVI]	False	8.11325	M53 DV	M53 M	0.000150982	78.0594	6.11128e+06	8.12723e+06	1.67797e+07	1.71149e+07	3.14307e+07	8.63461e+06	9.82559e+06	3.4128e+06	2.89261e+07	1.90484e+07	2.98872e+07	3.78302e+06	1.5929e+07	1.34659e+07	8.85939e+06	1.99922e+07	4.1588e+06	6.41984e+06	2.90874e+06	2.06926e+06	4.982e+06	1.52722e+07	1.29872e+06	1.15118e+06	621676	1.32639e+06	1.12155e+06	1.3592e+06	438365	1.21447e+06	981276	281921
1717	22.576	2	489.253	976.491	0.00094807	0.970895	2.43865	LATEELCK	[7] Propionamide (C)	F6HTR2	Putative uncharacterized protein OS=Vitis vinifera GN=VIT_14s0030g02180 PE=4 SV=1 - [F6HTR2_VITVI]	False	8.11325	M53 DV	M53 M	0.000150982	78.0594	6.11128e+06	8.12723e+06	1.67797e+07	1.71149e+07	3.14307e+07	8.63461e+06	9.82559e+06	3.4128e+06	2.89261e+07	1.90484e+07	2.98872e+07	3.78302e+06	1.5929e+07	1.34659e+07	8.85939e+06	1.99922e+07	4.1588e+06	6.41984e+06	2.90874e+06	2.06926e+06	4.982e+06	1.52722e+07	1.29872e+06	1.15118e+06	621676	1.32639e+06	1.12155e+06	1.3592e+06	438365	1.21447e+06	981276	281921
1717	22.576	2	489.253	976.491	0.000948384	0.971217	2.56996	LATEELCK	[7] Propionamide (C)	F6HTR2	Putative uncharacterized protein OS=Vitis vinifera GN=VIT_14s0030g02180 PE=4 SV=1 - [F6HTR2_VITVI]	False	8.11325	M53 DV	M53 M	0.000150982	78.0594	6.11128e+06	8.12723e+06	1.67797e+07	1.71149e+07	3.14307e+07	8.63461e+06	9.82559e+06	3.4128e+06	2.89261e+07	1.90484e+07	2.98872e+07	3.78302e+06	1.5929e+07	1.34659e+07	8.85939e+06	1.99922e+07	4.1588e+06	6.41984e+06	2.90874e+06	2.06926e+06	4.982e+06	1.52722e+07	1.29872e+06	1.15118e+06	621676	1.32639e+06	1.12155e+06	1.3592e+06	438365	1.21447e+06	981276	281921
1717	22.576	2	489.253	976.491	0.000947126	0.969929	2.30423	LATEELCK	[7] Propionamide (C)	F6HTR2	Putative uncharacterized protein OS=Vitis vinifera GN=VIT_14s0030g02180 PE=4 SV=1 - [F6HTR2_VITVI]	False	8.11325	M53 DV	M53 M	0.000150982	78.0594	6.11128e+06	8.12723e+06	1.67797e+07	1.71149e+07	3.14307e+07	8.63461e+06	9.82559e+06	3.4128e+06	2.89261e+07	1.90484e+07	2.98872e+07	3.78302e+06	1.5929e+07	1.34659e+07	8.85939e+06	1.99922e+07	4.1588e+06	6.41984e+06	2.90874e+06	2.06926e+06	4.982e+06	1.52722e+07	1.29872e+06	1.15118e+06	621676	1.32639e+06	1.12155e+06	1.3592e+06	438365	1.21447e+06	981276	281921
1717	22.576	2	489.253	976.491	0.000947315	0.970123	2.30683	LATEELCK	[7] Propionamide (C)	F6HTR2	Putative uncharacterized protein OS=Vitis vinifera GN=VIT_14s0030g02180 PE=4 SV=1 - [F6HTR2_VITVI]	False	8.11325	M53 DV	M53 M	0.000150982	78.0594	6.11128e+06	8.12723e+06	1.67797e+07	1.71149e+07	3.14307e+07	8.63461e+06	9.82559e+06	3.4128e+06	2.89261e+07	1.90484e+07	2.98872e+07	3.78302e+06	1.5929e+07	1.34659e+07	8.85939e+06	1.99922e+07	4.1588e+06	6.41984e+06	2.90874e+06	2.06926e+06	4.982e+06	1.52722e+07	1.29872e+06	1.15118e+06	621676	1.32639e+06	1.12155e+06	1.3592e+06	438365	1.21447e+06	981276	281921
1717	22.576	2	489.253	976.491	0.000946118	0.968897	2.2055	LATEELCK	[7] Propionamide (C)	F6HTR2	Putative uncharacterized protein OS=Vitis vinifera GN=VIT_14s0030g02180 PE=4 SV=1 - [F6HTR2_VITVI]	False	8.11325	M53 DV	M53 M	0.000150982	78.0594	6.11128e+06	8.12723e+06	1.67797e+07	1.71149e+07	3.14307e+07	8.63461e+06	9.82559e+06	3.4128e+06	2.89261e+07	1.90484e+07	2.98872e+07	3.78302e+06	1.5929e+07	1.34659e+07	8.85939e+06	1.99922e+07	4.1588e+06	6.41984e+06	2.90874e+06	2.06926e+06	4.982e+06	1.52722e+07	1.29872e+06	1.15118e+06	621676	1.32639e+06	1.12155e+06	1.3592e+06	438365	1.21447e+06	981276	281921
1717	22.576	2	489.253	976.491	0.000946559	0.969349	2.6284	LATEELCK	[7] Propionamide (C)	F6HTR2	Putative uncharacterized protein OS=Vitis vinifera GN=VIT_14s0030g02180 PE=4 SV=1 - [F6HTR2_VITVI]	False	8.11325	M53 DV	M53 M	0.000150982	78.0594	6.11128e+06	8.12723e+06	1.67797e+07	1.71149e+07	3.14307e+07	8.63461e+06	9.82559e+06	3.4128e+06	2.89261e+07	1.90484e+07	2.98872e+07	3.78302e+06	1.5929e+07	1.34659e+07	8.85939e+06	1.99922e+07	4.1588e+06	6.41984e+06	2.90874e+06	2.06926e+06	4.982e+06	1.52722e+07	1.29872e+06	1.15118e+06	621676	1.32639e+06	1.12155e+06	1.3592e+06	438365	1.21447e+06	981276	281921
1884	83.4425	2	836.406	1670.8	-0.000830126	-0.496844	4.59181	SFTFIDECVEGVLR	[8] Carbamidomethyl (C)	F6HTR2	Putative uncharacterized protein OS=Vitis vinifera GN=VIT_14s0030g02180 PE=4 SV=1 - [F6HTR2_VITVI]	False	26.6893	Mq2 PP	Mq2 M	6.80425e-05	101.265	5.20624e+07	3.79095e+07	4.54201e+06	6.09311e+07	2.06199e+08	2.64903e+07	6.09039e+07	3.56234e+07	3.28844e+06	2.00989e+07	3.27232e+07	1.64029e+07	4.56938e+06	2.21907e+06	2.1425e+06	2.01511e+06	1.08557e+07	5.4691e+07	1.35678e+07	560118	1.77365e+07	1.00192e+08	3.98438e+06	7.13557e+06	6.48917e+06	150789	1.1834e+06	1.48817e+06	1.90071e+06	348382	161707	68178
1884	83.4425	2	836.406	1670.8	-0.000829246	-0.496318	4.58439	SFTFIDECVEGVLR	[8] Carbamidomethyl (C)	F6HTR2	Putative uncharacterized protein OS=Vitis vinifera GN=VIT_14s0030g02180 PE=4 SV=1 - [F6HTR2_VITVI]	False	26.6893	Mq2 PP	Mq2 M	6.80425e-05	101.265	5.20624e+07	3.79095e+07	4.54201e+06	6.09311e+07	2.06199e+08	2.64903e+07	6.09039e+07	3.56234e+07	3.28844e+06	2.00989e+07	3.27232e+07	1.64029e+07	4.56938e+06	2.21907e+06	2.1425e+06	2.01511e+06	1.08557e+07	5.4691e+07	1.35678e+07	560118	1.77365e+07	1.00192e+08	3.98438e+06	7.13557e+06	6.48917e+06	150789	1.1834e+06	1.48817e+06	1.90071e+06	348382	161707	68178
1884	83.4425	2	836.406	1670.8	-0.000835232	-0.4999	3.13293	SFTFIDECVEGVLR	[8] Carbamidomethyl (C)	F6HTR2	Putative uncharacterized protein OS=Vitis vinifera GN=VIT_14s0030g02180 PE=4 SV=1 - [F6HTR2_VITVI]	False	26.6893	Mq2 PP	Mq2 M	6.80425e-05	101.265	5.20624e+07	3.79095e+07	4.54201e+06	6.09311e+07	2.06199e+08	2.64903e+07	6.09039e+07	3.56234e+07	3.28844e+06	2.00989e+07	3.27232e+07	1.64029e+07	4.56938e+06	2.21907e+06	2.1425e+06	2.01511e+06	1.08557e+07	5.4691e+07	1.35678e+07	560118	1.77365e+07	1.00192e+08	3.98438e+06	7.13557e+06	6.48917e+06	150789	1.1834e+06	1.48817e+06	1.90071e+06	348382	161707	68178
1884	83.4425	2	836.406	1670.8	-0.000828881	-0.496099	4.31443	SFTFIDECVEGVLR	[8] Carbamidomethyl (C)	F6HTR2	Putative uncharacterized protein OS=Vitis vinifera GN=VIT_14s0030g02180 PE=4 SV=1 - [F6HTR2_VITVI]	False	26.6893	Mq2 PP	Mq2 M	6.80425e-05	101.265	5.20624e+07	3.79095e+07	4.54201e+06	6.09311e+07	2.06199e+08	2.64903e+07	6.09039e+07	3.56234e+07	3.28844e+06	2.00989e+07	3.27232e+07	1.64029e+07	4.56938e+06	2.21907e+06	2.1425e+06	2.01511e+06	1.08557e+07	5.4691e+07	1.35678e+07	560118	1.77365e+07	1.00192e+08	3.98438e+06	7.13557e+06	6.48917e+06	150789	1.1834e+06	1.48817e+06	1.90071e+06	348382	161707	68178
1884	83.4425	2	836.406	1670.8	-0.000830052	-0.4968	4.50598	SFTFIDECVEGVLR	[8] Carbamidomethyl (C)	F6HTR2	Putative uncharacterized protein OS=Vitis vinifera GN=VIT_14s0030g02180 PE=4 SV=1 - [F6HTR2_VITVI]	False	26.6893	Mq2 PP	Mq2 M	6.80425e-05	101.265	5.20624e+07	3.79095e+07	4.54201e+06	6.09311e+07	2.06199e+08	2.64903e+07	6.09039e+07	3.56234e+07	3.28844e+06	2.00989e+07	3.27232e+07	1.64029e+07	4.56938e+06	2.21907e+06	2.1425e+06	2.01511e+06	1.08557e+07	5.4691e+07	1.35678e+07	560118	1.77365e+07	1.00192e+08	3.98438e+06	7.13557e+06	6.48917e+06	150789	1.1834e+06	1.48817e+06	1.90071e+06	348382	161707	68178
1884	83.4425	2	836.406	1670.8	-0.000830934	-0.497328	4.57384	SFTFIDECVEGVLR	[8] Carbamidomethyl (C)	F6HTR2	Putative uncharacterized protein OS=Vitis vinifera GN=VIT_14s0030g02180 PE=4 SV=1 - [F6HTR2_VITVI]	False	26.6893	Mq2 PP	Mq2 M	6.80425e-05	101.265	5.20624e+07	3.79095e+07	4.54201e+06	6.09311e+07	2.06199e+08	2.64903e+07	6.09039e+07	3.56234e+07	3.28844e+06	2.00989e+07	3.27232e+07	1.64029e+07	4.56938e+06	2.21907e+06	2.1425e+06	2.01511e+06	1.08557e+07	5.4691e+07	1.35678e+07	560118	1.77365e+07	1.00192e+08	3.98438e+06	7.13557e+06	6.48917e+06	150789	1.1834e+06	1.48817e+06	1.90071e+06	348382	161707	68178
1884	83.4425	2	836.406	1670.8	-0.00083064	-0.497152	4.48847	SFTFIDECVEGVLR	[8] Carbamidomethyl (C)	F6HTR2	Putative uncharacterized protein OS=Vitis vinifera GN=VIT_14s0030g02180 PE=4 SV=1 - [F6HTR2_VITVI]	False	26.6893	Mq2 PP	Mq2 M	6.80425e-05	101.265	5.20624e+07	3.79095e+07	4.54201e+06	6.09311e+07	2.06199e+08	2.64903e+07	6.09039e+07	3.56234e+07	3.28844e+06	2.00989e+07	3.27232e+07	1.64029e+07	4.56938e+06	2.21907e+06	2.1425e+06	2.01511e+06	1.08557e+07	5.4691e+07	1.35678e+07	560118	1.77365e+07	1.00192e+08	3.98438e+06	7.13557e+06	6.48917e+06	150789	1.1834e+06	1.48817e+06	1.90071e+06	348382	161707	68178
1884	83.4425	2	836.406	1670.8	-0.000827277	-0.495139	4.46919	SFTFIDECVEGVLR	[8] Carbamidomethyl (C)	F6HTR2	Putative uncharacterized protein OS=Vitis vinifera GN=VIT_14s0030g02180 PE=4 SV=1 - [F6HTR2_VITVI]	False	26.6893	Mq2 PP	Mq2 M	6.80425e-05	101.265	5.20624e+07	3.79095e+07	4.54201e+06	6.09311e+07	2.06199e+08	2.64903e+07	6.09039e+07	3.56234e+07	3.28844e+06	2.00989e+07	3.27232e+07	1.64029e+07	4.56938e+06	2.21907e+06	2.1425e+06	2.01511e+06	1.08557e+07	5.4691e+07	1.35678e+07	560118	1.77365e+07	1.00192e+08	3.98438e+06	7.13557e+06	6.48917e+06	150789	1.1834e+06	1.48817e+06	1.90071e+06	348382	161707	68178
1884	83.4425	2	836.406	1670.8	-0.000829393	-0.496405	4.40005	SFTFIDECVEGVLR	[8] Carbamidomethyl (C)	F6HTR2	Putative uncharacterized protein OS=Vitis vinifera GN=VIT_14s0030g02180 PE=4 SV=1 - [F6HTR2_VITVI]	False	26.6893	Mq2 PP	Mq2 M	6.80425e-05	101.265	5.20624e+07	3.79095e+07	4.54201e+06	6.09311e+07	2.06199e+08	2.64903e+07	6.09039e+07	3.56234e+07	3.28844e+06	2.00989e+07	3.27232e+07	1.64029e+07	4.56938e+06	2.21907e+06	2.1425e+06	2.01511e+06	1.08557e+07	5.4691e+07	1.35678e+07	560118	1.77365e+07	1.00192e+08	3.98438e+06	7.13557e+06	6.48917e+06	150789	1.1834e+06	1.48817e+06	1.90071e+06	348382	161707	68178
1884	83.4425	2	836.406	1670.8	-0.000831745	-0.497813	4.37616	SFTFIDECVEGVLR	[8] Carbamidomethyl (C)	F6HTR2	Putative uncharacterized protein OS=Vitis vinifera GN=VIT_14s0030g02180 PE=4 SV=1 - [F6HTR2_VITVI]	False	26.6893	Mq2 PP	Mq2 M	6.80425e-05	101.265	5.20624e+07	3.79095e+07	4.54201e+06	6.09311e+07	2.06199e+08	2.64903e+07	6.09039e+07	3.56234e+07	3.28844e+06	2.00989e+07	3.27232e+07	1.64029e+07	4.56938e+06	2.21907e+06	2.1425e+06	2.01511e+06	1.08557e+07	5.4691e+07	1.35678e+07	560118	1.77365e+07	1.00192e+08	3.98438e+06	7.13557e+06	6.48917e+06	150789	1.1834e+06	1.48817e+06	1.90071e+06	348382	161707	68178
1884	83.4425	2	836.406	1670.8	-0.000829686	-0.496581	4.78939	SFTFIDECVEGVLR	[8] Carbamidomethyl (C)	F6HTR2	Putative uncharacterized protein OS=Vitis vinifera GN=VIT_14s0030g02180 PE=4 SV=1 - [F6HTR2_VITVI]	False	26.6893	Mq2 PP	Mq2 M	6.80425e-05	101.265	5.20624e+07	3.79095e+07	4.54201e+06	6.09311e+07	2.06199e+08	2.64903e+07	6.09039e+07	3.56234e+07	3.28844e+06	2.00989e+07	3.27232e+07	1.64029e+07	4.56938e+06	2.21907e+06	2.1425e+06	2.01511e+06	1.08557e+07	5.4691e+07	1.35678e+07	560118	1.77365e+07	1.00192e+08	3.98438e+06	7.13557e+06	6.48917e+06	150789	1.1834e+06	1.48817e+06	1.90071e+06	348382	161707	68178
1884	83.4425	2	836.406	1670.8	-0.000838155	-0.50165	3.90597	SFTFIDECVEGVLR	[8] Carbamidomethyl (C)	F6HTR2	Putative uncharacterized protein OS=Vitis vinifera GN=VIT_14s0030g02180 PE=4 SV=1 - [F6HTR2_VITVI]	False	26.6893	Mq2 PP	Mq2 M	6.80425e-05	101.265	5.20624e+07	3.79095e+07	4.54201e+06	6.09311e+07	2.06199e+08	2.64903e+07	6.09039e+07	3.56234e+07	3.28844e+06	2.00989e+07	3.27232e+07	1.64029e+07	4.56938e+06	2.21907e+06	2.1425e+06	2.01511e+06	1.08557e+07	5.4691e+07	1.35678e+07	560118	1.77365e+07	1.00192e+08	3.98438e+06	7.13557e+06	6.48917e+06	150789	1.1834e+06	1.48817e+06	1.90071e+06	348382	161707	68178
1884	83.4425	2	836.406	1670.8	-0.000829613	-0.496537	4.66077	SFTFIDECVEGVLR	[8] Carbamidomethyl (C)	F6HTR2	Putative uncharacterized protein OS=Vitis vinifera GN=VIT_14s0030g02180 PE=4 SV=1 - [F6HTR2_VITVI]	False	26.6893	Mq2 PP	Mq2 M	6.80425e-05	101.265	5.20624e+07	3.79095e+07	4.54201e+06	6.09311e+07	2.06199e+08	2.64903e+07	6.09039e+07	3.56234e+07	3.28844e+06	2.00989e+07	3.27232e+07	1.64029e+07	4.56938e+06	2.21907e+06	2.1425e+06	2.01511e+06	1.08557e+07	5.4691e+07	1.35678e+07	560118	1.77365e+07	1.00192e+08	3.98438e+06	7.13557e+06	6.48917e+06	150789	1.1834e+06	1.48817e+06	1.90071e+06	348382	161707	68178
1884	83.4425	2	836.406	1670.8	-0.000829906	-0.496712	4.61288	SFTFIDECVEGVLR	[8] Carbamidomethyl (C)	F6HTR2	Putative uncharacterized protein OS=Vitis vinifera GN=VIT_14s0030g02180 PE=4 SV=1 - [F6HTR2_VITVI]	False	26.6893	Mq2 PP	Mq2 M	6.80425e-05	101.265	5.20624e+07	3.79095e+07	4.54201e+06	6.09311e+07	2.06199e+08	2.64903e+07	6.09039e+07	3.56234e+07	3.28844e+06	2.00989e+07	3.27232e+07	1.64029e+07	4.56938e+06	2.21907e+06	2.1425e+06	2.01511e+06	1.08557e+07	5.4691e+07	1.35678e+07	560118	1.77365e+07	1.00192e+08	3.98438e+06	7.13557e+06	6.48917e+06	150789	1.1834e+06	1.48817e+06	1.90071e+06	348382	161707	68178
1884	83.4425	2	836.406	1670.8	-0.000829832	-0.496668	4.62445	SFTFIDECVEGVLR	[8] Carbamidomethyl (C)	F6HTR2	Putative uncharacterized protein OS=Vitis vinifera GN=VIT_14s0030g02180 PE=4 SV=1 - [F6HTR2_VITVI]	False	26.6893	Mq2 PP	Mq2 M	6.80425e-05	101.265	5.20624e+07	3.79095e+07	4.54201e+06	6.09311e+07	2.06199e+08	2.64903e+07	6.09039e+07	3.56234e+07	3.28844e+06	2.00989e+07	3.27232e+07	1.64029e+07	4.56938e+06	2.21907e+06	2.1425e+06	2.01511e+06	1.08557e+07	5.4691e+07	1.35678e+07	560118	1.77365e+07	1.00192e+08	3.98438e+06	7.13557e+06	6.48917e+06	150789	1.1834e+06	1.48817e+06	1.90071e+06	348382	161707	68178
1884	83.4425	2	836.406	1670.8	-0.000831671	-0.497769	4.54403	SFTFIDECVEGVLR	[8] Carbamidomethyl (C)	F6HTR2	Putative uncharacterized protein OS=Vitis vinifera GN=VIT_14s0030g02180 PE=4 SV=1 - [F6HTR2_VITVI]	False	26.6893	Mq2 PP	Mq2 M	6.80425e-05	101.265	5.20624e+07	3.79095e+07	4.54201e+06	6.09311e+07	2.06199e+08	2.64903e+07	6.09039e+07	3.56234e+07	3.28844e+06	2.00989e+07	3.27232e+07	1.64029e+07	4.56938e+06	2.21907e+06	2.1425e+06	2.01511e+06	1.08557e+07	5.4691e+07	1.35678e+07	560118	1.77365e+07	1.00192e+08	3.98438e+06	7.13557e+06	6.48917e+06	150789	1.1834e+06	1.48817e+06	1.90071e+06	348382	161707	68178
1884	83.4425	2	836.406	1670.8	-0.00082932	-0.496362	4.50715	SFTFIDECVEGVLR	[8] Carbamidomethyl (C)	F6HTR2	Putative uncharacterized protein OS=Vitis vinifera GN=VIT_14s0030g02180 PE=4 SV=1 - [F6HTR2_VITVI]	False	26.6893	Mq2 PP	Mq2 M	6.80425e-05	101.265	5.20624e+07	3.79095e+07	4.54201e+06	6.09311e+07	2.06199e+08	2.64903e+07	6.09039e+07	3.56234e+07	3.28844e+06	2.00989e+07	3.27232e+07	1.64029e+07	4.56938e+06	2.21907e+06	2.1425e+06	2.01511e+06	1.08557e+07	5.4691e+07	1.35678e+07	560118	1.77365e+07	1.00192e+08	3.98438e+06	7.13557e+06	6.48917e+06	150789	1.1834e+06	1.48817e+06	1.90071e+06	348382	161707	68178
1884	83.4425	2	836.406	1670.8	-0.000831966	-0.497945	4.58271	SFTFIDECVEGVLR	[8] Carbamidomethyl (C)	F6HTR2	Putative uncharacterized protein OS=Vitis vinifera GN=VIT_14s0030g02180 PE=4 SV=1 - [F6HTR2_VITVI]	False	26.6893	Mq2 PP	Mq2 M	6.80425e-05	101.265	5.20624e+07	3.79095e+07	4.54201e+06	6.09311e+07	2.06199e+08	2.64903e+07	6.09039e+07	3.56234e+07	3.28844e+06	2.00989e+07	3.27232e+07	1.64029e+07	4.56938e+06	2.21907e+06	2.1425e+06	2.01511e+06	1.08557e+07	5.4691e+07	1.35678e+07	560118	1.77365e+07	1.00192e+08	3.98438e+06	7.13557e+06	6.48917e+06	150789	1.1834e+06	1.48817e+06	1.90071e+06	348382	161707	68178
1884	83.4425	2	836.406	1670.8	-0.000826261	-0.494531	4.20695	SFTFIDECVEGVLR	[8] Carbamidomethyl (C)	F6HTR2	Putative uncharacterized protein OS=Vitis vinifera GN=VIT_14s0030g02180 PE=4 SV=1 - [F6HTR2_VITVI]	False	26.6893	Mq2 PP	Mq2 M	6.80425e-05	101.265	5.20624e+07	3.79095e+07	4.54201e+06	6.09311e+07	2.06199e+08	2.64903e+07	6.09039e+07	3.56234e+07	3.28844e+06	2.00989e+07	3.27232e+07	1.64029e+07	4.56938e+06	2.21907e+06	2.1425e+06	2.01511e+06	1.08557e+07	5.4691e+07	1.35678e+07	560118	1.77365e+07	1.00192e+08	3.98438e+06	7.13557e+06	6.48917e+06	150789	1.1834e+06	1.48817e+06	1.90071e+06	348382	161707	68178
1884	83.4425	2	836.406	1670.8	-0.000828443	-0.495837	4.3339	SFTFIDECVEGVLR	[8] Carbamidomethyl (C)	F6HTR2	Putative uncharacterized protein OS=Vitis vinifera GN=VIT_14s0030g02180 PE=4 SV=1 - [F6HTR2_VITVI]	False	26.6893	Mq2 PP	Mq2 M	6.80425e-05	101.265	5.20624e+07	3.79095e+07	4.54201e+06	6.09311e+07	2.06199e+08	2.64903e+07	6.09039e+07	3.56234e+07	3.28844e+06	2.00989e+07	3.27232e+07	1.64029e+07	4.56938e+06	2.21907e+06	2.1425e+06	2.01511e+06	1.08557e+07	5.4691e+07	1.35678e+07	560118	1.77365e+07	1.00192e+08	3.98438e+06	7.13557e+06	6.48917e+06	150789	1.1834e+06	1.48817e+06	1.90071e+06	348382	161707	68178
1884	83.4425	2	836.406	1670.8	-0.0008291	-0.49623	4.18106	SFTFIDECVEGVLR	[8] Carbamidomethyl (C)	F6HTR2	Putative uncharacterized protein OS=Vitis vinifera GN=VIT_14s0030g02180 PE=4 SV=1 - [F6HTR2_VITVI]	False	26.6893	Mq2 PP	Mq2 M	6.80425e-05	101.265	5.20624e+07	3.79095e+07	4.54201e+06	6.09311e+07	2.06199e+08	2.64903e+07	6.09039e+07	3.56234e+07	3.28844e+06	2.00989e+07	3.27232e+07	1.64029e+07	4.56938e+06	2.21907e+06	2.1425e+06	2.01511e+06	1.08557e+07	5.4691e+07	1.35678e+07	560118	1.77365e+07	1.00192e+08	3.98438e+06	7.13557e+06	6.48917e+06	150789	1.1834e+06	1.48817e+06	1.90071e+06	348382	161707	68178
1884	83.4425	2	836.406	1670.8	-0.000833001	-0.498565	2.41992	SFTFIDECVEGVLR	[8] Carbamidomethyl (C)	F6HTR2	Putative uncharacterized protein OS=Vitis vinifera GN=VIT_14s0030g02180 PE=4 SV=1 - [F6HTR2_VITVI]	False	26.6893	Mq2 PP	Mq2 M	6.80425e-05	101.265	5.20624e+07	3.79095e+07	4.54201e+06	6.09311e+07	2.06199e+08	2.64903e+07	6.09039e+07	3.56234e+07	3.28844e+06	2.00989e+07	3.27232e+07	1.64029e+07	4.56938e+06	2.21907e+06	2.1425e+06	2.01511e+06	1.08557e+07	5.4691e+07	1.35678e+07	560118	1.77365e+07	1.00192e+08	3.98438e+06	7.13557e+06	6.48917e+06	150789	1.1834e+06	1.48817e+06	1.90071e+06	348382	161707	68178
1884	83.4425	2	836.406	1670.8	-0.000830787	-0.49724	4.31979	SFTFIDECVEGVLR	[8] Carbamidomethyl (C)	F6HTR2	Putative uncharacterized protein OS=Vitis vinifera GN=VIT_14s0030g02180 PE=4 SV=1 - [F6HTR2_VITVI]	False	26.6893	Mq2 PP	Mq2 M	6.80425e-05	101.265	5.20624e+07	3.79095e+07	4.54201e+06	6.09311e+07	2.06199e+08	2.64903e+07	6.09039e+07	3.56234e+07	3.28844e+06	2.00989e+07	3.27232e+07	1.64029e+07	4.56938e+06	2.21907e+06	2.1425e+06	2.01511e+06	1.08557e+07	5.4691e+07	1.35678e+07	560118	1.77365e+07	1.00192e+08	3.98438e+06	7.13557e+06	6.48917e+06	150789	1.1834e+06	1.48817e+06	1.90071e+06	348382	161707	68178
1884	83.4425	2	836.406	1670.8	-0.000831376	-0.497592	4.39592	SFTFIDECVEGVLR	[8] Carbamidomethyl (C)	F6HTR2	Putative uncharacterized protein OS=Vitis vinifera GN=VIT_14s0030g02180 PE=4 SV=1 - [F6HTR2_VITVI]	False	26.6893	Mq2 PP	Mq2 M	6.80425e-05	101.265	5.20624e+07	3.79095e+07	4.54201e+06	6.09311e+07	2.06199e+08	2.64903e+07	6.09039e+07	3.56234e+07	3.28844e+06	2.00989e+07	3.27232e+07	1.64029e+07	4.56938e+06	2.21907e+06	2.1425e+06	2.01511e+06	1.08557e+07	5.4691e+07	1.35678e+07	560118	1.77365e+07	1.00192e+08	3.98438e+06	7.13557e+06	6.48917e+06	150789	1.1834e+06	1.48817e+06	1.90071e+06	348382	161707	68178
1884	83.4425	2	836.406	1670.8	-0.000830273	-0.496932	4.37688	SFTFIDECVEGVLR	[8] Carbamidomethyl (C)	F6HTR2	Putative uncharacterized protein OS=Vitis vinifera GN=VIT_14s0030g02180 PE=4 SV=1 - [F6HTR2_VITVI]	False	26.6893	Mq2 PP	Mq2 M	6.80425e-05	101.265	5.20624e+07	3.79095e+07	4.54201e+06	6.09311e+07	2.06199e+08	2.64903e+07	6.09039e+07	3.56234e+07	3.28844e+06	2.00989e+07	3.27232e+07	1.64029e+07	4.56938e+06	2.21907e+06	2.1425e+06	2.01511e+06	1.08557e+07	5.4691e+07	1.35678e+07	560118	1.77365e+07	1.00192e+08	3.98438e+06	7.13557e+06	6.48917e+06	150789	1.1834e+06	1.48817e+06	1.90071e+06	348382	161707	68178
1884	83.4425	2	836.406	1670.8	-0.000825755	-0.494228	2.89937	SFTFIDECVEGVLR	[8] Carbamidomethyl (C)	F6HTR2	Putative uncharacterized protein OS=Vitis vinifera GN=VIT_14s0030g02180 PE=4 SV=1 - [F6HTR2_VITVI]	False	26.6893	Mq2 PP	Mq2 M	6.80425e-05	101.265	5.20624e+07	3.79095e+07	4.54201e+06	6.09311e+07	2.06199e+08	2.64903e+07	6.09039e+07	3.56234e+07	3.28844e+06	2.00989e+07	3.27232e+07	1.64029e+07	4.56938e+06	2.21907e+06	2.1425e+06	2.01511e+06	1.08557e+07	5.4691e+07	1.35678e+07	560118	1.77365e+07	1.00192e+08	3.98438e+06	7.13557e+06	6.48917e+06	150789	1.1834e+06	1.48817e+06	1.90071e+06	348382	161707	68178
1884	83.4425	2	836.406	1670.8	-0.000831892	-0.497901	4.43425	SFTFIDECVEGVLR	[8] Carbamidomethyl (C)	F6HTR2	Putative uncharacterized protein OS=Vitis vinifera GN=VIT_14s0030g02180 PE=4 SV=1 - [F6HTR2_VITVI]	False	26.6893	Mq2 PP	Mq2 M	6.80425e-05	101.265	5.20624e+07	3.79095e+07	4.54201e+06	6.09311e+07	2.06199e+08	2.64903e+07	6.09039e+07	3.56234e+07	3.28844e+06	2.00989e+07	3.27232e+07	1.64029e+07	4.56938e+06	2.21907e+06	2.1425e+06	2.01511e+06	1.08557e+07	5.4691e+07	1.35678e+07	560118	1.77365e+07	1.00192e+08	3.98438e+06	7.13557e+06	6.48917e+06	150789	1.1834e+06	1.48817e+06	1.90071e+06	348382	161707	68178
1884	83.4425	2	836.406	1670.8	-0.000828662	-0.495968	4.35821	SFTFIDECVEGVLR	[8] Carbamidomethyl (C)	F6HTR2	Putative uncharacterized protein OS=Vitis vinifera GN=VIT_14s0030g02180 PE=4 SV=1 - [F6HTR2_VITVI]	False	26.6893	Mq2 PP	Mq2 M	6.80425e-05	101.265	5.20624e+07	3.79095e+07	4.54201e+06	6.09311e+07	2.06199e+08	2.64903e+07	6.09039e+07	3.56234e+07	3.28844e+06	2.00989e+07	3.27232e+07	1.64029e+07	4.56938e+06	2.21907e+06	2.1425e+06	2.01511e+06	1.08557e+07	5.4691e+07	1.35678e+07	560118	1.77365e+07	1.00192e+08	3.98438e+06	7.13557e+06	6.48917e+06	150789	1.1834e+06	1.48817e+06	1.90071e+06	348382	161707	68178
1884	83.4425	2	836.406	1670.8	-0.000830861	-0.497284	4.52687	SFTFIDECVEGVLR	[8] Carbamidomethyl (C)	F6HTR2	Putative uncharacterized protein OS=Vitis vinifera GN=VIT_14s0030g02180 PE=4 SV=1 - [F6HTR2_VITVI]	False	26.6893	Mq2 PP	Mq2 M	6.80425e-05	101.265	5.20624e+07	3.79095e+07	4.54201e+06	6.09311e+07	2.06199e+08	2.64903e+07	6.09039e+07	3.56234e+07	3.28844e+06	2.00989e+07	3.27232e+07	1.64029e+07	4.56938e+06	2.21907e+06	2.1425e+06	2.01511e+06	1.08557e+07	5.4691e+07	1.35678e+07	560118	1.77365e+07	1.00192e+08	3.98438e+06	7.13557e+06	6.48917e+06	150789	1.1834e+06	1.48817e+06	1.90071e+06	348382	161707	68178
1884	83.4425	2	836.406	1670.8	-0.000827859	-0.495488	3.90812	SFTFIDECVEGVLR	[8] Carbamidomethyl (C)	F6HTR2	Putative uncharacterized protein OS=Vitis vinifera GN=VIT_14s0030g02180 PE=4 SV=1 - [F6HTR2_VITVI]	False	26.6893	Mq2 PP	Mq2 M	6.80425e-05	101.265	5.20624e+07	3.79095e+07	4.54201e+06	6.09311e+07	2.06199e+08	2.64903e+07	6.09039e+07	3.56234e+07	3.28844e+06	2.00989e+07	3.27232e+07	1.64029e+07	4.56938e+06	2.21907e+06	2.1425e+06	2.01511e+06	1.08557e+07	5.4691e+07	1.35678e+07	560118	1.77365e+07	1.00192e+08	3.98438e+06	7.13557e+06	6.48917e+06	150789	1.1834e+06	1.48817e+06	1.90071e+06	348382	161707	68178
1884	83.4425	2	836.406	1670.8	-0.000827568	-0.495313	4.29281	SFTFIDECVEGVLR	[8] Carbamidomethyl (C)	F6HTR2	Putative uncharacterized protein OS=Vitis vinifera GN=VIT_14s0030g02180 PE=4 SV=1 - [F6HTR2_VITVI]	False	26.6893	Mq2 PP	Mq2 M	6.80425e-05	101.265	5.20624e+07	3.79095e+07	4.54201e+06	6.09311e+07	2.06199e+08	2.64903e+07	6.09039e+07	3.56234e+07	3.28844e+06	2.00989e+07	3.27232e+07	1.64029e+07	4.56938e+06	2.21907e+06	2.1425e+06	2.01511e+06	1.08557e+07	5.4691e+07	1.35678e+07	560118	1.77365e+07	1.00192e+08	3.98438e+06	7.13557e+06	6.48917e+06	150789	1.1834e+06	1.48817e+06	1.90071e+06	348382	161707	68178
1884	83.4425	2	836.406	1670.8	-0.000826044	-0.494401	3.867	SFTFIDECVEGVLR	[8] Carbamidomethyl (C)	F6HTR2	Putative uncharacterized protein OS=Vitis vinifera GN=VIT_14s0030g02180 PE=4 SV=1 - [F6HTR2_VITVI]	False	26.6893	Mq2 PP	Mq2 M	6.80425e-05	101.265	5.20624e+07	3.79095e+07	4.54201e+06	6.09311e+07	2.06199e+08	2.64903e+07	6.09039e+07	3.56234e+07	3.28844e+06	2.00989e+07	3.27232e+07	1.64029e+07	4.56938e+06	2.21907e+06	2.1425e+06	2.01511e+06	1.08557e+07	5.4691e+07	1.35678e+07	560118	1.77365e+07	1.00192e+08	3.98438e+06	7.13557e+06	6.48917e+06	150789	1.1834e+06	1.48817e+06	1.90071e+06	348382	161707	68178
1884	83.4425	2	836.406	1670.8	-0.000833308	-0.498749	4.46216	SFTFIDECVEGVLR	[8] Carbamidomethyl (C)	F6HTR2	Putative uncharacterized protein OS=Vitis vinifera GN=VIT_14s0030g02180 PE=4 SV=1 - [F6HTR2_VITVI]	False	26.6893	Mq2 PP	Mq2 M	6.80425e-05	101.265	5.20624e+07	3.79095e+07	4.54201e+06	6.09311e+07	2.06199e+08	2.64903e+07	6.09039e+07	3.56234e+07	3.28844e+06	2.00989e+07	3.27232e+07	1.64029e+07	4.56938e+06	2.21907e+06	2.1425e+06	2.01511e+06	1.08557e+07	5.4691e+07	1.35678e+07	560118	1.77365e+07	1.00192e+08	3.98438e+06	7.13557e+06	6.48917e+06	150789	1.1834e+06	1.48817e+06	1.90071e+06	348382	161707	68178
1884	83.4425	2	836.406	1670.8	-0.000829979	-0.496756	4.44968	SFTFIDECVEGVLR	[8] Carbamidomethyl (C)	F6HTR2	Putative uncharacterized protein OS=Vitis vinifera GN=VIT_14s0030g02180 PE=4 SV=1 - [F6HTR2_VITVI]	False	26.6893	Mq2 PP	Mq2 M	6.80425e-05	101.265	5.20624e+07	3.79095e+07	4.54201e+06	6.09311e+07	2.06199e+08	2.64903e+07	6.09039e+07	3.56234e+07	3.28844e+06	2.00989e+07	3.27232e+07	1.64029e+07	4.56938e+06	2.21907e+06	2.1425e+06	2.01511e+06	1.08557e+07	5.4691e+07	1.35678e+07	560118	1.77365e+07	1.00192e+08	3.98438e+06	7.13557e+06	6.48917e+06	150789	1.1834e+06	1.48817e+06	1.90071e+06	348382	161707	68178
1884	83.4425	2	836.406	1670.8	-0.000830713	-0.497196	4.39838	SFTFIDECVEGVLR	[8] Carbamidomethyl (C)	F6HTR2	Putative uncharacterized protein OS=Vitis vinifera GN=VIT_14s0030g02180 PE=4 SV=1 - [F6HTR2_VITVI]	False	26.6893	Mq2 PP	Mq2 M	6.80425e-05	101.265	5.20624e+07	3.79095e+07	4.54201e+06	6.09311e+07	2.06199e+08	2.64903e+07	6.09039e+07	3.56234e+07	3.28844e+06	2.00989e+07	3.27232e+07	1.64029e+07	4.56938e+06	2.21907e+06	2.1425e+06	2.01511e+06	1.08557e+07	5.4691e+07	1.35678e+07	560118	1.77365e+07	1.00192e+08	3.98438e+06	7.13557e+06	6.48917e+06	150789	1.1834e+06	1.48817e+06	1.90071e+06	348382	161707	68178
1884	83.4425	2	836.406	1670.8	-0.000830346	-0.496976	4.38497	SFTFIDECVEGVLR	[8] Carbamidomethyl (C)	F6HTR2	Putative uncharacterized protein OS=Vitis vinifera GN=VIT_14s0030g02180 PE=4 SV=1 - [F6HTR2_VITVI]	False	26.6893	Mq2 PP	Mq2 M	6.80425e-05	101.265	5.20624e+07	3.79095e+07	4.54201e+06	6.09311e+07	2.06199e+08	2.64903e+07	6.09039e+07	3.56234e+07	3.28844e+06	2.00989e+07	3.27232e+07	1.64029e+07	4.56938e+06	2.21907e+06	2.1425e+06	2.01511e+06	1.08557e+07	5.4691e+07	1.35678e+07	560118	1.77365e+07	1.00192e+08	3.98438e+06	7.13557e+06	6.48917e+06	150789	1.1834e+06	1.48817e+06	1.90071e+06	348382	161707	68178
1884	83.4425	2	836.406	1670.8	-0.000824168	-0.493278	3.965	SFTFIDECVEGVLR	[8] Carbamidomethyl (C)	F6HTR2	Putative uncharacterized protein OS=Vitis vinifera GN=VIT_14s0030g02180 PE=4 SV=1 - [F6HTR2_VITVI]	False	26.6893	Mq2 PP	Mq2 M	6.80425e-05	101.265	5.20624e+07	3.79095e+07	4.54201e+06	6.09311e+07	2.06199e+08	2.64903e+07	6.09039e+07	3.56234e+07	3.28844e+06	2.00989e+07	3.27232e+07	1.64029e+07	4.56938e+06	2.21907e+06	2.1425e+06	2.01511e+06	1.08557e+07	5.4691e+07	1.35678e+07	560118	1.77365e+07	1.00192e+08	3.98438e+06	7.13557e+06	6.48917e+06	150789	1.1834e+06	1.48817e+06	1.90071e+06	348382	161707	68178
1884	83.4425	2	836.406	1670.8	-0.000826987	-0.494965	3.075	SFTFIDECVEGVLR	[8] Carbamidomethyl (C)	F6HTR2	Putative uncharacterized protein OS=Vitis vinifera GN=VIT_14s0030g02180 PE=4 SV=1 - [F6HTR2_VITVI]	False	26.6893	Mq2 PP	Mq2 M	6.80425e-05	101.265	5.20624e+07	3.79095e+07	4.54201e+06	6.09311e+07	2.06199e+08	2.64903e+07	6.09039e+07	3.56234e+07	3.28844e+06	2.00989e+07	3.27232e+07	1.64029e+07	4.56938e+06	2.21907e+06	2.1425e+06	2.01511e+06	1.08557e+07	5.4691e+07	1.35678e+07	560118	1.77365e+07	1.00192e+08	3.98438e+06	7.13557e+06	6.48917e+06	150789	1.1834e+06	1.48817e+06	1.90071e+06	348382	161707	68178
1884	83.4425	2	836.406	1670.8	-0.000828954	-0.496143	4.61364	SFTFIDECVEGVLR	[8] Carbamidomethyl (C)	F6HTR2	Putative uncharacterized protein OS=Vitis vinifera GN=VIT_14s0030g02180 PE=4 SV=1 - [F6HTR2_VITVI]	False	26.6893	Mq2 PP	Mq2 M	6.80425e-05	101.265	5.20624e+07	3.79095e+07	4.54201e+06	6.09311e+07	2.06199e+08	2.64903e+07	6.09039e+07	3.56234e+07	3.28844e+06	2.00989e+07	3.27232e+07	1.64029e+07	4.56938e+06	2.21907e+06	2.1425e+06	2.01511e+06	1.08557e+07	5.4691e+07	1.35678e+07	560118	1.77365e+07	1.00192e+08	3.98438e+06	7.13557e+06	6.48917e+06	150789	1.1834e+06	1.48817e+06	1.90071e+06	348382	161707	68178
1884	83.4425	2	836.406	1670.8	-0.000828224	-0.495706	4.45145	SFTFIDECVEGVLR	[8] Carbamidomethyl (C)	F6HTR2	Putative uncharacterized protein OS=Vitis vinifera GN=VIT_14s0030g02180 PE=4 SV=1 - [F6HTR2_VITVI]	False	26.6893	Mq2 PP	Mq2 M	6.80425e-05	101.265	5.20624e+07	3.79095e+07	4.54201e+06	6.09311e+07	2.06199e+08	2.64903e+07	6.09039e+07	3.56234e+07	3.28844e+06	2.00989e+07	3.27232e+07	1.64029e+07	4.56938e+06	2.21907e+06	2.1425e+06	2.01511e+06	1.08557e+07	5.4691e+07	1.35678e+07	560118	1.77365e+07	1.00192e+08	3.98438e+06	7.13557e+06	6.48917e+06	150789	1.1834e+06	1.48817e+06	1.90071e+06	348382	161707	68178
1884	83.4425	2	836.406	1670.8	-0.000829539	-0.496493	4.34189	SFTFIDECVEGVLR	[8] Carbamidomethyl (C)	F6HTR2	Putative uncharacterized protein OS=Vitis vinifera GN=VIT_14s0030g02180 PE=4 SV=1 - [F6HTR2_VITVI]	False	26.6893	Mq2 PP	Mq2 M	6.80425e-05	101.265	5.20624e+07	3.79095e+07	4.54201e+06	6.09311e+07	2.06199e+08	2.64903e+07	6.09039e+07	3.56234e+07	3.28844e+06	2.00989e+07	3.27232e+07	1.64029e+07	4.56938e+06	2.21907e+06	2.1425e+06	2.01511e+06	1.08557e+07	5.4691e+07	1.35678e+07	560118	1.77365e+07	1.00192e+08	3.98438e+06	7.13557e+06	6.48917e+06	150789	1.1834e+06	1.48817e+06	1.90071e+06	348382	161707	68178
1884	83.4425	2	836.406	1670.8	-0.000832188	-0.498078	3.55004	SFTFIDECVEGVLR	[8] Carbamidomethyl (C)	F6HTR2	Putative uncharacterized protein OS=Vitis vinifera GN=VIT_14s0030g02180 PE=4 SV=1 - [F6HTR2_VITVI]	False	26.6893	Mq2 PP	Mq2 M	6.80425e-05	101.265	5.20624e+07	3.79095e+07	4.54201e+06	6.09311e+07	2.06199e+08	2.64903e+07	6.09039e+07	3.56234e+07	3.28844e+06	2.00989e+07	3.27232e+07	1.64029e+07	4.56938e+06	2.21907e+06	2.1425e+06	2.01511e+06	1.08557e+07	5.4691e+07	1.35678e+07	560118	1.77365e+07	1.00192e+08	3.98438e+06	7.13557e+06	6.48917e+06	150789	1.1834e+06	1.48817e+06	1.90071e+06	348382	161707	68178
1884	83.4425	2	836.406	1670.8	-0.000831597	-0.497725	4.50366	SFTFIDECVEGVLR	[8] Carbamidomethyl (C)	F6HTR2	Putative uncharacterized protein OS=Vitis vinifera GN=VIT_14s0030g02180 PE=4 SV=1 - [F6HTR2_VITVI]	False	26.6893	Mq2 PP	Mq2 M	6.80425e-05	101.265	5.20624e+07	3.79095e+07	4.54201e+06	6.09311e+07	2.06199e+08	2.64903e+07	6.09039e+07	3.56234e+07	3.28844e+06	2.00989e+07	3.27232e+07	1.64029e+07	4.56938e+06	2.21907e+06	2.1425e+06	2.01511e+06	1.08557e+07	5.4691e+07	1.35678e+07	560118	1.77365e+07	1.00192e+08	3.98438e+06	7.13557e+06	6.48917e+06	150789	1.1834e+06	1.48817e+06	1.90071e+06	348382	161707	68178
1884	83.4425	2	836.406	1670.8	-0.000831081	-0.497416	4.51978	SFTFIDECVEGVLR	[8] Carbamidomethyl (C)	F6HTR2	Putative uncharacterized protein OS=Vitis vinifera GN=VIT_14s0030g02180 PE=4 SV=1 - [F6HTR2_VITVI]	False	26.6893	Mq2 PP	Mq2 M	6.80425e-05	101.265	5.20624e+07	3.79095e+07	4.54201e+06	6.09311e+07	2.06199e+08	2.64903e+07	6.09039e+07	3.56234e+07	3.28844e+06	2.00989e+07	3.27232e+07	1.64029e+07	4.56938e+06	2.21907e+06	2.1425e+06	2.01511e+06	1.08557e+07	5.4691e+07	1.35678e+07	560118	1.77365e+07	1.00192e+08	3.98438e+06	7.13557e+06	6.48917e+06	150789	1.1834e+06	1.48817e+06	1.90071e+06	348382	161707	68178
1884	83.4425	2	836.406	1670.8	-0.000833817	-0.499053	3.87666	SFTFIDECVEGVLR	[8] Carbamidomethyl (C)	F6HTR2	Putative uncharacterized protein OS=Vitis vinifera GN=VIT_14s0030g02180 PE=4 SV=1 - [F6HTR2_VITVI]	False	26.6893	Mq2 PP	Mq2 M	6.80425e-05	101.265	5.20624e+07	3.79095e+07	4.54201e+06	6.09311e+07	2.06199e+08	2.64903e+07	6.09039e+07	3.56234e+07	3.28844e+06	2.00989e+07	3.27232e+07	1.64029e+07	4.56938e+06	2.21907e+06	2.1425e+06	2.01511e+06	1.08557e+07	5.4691e+07	1.35678e+07	560118	1.77365e+07	1.00192e+08	3.98438e+06	7.13557e+06	6.48917e+06	150789	1.1834e+06	1.48817e+06	1.90071e+06	348382	161707	68178
2503	64.4535	2	485.774	969.533	0.000126611	0.13059	2.25156	ITYFWIK		F6HTR2	Putative uncharacterized protein OS=Vitis vinifera GN=VIT_14s0030g02180 PE=4 SV=1 - [F6HTR2_VITVI]	False	107.426	Mq2 PP	Mq2 M	0.000137631	164.801	8.23991e+06	4.83564e+06	688204	2.39439e+07	8.39712e+07	1.97979e+07	1.42024e+07	1.51935e+07	1.68975e+06	6.80404e+06	493252	3.01126e+06	3.07809e+06	207662	37356.3	699059	770416	8.65594e+06	1.73068e+06	84868.9	6.96985e+06	4.08018e+07	2.97778e+06	1.66397e+06	2.76765e+06	77482.5	400616	22431.9	348935	234682	15132.6	1188.74
2503	64.4535	2	485.774	969.533	0.000126928	0.130917	2.26393	ITYFWIK		F6HTR2	Putative uncharacterized protein OS=Vitis vinifera GN=VIT_14s0030g02180 PE=4 SV=1 - [F6HTR2_VITVI]	False	107.426	Mq2 PP	Mq2 M	0.000137631	164.801	8.23991e+06	4.83564e+06	688204	2.39439e+07	8.39712e+07	1.97979e+07	1.42024e+07	1.51935e+07	1.68975e+06	6.80404e+06	493252	3.01126e+06	3.07809e+06	207662	37356.3	699059	770416	8.65594e+06	1.73068e+06	84868.9	6.96985e+06	4.08018e+07	2.97778e+06	1.66397e+06	2.76765e+06	77482.5	400616	22431.9	348935	234682	15132.6	1188.74
2503	64.4535	2	485.774	969.533	0.000127308	0.131309	2.17941	ITYFWIK		F6HTR2	Putative uncharacterized protein OS=Vitis vinifera GN=VIT_14s0030g02180 PE=4 SV=1 - [F6HTR2_VITVI]	False	107.426	Mq2 PP	Mq2 M	0.000137631	164.801	8.23991e+06	4.83564e+06	688204	2.39439e+07	8.39712e+07	1.97979e+07	1.42024e+07	1.51935e+07	1.68975e+06	6.80404e+06	493252	3.01126e+06	3.07809e+06	207662	37356.3	699059	770416	8.65594e+06	1.73068e+06	84868.9	6.96985e+06	4.08018e+07	2.97778e+06	1.66397e+06	2.76765e+06	77482.5	400616	22431.9	348935	234682	15132.6	1188.74
2503	64.4535	2	485.774	969.533	0.000127561	0.13157	2.1515	ITYFWIK		F6HTR2	Putative uncharacterized protein OS=Vitis vinifera GN=VIT_14s0030g02180 PE=4 SV=1 - [F6HTR2_VITVI]	False	107.426	Mq2 PP	Mq2 M	0.000137631	164.801	8.23991e+06	4.83564e+06	688204	2.39439e+07	8.39712e+07	1.97979e+07	1.42024e+07	1.51935e+07	1.68975e+06	6.80404e+06	493252	3.01126e+06	3.07809e+06	207662	37356.3	699059	770416	8.65594e+06	1.73068e+06	84868.9	6.96985e+06	4.08018e+07	2.97778e+06	1.66397e+06	2.76765e+06	77482.5	400616	22431.9	348935	234682	15132.6	1188.74
2503	64.4535	2	485.774	969.533	0.000126548	0.130524	2.08618	ITYFWIK		F6HTR2	Putative uncharacterized protein OS=Vitis vinifera GN=VIT_14s0030g02180 PE=4 SV=1 - [F6HTR2_VITVI]	False	107.426	Mq2 PP	Mq2 M	0.000137631	164.801	8.23991e+06	4.83564e+06	688204	2.39439e+07	8.39712e+07	1.97979e+07	1.42024e+07	1.51935e+07	1.68975e+06	6.80404e+06	493252	3.01126e+06	3.07809e+06	207662	37356.3	699059	770416	8.65594e+06	1.73068e+06	84868.9	6.96985e+06	4.08018e+07	2.97778e+06	1.66397e+06	2.76765e+06	77482.5	400616	22431.9	348935	234682	15132.6	1188.74
2503	64.4535	2	485.774	969.533	0.000128194	0.132222	2.02084	ITYFWIK		F6HTR2	Putative uncharacterized protein OS=Vitis vinifera GN=VIT_14s0030g02180 PE=4 SV=1 - [F6HTR2_VITVI]	False	107.426	Mq2 PP	Mq2 M	0.000137631	164.801	8.23991e+06	4.83564e+06	688204	2.39439e+07	8.39712e+07	1.97979e+07	1.42024e+07	1.51935e+07	1.68975e+06	6.80404e+06	493252	3.01126e+06	3.07809e+06	207662	37356.3	699059	770416	8.65594e+06	1.73068e+06	84868.9	6.96985e+06	4.08018e+07	2.97778e+06	1.66397e+06	2.76765e+06	77482.5	400616	22431.9	348935	234682	15132.6	1188.74
2503	64.4535	2	485.774	969.533	0.000126104	0.130067	2.21667	ITYFWIK		F6HTR2	Putative uncharacterized protein OS=Vitis vinifera GN=VIT_14s0030g02180 PE=4 SV=1 - [F6HTR2_VITVI]	False	107.426	Mq2 PP	Mq2 M	0.000137631	164.801	8.23991e+06	4.83564e+06	688204	2.39439e+07	8.39712e+07	1.97979e+07	1.42024e+07	1.51935e+07	1.68975e+06	6.80404e+06	493252	3.01126e+06	3.07809e+06	207662	37356.3	699059	770416	8.65594e+06	1.73068e+06	84868.9	6.96985e+06	4.08018e+07	2.97778e+06	1.66397e+06	2.76765e+06	77482.5	400616	22431.9	348935	234682	15132.6	1188.74
2503	64.4535	2	485.774	969.533	0.000126738	0.130721	2.09657	ITYFWIK		F6HTR2	Putative uncharacterized protein OS=Vitis vinifera GN=VIT_14s0030g02180 PE=4 SV=1 - [F6HTR2_VITVI]	False	107.426	Mq2 PP	Mq2 M	0.000137631	164.801	8.23991e+06	4.83564e+06	688204	2.39439e+07	8.39712e+07	1.97979e+07	1.42024e+07	1.51935e+07	1.68975e+06	6.80404e+06	493252	3.01126e+06	3.07809e+06	207662	37356.3	699059	770416	8.65594e+06	1.73068e+06	84868.9	6.96985e+06	4.08018e+07	2.97778e+06	1.66397e+06	2.76765e+06	77482.5	400616	22431.9	348935	234682	15132.6	1188.74
2503	64.4535	2	485.774	969.533	0.000126357	0.130328	2.23942	ITYFWIK		F6HTR2	Putative uncharacterized protein OS=Vitis vinifera GN=VIT_14s0030g02180 PE=4 SV=1 - [F6HTR2_VITVI]	False	107.426	Mq2 PP	Mq2 M	0.000137631	164.801	8.23991e+06	4.83564e+06	688204	2.39439e+07	8.39712e+07	1.97979e+07	1.42024e+07	1.51935e+07	1.68975e+06	6.80404e+06	493252	3.01126e+06	3.07809e+06	207662	37356.3	699059	770416	8.65594e+06	1.73068e+06	84868.9	6.96985e+06	4.08018e+07	2.97778e+06	1.66397e+06	2.76765e+06	77482.5	400616	22431.9	348935	234682	15132.6	1188.74
2503	64.4535	2	485.774	969.533	0.000125469	0.129412	1.98486	ITYFWIK		F6HTR2	Putative uncharacterized protein OS=Vitis vinifera GN=VIT_14s0030g02180 PE=4 SV=1 - [F6HTR2_VITVI]	False	107.426	Mq2 PP	Mq2 M	0.000137631	164.801	8.23991e+06	4.83564e+06	688204	2.39439e+07	8.39712e+07	1.97979e+07	1.42024e+07	1.51935e+07	1.68975e+06	6.80404e+06	493252	3.01126e+06	3.07809e+06	207662	37356.3	699059	770416	8.65594e+06	1.73068e+06	84868.9	6.96985e+06	4.08018e+07	2.97778e+06	1.66397e+06	2.76765e+06	77482.5	400616	22431.9	348935	234682	15132.6	1188.74
2503	64.4535	2	485.774	969.533	0.00012604	0.130001	2.25695	ITYFWIK		F6HTR2	Putative uncharacterized protein OS=Vitis vinifera GN=VIT_14s0030g02180 PE=4 SV=1 - [F6HTR2_VITVI]	False	107.426	Mq2 PP	Mq2 M	0.000137631	164.801	8.23991e+06	4.83564e+06	688204	2.39439e+07	8.39712e+07	1.97979e+07	1.42024e+07	1.51935e+07	1.68975e+06	6.80404e+06	493252	3.01126e+06	3.07809e+06	207662	37356.3	699059	770416	8.65594e+06	1.73068e+06	84868.9	6.96985e+06	4.08018e+07	2.97778e+06	1.66397e+06	2.76765e+06	77482.5	400616	22431.9	348935	234682	15132.6	1188.74
2503	64.4535	2	485.774	969.533	0.000127245	0.131243	1.91305	ITYFWIK		F6HTR2	Putative uncharacterized protein OS=Vitis vinifera GN=VIT_14s0030g02180 PE=4 SV=1 - [F6HTR2_VITVI]	False	107.426	Mq2 PP	Mq2 M	0.000137631	164.801	8.23991e+06	4.83564e+06	688204	2.39439e+07	8.39712e+07	1.97979e+07	1.42024e+07	1.51935e+07	1.68975e+06	6.80404e+06	493252	3.01126e+06	3.07809e+06	207662	37356.3	699059	770416	8.65594e+06	1.73068e+06	84868.9	6.96985e+06	4.08018e+07	2.97778e+06	1.66397e+06	2.76765e+06	77482.5	400616	22431.9	348935	234682	15132.6	1188.74
2503	64.4535	2	485.774	969.533	0.000127624	0.131635	2.12801	ITYFWIK		F6HTR2	Putative uncharacterized protein OS=Vitis vinifera GN=VIT_14s0030g02180 PE=4 SV=1 - [F6HTR2_VITVI]	False	107.426	Mq2 PP	Mq2 M	0.000137631	164.801	8.23991e+06	4.83564e+06	688204	2.39439e+07	8.39712e+07	1.97979e+07	1.42024e+07	1.51935e+07	1.68975e+06	6.80404e+06	493252	3.01126e+06	3.07809e+06	207662	37356.3	699059	770416	8.65594e+06	1.73068e+06	84868.9	6.96985e+06	4.08018e+07	2.97778e+06	1.66397e+06	2.76765e+06	77482.5	400616	22431.9	348935	234682	15132.6	1188.74
2503	64.4535	2	485.774	969.533	0.000125913	0.12987	2.17346	ITYFWIK		F6HTR2	Putative uncharacterized protein OS=Vitis vinifera GN=VIT_14s0030g02180 PE=4 SV=1 - [F6HTR2_VITVI]	False	107.426	Mq2 PP	Mq2 M	0.000137631	164.801	8.23991e+06	4.83564e+06	688204	2.39439e+07	8.39712e+07	1.97979e+07	1.42024e+07	1.51935e+07	1.68975e+06	6.80404e+06	493252	3.01126e+06	3.07809e+06	207662	37356.3	699059	770416	8.65594e+06	1.73068e+06	84868.9	6.96985e+06	4.08018e+07	2.97778e+06	1.66397e+06	2.76765e+06	77482.5	400616	22431.9	348935	234682	15132.6	1188.74
2503	64.4535	2	485.774	969.533	0.000127118	0.131113	2.2925	ITYFWIK		F6HTR2	Putative uncharacterized protein OS=Vitis vinifera GN=VIT_14s0030g02180 PE=4 SV=1 - [F6HTR2_VITVI]	False	107.426	Mq2 PP	Mq2 M	0.000137631	164.801	8.23991e+06	4.83564e+06	688204	2.39439e+07	8.39712e+07	1.97979e+07	1.42024e+07	1.51935e+07	1.68975e+06	6.80404e+06	493252	3.01126e+06	3.07809e+06	207662	37356.3	699059	770416	8.65594e+06	1.73068e+06	84868.9	6.96985e+06	4.08018e+07	2.97778e+06	1.66397e+06	2.76765e+06	77482.5	400616	22431.9	348935	234682	15132.6	1188.74
2503	64.4535	2	485.774	969.533	0.000127751	0.131766	2.14462	ITYFWIK		F6HTR2	Putative uncharacterized protein OS=Vitis vinifera GN=VIT_14s0030g02180 PE=4 SV=1 - [F6HTR2_VITVI]	False	107.426	Mq2 PP	Mq2 M	0.000137631	164.801	8.23991e+06	4.83564e+06	688204	2.39439e+07	8.39712e+07	1.97979e+07	1.42024e+07	1.51935e+07	1.68975e+06	6.80404e+06	493252	3.01126e+06	3.07809e+06	207662	37356.3	699059	770416	8.65594e+06	1.73068e+06	84868.9	6.96985e+06	4.08018e+07	2.97778e+06	1.66397e+06	2.76765e+06	77482.5	400616	22431.9	348935	234682	15132.6	1188.74
2503	64.4535	2	485.774	969.533	0.000127498	0.131505	2.17611	ITYFWIK		F6HTR2	Putative uncharacterized protein OS=Vitis vinifera GN=VIT_14s0030g02180 PE=4 SV=1 - [F6HTR2_VITVI]	False	107.426	Mq2 PP	Mq2 M	0.000137631	164.801	8.23991e+06	4.83564e+06	688204	2.39439e+07	8.39712e+07	1.97979e+07	1.42024e+07	1.51935e+07	1.68975e+06	6.80404e+06	493252	3.01126e+06	3.07809e+06	207662	37356.3	699059	770416	8.65594e+06	1.73068e+06	84868.9	6.96985e+06	4.08018e+07	2.97778e+06	1.66397e+06	2.76765e+06	77482.5	400616	22431.9	348935	234682	15132.6	1188.74
2503	64.4535	2	485.774	969.533	0.000126421	0.130394	2.09658	ITYFWIK		F6HTR2	Putative uncharacterized protein OS=Vitis vinifera GN=VIT_14s0030g02180 PE=4 SV=1 - [F6HTR2_VITVI]	False	107.426	Mq2 PP	Mq2 M	0.000137631	164.801	8.23991e+06	4.83564e+06	688204	2.39439e+07	8.39712e+07	1.97979e+07	1.42024e+07	1.51935e+07	1.68975e+06	6.80404e+06	493252	3.01126e+06	3.07809e+06	207662	37356.3	699059	770416	8.65594e+06	1.73068e+06	84868.9	6.96985e+06	4.08018e+07	2.97778e+06	1.66397e+06	2.76765e+06	77482.5	400616	22431.9	348935	234682	15132.6	1188.74
2503	64.4535	2	485.774	969.533	0.000126231	0.130197	2.24017	ITYFWIK		F6HTR2	Putative uncharacterized protein OS=Vitis vinifera GN=VIT_14s0030g02180 PE=4 SV=1 - [F6HTR2_VITVI]	False	107.426	Mq2 PP	Mq2 M	0.000137631	164.801	8.23991e+06	4.83564e+06	688204	2.39439e+07	8.39712e+07	1.97979e+07	1.42024e+07	1.51935e+07	1.68975e+06	6.80404e+06	493252	3.01126e+06	3.07809e+06	207662	37356.3	699059	770416	8.65594e+06	1.73068e+06	84868.9	6.96985e+06	4.08018e+07	2.97778e+06	1.66397e+06	2.76765e+06	77482.5	400616	22431.9	348935	234682	15132.6	1188.74
2503	64.4535	2	485.774	969.533	0.000129267	0.133329	1.77408	ITYFWIK		F6HTR2	Putative uncharacterized protein OS=Vitis vinifera GN=VIT_14s0030g02180 PE=4 SV=1 - [F6HTR2_VITVI]	False	107.426	Mq2 PP	Mq2 M	0.000137631	164.801	8.23991e+06	4.83564e+06	688204	2.39439e+07	8.39712e+07	1.97979e+07	1.42024e+07	1.51935e+07	1.68975e+06	6.80404e+06	493252	3.01126e+06	3.07809e+06	207662	37356.3	699059	770416	8.65594e+06	1.73068e+06	84868.9	6.96985e+06	4.08018e+07	2.97778e+06	1.66397e+06	2.76765e+06	77482.5	400616	22431.9	348935	234682	15132.6	1188.74
2503	64.4535	2	485.774	969.533	0.000127055	0.131047	2.12967	ITYFWIK		F6HTR2	Putative uncharacterized protein OS=Vitis vinifera GN=VIT_14s0030g02180 PE=4 SV=1 - [F6HTR2_VITVI]	False	107.426	Mq2 PP	Mq2 M	0.000137631	164.801	8.23991e+06	4.83564e+06	688204	2.39439e+07	8.39712e+07	1.97979e+07	1.42024e+07	1.51935e+07	1.68975e+06	6.80404e+06	493252	3.01126e+06	3.07809e+06	207662	37356.3	699059	770416	8.65594e+06	1.73068e+06	84868.9	6.96985e+06	4.08018e+07	2.97778e+06	1.66397e+06	2.76765e+06	77482.5	400616	22431.9	348935	234682	15132.6	1188.74
2503	64.4535	2	485.774	969.533	0.000127941	0.131961	1.92185	ITYFWIK		F6HTR2	Putative uncharacterized protein OS=Vitis vinifera GN=VIT_14s0030g02180 PE=4 SV=1 - [F6HTR2_VITVI]	False	107.426	Mq2 PP	Mq2 M	0.000137631	164.801	8.23991e+06	4.83564e+06	688204	2.39439e+07	8.39712e+07	1.97979e+07	1.42024e+07	1.51935e+07	1.68975e+06	6.80404e+06	493252	3.01126e+06	3.07809e+06	207662	37356.3	699059	770416	8.65594e+06	1.73068e+06	84868.9	6.96985e+06	4.08018e+07	2.97778e+06	1.66397e+06	2.76765e+06	77482.5	400616	22431.9	348935	234682	15132.6	1188.74
2503	64.4535	2	485.774	969.533	0.000127814	0.131831	2.04798	ITYFWIK		F6HTR2	Putative uncharacterized protein OS=Vitis vinifera GN=VIT_14s0030g02180 PE=4 SV=1 - [F6HTR2_VITVI]	False	107.426	Mq2 PP	Mq2 M	0.000137631	164.801	8.23991e+06	4.83564e+06	688204	2.39439e+07	8.39712e+07	1.97979e+07	1.42024e+07	1.51935e+07	1.68975e+06	6.80404e+06	493252	3.01126e+06	3.07809e+06	207662	37356.3	699059	770416	8.65594e+06	1.73068e+06	84868.9	6.96985e+06	4.08018e+07	2.97778e+06	1.66397e+06	2.76765e+06	77482.5	400616	22431.9	348935	234682	15132.6	1188.74
2503	64.4535	2	485.774	969.533	0.000126675	0.130655	1.95098	ITYFWIK		F6HTR2	Putative uncharacterized protein OS=Vitis vinifera GN=VIT_14s0030g02180 PE=4 SV=1 - [F6HTR2_VITVI]	False	107.426	Mq2 PP	Mq2 M	0.000137631	164.801	8.23991e+06	4.83564e+06	688204	2.39439e+07	8.39712e+07	1.97979e+07	1.42024e+07	1.51935e+07	1.68975e+06	6.80404e+06	493252	3.01126e+06	3.07809e+06	207662	37356.3	699059	770416	8.65594e+06	1.73068e+06	84868.9	6.96985e+06	4.08018e+07	2.97778e+06	1.66397e+06	2.76765e+06	77482.5	400616	22431.9	348935	234682	15132.6	1188.74
2503	64.4535	2	485.774	969.533	0.000125278	0.129215	1.92201	ITYFWIK		F6HTR2	Putative uncharacterized protein OS=Vitis vinifera GN=VIT_14s0030g02180 PE=4 SV=1 - [F6HTR2_VITVI]	False	107.426	Mq2 PP	Mq2 M	0.000137631	164.801	8.23991e+06	4.83564e+06	688204	2.39439e+07	8.39712e+07	1.97979e+07	1.42024e+07	1.51935e+07	1.68975e+06	6.80404e+06	493252	3.01126e+06	3.07809e+06	207662	37356.3	699059	770416	8.65594e+06	1.73068e+06	84868.9	6.96985e+06	4.08018e+07	2.97778e+06	1.66397e+06	2.76765e+06	77482.5	400616	22431.9	348935	234682	15132.6	1188.74
2503	64.4535	2	485.774	969.533	0.000126865	0.130851	2.00275	ITYFWIK		F6HTR2	Putative uncharacterized protein OS=Vitis vinifera GN=VIT_14s0030g02180 PE=4 SV=1 - [F6HTR2_VITVI]	False	107.426	Mq2 PP	Mq2 M	0.000137631	164.801	8.23991e+06	4.83564e+06	688204	2.39439e+07	8.39712e+07	1.97979e+07	1.42024e+07	1.51935e+07	1.68975e+06	6.80404e+06	493252	3.01126e+06	3.07809e+06	207662	37356.3	699059	770416	8.65594e+06	1.73068e+06	84868.9	6.96985e+06	4.08018e+07	2.97778e+06	1.66397e+06	2.76765e+06	77482.5	400616	22431.9	348935	234682	15132.6	1188.74
2503	64.4535	2	485.774	969.533	0.000126294	0.130263	2.11246	ITYFWIK		F6HTR2	Putative uncharacterized protein OS=Vitis vinifera GN=VIT_14s0030g02180 PE=4 SV=1 - [F6HTR2_VITVI]	False	107.426	Mq2 PP	Mq2 M	0.000137631	164.801	8.23991e+06	4.83564e+06	688204	2.39439e+07	8.39712e+07	1.97979e+07	1.42024e+07	1.51935e+07	1.68975e+06	6.80404e+06	493252	3.01126e+06	3.07809e+06	207662	37356.3	699059	770416	8.65594e+06	1.73068e+06	84868.9	6.96985e+06	4.08018e+07	2.97778e+06	1.66397e+06	2.76765e+06	77482.5	400616	22431.9	348935	234682	15132.6	1188.74
2503	64.4535	2	485.774	969.533	0.000126801	0.130786	2.11288	ITYFWIK		F6HTR2	Putative uncharacterized protein OS=Vitis vinifera GN=VIT_14s0030g02180 PE=4 SV=1 - [F6HTR2_VITVI]	False	107.426	Mq2 PP	Mq2 M	0.000137631	164.801	8.23991e+06	4.83564e+06	688204	2.39439e+07	8.39712e+07	1.97979e+07	1.42024e+07	1.51935e+07	1.68975e+06	6.80404e+06	493252	3.01126e+06	3.07809e+06	207662	37356.3	699059	770416	8.65594e+06	1.73068e+06	84868.9	6.96985e+06	4.08018e+07	2.97778e+06	1.66397e+06	2.76765e+06	77482.5	400616	22431.9	348935	234682	15132.6	1188.74
2503	64.4535	2	485.774	969.533	0.000127435	0.131439	1.78617	ITYFWIK		F6HTR2	Putative uncharacterized protein OS=Vitis vinifera GN=VIT_14s0030g02180 PE=4 SV=1 - [F6HTR2_VITVI]	False	107.426	Mq2 PP	Mq2 M	0.000137631	164.801	8.23991e+06	4.83564e+06	688204	2.39439e+07	8.39712e+07	1.97979e+07	1.42024e+07	1.51935e+07	1.68975e+06	6.80404e+06	493252	3.01126e+06	3.07809e+06	207662	37356.3	699059	770416	8.65594e+06	1.73068e+06	84868.9	6.96985e+06	4.08018e+07	2.97778e+06	1.66397e+06	2.76765e+06	77482.5	400616	22431.9	348935	234682	15132.6	1188.74
2503	64.4535	2	485.774	969.533	0.000128067	0.132092	1.86154	ITYFWIK		F6HTR2	Putative uncharacterized protein OS=Vitis vinifera GN=VIT_14s0030g02180 PE=4 SV=1 - [F6HTR2_VITVI]	False	107.426	Mq2 PP	Mq2 M	0.000137631	164.801	8.23991e+06	4.83564e+06	688204	2.39439e+07	8.39712e+07	1.97979e+07	1.42024e+07	1.51935e+07	1.68975e+06	6.80404e+06	493252	3.01126e+06	3.07809e+06	207662	37356.3	699059	770416	8.65594e+06	1.73068e+06	84868.9	6.96985e+06	4.08018e+07	2.97778e+06	1.66397e+06	2.76765e+06	77482.5	400616	22431.9	348935	234682	15132.6	1188.74
2874	55.9282	3	619.005	1853.99	0.000135766	0.0732289	4.66476	ITYFWIKEQIEKEK		F6HTR2	Putative uncharacterized protein OS=Vitis vinifera GN=VIT_14s0030g02180 PE=4 SV=1 - [F6HTR2_VITVI]	False	39.0455	Mq2 PP	Mq2 DV	8.78522e-08	70.9842	2.40706e+07	1.74751e+07	4.16151e+06	2.99666e+07	5.22829e+07	2.11279e+06	9.49773e+06	4.43722e+06	1.54866e+06	1.30552e+06	305581	2.07664e+06	1.07519e+06	624407	721348	1.35058e+06	1.39006e+06	2.52859e+07	6.25434e+06	513195	8.72301e+06	2.54044e+07	317783	1.11276e+06	808286	71012.8	76867.8	13897.1	240635	81975.8	45501.4	22954.5
2874	55.9282	3	619.005	1853.99	0.000134973	0.0728011	4.66124	ITYFWIKEQIEKEK		F6HTR2	Putative uncharacterized protein OS=Vitis vinifera GN=VIT_14s0030g02180 PE=4 SV=1 - [F6HTR2_VITVI]	False	39.0455	Mq2 PP	Mq2 DV	8.78522e-08	70.9842	2.40706e+07	1.74751e+07	4.16151e+06	2.99666e+07	5.22829e+07	2.11279e+06	9.49773e+06	4.43722e+06	1.54866e+06	1.30552e+06	305581	2.07664e+06	1.07519e+06	624407	721348	1.35058e+06	1.39006e+06	2.52859e+07	6.25434e+06	513195	8.72301e+06	2.54044e+07	317783	1.11276e+06	808286	71012.8	76867.8	13897.1	240635	81975.8	45501.4	22954.5
2874	55.9282	3	619.005	1853.99	0.000135667	0.0731755	4.61072	ITYFWIKEQIEKEK		F6HTR2	Putative uncharacterized protein OS=Vitis vinifera GN=VIT_14s0030g02180 PE=4 SV=1 - [F6HTR2_VITVI]	False	39.0455	Mq2 PP	Mq2 DV	8.78522e-08	70.9842	2.40706e+07	1.74751e+07	4.16151e+06	2.99666e+07	5.22829e+07	2.11279e+06	9.49773e+06	4.43722e+06	1.54866e+06	1.30552e+06	305581	2.07664e+06	1.07519e+06	624407	721348	1.35058e+06	1.39006e+06	2.52859e+07	6.25434e+06	513195	8.72301e+06	2.54044e+07	317783	1.11276e+06	808286	71012.8	76867.8	13897.1	240635	81975.8	45501.4	22954.5
2874	55.9282	3	619.005	1853.99	0.000135072	0.0728546	4.85757	ITYFWIKEQIEKEK		F6HTR2	Putative uncharacterized protein OS=Vitis vinifera GN=VIT_14s0030g02180 PE=4 SV=1 - [F6HTR2_VITVI]	False	39.0455	Mq2 PP	Mq2 DV	8.78522e-08	70.9842	2.40706e+07	1.74751e+07	4.16151e+06	2.99666e+07	5.22829e+07	2.11279e+06	9.49773e+06	4.43722e+06	1.54866e+06	1.30552e+06	305581	2.07664e+06	1.07519e+06	624407	721348	1.35058e+06	1.39006e+06	2.52859e+07	6.25434e+06	513195	8.72301e+06	2.54044e+07	317783	1.11276e+06	808286	71012.8	76867.8	13897.1	240635	81975.8	45501.4	22954.5
2874	55.9282	3	619.005	1853.99	0.000133978	0.0722646	5.06469	ITYFWIKEQIEKEK		F6HTR2	Putative uncharacterized protein OS=Vitis vinifera GN=VIT_14s0030g02180 PE=4 SV=1 - [F6HTR2_VITVI]	False	39.0455	Mq2 PP	Mq2 DV	8.78522e-08	70.9842	2.40706e+07	1.74751e+07	4.16151e+06	2.99666e+07	5.22829e+07	2.11279e+06	9.49773e+06	4.43722e+06	1.54866e+06	1.30552e+06	305581	2.07664e+06	1.07519e+06	624407	721348	1.35058e+06	1.39006e+06	2.52859e+07	6.25434e+06	513195	8.72301e+06	2.54044e+07	317783	1.11276e+06	808286	71012.8	76867.8	13897.1	240635	81975.8	45501.4	22954.5
2874	55.9282	3	619.005	1853.99	0.000134078	0.0723183	3.79822	ITYFWIKEQIEKEK		F6HTR2	Putative uncharacterized protein OS=Vitis vinifera GN=VIT_14s0030g02180 PE=4 SV=1 - [F6HTR2_VITVI]	False	39.0455	Mq2 PP	Mq2 DV	8.78522e-08	70.9842	2.40706e+07	1.74751e+07	4.16151e+06	2.99666e+07	5.22829e+07	2.11279e+06	9.49773e+06	4.43722e+06	1.54866e+06	1.30552e+06	305581	2.07664e+06	1.07519e+06	624407	721348	1.35058e+06	1.39006e+06	2.52859e+07	6.25434e+06	513195	8.72301e+06	2.54044e+07	317783	1.11276e+06	808286	71012.8	76867.8	13897.1	240635	81975.8	45501.4	22954.5
2874	55.9282	3	619.005	1853.99	0.000132479	0.0714562	5.30902	ITYFWIKEQIEKEK		F6HTR2	Putative uncharacterized protein OS=Vitis vinifera GN=VIT_14s0030g02180 PE=4 SV=1 - [F6HTR2_VITVI]	False	39.0455	Mq2 PP	Mq2 DV	8.78522e-08	70.9842	2.40706e+07	1.74751e+07	4.16151e+06	2.99666e+07	5.22829e+07	2.11279e+06	9.49773e+06	4.43722e+06	1.54866e+06	1.30552e+06	305581	2.07664e+06	1.07519e+06	624407	721348	1.35058e+06	1.39006e+06	2.52859e+07	6.25434e+06	513195	8.72301e+06	2.54044e+07	317783	1.11276e+06	808286	71012.8	76867.8	13897.1	240635	81975.8	45501.4	22954.5
2874	55.9282	3	619.005	1853.99	0.000134376	0.0724794	4.49436	ITYFWIKEQIEKEK		F6HTR2	Putative uncharacterized protein OS=Vitis vinifera GN=VIT_14s0030g02180 PE=4 SV=1 - [F6HTR2_VITVI]	False	39.0455	Mq2 PP	Mq2 DV	8.78522e-08	70.9842	2.40706e+07	1.74751e+07	4.16151e+06	2.99666e+07	5.22829e+07	2.11279e+06	9.49773e+06	4.43722e+06	1.54866e+06	1.30552e+06	305581	2.07664e+06	1.07519e+06	624407	721348	1.35058e+06	1.39006e+06	2.52859e+07	6.25434e+06	513195	8.72301e+06	2.54044e+07	317783	1.11276e+06	808286	71012.8	76867.8	13897.1	240635	81975.8	45501.4	22954.5
2874	55.9282	3	619.005	1853.99	0.00013527	0.0729616	4.35579	ITYFWIKEQIEKEK		F6HTR2	Putative uncharacterized protein OS=Vitis vinifera GN=VIT_14s0030g02180 PE=4 SV=1 - [F6HTR2_VITVI]	False	39.0455	Mq2 PP	Mq2 DV	8.78522e-08	70.9842	2.40706e+07	1.74751e+07	4.16151e+06	2.99666e+07	5.22829e+07	2.11279e+06	9.49773e+06	4.43722e+06	1.54866e+06	1.30552e+06	305581	2.07664e+06	1.07519e+06	624407	721348	1.35058e+06	1.39006e+06	2.52859e+07	6.25434e+06	513195	8.72301e+06	2.54044e+07	317783	1.11276e+06	808286	71012.8	76867.8	13897.1	240635	81975.8	45501.4	22954.5
2874	55.9282	3	619.005	1853.99	0.00013626	0.0734956	4.00871	ITYFWIKEQIEKEK		F6HTR2	Putative uncharacterized protein OS=Vitis vinifera GN=VIT_14s0030g02180 PE=4 SV=1 - [F6HTR2_VITVI]	False	39.0455	Mq2 PP	Mq2 DV	8.78522e-08	70.9842	2.40706e+07	1.74751e+07	4.16151e+06	2.99666e+07	5.22829e+07	2.11279e+06	9.49773e+06	4.43722e+06	1.54866e+06	1.30552e+06	305581	2.07664e+06	1.07519e+06	624407	721348	1.35058e+06	1.39006e+06	2.52859e+07	6.25434e+06	513195	8.72301e+06	2.54044e+07	317783	1.11276e+06	808286	71012.8	76867.8	13897.1	240635	81975.8	45501.4	22954.5
2874	55.9282	3	619.005	1853.99	0.000135964	0.0733356	4.48967	ITYFWIKEQIEKEK		F6HTR2	Putative uncharacterized protein OS=Vitis vinifera GN=VIT_14s0030g02180 PE=4 SV=1 - [F6HTR2_VITVI]	False	39.0455	Mq2 PP	Mq2 DV	8.78522e-08	70.9842	2.40706e+07	1.74751e+07	4.16151e+06	2.99666e+07	5.22829e+07	2.11279e+06	9.49773e+06	4.43722e+06	1.54866e+06	1.30552e+06	305581	2.07664e+06	1.07519e+06	624407	721348	1.35058e+06	1.39006e+06	2.52859e+07	6.25434e+06	513195	8.72301e+06	2.54044e+07	317783	1.11276e+06	808286	71012.8	76867.8	13897.1	240635	81975.8	45501.4	22954.5
2874	55.9282	3	619.005	1853.99	0.000135865	0.0732823	3.45674	ITYFWIKEQIEKEK		F6HTR2	Putative uncharacterized protein OS=Vitis vinifera GN=VIT_14s0030g02180 PE=4 SV=1 - [F6HTR2_VITVI]	False	39.0455	Mq2 PP	Mq2 DV	8.78522e-08	70.9842	2.40706e+07	1.74751e+07	4.16151e+06	2.99666e+07	5.22829e+07	2.11279e+06	9.49773e+06	4.43722e+06	1.54866e+06	1.30552e+06	305581	2.07664e+06	1.07519e+06	624407	721348	1.35058e+06	1.39006e+06	2.52859e+07	6.25434e+06	513195	8.72301e+06	2.54044e+07	317783	1.11276e+06	808286	71012.8	76867.8	13897.1	240635	81975.8	45501.4	22954.5
2874	55.9282	3	619.005	1853.99	0.000138915	0.0749276	2.52816	ITYFWIKEQIEKEK		F6HTR2	Putative uncharacterized protein OS=Vitis vinifera GN=VIT_14s0030g02180 PE=4 SV=1 - [F6HTR2_VITVI]	False	39.0455	Mq2 PP	Mq2 DV	8.78522e-08	70.9842	2.40706e+07	1.74751e+07	4.16151e+06	2.99666e+07	5.22829e+07	2.11279e+06	9.49773e+06	4.43722e+06	1.54866e+06	1.30552e+06	305581	2.07664e+06	1.07519e+06	624407	721348	1.35058e+06	1.39006e+06	2.52859e+07	6.25434e+06	513195	8.72301e+06	2.54044e+07	317783	1.11276e+06	808286	71012.8	76867.8	13897.1	240635	81975.8	45501.4	22954.5
2874	55.9282	3	619.005	1853.99	0.000136754	0.0737619	4.32519	ITYFWIKEQIEKEK		F6HTR2	Putative uncharacterized protein OS=Vitis vinifera GN=VIT_14s0030g02180 PE=4 SV=1 - [F6HTR2_VITVI]	False	39.0455	Mq2 PP	Mq2 DV	8.78522e-08	70.9842	2.40706e+07	1.74751e+07	4.16151e+06	2.99666e+07	5.22829e+07	2.11279e+06	9.49773e+06	4.43722e+06	1.54866e+06	1.30552e+06	305581	2.07664e+06	1.07519e+06	624407	721348	1.35058e+06	1.39006e+06	2.52859e+07	6.25434e+06	513195	8.72301e+06	2.54044e+07	317783	1.11276e+06	808286	71012.8	76867.8	13897.1	240635	81975.8	45501.4	22954.5
3011	52.5513	3	691.33	2070.97	0.000170542	0.0823487	4.38633	ALTSTDKFEMWGDGLQTR	[10] Oxidation (M)	F6HTR2	Putative uncharacterized protein OS=Vitis vinifera GN=VIT_14s0030g02180 PE=4 SV=1 - [F6HTR2_VITVI]	False	25.8806	Mq2 PP	M53 M	7.14599e-05	132.335	3.01266e+06	7.37087e+06	2.46447e+06	2.66366e+07	1.93716e+07	8.71233e+06	5.7979e+06	5.37684e+06	1.99203e+06	6.45145e+06	811649	2.65236e+06	1.05444e+06	1.01781e+06	1.38958e+06	580957	1.15309e+06	3.16477e+06	2.63803e+06	303917	7.75369e+06	9.41271e+06	1.31041e+06	679288	979446	91343.2	379856	36911.8	307347	80393.4	74169	44218.7
3011	52.5513	3	691.33	2070.97	0.000175288	0.0846405	4.03894	ALTSTDKFEMWGDGLQTR	[10] Oxidation (M)	F6HTR2	Putative uncharacterized protein OS=Vitis vinifera GN=VIT_14s0030g02180 PE=4 SV=1 - [F6HTR2_VITVI]	False	25.8806	Mq2 PP	M53 M	7.14599e-05	132.335	3.01266e+06	7.37087e+06	2.46447e+06	2.66366e+07	1.93716e+07	8.71233e+06	5.7979e+06	5.37684e+06	1.99203e+06	6.45145e+06	811649	2.65236e+06	1.05444e+06	1.01781e+06	1.38958e+06	580957	1.15309e+06	3.16477e+06	2.63803e+06	303917	7.75369e+06	9.41271e+06	1.31041e+06	679288	979446	91343.2	379856	36911.8	307347	80393.4	74169	44218.7
3011	52.5513	3	691.33	2070.97	0.00017319	0.0836276	5.03341	ALTSTDKFEMWGDGLQTR	[10] Oxidation (M)	F6HTR2	Putative uncharacterized protein OS=Vitis vinifera GN=VIT_14s0030g02180 PE=4 SV=1 - [F6HTR2_VITVI]	False	25.8806	Mq2 PP	M53 M	7.14599e-05	132.335	3.01266e+06	7.37087e+06	2.46447e+06	2.66366e+07	1.93716e+07	8.71233e+06	5.7979e+06	5.37684e+06	1.99203e+06	6.45145e+06	811649	2.65236e+06	1.05444e+06	1.01781e+06	1.38958e+06	580957	1.15309e+06	3.16477e+06	2.63803e+06	303917	7.75369e+06	9.41271e+06	1.31041e+06	679288	979446	91343.2	379856	36911.8	307347	80393.4	74169	44218.7
3011	52.5513	3	691.33	2070.97	0.000169563	0.0818763	4.42325	ALTSTDKFEMWGDGLQTR	[10] Oxidation (M)	F6HTR2	Putative uncharacterized protein OS=Vitis vinifera GN=VIT_14s0030g02180 PE=4 SV=1 - [F6HTR2_VITVI]	False	25.8806	Mq2 PP	M53 M	7.14599e-05	132.335	3.01266e+06	7.37087e+06	2.46447e+06	2.66366e+07	1.93716e+07	8.71233e+06	5.7979e+06	5.37684e+06	1.99203e+06	6.45145e+06	811649	2.65236e+06	1.05444e+06	1.01781e+06	1.38958e+06	580957	1.15309e+06	3.16477e+06	2.63803e+06	303917	7.75369e+06	9.41271e+06	1.31041e+06	679288	979446	91343.2	379856	36911.8	307347	80393.4	74169	44218.7
3011	52.5513	3	691.33	2070.97	0.000173979	0.0840085	3.52543	ALTSTDKFEMWGDGLQTR	[10] Oxidation (M)	F6HTR2	Putative uncharacterized protein OS=Vitis vinifera GN=VIT_14s0030g02180 PE=4 SV=1 - [F6HTR2_VITVI]	False	25.8806	Mq2 PP	M53 M	7.14599e-05	132.335	3.01266e+06	7.37087e+06	2.46447e+06	2.66366e+07	1.93716e+07	8.71233e+06	5.7979e+06	5.37684e+06	1.99203e+06	6.45145e+06	811649	2.65236e+06	1.05444e+06	1.01781e+06	1.38958e+06	580957	1.15309e+06	3.16477e+06	2.63803e+06	303917	7.75369e+06	9.41271e+06	1.31041e+06	679288	979446	91343.2	379856	36911.8	307347	80393.4	74169	44218.7
3011	52.5513	3	691.33	2070.97	0.000170719	0.0824344	4.08802	ALTSTDKFEMWGDGLQTR	[10] Oxidation (M)	F6HTR2	Putative uncharacterized protein OS=Vitis vinifera GN=VIT_14s0030g02180 PE=4 SV=1 - [F6HTR2_VITVI]	False	25.8806	Mq2 PP	M53 M	7.14599e-05	132.335	3.01266e+06	7.37087e+06	2.46447e+06	2.66366e+07	1.93716e+07	8.71233e+06	5.7979e+06	5.37684e+06	1.99203e+06	6.45145e+06	811649	2.65236e+06	1.05444e+06	1.01781e+06	1.38958e+06	580957	1.15309e+06	3.16477e+06	2.63803e+06	303917	7.75369e+06	9.41271e+06	1.31041e+06	679288	979446	91343.2	379856	36911.8	307347	80393.4	74169	44218.7
3011	52.5513	3	691.33	2070.97	0.000177108	0.0855195	3.28105	ALTSTDKFEMWGDGLQTR	[10] Oxidation (M)	F6HTR2	Putative uncharacterized protein OS=Vitis vinifera GN=VIT_14s0030g02180 PE=4 SV=1 - [F6HTR2_VITVI]	False	25.8806	Mq2 PP	M53 M	7.14599e-05	132.335	3.01266e+06	7.37087e+06	2.46447e+06	2.66366e+07	1.93716e+07	8.71233e+06	5.7979e+06	5.37684e+06	1.99203e+06	6.45145e+06	811649	2.65236e+06	1.05444e+06	1.01781e+06	1.38958e+06	580957	1.15309e+06	3.16477e+06	2.63803e+06	303917	7.75369e+06	9.41271e+06	1.31041e+06	679288	979446	91343.2	379856	36911.8	307347	80393.4	74169	44218.7
3011	52.5513	3	691.33	2070.97	0.000172926	0.0835003	3.99122	ALTSTDKFEMWGDGLQTR	[10] Oxidation (M)	F6HTR2	Putative uncharacterized protein OS=Vitis vinifera GN=VIT_14s0030g02180 PE=4 SV=1 - [F6HTR2_VITVI]	False	25.8806	Mq2 PP	M53 M	7.14599e-05	132.335	3.01266e+06	7.37087e+06	2.46447e+06	2.66366e+07	1.93716e+07	8.71233e+06	5.7979e+06	5.37684e+06	1.99203e+06	6.45145e+06	811649	2.65236e+06	1.05444e+06	1.01781e+06	1.38958e+06	580957	1.15309e+06	3.16477e+06	2.63803e+06	303917	7.75369e+06	9.41271e+06	1.31041e+06	679288	979446	91343.2	379856	36911.8	307347	80393.4	74169	44218.7
3011	52.5513	3	691.33	2070.97	0.000173366	0.0837123	1.94246	ALTSTDKFEMWGDGLQTR	[10] Oxidation (M)	F6HTR2	Putative uncharacterized protein OS=Vitis vinifera GN=VIT_14s0030g02180 PE=4 SV=1 - [F6HTR2_VITVI]	False	25.8806	Mq2 PP	M53 M	7.14599e-05	132.335	3.01266e+06	7.37087e+06	2.46447e+06	2.66366e+07	1.93716e+07	8.71233e+06	5.7979e+06	5.37684e+06	1.99203e+06	6.45145e+06	811649	2.65236e+06	1.05444e+06	1.01781e+06	1.38958e+06	580957	1.15309e+06	3.16477e+06	2.63803e+06	303917	7.75369e+06	9.41271e+06	1.31041e+06	679288	979446	91343.2	379856	36911.8	307347	80393.4	74169	44218.7
3115	55.0447	3	576.329	1725.96	0.000485712	0.281415	3.33412	ISITGAGGFIASHIARR		F6HTR2	Putative uncharacterized protein OS=Vitis vinifera GN=VIT_14s0030g02180 PE=4 SV=1 - [F6HTR2_VITVI]	False	2399.19	Mq2 GS	Mq2 DV	0.00175701	162.769	1.47428e+07	1.68744e+07	22369.7	5.42688e+06	1.63617e+06	6682.24	128583	25782.4	19073.1	1789.63	30386.1	520063	0	22013.1	24184.8	403.014	62639.7	1.54871e+07	6.03934e+06	2758.62	1.57972e+06	795017	1005.07	15065	4696.53	874.585	105.372	1381.89	60263.2	0	1604.12	769.599
3115	55.0447	3	576.329	1725.96	0.000485605	0.281353	3.39293	ISITGAGGFIASHIARR		F6HTR2	Putative uncharacterized protein OS=Vitis vinifera GN=VIT_14s0030g02180 PE=4 SV=1 - [F6HTR2_VITVI]	False	2399.19	Mq2 GS	Mq2 DV	0.00175701	162.769	1.47428e+07	1.68744e+07	22369.7	5.42688e+06	1.63617e+06	6682.24	128583	25782.4	19073.1	1789.63	30386.1	520063	0	22013.1	24184.8	403.014	62639.7	1.54871e+07	6.03934e+06	2758.62	1.57972e+06	795017	1005.07	15065	4696.53	874.585	105.372	1381.89	60263.2	0	1604.12	769.599
3115	55.0447	3	576.329	1725.96	0.000487425	0.282407	3.32082	ISITGAGGFIASHIARR		F6HTR2	Putative uncharacterized protein OS=Vitis vinifera GN=VIT_14s0030g02180 PE=4 SV=1 - [F6HTR2_VITVI]	False	2399.19	Mq2 GS	Mq2 DV	0.00175701	162.769	1.47428e+07	1.68744e+07	22369.7	5.42688e+06	1.63617e+06	6682.24	128583	25782.4	19073.1	1789.63	30386.1	520063	0	22013.1	24184.8	403.014	62639.7	1.54871e+07	6.03934e+06	2758.62	1.57972e+06	795017	1005.07	15065	4696.53	874.585	105.372	1381.89	60263.2	0	1604.12	769.599
3115	55.0447	3	576.329	1725.96	0.00048657	0.281912	3.15448	ISITGAGGFIASHIARR		F6HTR2	Putative uncharacterized protein OS=Vitis vinifera GN=VIT_14s0030g02180 PE=4 SV=1 - [F6HTR2_VITVI]	False	2399.19	Mq2 GS	Mq2 DV	0.00175701	162.769	1.47428e+07	1.68744e+07	22369.7	5.42688e+06	1.63617e+06	6682.24	128583	25782.4	19073.1	1789.63	30386.1	520063	0	22013.1	24184.8	403.014	62639.7	1.54871e+07	6.03934e+06	2758.62	1.57972e+06	795017	1005.07	15065	4696.53	874.585	105.372	1381.89	60263.2	0	1604.12	769.599
3115	55.0447	3	576.329	1725.96	0.000486141	0.281664	2.8732	ISITGAGGFIASHIARR		F6HTR2	Putative uncharacterized protein OS=Vitis vinifera GN=VIT_14s0030g02180 PE=4 SV=1 - [F6HTR2_VITVI]	False	2399.19	Mq2 GS	Mq2 DV	0.00175701	162.769	1.47428e+07	1.68744e+07	22369.7	5.42688e+06	1.63617e+06	6682.24	128583	25782.4	19073.1	1789.63	30386.1	520063	0	22013.1	24184.8	403.014	62639.7	1.54871e+07	6.03934e+06	2758.62	1.57972e+06	795017	1005.07	15065	4696.53	874.585	105.372	1381.89	60263.2	0	1604.12	769.599
3115	55.0447	3	576.329	1725.96	0.000484205	0.280542	3.18456	ISITGAGGFIASHIARR		F6HTR2	Putative uncharacterized protein OS=Vitis vinifera GN=VIT_14s0030g02180 PE=4 SV=1 - [F6HTR2_VITVI]	False	2399.19	Mq2 GS	Mq2 DV	0.00175701	162.769	1.47428e+07	1.68744e+07	22369.7	5.42688e+06	1.63617e+06	6682.24	128583	25782.4	19073.1	1789.63	30386.1	520063	0	22013.1	24184.8	403.014	62639.7	1.54871e+07	6.03934e+06	2758.62	1.57972e+06	795017	1005.07	15065	4696.53	874.585	105.372	1381.89	60263.2	0	1604.12	769.599
3115	55.0447	3	576.329	1725.96	0.000486463	0.28185	3.56917	ISITGAGGFIASHIARR		F6HTR2	Putative uncharacterized protein OS=Vitis vinifera GN=VIT_14s0030g02180 PE=4 SV=1 - [F6HTR2_VITVI]	False	2399.19	Mq2 GS	Mq2 DV	0.00175701	162.769	1.47428e+07	1.68744e+07	22369.7	5.42688e+06	1.63617e+06	6682.24	128583	25782.4	19073.1	1789.63	30386.1	520063	0	22013.1	24184.8	403.014	62639.7	1.54871e+07	6.03934e+06	2758.62	1.57972e+06	795017	1005.07	15065	4696.53	874.585	105.372	1381.89	60263.2	0	1604.12	769.599
3115	55.0447	3	576.329	1725.96	0.000486784	0.282036	3.17728	ISITGAGGFIASHIARR		F6HTR2	Putative uncharacterized protein OS=Vitis vinifera GN=VIT_14s0030g02180 PE=4 SV=1 - [F6HTR2_VITVI]	False	2399.19	Mq2 GS	Mq2 DV	0.00175701	162.769	1.47428e+07	1.68744e+07	22369.7	5.42688e+06	1.63617e+06	6682.24	128583	25782.4	19073.1	1789.63	30386.1	520063	0	22013.1	24184.8	403.014	62639.7	1.54871e+07	6.03934e+06	2758.62	1.57972e+06	795017	1005.07	15065	4696.53	874.585	105.372	1381.89	60263.2	0	1604.12	769.599
3115	55.0447	3	576.329	1725.96	0.000486998	0.28216	3.78473	ISITGAGGFIASHIARR		F6HTR2	Putative uncharacterized protein OS=Vitis vinifera GN=VIT_14s0030g02180 PE=4 SV=1 - [F6HTR2_VITVI]	False	2399.19	Mq2 GS	Mq2 DV	0.00175701	162.769	1.47428e+07	1.68744e+07	22369.7	5.42688e+06	1.63617e+06	6682.24	128583	25782.4	19073.1	1789.63	30386.1	520063	0	22013.1	24184.8	403.014	62639.7	1.54871e+07	6.03934e+06	2758.62	1.57972e+06	795017	1005.07	15065	4696.53	874.585	105.372	1381.89	60263.2	0	1604.12	769.599
3115	55.0447	3	576.329	1725.96	0.000487211	0.282284	2.84687	ISITGAGGFIASHIARR		F6HTR2	Putative uncharacterized protein OS=Vitis vinifera GN=VIT_14s0030g02180 PE=4 SV=1 - [F6HTR2_VITVI]	False	2399.19	Mq2 GS	Mq2 DV	0.00175701	162.769	1.47428e+07	1.68744e+07	22369.7	5.42688e+06	1.63617e+06	6682.24	128583	25782.4	19073.1	1789.63	30386.1	520063	0	22013.1	24184.8	403.014	62639.7	1.54871e+07	6.03934e+06	2758.62	1.57972e+06	795017	1005.07	15065	4696.53	874.585	105.372	1381.89	60263.2	0	1604.12	769.599
3115	55.0447	3	576.329	1725.96	0.000488065	0.282778	2.8254	ISITGAGGFIASHIARR		F6HTR2	Putative uncharacterized protein OS=Vitis vinifera GN=VIT_14s0030g02180 PE=4 SV=1 - [F6HTR2_VITVI]	False	2399.19	Mq2 GS	Mq2 DV	0.00175701	162.769	1.47428e+07	1.68744e+07	22369.7	5.42688e+06	1.63617e+06	6682.24	128583	25782.4	19073.1	1789.63	30386.1	520063	0	22013.1	24184.8	403.014	62639.7	1.54871e+07	6.03934e+06	2758.62	1.57972e+06	795017	1005.07	15065	4696.53	874.585	105.372	1381.89	60263.2	0	1604.12	769.599
3115	55.0447	3	576.329	1725.96	0.000486891	0.282098	3.51653	ISITGAGGFIASHIARR		F6HTR2	Putative uncharacterized protein OS=Vitis vinifera GN=VIT_14s0030g02180 PE=4 SV=1 - [F6HTR2_VITVI]	False	2399.19	Mq2 GS	Mq2 DV	0.00175701	162.769	1.47428e+07	1.68744e+07	22369.7	5.42688e+06	1.63617e+06	6682.24	128583	25782.4	19073.1	1789.63	30386.1	520063	0	22013.1	24184.8	403.014	62639.7	1.54871e+07	6.03934e+06	2758.62	1.57972e+06	795017	1005.07	15065	4696.53	874.585	105.372	1381.89	60263.2	0	1604.12	769.599
3115	55.0447	3	576.329	1725.96	0.000487318	0.282346	2.55517	ISITGAGGFIASHIARR		F6HTR2	Putative uncharacterized protein OS=Vitis vinifera GN=VIT_14s0030g02180 PE=4 SV=1 - [F6HTR2_VITVI]	False	2399.19	Mq2 GS	Mq2 DV	0.00175701	162.769	1.47428e+07	1.68744e+07	22369.7	5.42688e+06	1.63617e+06	6682.24	128583	25782.4	19073.1	1789.63	30386.1	520063	0	22013.1	24184.8	403.014	62639.7	1.54871e+07	6.03934e+06	2758.62	1.57972e+06	795017	1005.07	15065	4696.53	874.585	105.372	1381.89	60263.2	0	1604.12	769.599
3115	55.0447	3	576.329	1725.96	0.000490398	0.28413	2.82106	ISITGAGGFIASHIARR		F6HTR2	Putative uncharacterized protein OS=Vitis vinifera GN=VIT_14s0030g02180 PE=4 SV=1 - [F6HTR2_VITVI]	False	2399.19	Mq2 GS	Mq2 DV	0.00175701	162.769	1.47428e+07	1.68744e+07	22369.7	5.42688e+06	1.63617e+06	6682.24	128583	25782.4	19073.1	1789.63	30386.1	520063	0	22013.1	24184.8	403.014	62639.7	1.54871e+07	6.03934e+06	2758.62	1.57972e+06	795017	1005.07	15065	4696.53	874.585	105.372	1381.89	60263.2	0	1604.12	769.599
3115	55.0447	3	576.329	1725.96	0.000486249	0.281726	2.73924	ISITGAGGFIASHIARR		F6HTR2	Putative uncharacterized protein OS=Vitis vinifera GN=VIT_14s0030g02180 PE=4 SV=1 - [F6HTR2_VITVI]	False	2399.19	Mq2 GS	Mq2 DV	0.00175701	162.769	1.47428e+07	1.68744e+07	22369.7	5.42688e+06	1.63617e+06	6682.24	128583	25782.4	19073.1	1789.63	30386.1	520063	0	22013.1	24184.8	403.014	62639.7	1.54871e+07	6.03934e+06	2758.62	1.57972e+06	795017	1005.07	15065	4696.53	874.585	105.372	1381.89	60263.2	0	1604.12	769.599
3115	55.0447	3	576.329	1725.96	0.000488171	0.28284	2.64861	ISITGAGGFIASHIARR		F6HTR2	Putative uncharacterized protein OS=Vitis vinifera GN=VIT_14s0030g02180 PE=4 SV=1 - [F6HTR2_VITVI]	False	2399.19	Mq2 GS	Mq2 DV	0.00175701	162.769	1.47428e+07	1.68744e+07	22369.7	5.42688e+06	1.63617e+06	6682.24	128583	25782.4	19073.1	1789.63	30386.1	520063	0	22013.1	24184.8	403.014	62639.7	1.54871e+07	6.03934e+06	2758.62	1.57972e+06	795017	1005.07	15065	4696.53	874.585	105.372	1381.89	60263.2	0	1604.12	769.599
3115	55.0447	3	576.329	1725.96	0.000487105	0.282222	3.36016	ISITGAGGFIASHIARR		F6HTR2	Putative uncharacterized protein OS=Vitis vinifera GN=VIT_14s0030g02180 PE=4 SV=1 - [F6HTR2_VITVI]	False	2399.19	Mq2 GS	Mq2 DV	0.00175701	162.769	1.47428e+07	1.68744e+07	22369.7	5.42688e+06	1.63617e+06	6682.24	128583	25782.4	19073.1	1789.63	30386.1	520063	0	22013.1	24184.8	403.014	62639.7	1.54871e+07	6.03934e+06	2758.62	1.57972e+06	795017	1005.07	15065	4696.53	874.585	105.372	1381.89	60263.2	0	1604.12	769.599
3115	55.0447	3	576.329	1725.96	0.000488278	0.282901	2.86189	ISITGAGGFIASHIARR		F6HTR2	Putative uncharacterized protein OS=Vitis vinifera GN=VIT_14s0030g02180 PE=4 SV=1 - [F6HTR2_VITVI]	False	2399.19	Mq2 GS	Mq2 DV	0.00175701	162.769	1.47428e+07	1.68744e+07	22369.7	5.42688e+06	1.63617e+06	6682.24	128583	25782.4	19073.1	1789.63	30386.1	520063	0	22013.1	24184.8	403.014	62639.7	1.54871e+07	6.03934e+06	2758.62	1.57972e+06	795017	1005.07	15065	4696.53	874.585	105.372	1381.89	60263.2	0	1604.12	769.599
3115	55.0447	3	576.329	1725.96	0.000486034	0.281602	2.76732	ISITGAGGFIASHIARR		F6HTR2	Putative uncharacterized protein OS=Vitis vinifera GN=VIT_14s0030g02180 PE=4 SV=1 - [F6HTR2_VITVI]	False	2399.19	Mq2 GS	Mq2 DV	0.00175701	162.769	1.47428e+07	1.68744e+07	22369.7	5.42688e+06	1.63617e+06	6682.24	128583	25782.4	19073.1	1789.63	30386.1	520063	0	22013.1	24184.8	403.014	62639.7	1.54871e+07	6.03934e+06	2758.62	1.57972e+06	795017	1005.07	15065	4696.53	874.585	105.372	1381.89	60263.2	0	1604.12	769.599
3118	30.2827	2	460.24	918.465	0.00170678	1.8583	2.4054	LGWAPTMK	[7] Oxidation (M)	F6HTR2	Putative uncharacterized protein OS=Vitis vinifera GN=VIT_14s0030g02180 PE=4 SV=1 - [F6HTR2_VITVI]	True	13.3016	Mq2 PP	M53 M	8.37072e-09	66.5822	3.66601e+06	7.0123e+06	1.36087e+07	1.16594e+07	1.28385e+07	3.94664e+06	4.62178e+06	3.68474e+06	1.03538e+07	1.03364e+07	7.39833e+06	2.31091e+06	5.02365e+06	3.83408e+06	2.54413e+06	5.55224e+06	1.45875e+06	3.85111e+06	2.5097e+06	1.67822e+06	3.39395e+06	6.23825e+06	593609	541493	671213	474765	608597	336458	267780	383017	279395	80958.4
3118	30.2827	2	460.24	918.465	0.00170625	1.85772	2.35309	LGWAPTMK	[7] Oxidation (M)	F6HTR2	Putative uncharacterized protein OS=Vitis vinifera GN=VIT_14s0030g02180 PE=4 SV=1 - [F6HTR2_VITVI]	True	13.3016	Mq2 PP	M53 M	8.37072e-09	66.5822	3.66601e+06	7.0123e+06	1.36087e+07	1.16594e+07	1.28385e+07	3.94664e+06	4.62178e+06	3.68474e+06	1.03538e+07	1.03364e+07	7.39833e+06	2.31091e+06	5.02365e+06	3.83408e+06	2.54413e+06	5.55224e+06	1.45875e+06	3.85111e+06	2.5097e+06	1.67822e+06	3.39395e+06	6.23825e+06	593609	541493	671213	474765	608597	336458	267780	383017	279395	80958.4
3118	30.2827	2	460.24	918.465	0.00170799	1.85961	2.34175	LGWAPTMK	[7] Oxidation (M)	F6HTR2	Putative uncharacterized protein OS=Vitis vinifera GN=VIT_14s0030g02180 PE=4 SV=1 - [F6HTR2_VITVI]	True	13.3016	Mq2 PP	M53 M	8.37072e-09	66.5822	3.66601e+06	7.0123e+06	1.36087e+07	1.16594e+07	1.28385e+07	3.94664e+06	4.62178e+06	3.68474e+06	1.03538e+07	1.03364e+07	7.39833e+06	2.31091e+06	5.02365e+06	3.83408e+06	2.54413e+06	5.55224e+06	1.45875e+06	3.85111e+06	2.5097e+06	1.67822e+06	3.39395e+06	6.23825e+06	593609	541493	671213	474765	608597	336458	267780	383017	279395	80958.4
3118	30.2827	2	460.24	918.465	0.00170745	1.85903	2.63945	LGWAPTMK	[7] Oxidation (M)	F6HTR2	Putative uncharacterized protein OS=Vitis vinifera GN=VIT_14s0030g02180 PE=4 SV=1 - [F6HTR2_VITVI]	True	13.3016	Mq2 PP	M53 M	8.37072e-09	66.5822	3.66601e+06	7.0123e+06	1.36087e+07	1.16594e+07	1.28385e+07	3.94664e+06	4.62178e+06	3.68474e+06	1.03538e+07	1.03364e+07	7.39833e+06	2.31091e+06	5.02365e+06	3.83408e+06	2.54413e+06	5.55224e+06	1.45875e+06	3.85111e+06	2.5097e+06	1.67822e+06	3.39395e+06	6.23825e+06	593609	541493	671213	474765	608597	336458	267780	383017	279395	80958.4
3118	30.2827	2	460.24	918.465	0.00170705	1.85859	2.31045	LGWAPTMK	[7] Oxidation (M)	F6HTR2	Putative uncharacterized protein OS=Vitis vinifera GN=VIT_14s0030g02180 PE=4 SV=1 - [F6HTR2_VITVI]	True	13.3016	Mq2 PP	M53 M	8.37072e-09	66.5822	3.66601e+06	7.0123e+06	1.36087e+07	1.16594e+07	1.28385e+07	3.94664e+06	4.62178e+06	3.68474e+06	1.03538e+07	1.03364e+07	7.39833e+06	2.31091e+06	5.02365e+06	3.83408e+06	2.54413e+06	5.55224e+06	1.45875e+06	3.85111e+06	2.5097e+06	1.67822e+06	3.39395e+06	6.23825e+06	593609	541493	671213	474765	608597	336458	267780	383017	279395	80958.4
3118	30.2827	2	460.24	918.465	0.00170658	1.85808	2.34179	LGWAPTMK	[7] Oxidation (M)	F6HTR2	Putative uncharacterized protein OS=Vitis vinifera GN=VIT_14s0030g02180 PE=4 SV=1 - [F6HTR2_VITVI]	True	13.3016	Mq2 PP	M53 M	8.37072e-09	66.5822	3.66601e+06	7.0123e+06	1.36087e+07	1.16594e+07	1.28385e+07	3.94664e+06	4.62178e+06	3.68474e+06	1.03538e+07	1.03364e+07	7.39833e+06	2.31091e+06	5.02365e+06	3.83408e+06	2.54413e+06	5.55224e+06	1.45875e+06	3.85111e+06	2.5097e+06	1.67822e+06	3.39395e+06	6.23825e+06	593609	541493	671213	474765	608597	336458	267780	383017	279395	80958.4
3118	30.2827	2	460.24	918.465	0.00170886	1.86056	2.49513	LGWAPTMK	[7] Oxidation (M)	F6HTR2	Putative uncharacterized protein OS=Vitis vinifera GN=VIT_14s0030g02180 PE=4 SV=1 - [F6HTR2_VITVI]	True	13.3016	Mq2 PP	M53 M	8.37072e-09	66.5822	3.66601e+06	7.0123e+06	1.36087e+07	1.16594e+07	1.28385e+07	3.94664e+06	4.62178e+06	3.68474e+06	1.03538e+07	1.03364e+07	7.39833e+06	2.31091e+06	5.02365e+06	3.83408e+06	2.54413e+06	5.55224e+06	1.45875e+06	3.85111e+06	2.5097e+06	1.67822e+06	3.39395e+06	6.23825e+06	593609	541493	671213	474765	608597	336458	267780	383017	279395	80958.4
3118	30.2827	2	460.24	918.465	0.00170651	1.85801	2.35081	LGWAPTMK	[7] Oxidation (M)	F6HTR2	Putative uncharacterized protein OS=Vitis vinifera GN=VIT_14s0030g02180 PE=4 SV=1 - [F6HTR2_VITVI]	True	13.3016	Mq2 PP	M53 M	8.37072e-09	66.5822	3.66601e+06	7.0123e+06	1.36087e+07	1.16594e+07	1.28385e+07	3.94664e+06	4.62178e+06	3.68474e+06	1.03538e+07	1.03364e+07	7.39833e+06	2.31091e+06	5.02365e+06	3.83408e+06	2.54413e+06	5.55224e+06	1.45875e+06	3.85111e+06	2.5097e+06	1.67822e+06	3.39395e+06	6.23825e+06	593609	541493	671213	474765	608597	336458	267780	383017	279395	80958.4
3118	30.2827	2	460.24	918.465	0.00170772	1.85932	2.21957	LGWAPTMK	[7] Oxidation (M)	F6HTR2	Putative uncharacterized protein OS=Vitis vinifera GN=VIT_14s0030g02180 PE=4 SV=1 - [F6HTR2_VITVI]	True	13.3016	Mq2 PP	M53 M	8.37072e-09	66.5822	3.66601e+06	7.0123e+06	1.36087e+07	1.16594e+07	1.28385e+07	3.94664e+06	4.62178e+06	3.68474e+06	1.03538e+07	1.03364e+07	7.39833e+06	2.31091e+06	5.02365e+06	3.83408e+06	2.54413e+06	5.55224e+06	1.45875e+06	3.85111e+06	2.5097e+06	1.67822e+06	3.39395e+06	6.23825e+06	593609	541493	671213	474765	608597	336458	267780	383017	279395	80958.4
3118	30.2827	2	460.24	918.465	0.00170879	1.86049	2.34338	LGWAPTMK	[7] Oxidation (M)	F6HTR2	Putative uncharacterized protein OS=Vitis vinifera GN=VIT_14s0030g02180 PE=4 SV=1 - [F6HTR2_VITVI]	True	13.3016	Mq2 PP	M53 M	8.37072e-09	66.5822	3.66601e+06	7.0123e+06	1.36087e+07	1.16594e+07	1.28385e+07	3.94664e+06	4.62178e+06	3.68474e+06	1.03538e+07	1.03364e+07	7.39833e+06	2.31091e+06	5.02365e+06	3.83408e+06	2.54413e+06	5.55224e+06	1.45875e+06	3.85111e+06	2.5097e+06	1.67822e+06	3.39395e+06	6.23825e+06	593609	541493	671213	474765	608597	336458	267780	383017	279395	80958.4
3118	30.2827	2	460.24	918.465	0.00170725	1.85881	2.23405	LGWAPTMK	[7] Oxidation (M)	F6HTR2	Putative uncharacterized protein OS=Vitis vinifera GN=VIT_14s0030g02180 PE=4 SV=1 - [F6HTR2_VITVI]	True	13.3016	Mq2 PP	M53 M	8.37072e-09	66.5822	3.66601e+06	7.0123e+06	1.36087e+07	1.16594e+07	1.28385e+07	3.94664e+06	4.62178e+06	3.68474e+06	1.03538e+07	1.03364e+07	7.39833e+06	2.31091e+06	5.02365e+06	3.83408e+06	2.54413e+06	5.55224e+06	1.45875e+06	3.85111e+06	2.5097e+06	1.67822e+06	3.39395e+06	6.23825e+06	593609	541493	671213	474765	608597	336458	267780	383017	279395	80958.4
3118	30.2827	2	460.24	918.465	0.00170732	1.85888	2.31559	LGWAPTMK	[7] Oxidation (M)	F6HTR2	Putative uncharacterized protein OS=Vitis vinifera GN=VIT_14s0030g02180 PE=4 SV=1 - [F6HTR2_VITVI]	True	13.3016	Mq2 PP	M53 M	8.37072e-09	66.5822	3.66601e+06	7.0123e+06	1.36087e+07	1.16594e+07	1.28385e+07	3.94664e+06	4.62178e+06	3.68474e+06	1.03538e+07	1.03364e+07	7.39833e+06	2.31091e+06	5.02365e+06	3.83408e+06	2.54413e+06	5.55224e+06	1.45875e+06	3.85111e+06	2.5097e+06	1.67822e+06	3.39395e+06	6.23825e+06	593609	541493	671213	474765	608597	336458	267780	383017	279395	80958.4
3118	30.2827	2	460.24	918.465	0.00170825	1.8599	2.40534	LGWAPTMK	[7] Oxidation (M)	F6HTR2	Putative uncharacterized protein OS=Vitis vinifera GN=VIT_14s0030g02180 PE=4 SV=1 - [F6HTR2_VITVI]	True	13.3016	Mq2 PP	M53 M	8.37072e-09	66.5822	3.66601e+06	7.0123e+06	1.36087e+07	1.16594e+07	1.28385e+07	3.94664e+06	4.62178e+06	3.68474e+06	1.03538e+07	1.03364e+07	7.39833e+06	2.31091e+06	5.02365e+06	3.83408e+06	2.54413e+06	5.55224e+06	1.45875e+06	3.85111e+06	2.5097e+06	1.67822e+06	3.39395e+06	6.23825e+06	593609	541493	671213	474765	608597	336458	267780	383017	279395	80958.4
3118	30.2827	2	460.24	918.465	0.00170765	1.85925	2.34949	LGWAPTMK	[7] Oxidation (M)	F6HTR2	Putative uncharacterized protein OS=Vitis vinifera GN=VIT_14s0030g02180 PE=4 SV=1 - [F6HTR2_VITVI]	True	13.3016	Mq2 PP	M53 M	8.37072e-09	66.5822	3.66601e+06	7.0123e+06	1.36087e+07	1.16594e+07	1.28385e+07	3.94664e+06	4.62178e+06	3.68474e+06	1.03538e+07	1.03364e+07	7.39833e+06	2.31091e+06	5.02365e+06	3.83408e+06	2.54413e+06	5.55224e+06	1.45875e+06	3.85111e+06	2.5097e+06	1.67822e+06	3.39395e+06	6.23825e+06	593609	541493	671213	474765	608597	336458	267780	383017	279395	80958.4
3118	30.2827	2	460.24	918.465	0.00170805	1.85969	2.3167	LGWAPTMK	[7] Oxidation (M)	F6HTR2	Putative uncharacterized protein OS=Vitis vinifera GN=VIT_14s0030g02180 PE=4 SV=1 - [F6HTR2_VITVI]	True	13.3016	Mq2 PP	M53 M	8.37072e-09	66.5822	3.66601e+06	7.0123e+06	1.36087e+07	1.16594e+07	1.28385e+07	3.94664e+06	4.62178e+06	3.68474e+06	1.03538e+07	1.03364e+07	7.39833e+06	2.31091e+06	5.02365e+06	3.83408e+06	2.54413e+06	5.55224e+06	1.45875e+06	3.85111e+06	2.5097e+06	1.67822e+06	3.39395e+06	6.23825e+06	593609	541493	671213	474765	608597	336458	267780	383017	279395	80958.4
3118	30.2827	2	460.24	918.465	0.00170999	1.86179	2.06137	LGWAPTMK	[7] Oxidation (M)	F6HTR2	Putative uncharacterized protein OS=Vitis vinifera GN=VIT_14s0030g02180 PE=4 SV=1 - [F6HTR2_VITVI]	True	13.3016	Mq2 PP	M53 M	8.37072e-09	66.5822	3.66601e+06	7.0123e+06	1.36087e+07	1.16594e+07	1.28385e+07	3.94664e+06	4.62178e+06	3.68474e+06	1.03538e+07	1.03364e+07	7.39833e+06	2.31091e+06	5.02365e+06	3.83408e+06	2.54413e+06	5.55224e+06	1.45875e+06	3.85111e+06	2.5097e+06	1.67822e+06	3.39395e+06	6.23825e+06	593609	541493	671213	474765	608597	336458	267780	383017	279395	80958.4
3118	30.2827	2	460.24	918.465	0.00170718	1.85874	2.4429	LGWAPTMK	[7] Oxidation (M)	F6HTR2	Putative uncharacterized protein OS=Vitis vinifera GN=VIT_14s0030g02180 PE=4 SV=1 - [F6HTR2_VITVI]	True	13.3016	Mq2 PP	M53 M	8.37072e-09	66.5822	3.66601e+06	7.0123e+06	1.36087e+07	1.16594e+07	1.28385e+07	3.94664e+06	4.62178e+06	3.68474e+06	1.03538e+07	1.03364e+07	7.39833e+06	2.31091e+06	5.02365e+06	3.83408e+06	2.54413e+06	5.55224e+06	1.45875e+06	3.85111e+06	2.5097e+06	1.67822e+06	3.39395e+06	6.23825e+06	593609	541493	671213	474765	608597	336458	267780	383017	279395	80958.4
3118	30.2827	2	460.24	918.465	0.00170551	1.85691	2.21996	LGWAPTMK	[7] Oxidation (M)	F6HTR2	Putative uncharacterized protein OS=Vitis vinifera GN=VIT_14s0030g02180 PE=4 SV=1 - [F6HTR2_VITVI]	True	13.3016	Mq2 PP	M53 M	8.37072e-09	66.5822	3.66601e+06	7.0123e+06	1.36087e+07	1.16594e+07	1.28385e+07	3.94664e+06	4.62178e+06	3.68474e+06	1.03538e+07	1.03364e+07	7.39833e+06	2.31091e+06	5.02365e+06	3.83408e+06	2.54413e+06	5.55224e+06	1.45875e+06	3.85111e+06	2.5097e+06	1.67822e+06	3.39395e+06	6.23825e+06	593609	541493	671213	474765	608597	336458	267780	383017	279395	80958.4
3118	30.2827	2	460.24	918.465	0.00170685	1.85837	2.42735	LGWAPTMK	[7] Oxidation (M)	F6HTR2	Putative uncharacterized protein OS=Vitis vinifera GN=VIT_14s0030g02180 PE=4 SV=1 - [F6HTR2_VITVI]	True	13.3016	Mq2 PP	M53 M	8.37072e-09	66.5822	3.66601e+06	7.0123e+06	1.36087e+07	1.16594e+07	1.28385e+07	3.94664e+06	4.62178e+06	3.68474e+06	1.03538e+07	1.03364e+07	7.39833e+06	2.31091e+06	5.02365e+06	3.83408e+06	2.54413e+06	5.55224e+06	1.45875e+06	3.85111e+06	2.5097e+06	1.67822e+06	3.39395e+06	6.23825e+06	593609	541493	671213	474765	608597	336458	267780	383017	279395	80958.4
3118	30.2827	2	460.24	918.465	0.00170322	1.85442	1.70844	LGWAPTMK	[7] Oxidation (M)	F6HTR2	Putative uncharacterized protein OS=Vitis vinifera GN=VIT_14s0030g02180 PE=4 SV=1 - [F6HTR2_VITVI]	True	13.3016	Mq2 PP	M53 M	8.37072e-09	66.5822	3.66601e+06	7.0123e+06	1.36087e+07	1.16594e+07	1.28385e+07	3.94664e+06	4.62178e+06	3.68474e+06	1.03538e+07	1.03364e+07	7.39833e+06	2.31091e+06	5.02365e+06	3.83408e+06	2.54413e+06	5.55224e+06	1.45875e+06	3.85111e+06	2.5097e+06	1.67822e+06	3.39395e+06	6.23825e+06	593609	541493	671213	474765	608597	336458	267780	383017	279395	80958.4
3118	30.2827	2	460.24	918.465	0.00170839	1.86005	2.32588	LGWAPTMK	[7] Oxidation (M)	F6HTR2	Putative uncharacterized protein OS=Vitis vinifera GN=VIT_14s0030g02180 PE=4 SV=1 - [F6HTR2_VITVI]	True	13.3016	Mq2 PP	M53 M	8.37072e-09	66.5822	3.66601e+06	7.0123e+06	1.36087e+07	1.16594e+07	1.28385e+07	3.94664e+06	4.62178e+06	3.68474e+06	1.03538e+07	1.03364e+07	7.39833e+06	2.31091e+06	5.02365e+06	3.83408e+06	2.54413e+06	5.55224e+06	1.45875e+06	3.85111e+06	2.5097e+06	1.67822e+06	3.39395e+06	6.23825e+06	593609	541493	671213	474765	608597	336458	267780	383017	279395	80958.4
3118	30.2827	2	460.24	918.465	0.00170919	1.86092	2.1932	LGWAPTMK	[7] Oxidation (M)	F6HTR2	Putative uncharacterized protein OS=Vitis vinifera GN=VIT_14s0030g02180 PE=4 SV=1 - [F6HTR2_VITVI]	True	13.3016	Mq2 PP	M53 M	8.37072e-09	66.5822	3.66601e+06	7.0123e+06	1.36087e+07	1.16594e+07	1.28385e+07	3.94664e+06	4.62178e+06	3.68474e+06	1.03538e+07	1.03364e+07	7.39833e+06	2.31091e+06	5.02365e+06	3.83408e+06	2.54413e+06	5.55224e+06	1.45875e+06	3.85111e+06	2.5097e+06	1.67822e+06	3.39395e+06	6.23825e+06	593609	541493	671213	474765	608597	336458	267780	383017	279395	80958.4
3118	30.2827	2	460.24	918.465	0.00170979	1.86158	2.10121	LGWAPTMK	[7] Oxidation (M)	F6HTR2	Putative uncharacterized protein OS=Vitis vinifera GN=VIT_14s0030g02180 PE=4 SV=1 - [F6HTR2_VITVI]	True	13.3016	Mq2 PP	M53 M	8.37072e-09	66.5822	3.66601e+06	7.0123e+06	1.36087e+07	1.16594e+07	1.28385e+07	3.94664e+06	4.62178e+06	3.68474e+06	1.03538e+07	1.03364e+07	7.39833e+06	2.31091e+06	5.02365e+06	3.83408e+06	2.54413e+06	5.55224e+06	1.45875e+06	3.85111e+06	2.5097e+06	1.67822e+06	3.39395e+06	6.23825e+06	593609	541493	671213	474765	608597	336458	267780	383017	279395	80958.4
3118	30.2827	2	460.24	918.465	0.00170832	1.85998	2.21989	LGWAPTMK	[7] Oxidation (M)	F6HTR2	Putative uncharacterized protein OS=Vitis vinifera GN=VIT_14s0030g02180 PE=4 SV=1 - [F6HTR2_VITVI]	True	13.3016	Mq2 PP	M53 M	8.37072e-09	66.5822	3.66601e+06	7.0123e+06	1.36087e+07	1.16594e+07	1.28385e+07	3.94664e+06	4.62178e+06	3.68474e+06	1.03538e+07	1.03364e+07	7.39833e+06	2.31091e+06	5.02365e+06	3.83408e+06	2.54413e+06	5.55224e+06	1.45875e+06	3.85111e+06	2.5097e+06	1.67822e+06	3.39395e+06	6.23825e+06	593609	541493	671213	474765	608597	336458	267780	383017	279395	80958.4
3118	30.2827	2	460.24	918.465	0.00170738	1.85896	2.15622	LGWAPTMK	[7] Oxidation (M)	F6HTR2	Putative uncharacterized protein OS=Vitis vinifera GN=VIT_14s0030g02180 PE=4 SV=1 - [F6HTR2_VITVI]	True	13.3016	Mq2 PP	M53 M	8.37072e-09	66.5822	3.66601e+06	7.0123e+06	1.36087e+07	1.16594e+07	1.28385e+07	3.94664e+06	4.62178e+06	3.68474e+06	1.03538e+07	1.03364e+07	7.39833e+06	2.31091e+06	5.02365e+06	3.83408e+06	2.54413e+06	5.55224e+06	1.45875e+06	3.85111e+06	2.5097e+06	1.67822e+06	3.39395e+06	6.23825e+06	593609	541493	671213	474765	608597	336458	267780	383017	279395	80958.4
3118	30.2827	2	460.24	918.465	0.00170926	1.861	2.13997	LGWAPTMK	[7] Oxidation (M)	F6HTR2	Putative uncharacterized protein OS=Vitis vinifera GN=VIT_14s0030g02180 PE=4 SV=1 - [F6HTR2_VITVI]	True	13.3016	Mq2 PP	M53 M	8.37072e-09	66.5822	3.66601e+06	7.0123e+06	1.36087e+07	1.16594e+07	1.28385e+07	3.94664e+06	4.62178e+06	3.68474e+06	1.03538e+07	1.03364e+07	7.39833e+06	2.31091e+06	5.02365e+06	3.83408e+06	2.54413e+06	5.55224e+06	1.45875e+06	3.85111e+06	2.5097e+06	1.67822e+06	3.39395e+06	6.23825e+06	593609	541493	671213	474765	608597	336458	267780	383017	279395	80958.4
3118	30.2827	2	460.24	918.465	0.00170819	1.85983	2.0855	LGWAPTMK	[7] Oxidation (M)	F6HTR2	Putative uncharacterized protein OS=Vitis vinifera GN=VIT_14s0030g02180 PE=4 SV=1 - [F6HTR2_VITVI]	True	13.3016	Mq2 PP	M53 M	8.37072e-09	66.5822	3.66601e+06	7.0123e+06	1.36087e+07	1.16594e+07	1.28385e+07	3.94664e+06	4.62178e+06	3.68474e+06	1.03538e+07	1.03364e+07	7.39833e+06	2.31091e+06	5.02365e+06	3.83408e+06	2.54413e+06	5.55224e+06	1.45875e+06	3.85111e+06	2.5097e+06	1.67822e+06	3.39395e+06	6.23825e+06	593609	541493	671213	474765	608597	336458	267780	383017	279395	80958.4
3118	30.2827	2	460.24	918.465	0.00170892	1.86063	2.41716	LGWAPTMK	[7] Oxidation (M)	F6HTR2	Putative uncharacterized protein OS=Vitis vinifera GN=VIT_14s0030g02180 PE=4 SV=1 - [F6HTR2_VITVI]	True	13.3016	Mq2 PP	M53 M	8.37072e-09	66.5822	3.66601e+06	7.0123e+06	1.36087e+07	1.16594e+07	1.28385e+07	3.94664e+06	4.62178e+06	3.68474e+06	1.03538e+07	1.03364e+07	7.39833e+06	2.31091e+06	5.02365e+06	3.83408e+06	2.54413e+06	5.55224e+06	1.45875e+06	3.85111e+06	2.5097e+06	1.67822e+06	3.39395e+06	6.23825e+06	593609	541493	671213	474765	608597	336458	267780	383017	279395	80958.4
3118	30.2827	2	460.24	918.465	0.00170992	1.86172	1.83133	LGWAPTMK	[7] Oxidation (M)	F6HTR2	Putative uncharacterized protein OS=Vitis vinifera GN=VIT_14s0030g02180 PE=4 SV=1 - [F6HTR2_VITVI]	True	13.3016	Mq2 PP	M53 M	8.37072e-09	66.5822	3.66601e+06	7.0123e+06	1.36087e+07	1.16594e+07	1.28385e+07	3.94664e+06	4.62178e+06	3.68474e+06	1.03538e+07	1.03364e+07	7.39833e+06	2.31091e+06	5.02365e+06	3.83408e+06	2.54413e+06	5.55224e+06	1.45875e+06	3.85111e+06	2.5097e+06	1.67822e+06	3.39395e+06	6.23825e+06	593609	541493	671213	474765	608597	336458	267780	383017	279395	80958.4
3118	30.2827	2	460.24	918.465	0.00170852	1.8602	2.34997	LGWAPTMK	[7] Oxidation (M)	F6HTR2	Putative uncharacterized protein OS=Vitis vinifera GN=VIT_14s0030g02180 PE=4 SV=1 - [F6HTR2_VITVI]	True	13.3016	Mq2 PP	M53 M	8.37072e-09	66.5822	3.66601e+06	7.0123e+06	1.36087e+07	1.16594e+07	1.28385e+07	3.94664e+06	4.62178e+06	3.68474e+06	1.03538e+07	1.03364e+07	7.39833e+06	2.31091e+06	5.02365e+06	3.83408e+06	2.54413e+06	5.55224e+06	1.45875e+06	3.85111e+06	2.5097e+06	1.67822e+06	3.39395e+06	6.23825e+06	593609	541493	671213	474765	608597	336458	267780	383017	279395	80958.4
3118	30.2827	2	460.24	918.465	0.00170792	1.85954	2.35319	LGWAPTMK	[7] Oxidation (M)	F6HTR2	Putative uncharacterized protein OS=Vitis vinifera GN=VIT_14s0030g02180 PE=4 SV=1 - [F6HTR2_VITVI]	True	13.3016	Mq2 PP	M53 M	8.37072e-09	66.5822	3.66601e+06	7.0123e+06	1.36087e+07	1.16594e+07	1.28385e+07	3.94664e+06	4.62178e+06	3.68474e+06	1.03538e+07	1.03364e+07	7.39833e+06	2.31091e+06	5.02365e+06	3.83408e+06	2.54413e+06	5.55224e+06	1.45875e+06	3.85111e+06	2.5097e+06	1.67822e+06	3.39395e+06	6.23825e+06	593609	541493	671213	474765	608597	336458	267780	383017	279395	80958.4
3118	30.2827	2	460.24	918.465	0.00170812	1.85976	2.18549	LGWAPTMK	[7] Oxidation (M)	F6HTR2	Putative uncharacterized protein OS=Vitis vinifera GN=VIT_14s0030g02180 PE=4 SV=1 - [F6HTR2_VITVI]	True	13.3016	Mq2 PP	M53 M	8.37072e-09	66.5822	3.66601e+06	7.0123e+06	1.36087e+07	1.16594e+07	1.28385e+07	3.94664e+06	4.62178e+06	3.68474e+06	1.03538e+07	1.03364e+07	7.39833e+06	2.31091e+06	5.02365e+06	3.83408e+06	2.54413e+06	5.55224e+06	1.45875e+06	3.85111e+06	2.5097e+06	1.67822e+06	3.39395e+06	6.23825e+06	593609	541493	671213	474765	608597	336458	267780	383017	279395	80958.4
3210	56.0061	2	733.864	1465.71	-2.63432e-05	-0.017973	3.82209	FHNIYGPFGTWK		F6HTR2	Putative uncharacterized protein OS=Vitis vinifera GN=VIT_14s0030g02180 PE=4 SV=1 - [F6HTR2_VITVI]	False	48.4025	Mq2 PP	Mq2 DV	5.55897e-08	70.6116	3.29659e+07	3.82767e+07	8.14394e+06	7.97518e+07	1.31699e+08	9.8128e+06	2.35173e+07	1.62121e+07	2.0917e+06	3.77088e+06	690318	4.93785e+06	3.94803e+06	4.8801e+06	3.12468e+06	8.66692e+06	6.75076e+06	3.46303e+07	1.36993e+07	1.00431e+06	2.32151e+07	6.39928e+07	1.47593e+06	2.75531e+06	2.95319e+06	95913.5	222026	31393.9	572182	301009	355619	99432.3
3210	56.0061	2	733.864	1465.71	-2.80289e-05	-0.019123	3.39769	FHNIYGPFGTWK		F6HTR2	Putative uncharacterized protein OS=Vitis vinifera GN=VIT_14s0030g02180 PE=4 SV=1 - [F6HTR2_VITVI]	False	48.4025	Mq2 PP	Mq2 DV	5.55897e-08	70.6116	3.29659e+07	3.82767e+07	8.14394e+06	7.97518e+07	1.31699e+08	9.8128e+06	2.35173e+07	1.62121e+07	2.0917e+06	3.77088e+06	690318	4.93785e+06	3.94803e+06	4.8801e+06	3.12468e+06	8.66692e+06	6.75076e+06	3.46303e+07	1.36993e+07	1.00431e+06	2.32151e+07	6.39928e+07	1.47593e+06	2.75531e+06	2.95319e+06	95913.5	222026	31393.9	572182	301009	355619	99432.3
3210	56.0061	2	733.864	1465.71	-2.48331e-05	-0.0169427	3.77499	FHNIYGPFGTWK		F6HTR2	Putative uncharacterized protein OS=Vitis vinifera GN=VIT_14s0030g02180 PE=4 SV=1 - [F6HTR2_VITVI]	False	48.4025	Mq2 PP	Mq2 DV	5.55897e-08	70.6116	3.29659e+07	3.82767e+07	8.14394e+06	7.97518e+07	1.31699e+08	9.8128e+06	2.35173e+07	1.62121e+07	2.0917e+06	3.77088e+06	690318	4.93785e+06	3.94803e+06	4.8801e+06	3.12468e+06	8.66692e+06	6.75076e+06	3.46303e+07	1.36993e+07	1.00431e+06	2.32151e+07	6.39928e+07	1.47593e+06	2.75531e+06	2.95319e+06	95913.5	222026	31393.9	572182	301009	355619	99432.3
3210	56.0061	2	733.864	1465.71	-2.66797e-05	-0.0182025	3.2385	FHNIYGPFGTWK		F6HTR2	Putative uncharacterized protein OS=Vitis vinifera GN=VIT_14s0030g02180 PE=4 SV=1 - [F6HTR2_VITVI]	False	48.4025	Mq2 PP	Mq2 DV	5.55897e-08	70.6116	3.29659e+07	3.82767e+07	8.14394e+06	7.97518e+07	1.31699e+08	9.8128e+06	2.35173e+07	1.62121e+07	2.0917e+06	3.77088e+06	690318	4.93785e+06	3.94803e+06	4.8801e+06	3.12468e+06	8.66692e+06	6.75076e+06	3.46303e+07	1.36993e+07	1.00431e+06	2.32151e+07	6.39928e+07	1.47593e+06	2.75531e+06	2.95319e+06	95913.5	222026	31393.9	572182	301009	355619	99432.3
3210	56.0061	2	733.864	1465.71	-2.37466e-05	-0.0162014	3.36321	FHNIYGPFGTWK		F6HTR2	Putative uncharacterized protein OS=Vitis vinifera GN=VIT_14s0030g02180 PE=4 SV=1 - [F6HTR2_VITVI]	False	48.4025	Mq2 PP	Mq2 DV	5.55897e-08	70.6116	3.29659e+07	3.82767e+07	8.14394e+06	7.97518e+07	1.31699e+08	9.8128e+06	2.35173e+07	1.62121e+07	2.0917e+06	3.77088e+06	690318	4.93785e+06	3.94803e+06	4.8801e+06	3.12468e+06	8.66692e+06	6.75076e+06	3.46303e+07	1.36993e+07	1.00431e+06	2.32151e+07	6.39928e+07	1.47593e+06	2.75531e+06	2.95319e+06	95913.5	222026	31393.9	572182	301009	355619	99432.3
3210	56.0061	2	733.864	1465.71	-2.56713e-05	-0.0175145	3.68082	FHNIYGPFGTWK		F6HTR2	Putative uncharacterized protein OS=Vitis vinifera GN=VIT_14s0030g02180 PE=4 SV=1 - [F6HTR2_VITVI]	False	48.4025	Mq2 PP	Mq2 DV	5.55897e-08	70.6116	3.29659e+07	3.82767e+07	8.14394e+06	7.97518e+07	1.31699e+08	9.8128e+06	2.35173e+07	1.62121e+07	2.0917e+06	3.77088e+06	690318	4.93785e+06	3.94803e+06	4.8801e+06	3.12468e+06	8.66692e+06	6.75076e+06	3.46303e+07	1.36993e+07	1.00431e+06	2.32151e+07	6.39928e+07	1.47593e+06	2.75531e+06	2.95319e+06	95913.5	222026	31393.9	572182	301009	355619	99432.3
3210	56.0061	2	733.864	1465.71	-2.49168e-05	-0.0169998	3.74829	FHNIYGPFGTWK		F6HTR2	Putative uncharacterized protein OS=Vitis vinifera GN=VIT_14s0030g02180 PE=4 SV=1 - [F6HTR2_VITVI]	False	48.4025	Mq2 PP	Mq2 DV	5.55897e-08	70.6116	3.29659e+07	3.82767e+07	8.14394e+06	7.97518e+07	1.31699e+08	9.8128e+06	2.35173e+07	1.62121e+07	2.0917e+06	3.77088e+06	690318	4.93785e+06	3.94803e+06	4.8801e+06	3.12468e+06	8.66692e+06	6.75076e+06	3.46303e+07	1.36993e+07	1.00431e+06	2.32151e+07	6.39928e+07	1.47593e+06	2.75531e+06	2.95319e+06	95913.5	222026	31393.9	572182	301009	355619	99432.3
3210	56.0061	2	733.864	1465.71	-2.54196e-05	-0.0173428	3.47553	FHNIYGPFGTWK		F6HTR2	Putative uncharacterized protein OS=Vitis vinifera GN=VIT_14s0030g02180 PE=4 SV=1 - [F6HTR2_VITVI]	False	48.4025	Mq2 PP	Mq2 DV	5.55897e-08	70.6116	3.29659e+07	3.82767e+07	8.14394e+06	7.97518e+07	1.31699e+08	9.8128e+06	2.35173e+07	1.62121e+07	2.0917e+06	3.77088e+06	690318	4.93785e+06	3.94803e+06	4.8801e+06	3.12468e+06	8.66692e+06	6.75076e+06	3.46303e+07	1.36993e+07	1.00431e+06	2.32151e+07	6.39928e+07	1.47593e+06	2.75531e+06	2.95319e+06	95913.5	222026	31393.9	572182	301009	355619	99432.3
3210	56.0061	2	733.864	1465.71	-1.93523e-05	-0.0132033	3.34189	FHNIYGPFGTWK		F6HTR2	Putative uncharacterized protein OS=Vitis vinifera GN=VIT_14s0030g02180 PE=4 SV=1 - [F6HTR2_VITVI]	False	48.4025	Mq2 PP	Mq2 DV	5.55897e-08	70.6116	3.29659e+07	3.82767e+07	8.14394e+06	7.97518e+07	1.31699e+08	9.8128e+06	2.35173e+07	1.62121e+07	2.0917e+06	3.77088e+06	690318	4.93785e+06	3.94803e+06	4.8801e+06	3.12468e+06	8.66692e+06	6.75076e+06	3.46303e+07	1.36993e+07	1.00431e+06	2.32151e+07	6.39928e+07	1.47593e+06	2.75531e+06	2.95319e+06	95913.5	222026	31393.9	572182	301009	355619	99432.3
3210	56.0061	2	733.864	1465.71	-2.55035e-05	-0.0174	3.93757	FHNIYGPFGTWK		F6HTR2	Putative uncharacterized protein OS=Vitis vinifera GN=VIT_14s0030g02180 PE=4 SV=1 - [F6HTR2_VITVI]	False	48.4025	Mq2 PP	Mq2 DV	5.55897e-08	70.6116	3.29659e+07	3.82767e+07	8.14394e+06	7.97518e+07	1.31699e+08	9.8128e+06	2.35173e+07	1.62121e+07	2.0917e+06	3.77088e+06	690318	4.93785e+06	3.94803e+06	4.8801e+06	3.12468e+06	8.66692e+06	6.75076e+06	3.46303e+07	1.36993e+07	1.00431e+06	2.32151e+07	6.39928e+07	1.47593e+06	2.75531e+06	2.95319e+06	95913.5	222026	31393.9	572182	301009	355619	99432.3
3210	56.0061	2	733.864	1465.71	-2.52519e-05	-0.0172284	3.8213	FHNIYGPFGTWK		F6HTR2	Putative uncharacterized protein OS=Vitis vinifera GN=VIT_14s0030g02180 PE=4 SV=1 - [F6HTR2_VITVI]	False	48.4025	Mq2 PP	Mq2 DV	5.55897e-08	70.6116	3.29659e+07	3.82767e+07	8.14394e+06	7.97518e+07	1.31699e+08	9.8128e+06	2.35173e+07	1.62121e+07	2.0917e+06	3.77088e+06	690318	4.93785e+06	3.94803e+06	4.8801e+06	3.12468e+06	8.66692e+06	6.75076e+06	3.46303e+07	1.36993e+07	1.00431e+06	2.32151e+07	6.39928e+07	1.47593e+06	2.75531e+06	2.95319e+06	95913.5	222026	31393.9	572182	301009	355619	99432.3
3210	56.0061	2	733.864	1465.71	-2.65114e-05	-0.0180877	3.76671	FHNIYGPFGTWK		F6HTR2	Putative uncharacterized protein OS=Vitis vinifera GN=VIT_14s0030g02180 PE=4 SV=1 - [F6HTR2_VITVI]	False	48.4025	Mq2 PP	Mq2 DV	5.55897e-08	70.6116	3.29659e+07	3.82767e+07	8.14394e+06	7.97518e+07	1.31699e+08	9.8128e+06	2.35173e+07	1.62121e+07	2.0917e+06	3.77088e+06	690318	4.93785e+06	3.94803e+06	4.8801e+06	3.12468e+06	8.66692e+06	6.75076e+06	3.46303e+07	1.36993e+07	1.00431e+06	2.32151e+07	6.39928e+07	1.47593e+06	2.75531e+06	2.95319e+06	95913.5	222026	31393.9	572182	301009	355619	99432.3
3210	56.0061	2	733.864	1465.71	-2.55874e-05	-0.0174573	3.50142	FHNIYGPFGTWK		F6HTR2	Putative uncharacterized protein OS=Vitis vinifera GN=VIT_14s0030g02180 PE=4 SV=1 - [F6HTR2_VITVI]	False	48.4025	Mq2 PP	Mq2 DV	5.55897e-08	70.6116	3.29659e+07	3.82767e+07	8.14394e+06	7.97518e+07	1.31699e+08	9.8128e+06	2.35173e+07	1.62121e+07	2.0917e+06	3.77088e+06	690318	4.93785e+06	3.94803e+06	4.8801e+06	3.12468e+06	8.66692e+06	6.75076e+06	3.46303e+07	1.36993e+07	1.00431e+06	2.32151e+07	6.39928e+07	1.47593e+06	2.75531e+06	2.95319e+06	95913.5	222026	31393.9	572182	301009	355619	99432.3
3210	56.0061	2	733.864	1465.71	-2.95529e-05	-0.0201628	3.2571	FHNIYGPFGTWK		F6HTR2	Putative uncharacterized protein OS=Vitis vinifera GN=VIT_14s0030g02180 PE=4 SV=1 - [F6HTR2_VITVI]	False	48.4025	Mq2 PP	Mq2 DV	5.55897e-08	70.6116	3.29659e+07	3.82767e+07	8.14394e+06	7.97518e+07	1.31699e+08	9.8128e+06	2.35173e+07	1.62121e+07	2.0917e+06	3.77088e+06	690318	4.93785e+06	3.94803e+06	4.8801e+06	3.12468e+06	8.66692e+06	6.75076e+06	3.46303e+07	1.36993e+07	1.00431e+06	2.32151e+07	6.39928e+07	1.47593e+06	2.75531e+06	2.95319e+06	95913.5	222026	31393.9	572182	301009	355619	99432.3
3210	56.0061	2	733.864	1465.71	-3.09982e-05	-0.0211489	3.38528	FHNIYGPFGTWK		F6HTR2	Putative uncharacterized protein OS=Vitis vinifera GN=VIT_14s0030g02180 PE=4 SV=1 - [F6HTR2_VITVI]	False	48.4025	Mq2 PP	Mq2 DV	5.55897e-08	70.6116	3.29659e+07	3.82767e+07	8.14394e+06	7.97518e+07	1.31699e+08	9.8128e+06	2.35173e+07	1.62121e+07	2.0917e+06	3.77088e+06	690318	4.93785e+06	3.94803e+06	4.8801e+06	3.12468e+06	8.66692e+06	6.75076e+06	3.46303e+07	1.36993e+07	1.00431e+06	2.32151e+07	6.39928e+07	1.47593e+06	2.75531e+06	2.95319e+06	95913.5	222026	31393.9	572182	301009	355619	99432.3
3210	56.0061	2	733.864	1465.71	-2.3997e-05	-0.0163722	3.70152	FHNIYGPFGTWK		F6HTR2	Putative uncharacterized protein OS=Vitis vinifera GN=VIT_14s0030g02180 PE=4 SV=1 - [F6HTR2_VITVI]	False	48.4025	Mq2 PP	Mq2 DV	5.55897e-08	70.6116	3.29659e+07	3.82767e+07	8.14394e+06	7.97518e+07	1.31699e+08	9.8128e+06	2.35173e+07	1.62121e+07	2.0917e+06	3.77088e+06	690318	4.93785e+06	3.94803e+06	4.8801e+06	3.12468e+06	8.66692e+06	6.75076e+06	3.46303e+07	1.36993e+07	1.00431e+06	2.32151e+07	6.39928e+07	1.47593e+06	2.75531e+06	2.95319e+06	95913.5	222026	31393.9	572182	301009	355619	99432.3
3210	56.0061	2	733.864	1465.71	-2.46657e-05	-0.0168285	3.14598	FHNIYGPFGTWK		F6HTR2	Putative uncharacterized protein OS=Vitis vinifera GN=VIT_14s0030g02180 PE=4 SV=1 - [F6HTR2_VITVI]	False	48.4025	Mq2 PP	Mq2 DV	5.55897e-08	70.6116	3.29659e+07	3.82767e+07	8.14394e+06	7.97518e+07	1.31699e+08	9.8128e+06	2.35173e+07	1.62121e+07	2.0917e+06	3.77088e+06	690318	4.93785e+06	3.94803e+06	4.8801e+06	3.12468e+06	8.66692e+06	6.75076e+06	3.46303e+07	1.36993e+07	1.00431e+06	2.32151e+07	6.39928e+07	1.47593e+06	2.75531e+06	2.95319e+06	95913.5	222026	31393.9	572182	301009	355619	99432.3
3210	56.0061	2	733.864	1465.71	-2.29131e-05	-0.0156327	3.61877	FHNIYGPFGTWK		F6HTR2	Putative uncharacterized protein OS=Vitis vinifera GN=VIT_14s0030g02180 PE=4 SV=1 - [F6HTR2_VITVI]	False	48.4025	Mq2 PP	Mq2 DV	5.55897e-08	70.6116	3.29659e+07	3.82767e+07	8.14394e+06	7.97518e+07	1.31699e+08	9.8128e+06	2.35173e+07	1.62121e+07	2.0917e+06	3.77088e+06	690318	4.93785e+06	3.94803e+06	4.8801e+06	3.12468e+06	8.66692e+06	6.75076e+06	3.46303e+07	1.36993e+07	1.00431e+06	2.32151e+07	6.39928e+07	1.47593e+06	2.75531e+06	2.95319e+06	95913.5	222026	31393.9	572182	301009	355619	99432.3
3210	56.0061	2	733.864	1465.71	-2.81979e-05	-0.0192383	2.8392	FHNIYGPFGTWK		F6HTR2	Putative uncharacterized protein OS=Vitis vinifera GN=VIT_14s0030g02180 PE=4 SV=1 - [F6HTR2_VITVI]	False	48.4025	Mq2 PP	Mq2 DV	5.55897e-08	70.6116	3.29659e+07	3.82767e+07	8.14394e+06	7.97518e+07	1.31699e+08	9.8128e+06	2.35173e+07	1.62121e+07	2.0917e+06	3.77088e+06	690318	4.93785e+06	3.94803e+06	4.8801e+06	3.12468e+06	8.66692e+06	6.75076e+06	3.46303e+07	1.36993e+07	1.00431e+06	2.32151e+07	6.39928e+07	1.47593e+06	2.75531e+06	2.95319e+06	95913.5	222026	31393.9	572182	301009	355619	99432.3
3210	56.0061	2	733.864	1465.71	-2.31629e-05	-0.0158032	3.03552	FHNIYGPFGTWK		F6HTR2	Putative uncharacterized protein OS=Vitis vinifera GN=VIT_14s0030g02180 PE=4 SV=1 - [F6HTR2_VITVI]	False	48.4025	Mq2 PP	Mq2 DV	5.55897e-08	70.6116	3.29659e+07	3.82767e+07	8.14394e+06	7.97518e+07	1.31699e+08	9.8128e+06	2.35173e+07	1.62121e+07	2.0917e+06	3.77088e+06	690318	4.93785e+06	3.94803e+06	4.8801e+06	3.12468e+06	8.66692e+06	6.75076e+06	3.46303e+07	1.36993e+07	1.00431e+06	2.32151e+07	6.39928e+07	1.47593e+06	2.75531e+06	2.95319e+06	95913.5	222026	31393.9	572182	301009	355619	99432.3
3210	56.0061	2	733.864	1465.71	-2.50006e-05	-0.0170569	3.6038	FHNIYGPFGTWK		F6HTR2	Putative uncharacterized protein OS=Vitis vinifera GN=VIT_14s0030g02180 PE=4 SV=1 - [F6HTR2_VITVI]	False	48.4025	Mq2 PP	Mq2 DV	5.55897e-08	70.6116	3.29659e+07	3.82767e+07	8.14394e+06	7.97518e+07	1.31699e+08	9.8128e+06	2.35173e+07	1.62121e+07	2.0917e+06	3.77088e+06	690318	4.93785e+06	3.94803e+06	4.8801e+06	3.12468e+06	8.66692e+06	6.75076e+06	3.46303e+07	1.36993e+07	1.00431e+06	2.32151e+07	6.39928e+07	1.47593e+06	2.75531e+06	2.95319e+06	95913.5	222026	31393.9	572182	301009	355619	99432.3
3210	56.0061	2	733.864	1465.71	-2.15838e-05	-0.0147258	3.6883	FHNIYGPFGTWK		F6HTR2	Putative uncharacterized protein OS=Vitis vinifera GN=VIT_14s0030g02180 PE=4 SV=1 - [F6HTR2_VITVI]	False	48.4025	Mq2 PP	Mq2 DV	5.55897e-08	70.6116	3.29659e+07	3.82767e+07	8.14394e+06	7.97518e+07	1.31699e+08	9.8128e+06	2.35173e+07	1.62121e+07	2.0917e+06	3.77088e+06	690318	4.93785e+06	3.94803e+06	4.8801e+06	3.12468e+06	8.66692e+06	6.75076e+06	3.46303e+07	1.36993e+07	1.00431e+06	2.32151e+07	6.39928e+07	1.47593e+06	2.75531e+06	2.95319e+06	95913.5	222026	31393.9	572182	301009	355619	99432.3
3210	56.0061	2	733.864	1465.71	-2.7185e-05	-0.0185473	4.03854	FHNIYGPFGTWK		F6HTR2	Putative uncharacterized protein OS=Vitis vinifera GN=VIT_14s0030g02180 PE=4 SV=1 - [F6HTR2_VITVI]	False	48.4025	Mq2 PP	Mq2 DV	5.55897e-08	70.6116	3.29659e+07	3.82767e+07	8.14394e+06	7.97518e+07	1.31699e+08	9.8128e+06	2.35173e+07	1.62121e+07	2.0917e+06	3.77088e+06	690318	4.93785e+06	3.94803e+06	4.8801e+06	3.12468e+06	8.66692e+06	6.75076e+06	3.46303e+07	1.36993e+07	1.00431e+06	2.32151e+07	6.39928e+07	1.47593e+06	2.75531e+06	2.95319e+06	95913.5	222026	31393.9	572182	301009	355619	99432.3
3210	56.0061	2	733.864	1465.71	-2.45821e-05	-0.0167714	3.73574	FHNIYGPFGTWK		F6HTR2	Putative uncharacterized protein OS=Vitis vinifera GN=VIT_14s0030g02180 PE=4 SV=1 - [F6HTR2_VITVI]	False	48.4025	Mq2 PP	Mq2 DV	5.55897e-08	70.6116	3.29659e+07	3.82767e+07	8.14394e+06	7.97518e+07	1.31699e+08	9.8128e+06	2.35173e+07	1.62121e+07	2.0917e+06	3.77088e+06	690318	4.93785e+06	3.94803e+06	4.8801e+06	3.12468e+06	8.66692e+06	6.75076e+06	3.46303e+07	1.36993e+07	1.00431e+06	2.32151e+07	6.39928e+07	1.47593e+06	2.75531e+06	2.95319e+06	95913.5	222026	31393.9	572182	301009	355619	99432.3
3210	56.0061	2	733.864	1465.71	-2.50843e-05	-0.0171141	3.25758	FHNIYGPFGTWK		F6HTR2	Putative uncharacterized protein OS=Vitis vinifera GN=VIT_14s0030g02180 PE=4 SV=1 - [F6HTR2_VITVI]	False	48.4025	Mq2 PP	Mq2 DV	5.55897e-08	70.6116	3.29659e+07	3.82767e+07	8.14394e+06	7.97518e+07	1.31699e+08	9.8128e+06	2.35173e+07	1.62121e+07	2.0917e+06	3.77088e+06	690318	4.93785e+06	3.94803e+06	4.8801e+06	3.12468e+06	8.66692e+06	6.75076e+06	3.46303e+07	1.36993e+07	1.00431e+06	2.32151e+07	6.39928e+07	1.47593e+06	2.75531e+06	2.95319e+06	95913.5	222026	31393.9	572182	301009	355619	99432.3
3210	56.0061	2	733.864	1465.71	-2.39135e-05	-0.0163153	3.77608	FHNIYGPFGTWK		F6HTR2	Putative uncharacterized protein OS=Vitis vinifera GN=VIT_14s0030g02180 PE=4 SV=1 - [F6HTR2_VITVI]	False	48.4025	Mq2 PP	Mq2 DV	5.55897e-08	70.6116	3.29659e+07	3.82767e+07	8.14394e+06	7.97518e+07	1.31699e+08	9.8128e+06	2.35173e+07	1.62121e+07	2.0917e+06	3.77088e+06	690318	4.93785e+06	3.94803e+06	4.8801e+06	3.12468e+06	8.66692e+06	6.75076e+06	3.46303e+07	1.36993e+07	1.00431e+06	2.32151e+07	6.39928e+07	1.47593e+06	2.75531e+06	2.95319e+06	95913.5	222026	31393.9	572182	301009	355619	99432.3
3210	56.0061	2	733.864	1465.71	-2.67639e-05	-0.01826	3.3696	FHNIYGPFGTWK		F6HTR2	Putative uncharacterized protein OS=Vitis vinifera GN=VIT_14s0030g02180 PE=4 SV=1 - [F6HTR2_VITVI]	False	48.4025	Mq2 PP	Mq2 DV	5.55897e-08	70.6116	3.29659e+07	3.82767e+07	8.14394e+06	7.97518e+07	1.31699e+08	9.8128e+06	2.35173e+07	1.62121e+07	2.0917e+06	3.77088e+06	690318	4.93785e+06	3.94803e+06	4.8801e+06	3.12468e+06	8.66692e+06	6.75076e+06	3.46303e+07	1.36993e+07	1.00431e+06	2.32151e+07	6.39928e+07	1.47593e+06	2.75531e+06	2.95319e+06	95913.5	222026	31393.9	572182	301009	355619	99432.3
3210	56.0061	2	733.864	1465.71	-1.92699e-05	-0.0131471	3.32039	FHNIYGPFGTWK		F6HTR2	Putative uncharacterized protein OS=Vitis vinifera GN=VIT_14s0030g02180 PE=4 SV=1 - [F6HTR2_VITVI]	False	48.4025	Mq2 PP	Mq2 DV	5.55897e-08	70.6116	3.29659e+07	3.82767e+07	8.14394e+06	7.97518e+07	1.31699e+08	9.8128e+06	2.35173e+07	1.62121e+07	2.0917e+06	3.77088e+06	690318	4.93785e+06	3.94803e+06	4.8801e+06	3.12468e+06	8.66692e+06	6.75076e+06	3.46303e+07	1.36993e+07	1.00431e+06	2.32151e+07	6.39928e+07	1.47593e+06	2.75531e+06	2.95319e+06	95913.5	222026	31393.9	572182	301009	355619	99432.3
3210	56.0061	2	733.864	1465.71	-2.57552e-05	-0.0175718	3.49943	FHNIYGPFGTWK		F6HTR2	Putative uncharacterized protein OS=Vitis vinifera GN=VIT_14s0030g02180 PE=4 SV=1 - [F6HTR2_VITVI]	False	48.4025	Mq2 PP	Mq2 DV	5.55897e-08	70.6116	3.29659e+07	3.82767e+07	8.14394e+06	7.97518e+07	1.31699e+08	9.8128e+06	2.35173e+07	1.62121e+07	2.0917e+06	3.77088e+06	690318	4.93785e+06	3.94803e+06	4.8801e+06	3.12468e+06	8.66692e+06	6.75076e+06	3.46303e+07	1.36993e+07	1.00431e+06	2.32151e+07	6.39928e+07	1.47593e+06	2.75531e+06	2.95319e+06	95913.5	222026	31393.9	572182	301009	355619	99432.3
3210	56.0061	2	733.864	1465.71	-2.51681e-05	-0.0171712	3.24781	FHNIYGPFGTWK		F6HTR2	Putative uncharacterized protein OS=Vitis vinifera GN=VIT_14s0030g02180 PE=4 SV=1 - [F6HTR2_VITVI]	False	48.4025	Mq2 PP	Mq2 DV	5.55897e-08	70.6116	3.29659e+07	3.82767e+07	8.14394e+06	7.97518e+07	1.31699e+08	9.8128e+06	2.35173e+07	1.62121e+07	2.0917e+06	3.77088e+06	690318	4.93785e+06	3.94803e+06	4.8801e+06	3.12468e+06	8.66692e+06	6.75076e+06	3.46303e+07	1.36993e+07	1.00431e+06	2.32151e+07	6.39928e+07	1.47593e+06	2.75531e+06	2.95319e+06	95913.5	222026	31393.9	572182	301009	355619	99432.3
3210	56.0061	2	733.864	1465.71	-2.44148e-05	-0.0166573	2.92964	FHNIYGPFGTWK		F6HTR2	Putative uncharacterized protein OS=Vitis vinifera GN=VIT_14s0030g02180 PE=4 SV=1 - [F6HTR2_VITVI]	False	48.4025	Mq2 PP	Mq2 DV	5.55897e-08	70.6116	3.29659e+07	3.82767e+07	8.14394e+06	7.97518e+07	1.31699e+08	9.8128e+06	2.35173e+07	1.62121e+07	2.0917e+06	3.77088e+06	690318	4.93785e+06	3.94803e+06	4.8801e+06	3.12468e+06	8.66692e+06	6.75076e+06	3.46303e+07	1.36993e+07	1.00431e+06	2.32151e+07	6.39928e+07	1.47593e+06	2.75531e+06	2.95319e+06	95913.5	222026	31393.9	572182	301009	355619	99432.3
3210	56.0061	2	733.864	1465.71	-2.15008e-05	-0.0146692	2.17617	FHNIYGPFGTWK		F6HTR2	Putative uncharacterized protein OS=Vitis vinifera GN=VIT_14s0030g02180 PE=4 SV=1 - [F6HTR2_VITVI]	False	48.4025	Mq2 PP	Mq2 DV	5.55897e-08	70.6116	3.29659e+07	3.82767e+07	8.14394e+06	7.97518e+07	1.31699e+08	9.8128e+06	2.35173e+07	1.62121e+07	2.0917e+06	3.77088e+06	690318	4.93785e+06	3.94803e+06	4.8801e+06	3.12468e+06	8.66692e+06	6.75076e+06	3.46303e+07	1.36993e+07	1.00431e+06	2.32151e+07	6.39928e+07	1.47593e+06	2.75531e+06	2.95319e+06	95913.5	222026	31393.9	572182	301009	355619	99432.3
3210	56.0061	2	733.864	1465.71	-2.44984e-05	-0.0167143	3.39378	FHNIYGPFGTWK		F6HTR2	Putative uncharacterized protein OS=Vitis vinifera GN=VIT_14s0030g02180 PE=4 SV=1 - [F6HTR2_VITVI]	False	48.4025	Mq2 PP	Mq2 DV	5.55897e-08	70.6116	3.29659e+07	3.82767e+07	8.14394e+06	7.97518e+07	1.31699e+08	9.8128e+06	2.35173e+07	1.62121e+07	2.0917e+06	3.77088e+06	690318	4.93785e+06	3.94803e+06	4.8801e+06	3.12468e+06	8.66692e+06	6.75076e+06	3.46303e+07	1.36993e+07	1.00431e+06	2.32151e+07	6.39928e+07	1.47593e+06	2.75531e+06	2.95319e+06	95913.5	222026	31393.9	572182	301009	355619	99432.3
3210	56.0061	2	733.864	1465.71	-2.7438e-05	-0.0187199	3.34445	FHNIYGPFGTWK		F6HTR2	Putative uncharacterized protein OS=Vitis vinifera GN=VIT_14s0030g02180 PE=4 SV=1 - [F6HTR2_VITVI]	False	48.4025	Mq2 PP	Mq2 DV	5.55897e-08	70.6116	3.29659e+07	3.82767e+07	8.14394e+06	7.97518e+07	1.31699e+08	9.8128e+06	2.35173e+07	1.62121e+07	2.0917e+06	3.77088e+06	690318	4.93785e+06	3.94803e+06	4.8801e+06	3.12468e+06	8.66692e+06	6.75076e+06	3.46303e+07	1.36993e+07	1.00431e+06	2.32151e+07	6.39928e+07	1.47593e+06	2.75531e+06	2.95319e+06	95913.5	222026	31393.9	572182	301009	355619	99432.3
3366	21.0302	2	482.245	962.475	0.000552002	0.573524	2.05066	LATEELCK	[7] Carbamidomethyl (C)	F6HTR2	Putative uncharacterized protein OS=Vitis vinifera GN=VIT_14s0030g02180 PE=4 SV=1 - [F6HTR2_VITVI]	False	20.7583	Mq2 PP	Mq2 M	0.000545025	85.8378	4.95513e+06	7.45333e+06	1.50873e+07	9.95874e+06	4.07174e+07	2.40041e+06	9.01504e+06	8.57831e+06	2.49143e+07	6.75991e+06	9.97335e+06	190351	3.45176e+06	4.76739e+06	1.52317e+06	1.60763e+06	531074	5.20532e+06	2.66755e+06	1.86056e+06	2.8989e+06	1.97846e+07	361042	1.05621e+06	1.56263e+06	1.14243e+06	398018	453563	22057.2	263172	347406	48469.7
3366	21.0302	2	482.245	962.475	0.000548083	0.569452	1.9272	LATEELCK	[7] Carbamidomethyl (C)	F6HTR2	Putative uncharacterized protein OS=Vitis vinifera GN=VIT_14s0030g02180 PE=4 SV=1 - [F6HTR2_VITVI]	False	20.7583	Mq2 PP	Mq2 M	0.000545025	85.8378	4.95513e+06	7.45333e+06	1.50873e+07	9.95874e+06	4.07174e+07	2.40041e+06	9.01504e+06	8.57831e+06	2.49143e+07	6.75991e+06	9.97335e+06	190351	3.45176e+06	4.76739e+06	1.52317e+06	1.60763e+06	531074	5.20532e+06	2.66755e+06	1.86056e+06	2.8989e+06	1.97846e+07	361042	1.05621e+06	1.56263e+06	1.14243e+06	398018	453563	22057.2	263172	347406	48469.7
3366	21.0302	2	482.245	962.475	0.000553281	0.574852	2.15663	LATEELCK	[7] Carbamidomethyl (C)	F6HTR2	Putative uncharacterized protein OS=Vitis vinifera GN=VIT_14s0030g02180 PE=4 SV=1 - [F6HTR2_VITVI]	False	20.7583	Mq2 PP	Mq2 M	0.000545025	85.8378	4.95513e+06	7.45333e+06	1.50873e+07	9.95874e+06	4.07174e+07	2.40041e+06	9.01504e+06	8.57831e+06	2.49143e+07	6.75991e+06	9.97335e+06	190351	3.45176e+06	4.76739e+06	1.52317e+06	1.60763e+06	531074	5.20532e+06	2.66755e+06	1.86056e+06	2.8989e+06	1.97846e+07	361042	1.05621e+06	1.56263e+06	1.14243e+06	398018	453563	22057.2	263172	347406	48469.7
3366	21.0302	2	482.245	962.475	0.00055411	0.575714	2.12491	LATEELCK	[7] Carbamidomethyl (C)	F6HTR2	Putative uncharacterized protein OS=Vitis vinifera GN=VIT_14s0030g02180 PE=4 SV=1 - [F6HTR2_VITVI]	False	20.7583	Mq2 PP	Mq2 M	0.000545025	85.8378	4.95513e+06	7.45333e+06	1.50873e+07	9.95874e+06	4.07174e+07	2.40041e+06	9.01504e+06	8.57831e+06	2.49143e+07	6.75991e+06	9.97335e+06	190351	3.45176e+06	4.76739e+06	1.52317e+06	1.60763e+06	531074	5.20532e+06	2.66755e+06	1.86056e+06	2.8989e+06	1.97846e+07	361042	1.05621e+06	1.56263e+06	1.14243e+06	398018	453563	22057.2	263172	347406	48469.7
3366	21.0302	2	482.245	962.475	0.000552642	0.574188	2.1927	LATEELCK	[7] Carbamidomethyl (C)	F6HTR2	Putative uncharacterized protein OS=Vitis vinifera GN=VIT_14s0030g02180 PE=4 SV=1 - [F6HTR2_VITVI]	False	20.7583	Mq2 PP	Mq2 M	0.000545025	85.8378	4.95513e+06	7.45333e+06	1.50873e+07	9.95874e+06	4.07174e+07	2.40041e+06	9.01504e+06	8.57831e+06	2.49143e+07	6.75991e+06	9.97335e+06	190351	3.45176e+06	4.76739e+06	1.52317e+06	1.60763e+06	531074	5.20532e+06	2.66755e+06	1.86056e+06	2.8989e+06	1.97846e+07	361042	1.05621e+06	1.56263e+06	1.14243e+06	398018	453563	22057.2	263172	347406	48469.7
3366	21.0302	2	482.245	962.475	0.000552578	0.574122	2.5223	LATEELCK	[7] Carbamidomethyl (C)	F6HTR2	Putative uncharacterized protein OS=Vitis vinifera GN=VIT_14s0030g02180 PE=4 SV=1 - [F6HTR2_VITVI]	False	20.7583	Mq2 PP	Mq2 M	0.000545025	85.8378	4.95513e+06	7.45333e+06	1.50873e+07	9.95874e+06	4.07174e+07	2.40041e+06	9.01504e+06	8.57831e+06	2.49143e+07	6.75991e+06	9.97335e+06	190351	3.45176e+06	4.76739e+06	1.52317e+06	1.60763e+06	531074	5.20532e+06	2.66755e+06	1.86056e+06	2.8989e+06	1.97846e+07	361042	1.05621e+06	1.56263e+06	1.14243e+06	398018	453563	22057.2	263172	347406	48469.7
3366	21.0302	2	482.245	962.475	0.000553089	0.574653	2.55573	LATEELCK	[7] Carbamidomethyl (C)	F6HTR2	Putative uncharacterized protein OS=Vitis vinifera GN=VIT_14s0030g02180 PE=4 SV=1 - [F6HTR2_VITVI]	False	20.7583	Mq2 PP	Mq2 M	0.000545025	85.8378	4.95513e+06	7.45333e+06	1.50873e+07	9.95874e+06	4.07174e+07	2.40041e+06	9.01504e+06	8.57831e+06	2.49143e+07	6.75991e+06	9.97335e+06	190351	3.45176e+06	4.76739e+06	1.52317e+06	1.60763e+06	531074	5.20532e+06	2.66755e+06	1.86056e+06	2.8989e+06	1.97846e+07	361042	1.05621e+06	1.56263e+06	1.14243e+06	398018	453563	22057.2	263172	347406	48469.7
3366	21.0302	2	482.245	962.475	0.000550335	0.571792	1.7282	LATEELCK	[7] Carbamidomethyl (C)	F6HTR2	Putative uncharacterized protein OS=Vitis vinifera GN=VIT_14s0030g02180 PE=4 SV=1 - [F6HTR2_VITVI]	False	20.7583	Mq2 PP	Mq2 M	0.000545025	85.8378	4.95513e+06	7.45333e+06	1.50873e+07	9.95874e+06	4.07174e+07	2.40041e+06	9.01504e+06	8.57831e+06	2.49143e+07	6.75991e+06	9.97335e+06	190351	3.45176e+06	4.76739e+06	1.52317e+06	1.60763e+06	531074	5.20532e+06	2.66755e+06	1.86056e+06	2.8989e+06	1.97846e+07	361042	1.05621e+06	1.56263e+06	1.14243e+06	398018	453563	22057.2	263172	347406	48469.7
3366	21.0302	2	482.245	962.475	0.000551746	0.573258	2.59726	LATEELCK	[7] Carbamidomethyl (C)	F6HTR2	Putative uncharacterized protein OS=Vitis vinifera GN=VIT_14s0030g02180 PE=4 SV=1 - [F6HTR2_VITVI]	False	20.7583	Mq2 PP	Mq2 M	0.000545025	85.8378	4.95513e+06	7.45333e+06	1.50873e+07	9.95874e+06	4.07174e+07	2.40041e+06	9.01504e+06	8.57831e+06	2.49143e+07	6.75991e+06	9.97335e+06	190351	3.45176e+06	4.76739e+06	1.52317e+06	1.60763e+06	531074	5.20532e+06	2.66755e+06	1.86056e+06	2.8989e+06	1.97846e+07	361042	1.05621e+06	1.56263e+06	1.14243e+06	398018	453563	22057.2	263172	347406	48469.7
3366	21.0302	2	482.245	962.475	0.000552194	0.573723	2.24094	LATEELCK	[7] Carbamidomethyl (C)	F6HTR2	Putative uncharacterized protein OS=Vitis vinifera GN=VIT_14s0030g02180 PE=4 SV=1 - [F6HTR2_VITVI]	False	20.7583	Mq2 PP	Mq2 M	0.000545025	85.8378	4.95513e+06	7.45333e+06	1.50873e+07	9.95874e+06	4.07174e+07	2.40041e+06	9.01504e+06	8.57831e+06	2.49143e+07	6.75991e+06	9.97335e+06	190351	3.45176e+06	4.76739e+06	1.52317e+06	1.60763e+06	531074	5.20532e+06	2.66755e+06	1.86056e+06	2.8989e+06	1.97846e+07	361042	1.05621e+06	1.56263e+06	1.14243e+06	398018	453563	22057.2	263172	347406	48469.7
3366	21.0302	2	482.245	962.475	0.000552386	0.573923	2.54713	LATEELCK	[7] Carbamidomethyl (C)	F6HTR2	Putative uncharacterized protein OS=Vitis vinifera GN=VIT_14s0030g02180 PE=4 SV=1 - [F6HTR2_VITVI]	False	20.7583	Mq2 PP	Mq2 M	0.000545025	85.8378	4.95513e+06	7.45333e+06	1.50873e+07	9.95874e+06	4.07174e+07	2.40041e+06	9.01504e+06	8.57831e+06	2.49143e+07	6.75991e+06	9.97335e+06	190351	3.45176e+06	4.76739e+06	1.52317e+06	1.60763e+06	531074	5.20532e+06	2.66755e+06	1.86056e+06	2.8989e+06	1.97846e+07	361042	1.05621e+06	1.56263e+06	1.14243e+06	398018	453563	22057.2	263172	347406	48469.7
3366	21.0302	2	482.245	962.475	0.000550977	0.572459	2.30613	LATEELCK	[7] Carbamidomethyl (C)	F6HTR2	Putative uncharacterized protein OS=Vitis vinifera GN=VIT_14s0030g02180 PE=4 SV=1 - [F6HTR2_VITVI]	False	20.7583	Mq2 PP	Mq2 M	0.000545025	85.8378	4.95513e+06	7.45333e+06	1.50873e+07	9.95874e+06	4.07174e+07	2.40041e+06	9.01504e+06	8.57831e+06	2.49143e+07	6.75991e+06	9.97335e+06	190351	3.45176e+06	4.76739e+06	1.52317e+06	1.60763e+06	531074	5.20532e+06	2.66755e+06	1.86056e+06	2.8989e+06	1.97846e+07	361042	1.05621e+06	1.56263e+06	1.14243e+06	398018	453563	22057.2	263172	347406	48469.7
3366	21.0302	2	482.245	962.475	0.000553919	0.575515	2.33371	LATEELCK	[7] Carbamidomethyl (C)	F6HTR2	Putative uncharacterized protein OS=Vitis vinifera GN=VIT_14s0030g02180 PE=4 SV=1 - [F6HTR2_VITVI]	False	20.7583	Mq2 PP	Mq2 M	0.000545025	85.8378	4.95513e+06	7.45333e+06	1.50873e+07	9.95874e+06	4.07174e+07	2.40041e+06	9.01504e+06	8.57831e+06	2.49143e+07	6.75991e+06	9.97335e+06	190351	3.45176e+06	4.76739e+06	1.52317e+06	1.60763e+06	531074	5.20532e+06	2.66755e+06	1.86056e+06	2.8989e+06	1.97846e+07	361042	1.05621e+06	1.56263e+06	1.14243e+06	398018	453563	22057.2	263172	347406	48469.7
3366	21.0302	2	482.245	962.475	0.000553025	0.574587	2.49863	LATEELCK	[7] Carbamidomethyl (C)	F6HTR2	Putative uncharacterized protein OS=Vitis vinifera GN=VIT_14s0030g02180 PE=4 SV=1 - [F6HTR2_VITVI]	False	20.7583	Mq2 PP	Mq2 M	0.000545025	85.8378	4.95513e+06	7.45333e+06	1.50873e+07	9.95874e+06	4.07174e+07	2.40041e+06	9.01504e+06	8.57831e+06	2.49143e+07	6.75991e+06	9.97335e+06	190351	3.45176e+06	4.76739e+06	1.52317e+06	1.60763e+06	531074	5.20532e+06	2.66755e+06	1.86056e+06	2.8989e+06	1.97846e+07	361042	1.05621e+06	1.56263e+06	1.14243e+06	398018	453563	22057.2	263172	347406	48469.7
3366	21.0302	2	482.245	962.475	0.000553536	0.575118	2.23841	LATEELCK	[7] Carbamidomethyl (C)	F6HTR2	Putative uncharacterized protein OS=Vitis vinifera GN=VIT_14s0030g02180 PE=4 SV=1 - [F6HTR2_VITVI]	False	20.7583	Mq2 PP	Mq2 M	0.000545025	85.8378	4.95513e+06	7.45333e+06	1.50873e+07	9.95874e+06	4.07174e+07	2.40041e+06	9.01504e+06	8.57831e+06	2.49143e+07	6.75991e+06	9.97335e+06	190351	3.45176e+06	4.76739e+06	1.52317e+06	1.60763e+06	531074	5.20532e+06	2.66755e+06	1.86056e+06	2.8989e+06	1.97846e+07	361042	1.05621e+06	1.56263e+06	1.14243e+06	398018	453563	22057.2	263172	347406	48469.7
3366	21.0302	2	482.245	962.475	0.000553472	0.575051	2.40478	LATEELCK	[7] Carbamidomethyl (C)	F6HTR2	Putative uncharacterized protein OS=Vitis vinifera GN=VIT_14s0030g02180 PE=4 SV=1 - [F6HTR2_VITVI]	False	20.7583	Mq2 PP	Mq2 M	0.000545025	85.8378	4.95513e+06	7.45333e+06	1.50873e+07	9.95874e+06	4.07174e+07	2.40041e+06	9.01504e+06	8.57831e+06	2.49143e+07	6.75991e+06	9.97335e+06	190351	3.45176e+06	4.76739e+06	1.52317e+06	1.60763e+06	531074	5.20532e+06	2.66755e+06	1.86056e+06	2.8989e+06	1.97846e+07	361042	1.05621e+06	1.56263e+06	1.14243e+06	398018	453563	22057.2	263172	347406	48469.7
3366	21.0302	2	482.245	962.475	0.000554492	0.576111	2.33898	LATEELCK	[7] Carbamidomethyl (C)	F6HTR2	Putative uncharacterized protein OS=Vitis vinifera GN=VIT_14s0030g02180 PE=4 SV=1 - [F6HTR2_VITVI]	False	20.7583	Mq2 PP	Mq2 M	0.000545025	85.8378	4.95513e+06	7.45333e+06	1.50873e+07	9.95874e+06	4.07174e+07	2.40041e+06	9.01504e+06	8.57831e+06	2.49143e+07	6.75991e+06	9.97335e+06	190351	3.45176e+06	4.76739e+06	1.52317e+06	1.60763e+06	531074	5.20532e+06	2.66755e+06	1.86056e+06	2.8989e+06	1.97846e+07	361042	1.05621e+06	1.56263e+06	1.14243e+06	398018	453563	22057.2	263172	347406	48469.7
3366	21.0302	2	482.245	962.475	0.000554683	0.57631	2.18962	LATEELCK	[7] Carbamidomethyl (C)	F6HTR2	Putative uncharacterized protein OS=Vitis vinifera GN=VIT_14s0030g02180 PE=4 SV=1 - [F6HTR2_VITVI]	False	20.7583	Mq2 PP	Mq2 M	0.000545025	85.8378	4.95513e+06	7.45333e+06	1.50873e+07	9.95874e+06	4.07174e+07	2.40041e+06	9.01504e+06	8.57831e+06	2.49143e+07	6.75991e+06	9.97335e+06	190351	3.45176e+06	4.76739e+06	1.52317e+06	1.60763e+06	531074	5.20532e+06	2.66755e+06	1.86056e+06	2.8989e+06	1.97846e+07	361042	1.05621e+06	1.56263e+06	1.14243e+06	398018	453563	22057.2	263172	347406	48469.7
3366	21.0302	2	482.245	962.475	0.00055245	0.573989	2.20095	LATEELCK	[7] Carbamidomethyl (C)	F6HTR2	Putative uncharacterized protein OS=Vitis vinifera GN=VIT_14s0030g02180 PE=4 SV=1 - [F6HTR2_VITVI]	False	20.7583	Mq2 PP	Mq2 M	0.000545025	85.8378	4.95513e+06	7.45333e+06	1.50873e+07	9.95874e+06	4.07174e+07	2.40041e+06	9.01504e+06	8.57831e+06	2.49143e+07	6.75991e+06	9.97335e+06	190351	3.45176e+06	4.76739e+06	1.52317e+06	1.60763e+06	531074	5.20532e+06	2.66755e+06	1.86056e+06	2.8989e+06	1.97846e+07	361042	1.05621e+06	1.56263e+06	1.14243e+06	398018	453563	22057.2	263172	347406	48469.7
3366	21.0302	2	482.245	962.475	0.000554556	0.576177	2.19841	LATEELCK	[7] Carbamidomethyl (C)	F6HTR2	Putative uncharacterized protein OS=Vitis vinifera GN=VIT_14s0030g02180 PE=4 SV=1 - [F6HTR2_VITVI]	False	20.7583	Mq2 PP	Mq2 M	0.000545025	85.8378	4.95513e+06	7.45333e+06	1.50873e+07	9.95874e+06	4.07174e+07	2.40041e+06	9.01504e+06	8.57831e+06	2.49143e+07	6.75991e+06	9.97335e+06	190351	3.45176e+06	4.76739e+06	1.52317e+06	1.60763e+06	531074	5.20532e+06	2.66755e+06	1.86056e+06	2.8989e+06	1.97846e+07	361042	1.05621e+06	1.56263e+06	1.14243e+06	398018	453563	22057.2	263172	347406	48469.7
3366	21.0302	2	482.245	962.475	0.000554174	0.57578	2.41086	LATEELCK	[7] Carbamidomethyl (C)	F6HTR2	Putative uncharacterized protein OS=Vitis vinifera GN=VIT_14s0030g02180 PE=4 SV=1 - [F6HTR2_VITVI]	False	20.7583	Mq2 PP	Mq2 M	0.000545025	85.8378	4.95513e+06	7.45333e+06	1.50873e+07	9.95874e+06	4.07174e+07	2.40041e+06	9.01504e+06	8.57831e+06	2.49143e+07	6.75991e+06	9.97335e+06	190351	3.45176e+06	4.76739e+06	1.52317e+06	1.60763e+06	531074	5.20532e+06	2.66755e+06	1.86056e+06	2.8989e+06	1.97846e+07	361042	1.05621e+06	1.56263e+06	1.14243e+06	398018	453563	22057.2	263172	347406	48469.7
3366	21.0302	2	482.245	962.475	0.000552258	0.57379	2.40981	LATEELCK	[7] Carbamidomethyl (C)	F6HTR2	Putative uncharacterized protein OS=Vitis vinifera GN=VIT_14s0030g02180 PE=4 SV=1 - [F6HTR2_VITVI]	False	20.7583	Mq2 PP	Mq2 M	0.000545025	85.8378	4.95513e+06	7.45333e+06	1.50873e+07	9.95874e+06	4.07174e+07	2.40041e+06	9.01504e+06	8.57831e+06	2.49143e+07	6.75991e+06	9.97335e+06	190351	3.45176e+06	4.76739e+06	1.52317e+06	1.60763e+06	531074	5.20532e+06	2.66755e+06	1.86056e+06	2.8989e+06	1.97846e+07	361042	1.05621e+06	1.56263e+06	1.14243e+06	398018	453563	22057.2	263172	347406	48469.7
3366	21.0302	2	482.245	962.475	0.000554301	0.575913	2.36673	LATEELCK	[7] Carbamidomethyl (C)	F6HTR2	Putative uncharacterized protein OS=Vitis vinifera GN=VIT_14s0030g02180 PE=4 SV=1 - [F6HTR2_VITVI]	False	20.7583	Mq2 PP	Mq2 M	0.000545025	85.8378	4.95513e+06	7.45333e+06	1.50873e+07	9.95874e+06	4.07174e+07	2.40041e+06	9.01504e+06	8.57831e+06	2.49143e+07	6.75991e+06	9.97335e+06	190351	3.45176e+06	4.76739e+06	1.52317e+06	1.60763e+06	531074	5.20532e+06	2.66755e+06	1.86056e+06	2.8989e+06	1.97846e+07	361042	1.05621e+06	1.56263e+06	1.14243e+06	398018	453563	22057.2	263172	347406	48469.7
3366	21.0302	2	482.245	962.475	0.000555447	0.577103	2.22973	LATEELCK	[7] Carbamidomethyl (C)	F6HTR2	Putative uncharacterized protein OS=Vitis vinifera GN=VIT_14s0030g02180 PE=4 SV=1 - [F6HTR2_VITVI]	False	20.7583	Mq2 PP	Mq2 M	0.000545025	85.8378	4.95513e+06	7.45333e+06	1.50873e+07	9.95874e+06	4.07174e+07	2.40041e+06	9.01504e+06	8.57831e+06	2.49143e+07	6.75991e+06	9.97335e+06	190351	3.45176e+06	4.76739e+06	1.52317e+06	1.60763e+06	531074	5.20532e+06	2.66755e+06	1.86056e+06	2.8989e+06	1.97846e+07	361042	1.05621e+06	1.56263e+06	1.14243e+06	398018	453563	22057.2	263172	347406	48469.7
3366	21.0302	2	482.245	962.475	0.00055072	0.572192	1.96988	LATEELCK	[7] Carbamidomethyl (C)	F6HTR2	Putative uncharacterized protein OS=Vitis vinifera GN=VIT_14s0030g02180 PE=4 SV=1 - [F6HTR2_VITVI]	False	20.7583	Mq2 PP	Mq2 M	0.000545025	85.8378	4.95513e+06	7.45333e+06	1.50873e+07	9.95874e+06	4.07174e+07	2.40041e+06	9.01504e+06	8.57831e+06	2.49143e+07	6.75991e+06	9.97335e+06	190351	3.45176e+06	4.76739e+06	1.52317e+06	1.60763e+06	531074	5.20532e+06	2.66755e+06	1.86056e+06	2.8989e+06	1.97846e+07	361042	1.05621e+06	1.56263e+06	1.14243e+06	398018	453563	22057.2	263172	347406	48469.7
3366	21.0302	2	482.245	962.475	0.000553344	0.574919	2.25613	LATEELCK	[7] Carbamidomethyl (C)	F6HTR2	Putative uncharacterized protein OS=Vitis vinifera GN=VIT_14s0030g02180 PE=4 SV=1 - [F6HTR2_VITVI]	False	20.7583	Mq2 PP	Mq2 M	0.000545025	85.8378	4.95513e+06	7.45333e+06	1.50873e+07	9.95874e+06	4.07174e+07	2.40041e+06	9.01504e+06	8.57831e+06	2.49143e+07	6.75991e+06	9.97335e+06	190351	3.45176e+06	4.76739e+06	1.52317e+06	1.60763e+06	531074	5.20532e+06	2.66755e+06	1.86056e+06	2.8989e+06	1.97846e+07	361042	1.05621e+06	1.56263e+06	1.14243e+06	398018	453563	22057.2	263172	347406	48469.7
3366	21.0302	2	482.245	962.475	0.000552833	0.574388	2.48812	LATEELCK	[7] Carbamidomethyl (C)	F6HTR2	Putative uncharacterized protein OS=Vitis vinifera GN=VIT_14s0030g02180 PE=4 SV=1 - [F6HTR2_VITVI]	False	20.7583	Mq2 PP	Mq2 M	0.000545025	85.8378	4.95513e+06	7.45333e+06	1.50873e+07	9.95874e+06	4.07174e+07	2.40041e+06	9.01504e+06	8.57831e+06	2.49143e+07	6.75991e+06	9.97335e+06	190351	3.45176e+06	4.76739e+06	1.52317e+06	1.60763e+06	531074	5.20532e+06	2.66755e+06	1.86056e+06	2.8989e+06	1.97846e+07	361042	1.05621e+06	1.56263e+06	1.14243e+06	398018	453563	22057.2	263172	347406	48469.7
3366	21.0302	2	482.245	962.475	0.000553153	0.57472	2.28596	LATEELCK	[7] Carbamidomethyl (C)	F6HTR2	Putative uncharacterized protein OS=Vitis vinifera GN=VIT_14s0030g02180 PE=4 SV=1 - [F6HTR2_VITVI]	False	20.7583	Mq2 PP	Mq2 M	0.000545025	85.8378	4.95513e+06	7.45333e+06	1.50873e+07	9.95874e+06	4.07174e+07	2.40041e+06	9.01504e+06	8.57831e+06	2.49143e+07	6.75991e+06	9.97335e+06	190351	3.45176e+06	4.76739e+06	1.52317e+06	1.60763e+06	531074	5.20532e+06	2.66755e+06	1.86056e+06	2.8989e+06	1.97846e+07	361042	1.05621e+06	1.56263e+06	1.14243e+06	398018	453563	22057.2	263172	347406	48469.7
3366	21.0302	2	482.245	962.475	0.0005536	0.575184	2.34236	LATEELCK	[7] Carbamidomethyl (C)	F6HTR2	Putative uncharacterized protein OS=Vitis vinifera GN=VIT_14s0030g02180 PE=4 SV=1 - [F6HTR2_VITVI]	False	20.7583	Mq2 PP	Mq2 M	0.000545025	85.8378	4.95513e+06	7.45333e+06	1.50873e+07	9.95874e+06	4.07174e+07	2.40041e+06	9.01504e+06	8.57831e+06	2.49143e+07	6.75991e+06	9.97335e+06	190351	3.45176e+06	4.76739e+06	1.52317e+06	1.60763e+06	531074	5.20532e+06	2.66755e+06	1.86056e+06	2.8989e+06	1.97846e+07	361042	1.05621e+06	1.56263e+06	1.14243e+06	398018	453563	22057.2	263172	347406	48469.7
3366	21.0302	2	482.245	962.475	0.000555256	0.576905	1.30353	LATEELCK	[7] Carbamidomethyl (C)	F6HTR2	Putative uncharacterized protein OS=Vitis vinifera GN=VIT_14s0030g02180 PE=4 SV=1 - [F6HTR2_VITVI]	False	20.7583	Mq2 PP	Mq2 M	0.000545025	85.8378	4.95513e+06	7.45333e+06	1.50873e+07	9.95874e+06	4.07174e+07	2.40041e+06	9.01504e+06	8.57831e+06	2.49143e+07	6.75991e+06	9.97335e+06	190351	3.45176e+06	4.76739e+06	1.52317e+06	1.60763e+06	531074	5.20532e+06	2.66755e+06	1.86056e+06	2.8989e+06	1.97846e+07	361042	1.05621e+06	1.56263e+06	1.14243e+06	398018	453563	22057.2	263172	347406	48469.7
3366	21.0302	2	482.245	962.475	0.000550913	0.572392	1.53356	LATEELCK	[7] Carbamidomethyl (C)	F6HTR2	Putative uncharacterized protein OS=Vitis vinifera GN=VIT_14s0030g02180 PE=4 SV=1 - [F6HTR2_VITVI]	False	20.7583	Mq2 PP	Mq2 M	0.000545025	85.8378	4.95513e+06	7.45333e+06	1.50873e+07	9.95874e+06	4.07174e+07	2.40041e+06	9.01504e+06	8.57831e+06	2.49143e+07	6.75991e+06	9.97335e+06	190351	3.45176e+06	4.76739e+06	1.52317e+06	1.60763e+06	531074	5.20532e+06	2.66755e+06	1.86056e+06	2.8989e+06	1.97846e+07	361042	1.05621e+06	1.56263e+06	1.14243e+06	398018	453563	22057.2	263172	347406	48469.7
3769	27.2648	3	596.993	1787.96	0.000621248	0.347463	6.32931	LKTEGHYIIASDWKK		F6HTR2	Putative uncharacterized protein OS=Vitis vinifera GN=VIT_14s0030g02180 PE=4 SV=1 - [F6HTR2_VITVI]	False	80.6302	Mq2 PP	Mq2 DV	0.0288958	128.733	1.94949e+07	2.78294e+07	2.66472e+06	3.54033e+07	5.44416e+07	7.32721e+06	1.21288e+07	9.07341e+06	305046	1.36638e+06	0	819920	3.55282e+06	8.92574e+06	1.33842e+07	4.12706e+07	9.03392e+06	2.04792e+07	9.96016e+06	328612	1.03056e+07	2.64533e+07	1.10208e+06	1.42102e+06	1.65281e+06	13987.7	80451.2	0	95009.7	270877	650431	425907
3769	27.2648	3	596.993	1787.96	0.000619077	0.346248	5.61146	LKTEGHYIIASDWKK		F6HTR2	Putative uncharacterized protein OS=Vitis vinifera GN=VIT_14s0030g02180 PE=4 SV=1 - [F6HTR2_VITVI]	False	80.6302	Mq2 PP	Mq2 DV	0.0288958	128.733	1.94949e+07	2.78294e+07	2.66472e+06	3.54033e+07	5.44416e+07	7.32721e+06	1.21288e+07	9.07341e+06	305046	1.36638e+06	0	819920	3.55282e+06	8.92574e+06	1.33842e+07	4.12706e+07	9.03392e+06	2.04792e+07	9.96016e+06	328612	1.03056e+07	2.64533e+07	1.10208e+06	1.42102e+06	1.65281e+06	13987.7	80451.2	0	95009.7	270877	650431	425907
3769	27.2648	3	596.993	1787.96	0.000620216	0.346885	4.36799	LKTEGHYIIASDWKK		F6HTR2	Putative uncharacterized protein OS=Vitis vinifera GN=VIT_14s0030g02180 PE=4 SV=1 - [F6HTR2_VITVI]	False	80.6302	Mq2 PP	Mq2 DV	0.0288958	128.733	1.94949e+07	2.78294e+07	2.66472e+06	3.54033e+07	5.44416e+07	7.32721e+06	1.21288e+07	9.07341e+06	305046	1.36638e+06	0	819920	3.55282e+06	8.92574e+06	1.33842e+07	4.12706e+07	9.03392e+06	2.04792e+07	9.96016e+06	328612	1.03056e+07	2.64533e+07	1.10208e+06	1.42102e+06	1.65281e+06	13987.7	80451.2	0	95009.7	270877	650431	425907
3769	27.2648	3	596.993	1787.96	0.00062063	0.347117	6.46549	LKTEGHYIIASDWKK		F6HTR2	Putative uncharacterized protein OS=Vitis vinifera GN=VIT_14s0030g02180 PE=4 SV=1 - [F6HTR2_VITVI]	False	80.6302	Mq2 PP	Mq2 DV	0.0288958	128.733	1.94949e+07	2.78294e+07	2.66472e+06	3.54033e+07	5.44416e+07	7.32721e+06	1.21288e+07	9.07341e+06	305046	1.36638e+06	0	819920	3.55282e+06	8.92574e+06	1.33842e+07	4.12706e+07	9.03392e+06	2.04792e+07	9.96016e+06	328612	1.03056e+07	2.64533e+07	1.10208e+06	1.42102e+06	1.65281e+06	13987.7	80451.2	0	95009.7	270877	650431	425907
3769	27.2648	3	596.993	1787.96	0.000620113	0.346828	6.50203	LKTEGHYIIASDWKK		F6HTR2	Putative uncharacterized protein OS=Vitis vinifera GN=VIT_14s0030g02180 PE=4 SV=1 - [F6HTR2_VITVI]	False	80.6302	Mq2 PP	Mq2 DV	0.0288958	128.733	1.94949e+07	2.78294e+07	2.66472e+06	3.54033e+07	5.44416e+07	7.32721e+06	1.21288e+07	9.07341e+06	305046	1.36638e+06	0	819920	3.55282e+06	8.92574e+06	1.33842e+07	4.12706e+07	9.03392e+06	2.04792e+07	9.96016e+06	328612	1.03056e+07	2.64533e+07	1.10208e+06	1.42102e+06	1.65281e+06	13987.7	80451.2	0	95009.7	270877	650431	425907
3769	27.2648	3	596.993	1787.96	0.00062166	0.347693	6.13636	LKTEGHYIIASDWKK		F6HTR2	Putative uncharacterized protein OS=Vitis vinifera GN=VIT_14s0030g02180 PE=4 SV=1 - [F6HTR2_VITVI]	False	80.6302	Mq2 PP	Mq2 DV	0.0288958	128.733	1.94949e+07	2.78294e+07	2.66472e+06	3.54033e+07	5.44416e+07	7.32721e+06	1.21288e+07	9.07341e+06	305046	1.36638e+06	0	819920	3.55282e+06	8.92574e+06	1.33842e+07	4.12706e+07	9.03392e+06	2.04792e+07	9.96016e+06	328612	1.03056e+07	2.64533e+07	1.10208e+06	1.42102e+06	1.65281e+06	13987.7	80451.2	0	95009.7	270877	650431	425907
3769	27.2648	3	596.993	1787.96	0.000618245	0.345783	4.55895	LKTEGHYIIASDWKK		F6HTR2	Putative uncharacterized protein OS=Vitis vinifera GN=VIT_14s0030g02180 PE=4 SV=1 - [F6HTR2_VITVI]	False	80.6302	Mq2 PP	Mq2 DV	0.0288958	128.733	1.94949e+07	2.78294e+07	2.66472e+06	3.54033e+07	5.44416e+07	7.32721e+06	1.21288e+07	9.07341e+06	305046	1.36638e+06	0	819920	3.55282e+06	8.92574e+06	1.33842e+07	4.12706e+07	9.03392e+06	2.04792e+07	9.96016e+06	328612	1.03056e+07	2.64533e+07	1.10208e+06	1.42102e+06	1.65281e+06	13987.7	80451.2	0	95009.7	270877	650431	425907
3769	27.2648	3	596.993	1787.96	0.000620836	0.347232	7.0101	LKTEGHYIIASDWKK		F6HTR2	Putative uncharacterized protein OS=Vitis vinifera GN=VIT_14s0030g02180 PE=4 SV=1 - [F6HTR2_VITVI]	False	80.6302	Mq2 PP	Mq2 DV	0.0288958	128.733	1.94949e+07	2.78294e+07	2.66472e+06	3.54033e+07	5.44416e+07	7.32721e+06	1.21288e+07	9.07341e+06	305046	1.36638e+06	0	819920	3.55282e+06	8.92574e+06	1.33842e+07	4.12706e+07	9.03392e+06	2.04792e+07	9.96016e+06	328612	1.03056e+07	2.64533e+07	1.10208e+06	1.42102e+06	1.65281e+06	13987.7	80451.2	0	95009.7	270877	650431	425907
3769	27.2648	3	596.993	1787.96	0.000620939	0.34729	5.58816	LKTEGHYIIASDWKK		F6HTR2	Putative uncharacterized protein OS=Vitis vinifera GN=VIT_14s0030g02180 PE=4 SV=1 - [F6HTR2_VITVI]	False	80.6302	Mq2 PP	Mq2 DV	0.0288958	128.733	1.94949e+07	2.78294e+07	2.66472e+06	3.54033e+07	5.44416e+07	7.32721e+06	1.21288e+07	9.07341e+06	305046	1.36638e+06	0	819920	3.55282e+06	8.92574e+06	1.33842e+07	4.12706e+07	9.03392e+06	2.04792e+07	9.96016e+06	328612	1.03056e+07	2.64533e+07	1.10208e+06	1.42102e+06	1.65281e+06	13987.7	80451.2	0	95009.7	270877	650431	425907
3769	27.2648	3	596.993	1787.96	0.000620423	0.347001	5.57586	LKTEGHYIIASDWKK		F6HTR2	Putative uncharacterized protein OS=Vitis vinifera GN=VIT_14s0030g02180 PE=4 SV=1 - [F6HTR2_VITVI]	False	80.6302	Mq2 PP	Mq2 DV	0.0288958	128.733	1.94949e+07	2.78294e+07	2.66472e+06	3.54033e+07	5.44416e+07	7.32721e+06	1.21288e+07	9.07341e+06	305046	1.36638e+06	0	819920	3.55282e+06	8.92574e+06	1.33842e+07	4.12706e+07	9.03392e+06	2.04792e+07	9.96016e+06	328612	1.03056e+07	2.64533e+07	1.10208e+06	1.42102e+06	1.65281e+06	13987.7	80451.2	0	95009.7	270877	650431	425907
3769	27.2648	3	596.993	1787.96	0.000620009	0.34677	4.48318	LKTEGHYIIASDWKK		F6HTR2	Putative uncharacterized protein OS=Vitis vinifera GN=VIT_14s0030g02180 PE=4 SV=1 - [F6HTR2_VITVI]	False	80.6302	Mq2 PP	Mq2 DV	0.0288958	128.733	1.94949e+07	2.78294e+07	2.66472e+06	3.54033e+07	5.44416e+07	7.32721e+06	1.21288e+07	9.07341e+06	305046	1.36638e+06	0	819920	3.55282e+06	8.92574e+06	1.33842e+07	4.12706e+07	9.03392e+06	2.04792e+07	9.96016e+06	328612	1.03056e+07	2.64533e+07	1.10208e+06	1.42102e+06	1.65281e+06	13987.7	80451.2	0	95009.7	270877	650431	425907
3769	27.2648	3	596.993	1787.96	0.000619388	0.346422	5.7149	LKTEGHYIIASDWKK		F6HTR2	Putative uncharacterized protein OS=Vitis vinifera GN=VIT_14s0030g02180 PE=4 SV=1 - [F6HTR2_VITVI]	False	80.6302	Mq2 PP	Mq2 DV	0.0288958	128.733	1.94949e+07	2.78294e+07	2.66472e+06	3.54033e+07	5.44416e+07	7.32721e+06	1.21288e+07	9.07341e+06	305046	1.36638e+06	0	819920	3.55282e+06	8.92574e+06	1.33842e+07	4.12706e+07	9.03392e+06	2.04792e+07	9.96016e+06	328612	1.03056e+07	2.64533e+07	1.10208e+06	1.42102e+06	1.65281e+06	13987.7	80451.2	0	95009.7	270877	650431	425907
3769	27.2648	3	596.993	1787.96	0.000620526	0.347059	6.00461	LKTEGHYIIASDWKK		F6HTR2	Putative uncharacterized protein OS=Vitis vinifera GN=VIT_14s0030g02180 PE=4 SV=1 - [F6HTR2_VITVI]	False	80.6302	Mq2 PP	Mq2 DV	0.0288958	128.733	1.94949e+07	2.78294e+07	2.66472e+06	3.54033e+07	5.44416e+07	7.32721e+06	1.21288e+07	9.07341e+06	305046	1.36638e+06	0	819920	3.55282e+06	8.92574e+06	1.33842e+07	4.12706e+07	9.03392e+06	2.04792e+07	9.96016e+06	328612	1.03056e+07	2.64533e+07	1.10208e+06	1.42102e+06	1.65281e+06	13987.7	80451.2	0	95009.7	270877	650431	425907
3769	27.2648	3	596.993	1787.96	0.000618973	0.34619	6.1572	LKTEGHYIIASDWKK		F6HTR2	Putative uncharacterized protein OS=Vitis vinifera GN=VIT_14s0030g02180 PE=4 SV=1 - [F6HTR2_VITVI]	False	80.6302	Mq2 PP	Mq2 DV	0.0288958	128.733	1.94949e+07	2.78294e+07	2.66472e+06	3.54033e+07	5.44416e+07	7.32721e+06	1.21288e+07	9.07341e+06	305046	1.36638e+06	0	819920	3.55282e+06	8.92574e+06	1.33842e+07	4.12706e+07	9.03392e+06	2.04792e+07	9.96016e+06	328612	1.03056e+07	2.64533e+07	1.10208e+06	1.42102e+06	1.65281e+06	13987.7	80451.2	0	95009.7	270877	650431	425907
3769	27.2648	3	596.993	1787.96	0.000622277	0.348038	5.2426	LKTEGHYIIASDWKK		F6HTR2	Putative uncharacterized protein OS=Vitis vinifera GN=VIT_14s0030g02180 PE=4 SV=1 - [F6HTR2_VITVI]	False	80.6302	Mq2 PP	Mq2 DV	0.0288958	128.733	1.94949e+07	2.78294e+07	2.66472e+06	3.54033e+07	5.44416e+07	7.32721e+06	1.21288e+07	9.07341e+06	305046	1.36638e+06	0	819920	3.55282e+06	8.92574e+06	1.33842e+07	4.12706e+07	9.03392e+06	2.04792e+07	9.96016e+06	328612	1.03056e+07	2.64533e+07	1.10208e+06	1.42102e+06	1.65281e+06	13987.7	80451.2	0	95009.7	270877	650431	425907
3769	27.2648	3	596.993	1787.96	0.00062032	0.346943	5.78996	LKTEGHYIIASDWKK		F6HTR2	Putative uncharacterized protein OS=Vitis vinifera GN=VIT_14s0030g02180 PE=4 SV=1 - [F6HTR2_VITVI]	False	80.6302	Mq2 PP	Mq2 DV	0.0288958	128.733	1.94949e+07	2.78294e+07	2.66472e+06	3.54033e+07	5.44416e+07	7.32721e+06	1.21288e+07	9.07341e+06	305046	1.36638e+06	0	819920	3.55282e+06	8.92574e+06	1.33842e+07	4.12706e+07	9.03392e+06	2.04792e+07	9.96016e+06	328612	1.03056e+07	2.64533e+07	1.10208e+06	1.42102e+06	1.65281e+06	13987.7	80451.2	0	95009.7	270877	650431	425907
3769	27.2648	3	596.993	1787.96	0.000621866	0.347808	5.67701	LKTEGHYIIASDWKK		F6HTR2	Putative uncharacterized protein OS=Vitis vinifera GN=VIT_14s0030g02180 PE=4 SV=1 - [F6HTR2_VITVI]	False	80.6302	Mq2 PP	Mq2 DV	0.0288958	128.733	1.94949e+07	2.78294e+07	2.66472e+06	3.54033e+07	5.44416e+07	7.32721e+06	1.21288e+07	9.07341e+06	305046	1.36638e+06	0	819920	3.55282e+06	8.92574e+06	1.33842e+07	4.12706e+07	9.03392e+06	2.04792e+07	9.96016e+06	328612	1.03056e+07	2.64533e+07	1.10208e+06	1.42102e+06	1.65281e+06	13987.7	80451.2	0	95009.7	270877	650431	425907
3769	27.2648	3	596.993	1787.96	0.000621042	0.347347	5.48661	LKTEGHYIIASDWKK		F6HTR2	Putative uncharacterized protein OS=Vitis vinifera GN=VIT_14s0030g02180 PE=4 SV=1 - [F6HTR2_VITVI]	False	80.6302	Mq2 PP	Mq2 DV	0.0288958	128.733	1.94949e+07	2.78294e+07	2.66472e+06	3.54033e+07	5.44416e+07	7.32721e+06	1.21288e+07	9.07341e+06	305046	1.36638e+06	0	819920	3.55282e+06	8.92574e+06	1.33842e+07	4.12706e+07	9.03392e+06	2.04792e+07	9.96016e+06	328612	1.03056e+07	2.64533e+07	1.10208e+06	1.42102e+06	1.65281e+06	13987.7	80451.2	0	95009.7	270877	650431	425907
3769	27.2648	3	596.993	1787.96	0.000621351	0.34752	6.29832	LKTEGHYIIASDWKK		F6HTR2	Putative uncharacterized protein OS=Vitis vinifera GN=VIT_14s0030g02180 PE=4 SV=1 - [F6HTR2_VITVI]	False	80.6302	Mq2 PP	Mq2 DV	0.0288958	128.733	1.94949e+07	2.78294e+07	2.66472e+06	3.54033e+07	5.44416e+07	7.32721e+06	1.21288e+07	9.07341e+06	305046	1.36638e+06	0	819920	3.55282e+06	8.92574e+06	1.33842e+07	4.12706e+07	9.03392e+06	2.04792e+07	9.96016e+06	328612	1.03056e+07	2.64533e+07	1.10208e+06	1.42102e+06	1.65281e+06	13987.7	80451.2	0	95009.7	270877	650431	425907
3769	27.2648	3	596.993	1787.96	0.000621763	0.347751	6.07531	LKTEGHYIIASDWKK		F6HTR2	Putative uncharacterized protein OS=Vitis vinifera GN=VIT_14s0030g02180 PE=4 SV=1 - [F6HTR2_VITVI]	False	80.6302	Mq2 PP	Mq2 DV	0.0288958	128.733	1.94949e+07	2.78294e+07	2.66472e+06	3.54033e+07	5.44416e+07	7.32721e+06	1.21288e+07	9.07341e+06	305046	1.36638e+06	0	819920	3.55282e+06	8.92574e+06	1.33842e+07	4.12706e+07	9.03392e+06	2.04792e+07	9.96016e+06	328612	1.03056e+07	2.64533e+07	1.10208e+06	1.42102e+06	1.65281e+06	13987.7	80451.2	0	95009.7	270877	650431	425907
3769	27.2648	3	596.993	1787.96	0.000618349	0.345841	5.67781	LKTEGHYIIASDWKK		F6HTR2	Putative uncharacterized protein OS=Vitis vinifera GN=VIT_14s0030g02180 PE=4 SV=1 - [F6HTR2_VITVI]	False	80.6302	Mq2 PP	Mq2 DV	0.0288958	128.733	1.94949e+07	2.78294e+07	2.66472e+06	3.54033e+07	5.44416e+07	7.32721e+06	1.21288e+07	9.07341e+06	305046	1.36638e+06	0	819920	3.55282e+06	8.92574e+06	1.33842e+07	4.12706e+07	9.03392e+06	2.04792e+07	9.96016e+06	328612	1.03056e+07	2.64533e+07	1.10208e+06	1.42102e+06	1.65281e+06	13987.7	80451.2	0	95009.7	270877	650431	425907
3769	27.2648	3	596.993	1787.96	0.000619906	0.346712	6.54313	LKTEGHYIIASDWKK		F6HTR2	Putative uncharacterized protein OS=Vitis vinifera GN=VIT_14s0030g02180 PE=4 SV=1 - [F6HTR2_VITVI]	False	80.6302	Mq2 PP	Mq2 DV	0.0288958	128.733	1.94949e+07	2.78294e+07	2.66472e+06	3.54033e+07	5.44416e+07	7.32721e+06	1.21288e+07	9.07341e+06	305046	1.36638e+06	0	819920	3.55282e+06	8.92574e+06	1.33842e+07	4.12706e+07	9.03392e+06	2.04792e+07	9.96016e+06	328612	1.03056e+07	2.64533e+07	1.10208e+06	1.42102e+06	1.65281e+06	13987.7	80451.2	0	95009.7	270877	650431	425907
3769	27.2648	3	596.993	1787.96	0.000621454	0.347578	5.0251	LKTEGHYIIASDWKK		F6HTR2	Putative uncharacterized protein OS=Vitis vinifera GN=VIT_14s0030g02180 PE=4 SV=1 - [F6HTR2_VITVI]	False	80.6302	Mq2 PP	Mq2 DV	0.0288958	128.733	1.94949e+07	2.78294e+07	2.66472e+06	3.54033e+07	5.44416e+07	7.32721e+06	1.21288e+07	9.07341e+06	305046	1.36638e+06	0	819920	3.55282e+06	8.92574e+06	1.33842e+07	4.12706e+07	9.03392e+06	2.04792e+07	9.96016e+06	328612	1.03056e+07	2.64533e+07	1.10208e+06	1.42102e+06	1.65281e+06	13987.7	80451.2	0	95009.7	270877	650431	425907
3769	27.2648	3	596.993	1787.96	0.000619802	0.346654	6.05836	LKTEGHYIIASDWKK		F6HTR2	Putative uncharacterized protein OS=Vitis vinifera GN=VIT_14s0030g02180 PE=4 SV=1 - [F6HTR2_VITVI]	False	80.6302	Mq2 PP	Mq2 DV	0.0288958	128.733	1.94949e+07	2.78294e+07	2.66472e+06	3.54033e+07	5.44416e+07	7.32721e+06	1.21288e+07	9.07341e+06	305046	1.36638e+06	0	819920	3.55282e+06	8.92574e+06	1.33842e+07	4.12706e+07	9.03392e+06	2.04792e+07	9.96016e+06	328612	1.03056e+07	2.64533e+07	1.10208e+06	1.42102e+06	1.65281e+06	13987.7	80451.2	0	95009.7	270877	650431	425907
4531	52.1086	3	691.351	2071.03	0.0637255	30.7709	3.72714	ALTSTDKFEMWGDGLQTR	[10] Oxidation (M)	F6HTR2	Putative uncharacterized protein OS=Vitis vinifera GN=VIT_14s0030g02180 PE=4 SV=1 - [F6HTR2_VITVI]	False	3.65835	Mq2 BF	Mq2 DV	0.015895	71.3953	1.03226e+07	5.85301e+06	5.86067e+06	5.00463e+06	5.35712e+06	5.23002e+06	2.7883e+06	3.26022e+06	3.62513e+06	2.79071e+06	465162	4.23433e+06	5.79012e+06	6.11797e+06	6.47895e+06	7.66356e+06	7.83605e+06	1.08438e+07	2.09479e+06	722735	1.4568e+06	2.60303e+06	786642	326680	593882	166228	164315	21154.4	490660	441455	445825	206171
5118	20.7043	3	502.926	1505.76	0.00238347	1.58291	3.1457	LATEELCKHYTK	[7] Propionamide (C)	F6HTR2	Putative uncharacterized protein OS=Vitis vinifera GN=VIT_14s0030g02180 PE=4 SV=1 - [F6HTR2_VITVI]	False	5.54566	Mq2 DF	Mq2 FG	9.7445e-07	83.3246	7.16004e+06	8.93363e+06	4.58944e+06	5.69162e+06	3.63296e+06	773635	1.23005e+06	1.72592e+06	820381	2.97308e+06	752977	1.53966e+06	1.57219e+06	2.46514e+06	2.35437e+06	2.69909e+06	2.65663e+06	7.52154e+06	3.19735e+06	565967	1.65678e+06	1.76526e+06	116362	144113	314394	37618.1	175052	34243.6	178411	119869	179638	74920
5118	20.7043	3	502.926	1505.76	0.00238292	1.58254	2.72944	LATEELCKHYTK	[7] Propionamide (C)	F6HTR2	Putative uncharacterized protein OS=Vitis vinifera GN=VIT_14s0030g02180 PE=4 SV=1 - [F6HTR2_VITVI]	False	5.54566	Mq2 DF	Mq2 FG	9.7445e-07	83.3246	7.16004e+06	8.93363e+06	4.58944e+06	5.69162e+06	3.63296e+06	773635	1.23005e+06	1.72592e+06	820381	2.97308e+06	752977	1.53966e+06	1.57219e+06	2.46514e+06	2.35437e+06	2.69909e+06	2.65663e+06	7.52154e+06	3.19735e+06	565967	1.65678e+06	1.76526e+06	116362	144113	314394	37618.1	175052	34243.6	178411	119869	179638	74920
5118	20.7043	3	502.926	1505.76	0.00238298	1.58258	2.80947	LATEELCKHYTK	[7] Propionamide (C)	F6HTR2	Putative uncharacterized protein OS=Vitis vinifera GN=VIT_14s0030g02180 PE=4 SV=1 - [F6HTR2_VITVI]	False	5.54566	Mq2 DF	Mq2 FG	9.7445e-07	83.3246	7.16004e+06	8.93363e+06	4.58944e+06	5.69162e+06	3.63296e+06	773635	1.23005e+06	1.72592e+06	820381	2.97308e+06	752977	1.53966e+06	1.57219e+06	2.46514e+06	2.35437e+06	2.69909e+06	2.65663e+06	7.52154e+06	3.19735e+06	565967	1.65678e+06	1.76526e+06	116362	144113	314394	37618.1	175052	34243.6	178411	119869	179638	74920
5118	20.7043	3	502.926	1505.76	0.00238415	1.58336	2.4883	LATEELCKHYTK	[7] Propionamide (C)	F6HTR2	Putative uncharacterized protein OS=Vitis vinifera GN=VIT_14s0030g02180 PE=4 SV=1 - [F6HTR2_VITVI]	False	5.54566	Mq2 DF	Mq2 FG	9.7445e-07	83.3246	7.16004e+06	8.93363e+06	4.58944e+06	5.69162e+06	3.63296e+06	773635	1.23005e+06	1.72592e+06	820381	2.97308e+06	752977	1.53966e+06	1.57219e+06	2.46514e+06	2.35437e+06	2.69909e+06	2.65663e+06	7.52154e+06	3.19735e+06	565967	1.65678e+06	1.76526e+06	116362	144113	314394	37618.1	175052	34243.6	178411	119869	179638	74920
5118	20.7043	3	502.926	1505.76	0.00238445	1.58356	2.49214	LATEELCKHYTK	[7] Propionamide (C)	F6HTR2	Putative uncharacterized protein OS=Vitis vinifera GN=VIT_14s0030g02180 PE=4 SV=1 - [F6HTR2_VITVI]	False	5.54566	Mq2 DF	Mq2 FG	9.7445e-07	83.3246	7.16004e+06	8.93363e+06	4.58944e+06	5.69162e+06	3.63296e+06	773635	1.23005e+06	1.72592e+06	820381	2.97308e+06	752977	1.53966e+06	1.57219e+06	2.46514e+06	2.35437e+06	2.69909e+06	2.65663e+06	7.52154e+06	3.19735e+06	565967	1.65678e+06	1.76526e+06	116362	144113	314394	37618.1	175052	34243.6	178411	119869	179638	74920
5118	20.7043	3	502.926	1505.76	0.00238458	1.58364	2.43866	LATEELCKHYTK	[7] Propionamide (C)	F6HTR2	Putative uncharacterized protein OS=Vitis vinifera GN=VIT_14s0030g02180 PE=4 SV=1 - [F6HTR2_VITVI]	False	5.54566	Mq2 DF	Mq2 FG	9.7445e-07	83.3246	7.16004e+06	8.93363e+06	4.58944e+06	5.69162e+06	3.63296e+06	773635	1.23005e+06	1.72592e+06	820381	2.97308e+06	752977	1.53966e+06	1.57219e+06	2.46514e+06	2.35437e+06	2.69909e+06	2.65663e+06	7.52154e+06	3.19735e+06	565967	1.65678e+06	1.76526e+06	116362	144113	314394	37618.1	175052	34243.6	178411	119869	179638	74920
5118	20.7043	3	502.926	1505.76	0.00238556	1.58429	2.50873	LATEELCKHYTK	[7] Propionamide (C)	F6HTR2	Putative uncharacterized protein OS=Vitis vinifera GN=VIT_14s0030g02180 PE=4 SV=1 - [F6HTR2_VITVI]	False	5.54566	Mq2 DF	Mq2 FG	9.7445e-07	83.3246	7.16004e+06	8.93363e+06	4.58944e+06	5.69162e+06	3.63296e+06	773635	1.23005e+06	1.72592e+06	820381	2.97308e+06	752977	1.53966e+06	1.57219e+06	2.46514e+06	2.35437e+06	2.69909e+06	2.65663e+06	7.52154e+06	3.19735e+06	565967	1.65678e+06	1.76526e+06	116362	144113	314394	37618.1	175052	34243.6	178411	119869	179638	74920
5320	34.4599	2	448.701	895.386	0.000605261	0.675977	2.03353	DFGIECR	[6] Carbamidomethyl (C)	F6HTR2	Putative uncharacterized protein OS=Vitis vinifera GN=VIT_14s0030g02180 PE=4 SV=1 - [F6HTR2_VITVI]	False	7489.38	Mq2 PP	M53 M	0.00131308	105.864	1.13866e+06	1.14139e+06	6.51654e+06	5.0876e+06	2.10651e+07	1.31489e+06	5.18696e+06	4.19242e+06	1.20373e+07	4.08754e+06	6.07087e+06	36.5843	1.38027e+06	1.08262e+06	0	9803.92	13328	1.19615e+06	408502	803616	1.48096e+06	1.02355e+07	197771	607710	763692	551964	240671	276088	4.23927	105235	78891.9	0
5320	34.4599	2	448.701	895.386	0.000606222	0.677051	1.81399	DFGIECR	[6] Carbamidomethyl (C)	F6HTR2	Putative uncharacterized protein OS=Vitis vinifera GN=VIT_14s0030g02180 PE=4 SV=1 - [F6HTR2_VITVI]	False	7489.38	Mq2 PP	M53 M	0.00131308	105.864	1.13866e+06	1.14139e+06	6.51654e+06	5.0876e+06	2.10651e+07	1.31489e+06	5.18696e+06	4.19242e+06	1.20373e+07	4.08754e+06	6.07087e+06	36.5843	1.38027e+06	1.08262e+06	0	9803.92	13328	1.19615e+06	408502	803616	1.48096e+06	1.02355e+07	197771	607710	763692	551964	240671	276088	4.23927	105235	78891.9	0
5320	34.4599	2	448.701	895.386	0.000605879	0.676668	1.79726	DFGIECR	[6] Carbamidomethyl (C)	F6HTR2	Putative uncharacterized protein OS=Vitis vinifera GN=VIT_14s0030g02180 PE=4 SV=1 - [F6HTR2_VITVI]	False	7489.38	Mq2 PP	M53 M	0.00131308	105.864	1.13866e+06	1.14139e+06	6.51654e+06	5.0876e+06	2.10651e+07	1.31489e+06	5.18696e+06	4.19242e+06	1.20373e+07	4.08754e+06	6.07087e+06	36.5843	1.38027e+06	1.08262e+06	0	9803.92	13328	1.19615e+06	408502	803616	1.48096e+06	1.02355e+07	197771	607710	763692	551964	240671	276088	4.23927	105235	78891.9	0
5320	34.4599	2	448.701	895.386	0.000606497	0.677358	2.2032	DFGIECR	[6] Carbamidomethyl (C)	F6HTR2	Putative uncharacterized protein OS=Vitis vinifera GN=VIT_14s0030g02180 PE=4 SV=1 - [F6HTR2_VITVI]	False	7489.38	Mq2 PP	M53 M	0.00131308	105.864	1.13866e+06	1.14139e+06	6.51654e+06	5.0876e+06	2.10651e+07	1.31489e+06	5.18696e+06	4.19242e+06	1.20373e+07	4.08754e+06	6.07087e+06	36.5843	1.38027e+06	1.08262e+06	0	9803.92	13328	1.19615e+06	408502	803616	1.48096e+06	1.02355e+07	197771	607710	763692	551964	240671	276088	4.23927	105235	78891.9	0
5320	34.4599	2	448.701	895.386	0.000605398	0.676131	1.80613	DFGIECR	[6] Carbamidomethyl (C)	F6HTR2	Putative uncharacterized protein OS=Vitis vinifera GN=VIT_14s0030g02180 PE=4 SV=1 - [F6HTR2_VITVI]	False	7489.38	Mq2 PP	M53 M	0.00131308	105.864	1.13866e+06	1.14139e+06	6.51654e+06	5.0876e+06	2.10651e+07	1.31489e+06	5.18696e+06	4.19242e+06	1.20373e+07	4.08754e+06	6.07087e+06	36.5843	1.38027e+06	1.08262e+06	0	9803.92	13328	1.19615e+06	408502	803616	1.48096e+06	1.02355e+07	197771	607710	763692	551964	240671	276088	4.23927	105235	78891.9	0
5320	34.4599	2	448.701	895.386	0.000605535	0.676284	1.91377	DFGIECR	[6] Carbamidomethyl (C)	F6HTR2	Putative uncharacterized protein OS=Vitis vinifera GN=VIT_14s0030g02180 PE=4 SV=1 - [F6HTR2_VITVI]	False	7489.38	Mq2 PP	M53 M	0.00131308	105.864	1.13866e+06	1.14139e+06	6.51654e+06	5.0876e+06	2.10651e+07	1.31489e+06	5.18696e+06	4.19242e+06	1.20373e+07	4.08754e+06	6.07087e+06	36.5843	1.38027e+06	1.08262e+06	0	9803.92	13328	1.19615e+06	408502	803616	1.48096e+06	1.02355e+07	197771	607710	763692	551964	240671	276088	4.23927	105235	78891.9	0
5320	34.4599	2	448.701	895.386	0.00060471	0.675363	1.5626	DFGIECR	[6] Carbamidomethyl (C)	F6HTR2	Putative uncharacterized protein OS=Vitis vinifera GN=VIT_14s0030g02180 PE=4 SV=1 - [F6HTR2_VITVI]	False	7489.38	Mq2 PP	M53 M	0.00131308	105.864	1.13866e+06	1.14139e+06	6.51654e+06	5.0876e+06	2.10651e+07	1.31489e+06	5.18696e+06	4.19242e+06	1.20373e+07	4.08754e+06	6.07087e+06	36.5843	1.38027e+06	1.08262e+06	0	9803.92	13328	1.19615e+06	408502	803616	1.48096e+06	1.02355e+07	197771	607710	763692	551964	240671	276088	4.23927	105235	78891.9	0
5320	34.4599	2	448.701	895.386	0.000606428	0.677281	1.95498	DFGIECR	[6] Carbamidomethyl (C)	F6HTR2	Putative uncharacterized protein OS=Vitis vinifera GN=VIT_14s0030g02180 PE=4 SV=1 - [F6HTR2_VITVI]	False	7489.38	Mq2 PP	M53 M	0.00131308	105.864	1.13866e+06	1.14139e+06	6.51654e+06	5.0876e+06	2.10651e+07	1.31489e+06	5.18696e+06	4.19242e+06	1.20373e+07	4.08754e+06	6.07087e+06	36.5843	1.38027e+06	1.08262e+06	0	9803.92	13328	1.19615e+06	408502	803616	1.48096e+06	1.02355e+07	197771	607710	763692	551964	240671	276088	4.23927	105235	78891.9	0
5320	34.4599	2	448.701	895.386	0.000605329	0.676054	1.95898	DFGIECR	[6] Carbamidomethyl (C)	F6HTR2	Putative uncharacterized protein OS=Vitis vinifera GN=VIT_14s0030g02180 PE=4 SV=1 - [F6HTR2_VITVI]	False	7489.38	Mq2 PP	M53 M	0.00131308	105.864	1.13866e+06	1.14139e+06	6.51654e+06	5.0876e+06	2.10651e+07	1.31489e+06	5.18696e+06	4.19242e+06	1.20373e+07	4.08754e+06	6.07087e+06	36.5843	1.38027e+06	1.08262e+06	0	9803.92	13328	1.19615e+06	408502	803616	1.48096e+06	1.02355e+07	197771	607710	763692	551964	240671	276088	4.23927	105235	78891.9	0
5320	34.4599	2	448.701	895.386	0.000604848	0.675516	1.99407	DFGIECR	[6] Carbamidomethyl (C)	F6HTR2	Putative uncharacterized protein OS=Vitis vinifera GN=VIT_14s0030g02180 PE=4 SV=1 - [F6HTR2_VITVI]	False	7489.38	Mq2 PP	M53 M	0.00131308	105.864	1.13866e+06	1.14139e+06	6.51654e+06	5.0876e+06	2.10651e+07	1.31489e+06	5.18696e+06	4.19242e+06	1.20373e+07	4.08754e+06	6.07087e+06	36.5843	1.38027e+06	1.08262e+06	0	9803.92	13328	1.19615e+06	408502	803616	1.48096e+06	1.02355e+07	197771	607710	763692	551964	240671	276088	4.23927	105235	78891.9	0
5320	34.4599	2	448.701	895.386	0.000605467	0.676208	1.8224	DFGIECR	[6] Carbamidomethyl (C)	F6HTR2	Putative uncharacterized protein OS=Vitis vinifera GN=VIT_14s0030g02180 PE=4 SV=1 - [F6HTR2_VITVI]	False	7489.38	Mq2 PP	M53 M	0.00131308	105.864	1.13866e+06	1.14139e+06	6.51654e+06	5.0876e+06	2.10651e+07	1.31489e+06	5.18696e+06	4.19242e+06	1.20373e+07	4.08754e+06	6.07087e+06	36.5843	1.38027e+06	1.08262e+06	0	9803.92	13328	1.19615e+06	408502	803616	1.48096e+06	1.02355e+07	197771	607710	763692	551964	240671	276088	4.23927	105235	78891.9	0
5320	34.4599	2	448.701	895.386	0.000605054	0.675747	1.92315	DFGIECR	[6] Carbamidomethyl (C)	F6HTR2	Putative uncharacterized protein OS=Vitis vinifera GN=VIT_14s0030g02180 PE=4 SV=1 - [F6HTR2_VITVI]	False	7489.38	Mq2 PP	M53 M	0.00131308	105.864	1.13866e+06	1.14139e+06	6.51654e+06	5.0876e+06	2.10651e+07	1.31489e+06	5.18696e+06	4.19242e+06	1.20373e+07	4.08754e+06	6.07087e+06	36.5843	1.38027e+06	1.08262e+06	0	9803.92	13328	1.19615e+06	408502	803616	1.48096e+06	1.02355e+07	197771	607710	763692	551964	240671	276088	4.23927	105235	78891.9	0
5320	34.4599	2	448.701	895.386	0.000607045	0.677971	1.9797	DFGIECR	[6] Carbamidomethyl (C)	F6HTR2	Putative uncharacterized protein OS=Vitis vinifera GN=VIT_14s0030g02180 PE=4 SV=1 - [F6HTR2_VITVI]	False	7489.38	Mq2 PP	M53 M	0.00131308	105.864	1.13866e+06	1.14139e+06	6.51654e+06	5.0876e+06	2.10651e+07	1.31489e+06	5.18696e+06	4.19242e+06	1.20373e+07	4.08754e+06	6.07087e+06	36.5843	1.38027e+06	1.08262e+06	0	9803.92	13328	1.19615e+06	408502	803616	1.48096e+06	1.02355e+07	197771	607710	763692	551964	240671	276088	4.23927	105235	78891.9	0
5320	34.4599	2	448.701	895.386	0.000607251	0.6782	1.83134	DFGIECR	[6] Carbamidomethyl (C)	F6HTR2	Putative uncharacterized protein OS=Vitis vinifera GN=VIT_14s0030g02180 PE=4 SV=1 - [F6HTR2_VITVI]	False	7489.38	Mq2 PP	M53 M	0.00131308	105.864	1.13866e+06	1.14139e+06	6.51654e+06	5.0876e+06	2.10651e+07	1.31489e+06	5.18696e+06	4.19242e+06	1.20373e+07	4.08754e+06	6.07087e+06	36.5843	1.38027e+06	1.08262e+06	0	9803.92	13328	1.19615e+06	408502	803616	1.48096e+06	1.02355e+07	197771	607710	763692	551964	240671	276088	4.23927	105235	78891.9	0
5320	34.4599	2	448.701	895.386	0.000606771	0.677664	1.99017	DFGIECR	[6] Carbamidomethyl (C)	F6HTR2	Putative uncharacterized protein OS=Vitis vinifera GN=VIT_14s0030g02180 PE=4 SV=1 - [F6HTR2_VITVI]	False	7489.38	Mq2 PP	M53 M	0.00131308	105.864	1.13866e+06	1.14139e+06	6.51654e+06	5.0876e+06	2.10651e+07	1.31489e+06	5.18696e+06	4.19242e+06	1.20373e+07	4.08754e+06	6.07087e+06	36.5843	1.38027e+06	1.08262e+06	0	9803.92	13328	1.19615e+06	408502	803616	1.48096e+06	1.02355e+07	197771	607710	763692	551964	240671	276088	4.23927	105235	78891.9	0
5320	34.4599	2	448.701	895.386	0.000606565	0.677435	1.98157	DFGIECR	[6] Carbamidomethyl (C)	F6HTR2	Putative uncharacterized protein OS=Vitis vinifera GN=VIT_14s0030g02180 PE=4 SV=1 - [F6HTR2_VITVI]	False	7489.38	Mq2 PP	M53 M	0.00131308	105.864	1.13866e+06	1.14139e+06	6.51654e+06	5.0876e+06	2.10651e+07	1.31489e+06	5.18696e+06	4.19242e+06	1.20373e+07	4.08754e+06	6.07087e+06	36.5843	1.38027e+06	1.08262e+06	0	9803.92	13328	1.19615e+06	408502	803616	1.48096e+06	1.02355e+07	197771	607710	763692	551964	240671	276088	4.23927	105235	78891.9	0
5320	34.4599	2	448.701	895.386	0.000606634	0.677511	1.75115	DFGIECR	[6] Carbamidomethyl (C)	F6HTR2	Putative uncharacterized protein OS=Vitis vinifera GN=VIT_14s0030g02180 PE=4 SV=1 - [F6HTR2_VITVI]	False	7489.38	Mq2 PP	M53 M	0.00131308	105.864	1.13866e+06	1.14139e+06	6.51654e+06	5.0876e+06	2.10651e+07	1.31489e+06	5.18696e+06	4.19242e+06	1.20373e+07	4.08754e+06	6.07087e+06	36.5843	1.38027e+06	1.08262e+06	0	9803.92	13328	1.19615e+06	408502	803616	1.48096e+06	1.02355e+07	197771	607710	763692	551964	240671	276088	4.23927	105235	78891.9	0
5320	34.4599	2	448.701	895.386	0.000606702	0.677588	1.87687	DFGIECR	[6] Carbamidomethyl (C)	F6HTR2	Putative uncharacterized protein OS=Vitis vinifera GN=VIT_14s0030g02180 PE=4 SV=1 - [F6HTR2_VITVI]	False	7489.38	Mq2 PP	M53 M	0.00131308	105.864	1.13866e+06	1.14139e+06	6.51654e+06	5.0876e+06	2.10651e+07	1.31489e+06	5.18696e+06	4.19242e+06	1.20373e+07	4.08754e+06	6.07087e+06	36.5843	1.38027e+06	1.08262e+06	0	9803.92	13328	1.19615e+06	408502	803616	1.48096e+06	1.02355e+07	197771	607710	763692	551964	240671	276088	4.23927	105235	78891.9	0
5320	34.4599	2	448.701	895.386	0.000607662	0.678659	2.06513	DFGIECR	[6] Carbamidomethyl (C)	F6HTR2	Putative uncharacterized protein OS=Vitis vinifera GN=VIT_14s0030g02180 PE=4 SV=1 - [F6HTR2_VITVI]	False	7489.38	Mq2 PP	M53 M	0.00131308	105.864	1.13866e+06	1.14139e+06	6.51654e+06	5.0876e+06	2.10651e+07	1.31489e+06	5.18696e+06	4.19242e+06	1.20373e+07	4.08754e+06	6.07087e+06	36.5843	1.38027e+06	1.08262e+06	0	9803.92	13328	1.19615e+06	408502	803616	1.48096e+06	1.02355e+07	197771	607710	763692	551964	240671	276088	4.23927	105235	78891.9	0
5320	34.4599	2	448.701	895.386	0.000607114	0.678047	2.17391	DFGIECR	[6] Carbamidomethyl (C)	F6HTR2	Putative uncharacterized protein OS=Vitis vinifera GN=VIT_14s0030g02180 PE=4 SV=1 - [F6HTR2_VITVI]	False	7489.38	Mq2 PP	M53 M	0.00131308	105.864	1.13866e+06	1.14139e+06	6.51654e+06	5.0876e+06	2.10651e+07	1.31489e+06	5.18696e+06	4.19242e+06	1.20373e+07	4.08754e+06	6.07087e+06	36.5843	1.38027e+06	1.08262e+06	0	9803.92	13328	1.19615e+06	408502	803616	1.48096e+06	1.02355e+07	197771	607710	763692	551964	240671	276088	4.23927	105235	78891.9	0
5533	58.5203	3	685.998	2054.97	-0.000297796	-0.144915	5.54902	ALTSTDKFEMWGDGLQTR		F6HTR2	Putative uncharacterized protein OS=Vitis vinifera GN=VIT_14s0030g02180 PE=4 SV=1 - [F6HTR2_VITVI]	False	38.1733	Mq2 PP	Mq2 FV	0.000326299	106.901	1.04876e+07	1.40943e+07	1.14012e+06	3.1179e+07	4.33647e+07	3.11318e+06	5.63278e+06	2.35043e+06	1.26007e+06	2.83452e+06	418997	2.08372e+06	614157	231279	640451	2.55137e+06	1.7913e+06	1.10171e+07	5.04436e+06	140599	9.07595e+06	2.1071e+07	468250	659943	428154	57779.7	166894	19055	241455	46825.1	16853.6	20380.2
5533	58.5203	3	685.998	2054.97	-0.000296716	-0.144389	5.59387	ALTSTDKFEMWGDGLQTR		F6HTR2	Putative uncharacterized protein OS=Vitis vinifera GN=VIT_14s0030g02180 PE=4 SV=1 - [F6HTR2_VITVI]	False	38.1733	Mq2 PP	Mq2 FV	0.000326299	106.901	1.04876e+07	1.40943e+07	1.14012e+06	3.1179e+07	4.33647e+07	3.11318e+06	5.63278e+06	2.35043e+06	1.26007e+06	2.83452e+06	418997	2.08372e+06	614157	231279	640451	2.55137e+06	1.7913e+06	1.10171e+07	5.04436e+06	140599	9.07595e+06	2.1071e+07	468250	659943	428154	57779.7	166894	19055	241455	46825.1	16853.6	20380.2
5533	58.5203	3	685.998	2054.97	-0.000297435	-0.144739	5.21942	ALTSTDKFEMWGDGLQTR		F6HTR2	Putative uncharacterized protein OS=Vitis vinifera GN=VIT_14s0030g02180 PE=4 SV=1 - [F6HTR2_VITVI]	False	38.1733	Mq2 PP	Mq2 FV	0.000326299	106.901	1.04876e+07	1.40943e+07	1.14012e+06	3.1179e+07	4.33647e+07	3.11318e+06	5.63278e+06	2.35043e+06	1.26007e+06	2.83452e+06	418997	2.08372e+06	614157	231279	640451	2.55137e+06	1.7913e+06	1.10171e+07	5.04436e+06	140599	9.07595e+06	2.1071e+07	468250	659943	428154	57779.7	166894	19055	241455	46825.1	16853.6	20380.2
5533	58.5203	3	685.998	2054.97	-0.000297166	-0.144608	5.32471	ALTSTDKFEMWGDGLQTR		F6HTR2	Putative uncharacterized protein OS=Vitis vinifera GN=VIT_14s0030g02180 PE=4 SV=1 - [F6HTR2_VITVI]	False	38.1733	Mq2 PP	Mq2 FV	0.000326299	106.901	1.04876e+07	1.40943e+07	1.14012e+06	3.1179e+07	4.33647e+07	3.11318e+06	5.63278e+06	2.35043e+06	1.26007e+06	2.83452e+06	418997	2.08372e+06	614157	231279	640451	2.55137e+06	1.7913e+06	1.10171e+07	5.04436e+06	140599	9.07595e+06	2.1071e+07	468250	659943	428154	57779.7	166894	19055	241455	46825.1	16853.6	20380.2
5533	58.5203	3	685.998	2054.97	-0.000297525	-0.144783	3.97973	ALTSTDKFEMWGDGLQTR		F6HTR2	Putative uncharacterized protein OS=Vitis vinifera GN=VIT_14s0030g02180 PE=4 SV=1 - [F6HTR2_VITVI]	False	38.1733	Mq2 PP	Mq2 FV	0.000326299	106.901	1.04876e+07	1.40943e+07	1.14012e+06	3.1179e+07	4.33647e+07	3.11318e+06	5.63278e+06	2.35043e+06	1.26007e+06	2.83452e+06	418997	2.08372e+06	614157	231279	640451	2.55137e+06	1.7913e+06	1.10171e+07	5.04436e+06	140599	9.07595e+06	2.1071e+07	468250	659943	428154	57779.7	166894	19055	241455	46825.1	16853.6	20380.2
5533	58.5203	3	685.998	2054.97	-0.000299514	-0.145751	3.33394	ALTSTDKFEMWGDGLQTR		F6HTR2	Putative uncharacterized protein OS=Vitis vinifera GN=VIT_14s0030g02180 PE=4 SV=1 - [F6HTR2_VITVI]	False	38.1733	Mq2 PP	Mq2 FV	0.000326299	106.901	1.04876e+07	1.40943e+07	1.14012e+06	3.1179e+07	4.33647e+07	3.11318e+06	5.63278e+06	2.35043e+06	1.26007e+06	2.83452e+06	418997	2.08372e+06	614157	231279	640451	2.55137e+06	1.7913e+06	1.10171e+07	5.04436e+06	140599	9.07595e+06	2.1071e+07	468250	659943	428154	57779.7	166894	19055	241455	46825.1	16853.6	20380.2
5533	58.5203	3	685.998	2054.97	-0.000296447	-0.144259	5.03583	ALTSTDKFEMWGDGLQTR		F6HTR2	Putative uncharacterized protein OS=Vitis vinifera GN=VIT_14s0030g02180 PE=4 SV=1 - [F6HTR2_VITVI]	False	38.1733	Mq2 PP	Mq2 FV	0.000326299	106.901	1.04876e+07	1.40943e+07	1.14012e+06	3.1179e+07	4.33647e+07	3.11318e+06	5.63278e+06	2.35043e+06	1.26007e+06	2.83452e+06	418997	2.08372e+06	614157	231279	640451	2.55137e+06	1.7913e+06	1.10171e+07	5.04436e+06	140599	9.07595e+06	2.1071e+07	468250	659943	428154	57779.7	166894	19055	241455	46825.1	16853.6	20380.2
5533	58.5203	3	685.998	2054.97	-0.00030097	-0.146459	2.05546	ALTSTDKFEMWGDGLQTR		F6HTR2	Putative uncharacterized protein OS=Vitis vinifera GN=VIT_14s0030g02180 PE=4 SV=1 - [F6HTR2_VITVI]	False	38.1733	Mq2 PP	Mq2 FV	0.000326299	106.901	1.04876e+07	1.40943e+07	1.14012e+06	3.1179e+07	4.33647e+07	3.11318e+06	5.63278e+06	2.35043e+06	1.26007e+06	2.83452e+06	418997	2.08372e+06	614157	231279	640451	2.55137e+06	1.7913e+06	1.10171e+07	5.04436e+06	140599	9.07595e+06	2.1071e+07	468250	659943	428154	57779.7	166894	19055	241455	46825.1	16853.6	20380.2
5533	58.5203	3	685.998	2054.97	-0.000296089	-0.144084	5.57476	ALTSTDKFEMWGDGLQTR		F6HTR2	Putative uncharacterized protein OS=Vitis vinifera GN=VIT_14s0030g02180 PE=4 SV=1 - [F6HTR2_VITVI]	False	38.1733	Mq2 PP	Mq2 FV	0.000326299	106.901	1.04876e+07	1.40943e+07	1.14012e+06	3.1179e+07	4.33647e+07	3.11318e+06	5.63278e+06	2.35043e+06	1.26007e+06	2.83452e+06	418997	2.08372e+06	614157	231279	640451	2.55137e+06	1.7913e+06	1.10171e+07	5.04436e+06	140599	9.07595e+06	2.1071e+07	468250	659943	428154	57779.7	166894	19055	241455	46825.1	16853.6	20380.2
5533	58.5203	3	685.998	2054.97	-0.0002928	-0.142483	5.23049	ALTSTDKFEMWGDGLQTR		F6HTR2	Putative uncharacterized protein OS=Vitis vinifera GN=VIT_14s0030g02180 PE=4 SV=1 - [F6HTR2_VITVI]	False	38.1733	Mq2 PP	Mq2 FV	0.000326299	106.901	1.04876e+07	1.40943e+07	1.14012e+06	3.1179e+07	4.33647e+07	3.11318e+06	5.63278e+06	2.35043e+06	1.26007e+06	2.83452e+06	418997	2.08372e+06	614157	231279	640451	2.55137e+06	1.7913e+06	1.10171e+07	5.04436e+06	140599	9.07595e+06	2.1071e+07	468250	659943	428154	57779.7	166894	19055	241455	46825.1	16853.6	20380.2
5533	58.5203	3	685.998	2054.97	-0.000297886	-0.144958	4.42091	ALTSTDKFEMWGDGLQTR		F6HTR2	Putative uncharacterized protein OS=Vitis vinifera GN=VIT_14s0030g02180 PE=4 SV=1 - [F6HTR2_VITVI]	False	38.1733	Mq2 PP	Mq2 FV	0.000326299	106.901	1.04876e+07	1.40943e+07	1.14012e+06	3.1179e+07	4.33647e+07	3.11318e+06	5.63278e+06	2.35043e+06	1.26007e+06	2.83452e+06	418997	2.08372e+06	614157	231279	640451	2.55137e+06	1.7913e+06	1.10171e+07	5.04436e+06	140599	9.07595e+06	2.1071e+07	468250	659943	428154	57779.7	166894	19055	241455	46825.1	16853.6	20380.2
5533	58.5203	3	685.998	2054.97	-0.000293153	-0.142655	5.58009	ALTSTDKFEMWGDGLQTR		F6HTR2	Putative uncharacterized protein OS=Vitis vinifera GN=VIT_14s0030g02180 PE=4 SV=1 - [F6HTR2_VITVI]	False	38.1733	Mq2 PP	Mq2 FV	0.000326299	106.901	1.04876e+07	1.40943e+07	1.14012e+06	3.1179e+07	4.33647e+07	3.11318e+06	5.63278e+06	2.35043e+06	1.26007e+06	2.83452e+06	418997	2.08372e+06	614157	231279	640451	2.55137e+06	1.7913e+06	1.10171e+07	5.04436e+06	140599	9.07595e+06	2.1071e+07	468250	659943	428154	57779.7	166894	19055	241455	46825.1	16853.6	20380.2
5533	58.5203	3	685.998	2054.97	-0.000294661	-0.143389	5.493	ALTSTDKFEMWGDGLQTR		F6HTR2	Putative uncharacterized protein OS=Vitis vinifera GN=VIT_14s0030g02180 PE=4 SV=1 - [F6HTR2_VITVI]	False	38.1733	Mq2 PP	Mq2 FV	0.000326299	106.901	1.04876e+07	1.40943e+07	1.14012e+06	3.1179e+07	4.33647e+07	3.11318e+06	5.63278e+06	2.35043e+06	1.26007e+06	2.83452e+06	418997	2.08372e+06	614157	231279	640451	2.55137e+06	1.7913e+06	1.10171e+07	5.04436e+06	140599	9.07595e+06	2.1071e+07	468250	659943	428154	57779.7	166894	19055	241455	46825.1	16853.6	20380.2
5533	58.5203	3	685.998	2054.97	-0.000296896	-0.144477	5.39824	ALTSTDKFEMWGDGLQTR		F6HTR2	Putative uncharacterized protein OS=Vitis vinifera GN=VIT_14s0030g02180 PE=4 SV=1 - [F6HTR2_VITVI]	False	38.1733	Mq2 PP	Mq2 FV	0.000326299	106.901	1.04876e+07	1.40943e+07	1.14012e+06	3.1179e+07	4.33647e+07	3.11318e+06	5.63278e+06	2.35043e+06	1.26007e+06	2.83452e+06	418997	2.08372e+06	614157	231279	640451	2.55137e+06	1.7913e+06	1.10171e+07	5.04436e+06	140599	9.07595e+06	2.1071e+07	468250	659943	428154	57779.7	166894	19055	241455	46825.1	16853.6	20380.2
5533	58.5203	3	685.998	2054.97	-0.000296986	-0.144521	4.94096	ALTSTDKFEMWGDGLQTR		F6HTR2	Putative uncharacterized protein OS=Vitis vinifera GN=VIT_14s0030g02180 PE=4 SV=1 - [F6HTR2_VITVI]	False	38.1733	Mq2 PP	Mq2 FV	0.000326299	106.901	1.04876e+07	1.40943e+07	1.14012e+06	3.1179e+07	4.33647e+07	3.11318e+06	5.63278e+06	2.35043e+06	1.26007e+06	2.83452e+06	418997	2.08372e+06	614157	231279	640451	2.55137e+06	1.7913e+06	1.10171e+07	5.04436e+06	140599	9.07595e+06	2.1071e+07	468250	659943	428154	57779.7	166894	19055	241455	46825.1	16853.6	20380.2
5533	58.5203	3	685.998	2054.97	-0.000295017	-0.143563	3.36327	ALTSTDKFEMWGDGLQTR		F6HTR2	Putative uncharacterized protein OS=Vitis vinifera GN=VIT_14s0030g02180 PE=4 SV=1 - [F6HTR2_VITVI]	False	38.1733	Mq2 PP	Mq2 FV	0.000326299	106.901	1.04876e+07	1.40943e+07	1.14012e+06	3.1179e+07	4.33647e+07	3.11318e+06	5.63278e+06	2.35043e+06	1.26007e+06	2.83452e+06	418997	2.08372e+06	614157	231279	640451	2.55137e+06	1.7913e+06	1.10171e+07	5.04436e+06	140599	9.07595e+06	2.1071e+07	468250	659943	428154	57779.7	166894	19055	241455	46825.1	16853.6	20380.2
5533	58.5203	3	685.998	2054.97	-0.000295731	-0.14391	5.66246	ALTSTDKFEMWGDGLQTR		F6HTR2	Putative uncharacterized protein OS=Vitis vinifera GN=VIT_14s0030g02180 PE=4 SV=1 - [F6HTR2_VITVI]	False	38.1733	Mq2 PP	Mq2 FV	0.000326299	106.901	1.04876e+07	1.40943e+07	1.14012e+06	3.1179e+07	4.33647e+07	3.11318e+06	5.63278e+06	2.35043e+06	1.26007e+06	2.83452e+06	418997	2.08372e+06	614157	231279	640451	2.55137e+06	1.7913e+06	1.10171e+07	5.04436e+06	140599	9.07595e+06	2.1071e+07	468250	659943	428154	57779.7	166894	19055	241455	46825.1	16853.6	20380.2
5533	58.5203	3	685.998	2054.97	-0.000296358	-0.144215	4.99424	ALTSTDKFEMWGDGLQTR		F6HTR2	Putative uncharacterized protein OS=Vitis vinifera GN=VIT_14s0030g02180 PE=4 SV=1 - [F6HTR2_VITVI]	False	38.1733	Mq2 PP	Mq2 FV	0.000326299	106.901	1.04876e+07	1.40943e+07	1.14012e+06	3.1179e+07	4.33647e+07	3.11318e+06	5.63278e+06	2.35043e+06	1.26007e+06	2.83452e+06	418997	2.08372e+06	614157	231279	640451	2.55137e+06	1.7913e+06	1.10171e+07	5.04436e+06	140599	9.07595e+06	2.1071e+07	468250	659943	428154	57779.7	166894	19055	241455	46825.1	16853.6	20380.2
5533	58.5203	3	685.998	2054.97	-0.000292976	-0.142569	5.94974	ALTSTDKFEMWGDGLQTR		F6HTR2	Putative uncharacterized protein OS=Vitis vinifera GN=VIT_14s0030g02180 PE=4 SV=1 - [F6HTR2_VITVI]	False	38.1733	Mq2 PP	Mq2 FV	0.000326299	106.901	1.04876e+07	1.40943e+07	1.14012e+06	3.1179e+07	4.33647e+07	3.11318e+06	5.63278e+06	2.35043e+06	1.26007e+06	2.83452e+06	418997	2.08372e+06	614157	231279	640451	2.55137e+06	1.7913e+06	1.10171e+07	5.04436e+06	140599	9.07595e+06	2.1071e+07	468250	659943	428154	57779.7	166894	19055	241455	46825.1	16853.6	20380.2
5533	58.5203	3	685.998	2054.97	-0.000293773	-0.142957	4.21973	ALTSTDKFEMWGDGLQTR		F6HTR2	Putative uncharacterized protein OS=Vitis vinifera GN=VIT_14s0030g02180 PE=4 SV=1 - [F6HTR2_VITVI]	False	38.1733	Mq2 PP	Mq2 FV	0.000326299	106.901	1.04876e+07	1.40943e+07	1.14012e+06	3.1179e+07	4.33647e+07	3.11318e+06	5.63278e+06	2.35043e+06	1.26007e+06	2.83452e+06	418997	2.08372e+06	614157	231279	640451	2.55137e+06	1.7913e+06	1.10171e+07	5.04436e+06	140599	9.07595e+06	2.1071e+07	468250	659943	428154	57779.7	166894	19055	241455	46825.1	16853.6	20380.2
5533	58.5203	3	685.998	2054.97	-0.000295553	-0.143823	3.22729	ALTSTDKFEMWGDGLQTR		F6HTR2	Putative uncharacterized protein OS=Vitis vinifera GN=VIT_14s0030g02180 PE=4 SV=1 - [F6HTR2_VITVI]	False	38.1733	Mq2 PP	Mq2 FV	0.000326299	106.901	1.04876e+07	1.40943e+07	1.14012e+06	3.1179e+07	4.33647e+07	3.11318e+06	5.63278e+06	2.35043e+06	1.26007e+06	2.83452e+06	418997	2.08372e+06	614157	231279	640451	2.55137e+06	1.7913e+06	1.10171e+07	5.04436e+06	140599	9.07595e+06	2.1071e+07	468250	659943	428154	57779.7	166894	19055	241455	46825.1	16853.6	20380.2
5711	71.6714	2	865.4	1728.79	-0.00013775	-0.0796805	4.08461	FFYASSACIYPEFK	[8] Carbamidomethyl (C)	F6HTR2	Putative uncharacterized protein OS=Vitis vinifera GN=VIT_14s0030g02180 PE=4 SV=1 - [F6HTR2_VITVI]	False	143.727	Mq2 PP	M53 M	1.31585e-06	116.893	6.727e+06	7.71053e+06	2.24362e+06	2.78822e+07	1.22136e+08	1.12012e+07	3.32952e+07	2.08807e+07	2.79156e+06	1.05156e+07	331152	2.81642e+06	532082	313396	1.5739e+06	178628	538543	7.06664e+06	2.7596e+06	276682	8.11625e+06	5.93461e+07	1.68476e+06	3.9009e+06	3.80364e+06	128005	619148	15060	326357	40567.4	22837.6	50084
5711	71.6714	2	865.4	1728.79	-0.000139028	-0.0804194	3.70916	FFYASSACIYPEFK	[8] Carbamidomethyl (C)	F6HTR2	Putative uncharacterized protein OS=Vitis vinifera GN=VIT_14s0030g02180 PE=4 SV=1 - [F6HTR2_VITVI]	False	143.727	Mq2 PP	M53 M	1.31585e-06	116.893	6.727e+06	7.71053e+06	2.24362e+06	2.78822e+07	1.22136e+08	1.12012e+07	3.32952e+07	2.08807e+07	2.79156e+06	1.05156e+07	331152	2.81642e+06	532082	313396	1.5739e+06	178628	538543	7.06664e+06	2.7596e+06	276682	8.11625e+06	5.93461e+07	1.68476e+06	3.9009e+06	3.80364e+06	128005	619148	15060	326357	40567.4	22837.6	50084
5711	71.6714	2	865.4	1728.79	-0.000136902	-0.0791897	3.75342	FFYASSACIYPEFK	[8] Carbamidomethyl (C)	F6HTR2	Putative uncharacterized protein OS=Vitis vinifera GN=VIT_14s0030g02180 PE=4 SV=1 - [F6HTR2_VITVI]	False	143.727	Mq2 PP	M53 M	1.31585e-06	116.893	6.727e+06	7.71053e+06	2.24362e+06	2.78822e+07	1.22136e+08	1.12012e+07	3.32952e+07	2.08807e+07	2.79156e+06	1.05156e+07	331152	2.81642e+06	532082	313396	1.5739e+06	178628	538543	7.06664e+06	2.7596e+06	276682	8.11625e+06	5.93461e+07	1.68476e+06	3.9009e+06	3.80364e+06	128005	619148	15060	326357	40567.4	22837.6	50084
5711	71.6714	2	865.4	1728.79	-0.000137326	-0.0794349	3.71968	FFYASSACIYPEFK	[8] Carbamidomethyl (C)	F6HTR2	Putative uncharacterized protein OS=Vitis vinifera GN=VIT_14s0030g02180 PE=4 SV=1 - [F6HTR2_VITVI]	False	143.727	Mq2 PP	M53 M	1.31585e-06	116.893	6.727e+06	7.71053e+06	2.24362e+06	2.78822e+07	1.22136e+08	1.12012e+07	3.32952e+07	2.08807e+07	2.79156e+06	1.05156e+07	331152	2.81642e+06	532082	313396	1.5739e+06	178628	538543	7.06664e+06	2.7596e+06	276682	8.11625e+06	5.93461e+07	1.68476e+06	3.9009e+06	3.80364e+06	128005	619148	15060	326357	40567.4	22837.6	50084
5711	71.6714	2	865.4	1728.79	-0.000138459	-0.0800906	4.18102	FFYASSACIYPEFK	[8] Carbamidomethyl (C)	F6HTR2	Putative uncharacterized protein OS=Vitis vinifera GN=VIT_14s0030g02180 PE=4 SV=1 - [F6HTR2_VITVI]	False	143.727	Mq2 PP	M53 M	1.31585e-06	116.893	6.727e+06	7.71053e+06	2.24362e+06	2.78822e+07	1.22136e+08	1.12012e+07	3.32952e+07	2.08807e+07	2.79156e+06	1.05156e+07	331152	2.81642e+06	532082	313396	1.5739e+06	178628	538543	7.06664e+06	2.7596e+06	276682	8.11625e+06	5.93461e+07	1.68476e+06	3.9009e+06	3.80364e+06	128005	619148	15060	326357	40567.4	22837.6	50084
5711	71.6714	2	865.4	1728.79	-0.000138247	-0.0799674	4.38254	FFYASSACIYPEFK	[8] Carbamidomethyl (C)	F6HTR2	Putative uncharacterized protein OS=Vitis vinifera GN=VIT_14s0030g02180 PE=4 SV=1 - [F6HTR2_VITVI]	False	143.727	Mq2 PP	M53 M	1.31585e-06	116.893	6.727e+06	7.71053e+06	2.24362e+06	2.78822e+07	1.22136e+08	1.12012e+07	3.32952e+07	2.08807e+07	2.79156e+06	1.05156e+07	331152	2.81642e+06	532082	313396	1.5739e+06	178628	538543	7.06664e+06	2.7596e+06	276682	8.11625e+06	5.93461e+07	1.68476e+06	3.9009e+06	3.80364e+06	128005	619148	15060	326357	40567.4	22837.6	50084
5711	71.6714	2	865.4	1728.79	-0.000140811	-0.081451	3.78819	FFYASSACIYPEFK	[8] Carbamidomethyl (C)	F6HTR2	Putative uncharacterized protein OS=Vitis vinifera GN=VIT_14s0030g02180 PE=4 SV=1 - [F6HTR2_VITVI]	False	143.727	Mq2 PP	M53 M	1.31585e-06	116.893	6.727e+06	7.71053e+06	2.24362e+06	2.78822e+07	1.22136e+08	1.12012e+07	3.32952e+07	2.08807e+07	2.79156e+06	1.05156e+07	331152	2.81642e+06	532082	313396	1.5739e+06	178628	538543	7.06664e+06	2.7596e+06	276682	8.11625e+06	5.93461e+07	1.68476e+06	3.9009e+06	3.80364e+06	128005	619148	15060	326357	40567.4	22837.6	50084
5711	71.6714	2	865.4	1728.79	-0.000139384	-0.0806252	4.26082	FFYASSACIYPEFK	[8] Carbamidomethyl (C)	F6HTR2	Putative uncharacterized protein OS=Vitis vinifera GN=VIT_14s0030g02180 PE=4 SV=1 - [F6HTR2_VITVI]	False	143.727	Mq2 PP	M53 M	1.31585e-06	116.893	6.727e+06	7.71053e+06	2.24362e+06	2.78822e+07	1.22136e+08	1.12012e+07	3.32952e+07	2.08807e+07	2.79156e+06	1.05156e+07	331152	2.81642e+06	532082	313396	1.5739e+06	178628	538543	7.06664e+06	2.7596e+06	276682	8.11625e+06	5.93461e+07	1.68476e+06	3.9009e+06	3.80364e+06	128005	619148	15060	326357	40567.4	22837.6	50084
5711	71.6714	2	865.4	1728.79	-0.000140311	-0.0811615	3.8576	FFYASSACIYPEFK	[8] Carbamidomethyl (C)	F6HTR2	Putative uncharacterized protein OS=Vitis vinifera GN=VIT_14s0030g02180 PE=4 SV=1 - [F6HTR2_VITVI]	False	143.727	Mq2 PP	M53 M	1.31585e-06	116.893	6.727e+06	7.71053e+06	2.24362e+06	2.78822e+07	1.22136e+08	1.12012e+07	3.32952e+07	2.08807e+07	2.79156e+06	1.05156e+07	331152	2.81642e+06	532082	313396	1.5739e+06	178628	538543	7.06664e+06	2.7596e+06	276682	8.11625e+06	5.93461e+07	1.68476e+06	3.9009e+06	3.80364e+06	128005	619148	15060	326357	40567.4	22837.6	50084
5711	71.6714	2	865.4	1728.79	-0.000139241	-0.0805428	4.23275	FFYASSACIYPEFK	[8] Carbamidomethyl (C)	F6HTR2	Putative uncharacterized protein OS=Vitis vinifera GN=VIT_14s0030g02180 PE=4 SV=1 - [F6HTR2_VITVI]	False	143.727	Mq2 PP	M53 M	1.31585e-06	116.893	6.727e+06	7.71053e+06	2.24362e+06	2.78822e+07	1.22136e+08	1.12012e+07	3.32952e+07	2.08807e+07	2.79156e+06	1.05156e+07	331152	2.81642e+06	532082	313396	1.5739e+06	178628	538543	7.06664e+06	2.7596e+06	276682	8.11625e+06	5.93461e+07	1.68476e+06	3.9009e+06	3.80364e+06	128005	619148	15060	326357	40567.4	22837.6	50084
5711	71.6714	2	865.4	1728.79	-0.000138034	-0.0798444	3.71535	FFYASSACIYPEFK	[8] Carbamidomethyl (C)	F6HTR2	Putative uncharacterized protein OS=Vitis vinifera GN=VIT_14s0030g02180 PE=4 SV=1 - [F6HTR2_VITVI]	False	143.727	Mq2 PP	M53 M	1.31585e-06	116.893	6.727e+06	7.71053e+06	2.24362e+06	2.78822e+07	1.22136e+08	1.12012e+07	3.32952e+07	2.08807e+07	2.79156e+06	1.05156e+07	331152	2.81642e+06	532082	313396	1.5739e+06	178628	538543	7.06664e+06	2.7596e+06	276682	8.11625e+06	5.93461e+07	1.68476e+06	3.9009e+06	3.80364e+06	128005	619148	15060	326357	40567.4	22837.6	50084
5711	71.6714	2	865.4	1728.79	-0.000138886	-0.0803371	4.12126	FFYASSACIYPEFK	[8] Carbamidomethyl (C)	F6HTR2	Putative uncharacterized protein OS=Vitis vinifera GN=VIT_14s0030g02180 PE=4 SV=1 - [F6HTR2_VITVI]	False	143.727	Mq2 PP	M53 M	1.31585e-06	116.893	6.727e+06	7.71053e+06	2.24362e+06	2.78822e+07	1.22136e+08	1.12012e+07	3.32952e+07	2.08807e+07	2.79156e+06	1.05156e+07	331152	2.81642e+06	532082	313396	1.5739e+06	178628	538543	7.06664e+06	2.7596e+06	276682	8.11625e+06	5.93461e+07	1.68476e+06	3.9009e+06	3.80364e+06	128005	619148	15060	326357	40567.4	22837.6	50084
5711	71.6714	2	865.4	1728.79	-0.000140239	-0.0811202	3.66971	FFYASSACIYPEFK	[8] Carbamidomethyl (C)	F6HTR2	Putative uncharacterized protein OS=Vitis vinifera GN=VIT_14s0030g02180 PE=4 SV=1 - [F6HTR2_VITVI]	False	143.727	Mq2 PP	M53 M	1.31585e-06	116.893	6.727e+06	7.71053e+06	2.24362e+06	2.78822e+07	1.22136e+08	1.12012e+07	3.32952e+07	2.08807e+07	2.79156e+06	1.05156e+07	331152	2.81642e+06	532082	313396	1.5739e+06	178628	538543	7.06664e+06	2.7596e+06	276682	8.11625e+06	5.93461e+07	1.68476e+06	3.9009e+06	3.80364e+06	128005	619148	15060	326357	40567.4	22837.6	50084
5711	71.6714	2	865.4	1728.79	-0.000141528	-0.0818654	3.1856	FFYASSACIYPEFK	[8] Carbamidomethyl (C)	F6HTR2	Putative uncharacterized protein OS=Vitis vinifera GN=VIT_14s0030g02180 PE=4 SV=1 - [F6HTR2_VITVI]	False	143.727	Mq2 PP	M53 M	1.31585e-06	116.893	6.727e+06	7.71053e+06	2.24362e+06	2.78822e+07	1.22136e+08	1.12012e+07	3.32952e+07	2.08807e+07	2.79156e+06	1.05156e+07	331152	2.81642e+06	532082	313396	1.5739e+06	178628	538543	7.06664e+06	2.7596e+06	276682	8.11625e+06	5.93461e+07	1.68476e+06	3.9009e+06	3.80364e+06	128005	619148	15060	326357	40567.4	22837.6	50084
5711	71.6714	2	865.4	1728.79	-0.000140382	-0.0812028	4.20957	FFYASSACIYPEFK	[8] Carbamidomethyl (C)	F6HTR2	Putative uncharacterized protein OS=Vitis vinifera GN=VIT_14s0030g02180 PE=4 SV=1 - [F6HTR2_VITVI]	False	143.727	Mq2 PP	M53 M	1.31585e-06	116.893	6.727e+06	7.71053e+06	2.24362e+06	2.78822e+07	1.22136e+08	1.12012e+07	3.32952e+07	2.08807e+07	2.79156e+06	1.05156e+07	331152	2.81642e+06	532082	313396	1.5739e+06	178628	538543	7.06664e+06	2.7596e+06	276682	8.11625e+06	5.93461e+07	1.68476e+06	3.9009e+06	3.80364e+06	128005	619148	15060	326357	40567.4	22837.6	50084
5711	71.6714	2	865.4	1728.79	-0.000137538	-0.0795576	3.76687	FFYASSACIYPEFK	[8] Carbamidomethyl (C)	F6HTR2	Putative uncharacterized protein OS=Vitis vinifera GN=VIT_14s0030g02180 PE=4 SV=1 - [F6HTR2_VITVI]	False	143.727	Mq2 PP	M53 M	1.31585e-06	116.893	6.727e+06	7.71053e+06	2.24362e+06	2.78822e+07	1.22136e+08	1.12012e+07	3.32952e+07	2.08807e+07	2.79156e+06	1.05156e+07	331152	2.81642e+06	532082	313396	1.5739e+06	178628	538543	7.06664e+06	2.7596e+06	276682	8.11625e+06	5.93461e+07	1.68476e+06	3.9009e+06	3.80364e+06	128005	619148	15060	326357	40567.4	22837.6	50084
5711	71.6714	2	865.4	1728.79	-0.000139597	-0.0807488	3.99124	FFYASSACIYPEFK	[8] Carbamidomethyl (C)	F6HTR2	Putative uncharacterized protein OS=Vitis vinifera GN=VIT_14s0030g02180 PE=4 SV=1 - [F6HTR2_VITVI]	False	143.727	Mq2 PP	M53 M	1.31585e-06	116.893	6.727e+06	7.71053e+06	2.24362e+06	2.78822e+07	1.22136e+08	1.12012e+07	3.32952e+07	2.08807e+07	2.79156e+06	1.05156e+07	331152	2.81642e+06	532082	313396	1.5739e+06	178628	538543	7.06664e+06	2.7596e+06	276682	8.11625e+06	5.93461e+07	1.68476e+06	3.9009e+06	3.80364e+06	128005	619148	15060	326357	40567.4	22837.6	50084
5711	71.6714	2	865.4	1728.79	-0.000141169	-0.081658	3.49261	FFYASSACIYPEFK	[8] Carbamidomethyl (C)	F6HTR2	Putative uncharacterized protein OS=Vitis vinifera GN=VIT_14s0030g02180 PE=4 SV=1 - [F6HTR2_VITVI]	False	143.727	Mq2 PP	M53 M	1.31585e-06	116.893	6.727e+06	7.71053e+06	2.24362e+06	2.78822e+07	1.22136e+08	1.12012e+07	3.32952e+07	2.08807e+07	2.79156e+06	1.05156e+07	331152	2.81642e+06	532082	313396	1.5739e+06	178628	538543	7.06664e+06	2.7596e+06	276682	8.11625e+06	5.93461e+07	1.68476e+06	3.9009e+06	3.80364e+06	128005	619148	15060	326357	40567.4	22837.6	50084
5711	71.6714	2	865.4	1728.79	-0.000137963	-0.0798034	3.66362	FFYASSACIYPEFK	[8] Carbamidomethyl (C)	F6HTR2	Putative uncharacterized protein OS=Vitis vinifera GN=VIT_14s0030g02180 PE=4 SV=1 - [F6HTR2_VITVI]	False	143.727	Mq2 PP	M53 M	1.31585e-06	116.893	6.727e+06	7.71053e+06	2.24362e+06	2.78822e+07	1.22136e+08	1.12012e+07	3.32952e+07	2.08807e+07	2.79156e+06	1.05156e+07	331152	2.81642e+06	532082	313396	1.5739e+06	178628	538543	7.06664e+06	2.7596e+06	276682	8.11625e+06	5.93461e+07	1.68476e+06	3.9009e+06	3.80364e+06	128005	619148	15060	326357	40567.4	22837.6	50084
5711	71.6714	2	865.4	1728.79	-0.000141456	-0.0818239	3.65957	FFYASSACIYPEFK	[8] Carbamidomethyl (C)	F6HTR2	Putative uncharacterized protein OS=Vitis vinifera GN=VIT_14s0030g02180 PE=4 SV=1 - [F6HTR2_VITVI]	False	143.727	Mq2 PP	M53 M	1.31585e-06	116.893	6.727e+06	7.71053e+06	2.24362e+06	2.78822e+07	1.22136e+08	1.12012e+07	3.32952e+07	2.08807e+07	2.79156e+06	1.05156e+07	331152	2.81642e+06	532082	313396	1.5739e+06	178628	538543	7.06664e+06	2.7596e+06	276682	8.11625e+06	5.93461e+07	1.68476e+06	3.9009e+06	3.80364e+06	128005	619148	15060	326357	40567.4	22837.6	50084
5711	71.6714	2	865.4	1728.79	-0.000135353	-0.0782936	3.06876	FFYASSACIYPEFK	[8] Carbamidomethyl (C)	F6HTR2	Putative uncharacterized protein OS=Vitis vinifera GN=VIT_14s0030g02180 PE=4 SV=1 - [F6HTR2_VITVI]	False	143.727	Mq2 PP	M53 M	1.31585e-06	116.893	6.727e+06	7.71053e+06	2.24362e+06	2.78822e+07	1.22136e+08	1.12012e+07	3.32952e+07	2.08807e+07	2.79156e+06	1.05156e+07	331152	2.81642e+06	532082	313396	1.5739e+06	178628	538543	7.06664e+06	2.7596e+06	276682	8.11625e+06	5.93461e+07	1.68476e+06	3.9009e+06	3.80364e+06	128005	619148	15060	326357	40567.4	22837.6	50084
5711	71.6714	2	865.4	1728.79	-0.000136831	-0.0791488	3.66624	FFYASSACIYPEFK	[8] Carbamidomethyl (C)	F6HTR2	Putative uncharacterized protein OS=Vitis vinifera GN=VIT_14s0030g02180 PE=4 SV=1 - [F6HTR2_VITVI]	False	143.727	Mq2 PP	M53 M	1.31585e-06	116.893	6.727e+06	7.71053e+06	2.24362e+06	2.78822e+07	1.22136e+08	1.12012e+07	3.32952e+07	2.08807e+07	2.79156e+06	1.05156e+07	331152	2.81642e+06	532082	313396	1.5739e+06	178628	538543	7.06664e+06	2.7596e+06	276682	8.11625e+06	5.93461e+07	1.68476e+06	3.9009e+06	3.80364e+06	128005	619148	15060	326357	40567.4	22837.6	50084
5711	71.6714	2	865.4	1728.79	-0.00014074	-0.0814096	3.69423	FFYASSACIYPEFK	[8] Carbamidomethyl (C)	F6HTR2	Putative uncharacterized protein OS=Vitis vinifera GN=VIT_14s0030g02180 PE=4 SV=1 - [F6HTR2_VITVI]	False	143.727	Mq2 PP	M53 M	1.31585e-06	116.893	6.727e+06	7.71053e+06	2.24362e+06	2.78822e+07	1.22136e+08	1.12012e+07	3.32952e+07	2.08807e+07	2.79156e+06	1.05156e+07	331152	2.81642e+06	532082	313396	1.5739e+06	178628	538543	7.06664e+06	2.7596e+06	276682	8.11625e+06	5.93461e+07	1.68476e+06	3.9009e+06	3.80364e+06	128005	619148	15060	326357	40567.4	22837.6	50084
5711	71.6714	2	865.4	1728.79	-0.000137821	-0.0797214	3.79982	FFYASSACIYPEFK	[8] Carbamidomethyl (C)	F6HTR2	Putative uncharacterized protein OS=Vitis vinifera GN=VIT_14s0030g02180 PE=4 SV=1 - [F6HTR2_VITVI]	False	143.727	Mq2 PP	M53 M	1.31585e-06	116.893	6.727e+06	7.71053e+06	2.24362e+06	2.78822e+07	1.22136e+08	1.12012e+07	3.32952e+07	2.08807e+07	2.79156e+06	1.05156e+07	331152	2.81642e+06	532082	313396	1.5739e+06	178628	538543	7.06664e+06	2.7596e+06	276682	8.11625e+06	5.93461e+07	1.68476e+06	3.9009e+06	3.80364e+06	128005	619148	15060	326357	40567.4	22837.6	50084
5711	71.6714	2	865.4	1728.79	-0.000142174	-0.0822392	3.4176	FFYASSACIYPEFK	[8] Carbamidomethyl (C)	F6HTR2	Putative uncharacterized protein OS=Vitis vinifera GN=VIT_14s0030g02180 PE=4 SV=1 - [F6HTR2_VITVI]	False	143.727	Mq2 PP	M53 M	1.31585e-06	116.893	6.727e+06	7.71053e+06	2.24362e+06	2.78822e+07	1.22136e+08	1.12012e+07	3.32952e+07	2.08807e+07	2.79156e+06	1.05156e+07	331152	2.81642e+06	532082	313396	1.5739e+06	178628	538543	7.06664e+06	2.7596e+06	276682	8.11625e+06	5.93461e+07	1.68476e+06	3.9009e+06	3.80364e+06	128005	619148	15060	326357	40567.4	22837.6	50084
5711	71.6714	2	865.4	1728.79	-0.000137255	-0.079394	2.43083	FFYASSACIYPEFK	[8] Carbamidomethyl (C)	F6HTR2	Putative uncharacterized protein OS=Vitis vinifera GN=VIT_14s0030g02180 PE=4 SV=1 - [F6HTR2_VITVI]	False	143.727	Mq2 PP	M53 M	1.31585e-06	116.893	6.727e+06	7.71053e+06	2.24362e+06	2.78822e+07	1.22136e+08	1.12012e+07	3.32952e+07	2.08807e+07	2.79156e+06	1.05156e+07	331152	2.81642e+06	532082	313396	1.5739e+06	178628	538543	7.06664e+06	2.7596e+06	276682	8.11625e+06	5.93461e+07	1.68476e+06	3.9009e+06	3.80364e+06	128005	619148	15060	326357	40567.4	22837.6	50084
5711	71.6714	2	865.4	1728.79	-0.000138176	-0.0799264	4.007	FFYASSACIYPEFK	[8] Carbamidomethyl (C)	F6HTR2	Putative uncharacterized protein OS=Vitis vinifera GN=VIT_14s0030g02180 PE=4 SV=1 - [F6HTR2_VITVI]	False	143.727	Mq2 PP	M53 M	1.31585e-06	116.893	6.727e+06	7.71053e+06	2.24362e+06	2.78822e+07	1.22136e+08	1.12012e+07	3.32952e+07	2.08807e+07	2.79156e+06	1.05156e+07	331152	2.81642e+06	532082	313396	1.5739e+06	178628	538543	7.06664e+06	2.7596e+06	276682	8.11625e+06	5.93461e+07	1.68476e+06	3.9009e+06	3.80364e+06	128005	619148	15060	326357	40567.4	22837.6	50084
5711	71.6714	2	865.4	1728.79	-0.000139099	-0.0804605	3.7781	FFYASSACIYPEFK	[8] Carbamidomethyl (C)	F6HTR2	Putative uncharacterized protein OS=Vitis vinifera GN=VIT_14s0030g02180 PE=4 SV=1 - [F6HTR2_VITVI]	False	143.727	Mq2 PP	M53 M	1.31585e-06	116.893	6.727e+06	7.71053e+06	2.24362e+06	2.78822e+07	1.22136e+08	1.12012e+07	3.32952e+07	2.08807e+07	2.79156e+06	1.05156e+07	331152	2.81642e+06	532082	313396	1.5739e+06	178628	538543	7.06664e+06	2.7596e+06	276682	8.11625e+06	5.93461e+07	1.68476e+06	3.9009e+06	3.80364e+06	128005	619148	15060	326357	40567.4	22837.6	50084
5711	71.6714	2	865.4	1728.79	-0.000140954	-0.0815338	3.28663	FFYASSACIYPEFK	[8] Carbamidomethyl (C)	F6HTR2	Putative uncharacterized protein OS=Vitis vinifera GN=VIT_14s0030g02180 PE=4 SV=1 - [F6HTR2_VITVI]	False	143.727	Mq2 PP	M53 M	1.31585e-06	116.893	6.727e+06	7.71053e+06	2.24362e+06	2.78822e+07	1.22136e+08	1.12012e+07	3.32952e+07	2.08807e+07	2.79156e+06	1.05156e+07	331152	2.81642e+06	532082	313396	1.5739e+06	178628	538543	7.06664e+06	2.7596e+06	276682	8.11625e+06	5.93461e+07	1.68476e+06	3.9009e+06	3.80364e+06	128005	619148	15060	326357	40567.4	22837.6	50084
5711	71.6714	2	865.4	1728.79	-0.000138815	-0.080296	4.17035	FFYASSACIYPEFK	[8] Carbamidomethyl (C)	F6HTR2	Putative uncharacterized protein OS=Vitis vinifera GN=VIT_14s0030g02180 PE=4 SV=1 - [F6HTR2_VITVI]	False	143.727	Mq2 PP	M53 M	1.31585e-06	116.893	6.727e+06	7.71053e+06	2.24362e+06	2.78822e+07	1.22136e+08	1.12012e+07	3.32952e+07	2.08807e+07	2.79156e+06	1.05156e+07	331152	2.81642e+06	532082	313396	1.5739e+06	178628	538543	7.06664e+06	2.7596e+06	276682	8.11625e+06	5.93461e+07	1.68476e+06	3.9009e+06	3.80364e+06	128005	619148	15060	326357	40567.4	22837.6	50084
5711	71.6714	2	865.4	1728.79	-0.000139954	-0.080955	4.25895	FFYASSACIYPEFK	[8] Carbamidomethyl (C)	F6HTR2	Putative uncharacterized protein OS=Vitis vinifera GN=VIT_14s0030g02180 PE=4 SV=1 - [F6HTR2_VITVI]	False	143.727	Mq2 PP	M53 M	1.31585e-06	116.893	6.727e+06	7.71053e+06	2.24362e+06	2.78822e+07	1.22136e+08	1.12012e+07	3.32952e+07	2.08807e+07	2.79156e+06	1.05156e+07	331152	2.81642e+06	532082	313396	1.5739e+06	178628	538543	7.06664e+06	2.7596e+06	276682	8.11625e+06	5.93461e+07	1.68476e+06	3.9009e+06	3.80364e+06	128005	619148	15060	326357	40567.4	22837.6	50084
5711	71.6714	2	865.4	1728.79	-0.000139669	-0.08079	4.31671	FFYASSACIYPEFK	[8] Carbamidomethyl (C)	F6HTR2	Putative uncharacterized protein OS=Vitis vinifera GN=VIT_14s0030g02180 PE=4 SV=1 - [F6HTR2_VITVI]	False	143.727	Mq2 PP	M53 M	1.31585e-06	116.893	6.727e+06	7.71053e+06	2.24362e+06	2.78822e+07	1.22136e+08	1.12012e+07	3.32952e+07	2.08807e+07	2.79156e+06	1.05156e+07	331152	2.81642e+06	532082	313396	1.5739e+06	178628	538543	7.06664e+06	2.7596e+06	276682	8.11625e+06	5.93461e+07	1.68476e+06	3.9009e+06	3.80364e+06	128005	619148	15060	326357	40567.4	22837.6	50084
5711	71.6714	2	865.4	1728.79	-0.000143904	-0.0832399	3.37454	FFYASSACIYPEFK	[8] Carbamidomethyl (C)	F6HTR2	Putative uncharacterized protein OS=Vitis vinifera GN=VIT_14s0030g02180 PE=4 SV=1 - [F6HTR2_VITVI]	False	143.727	Mq2 PP	M53 M	1.31585e-06	116.893	6.727e+06	7.71053e+06	2.24362e+06	2.78822e+07	1.22136e+08	1.12012e+07	3.32952e+07	2.08807e+07	2.79156e+06	1.05156e+07	331152	2.81642e+06	532082	313396	1.5739e+06	178628	538543	7.06664e+06	2.7596e+06	276682	8.11625e+06	5.93461e+07	1.68476e+06	3.9009e+06	3.80364e+06	128005	619148	15060	326357	40567.4	22837.6	50084
5711	71.6714	2	865.4	1728.79	-0.000137114	-0.0793122	3.82825	FFYASSACIYPEFK	[8] Carbamidomethyl (C)	F6HTR2	Putative uncharacterized protein OS=Vitis vinifera GN=VIT_14s0030g02180 PE=4 SV=1 - [F6HTR2_VITVI]	False	143.727	Mq2 PP	M53 M	1.31585e-06	116.893	6.727e+06	7.71053e+06	2.24362e+06	2.78822e+07	1.22136e+08	1.12012e+07	3.32952e+07	2.08807e+07	2.79156e+06	1.05156e+07	331152	2.81642e+06	532082	313396	1.5739e+06	178628	538543	7.06664e+06	2.7596e+06	276682	8.11625e+06	5.93461e+07	1.68476e+06	3.9009e+06	3.80364e+06	128005	619148	15060	326357	40567.4	22837.6	50084
5711	71.6714	2	865.4	1728.79	-0.000135774	-0.0785375	3.2171	FFYASSACIYPEFK	[8] Carbamidomethyl (C)	F6HTR2	Putative uncharacterized protein OS=Vitis vinifera GN=VIT_14s0030g02180 PE=4 SV=1 - [F6HTR2_VITVI]	False	143.727	Mq2 PP	M53 M	1.31585e-06	116.893	6.727e+06	7.71053e+06	2.24362e+06	2.78822e+07	1.22136e+08	1.12012e+07	3.32952e+07	2.08807e+07	2.79156e+06	1.05156e+07	331152	2.81642e+06	532082	313396	1.5739e+06	178628	538543	7.06664e+06	2.7596e+06	276682	8.11625e+06	5.93461e+07	1.68476e+06	3.9009e+06	3.80364e+06	128005	619148	15060	326357	40567.4	22837.6	50084
5711	71.6714	2	865.4	1728.79	-0.000139455	-0.0806664	3.34473	FFYASSACIYPEFK	[8] Carbamidomethyl (C)	F6HTR2	Putative uncharacterized protein OS=Vitis vinifera GN=VIT_14s0030g02180 PE=4 SV=1 - [F6HTR2_VITVI]	False	143.727	Mq2 PP	M53 M	1.31585e-06	116.893	6.727e+06	7.71053e+06	2.24362e+06	2.78822e+07	1.22136e+08	1.12012e+07	3.32952e+07	2.08807e+07	2.79156e+06	1.05156e+07	331152	2.81642e+06	532082	313396	1.5739e+06	178628	538543	7.06664e+06	2.7596e+06	276682	8.11625e+06	5.93461e+07	1.68476e+06	3.9009e+06	3.80364e+06	128005	619148	15060	326357	40567.4	22837.6	50084
5711	71.6714	2	865.4	1728.79	-0.000138601	-0.0801727	3.30779	FFYASSACIYPEFK	[8] Carbamidomethyl (C)	F6HTR2	Putative uncharacterized protein OS=Vitis vinifera GN=VIT_14s0030g02180 PE=4 SV=1 - [F6HTR2_VITVI]	False	143.727	Mq2 PP	M53 M	1.31585e-06	116.893	6.727e+06	7.71053e+06	2.24362e+06	2.78822e+07	1.22136e+08	1.12012e+07	3.32952e+07	2.08807e+07	2.79156e+06	1.05156e+07	331152	2.81642e+06	532082	313396	1.5739e+06	178628	538543	7.06664e+06	2.7596e+06	276682	8.11625e+06	5.93461e+07	1.68476e+06	3.9009e+06	3.80364e+06	128005	619148	15060	326357	40567.4	22837.6	50084
5711	71.6714	2	865.4	1728.79	-0.000140168	-0.0810789	3.0263	FFYASSACIYPEFK	[8] Carbamidomethyl (C)	F6HTR2	Putative uncharacterized protein OS=Vitis vinifera GN=VIT_14s0030g02180 PE=4 SV=1 - [F6HTR2_VITVI]	False	143.727	Mq2 PP	M53 M	1.31585e-06	116.893	6.727e+06	7.71053e+06	2.24362e+06	2.78822e+07	1.22136e+08	1.12012e+07	3.32952e+07	2.08807e+07	2.79156e+06	1.05156e+07	331152	2.81642e+06	532082	313396	1.5739e+06	178628	538543	7.06664e+06	2.7596e+06	276682	8.11625e+06	5.93461e+07	1.68476e+06	3.9009e+06	3.80364e+06	128005	619148	15060	326357	40567.4	22837.6	50084
5711	71.6714	2	865.4	1728.79	-0.000137397	-0.0794758	2.16713	FFYASSACIYPEFK	[8] Carbamidomethyl (C)	F6HTR2	Putative uncharacterized protein OS=Vitis vinifera GN=VIT_14s0030g02180 PE=4 SV=1 - [F6HTR2_VITVI]	False	143.727	Mq2 PP	M53 M	1.31585e-06	116.893	6.727e+06	7.71053e+06	2.24362e+06	2.78822e+07	1.22136e+08	1.12012e+07	3.32952e+07	2.08807e+07	2.79156e+06	1.05156e+07	331152	2.81642e+06	532082	313396	1.5739e+06	178628	538543	7.06664e+06	2.7596e+06	276682	8.11625e+06	5.93461e+07	1.68476e+06	3.9009e+06	3.80364e+06	128005	619148	15060	326357	40567.4	22837.6	50084
5711	71.6714	2	865.4	1728.79	-0.000133742	-0.0773619	3.17758	FFYASSACIYPEFK	[8] Carbamidomethyl (C)	F6HTR2	Putative uncharacterized protein OS=Vitis vinifera GN=VIT_14s0030g02180 PE=4 SV=1 - [F6HTR2_VITVI]	False	143.727	Mq2 PP	M53 M	1.31585e-06	116.893	6.727e+06	7.71053e+06	2.24362e+06	2.78822e+07	1.22136e+08	1.12012e+07	3.32952e+07	2.08807e+07	2.79156e+06	1.05156e+07	331152	2.81642e+06	532082	313396	1.5739e+06	178628	538543	7.06664e+06	2.7596e+06	276682	8.11625e+06	5.93461e+07	1.68476e+06	3.9009e+06	3.80364e+06	128005	619148	15060	326357	40567.4	22837.6	50084
6080	62.9438	3	973.475	2917.4	0.00518712	1.77799	6.15264	QLETNVSLKESDAWPAEPQDAYGLEK		F6HTR2	Putative uncharacterized protein OS=Vitis vinifera GN=VIT_14s0030g02180 PE=4 SV=1 - [F6HTR2_VITVI]	False	65.9146	Mq2 PP	Mq2 M	4.84494e-05	90.4859	1.36983e+07	3.42968e+07	1.23101e+07	6.62288e+07	8.19192e+07	1.5817e+07	1.41098e+07	8.1933e+06	1.12712e+07	1.82151e+07	358185	1.03637e+06	6.41036e+06	3.41917e+06	437039	2.24889e+06	685438	1.43899e+07	1.22748e+07	1.51807e+06	1.92786e+07	3.98047e+07	2.37902e+06	1.65312e+06	1.49249e+06	516834	1.07249e+06	16289.3	120092	488744	249160	13907.3
6080	62.9438	3	973.475	2917.4	0.00518826	1.77839	5.90211	QLETNVSLKESDAWPAEPQDAYGLEK		F6HTR2	Putative uncharacterized protein OS=Vitis vinifera GN=VIT_14s0030g02180 PE=4 SV=1 - [F6HTR2_VITVI]	False	65.9146	Mq2 PP	Mq2 M	4.84494e-05	90.4859	1.36983e+07	3.42968e+07	1.23101e+07	6.62288e+07	8.19192e+07	1.5817e+07	1.41098e+07	8.1933e+06	1.12712e+07	1.82151e+07	358185	1.03637e+06	6.41036e+06	3.41917e+06	437039	2.24889e+06	685438	1.43899e+07	1.22748e+07	1.51807e+06	1.92786e+07	3.98047e+07	2.37902e+06	1.65312e+06	1.49249e+06	516834	1.07249e+06	16289.3	120092	488744	249160	13907.3
6080	62.9438	3	973.475	2917.4	0.00518877	1.77856	5.91234	QLETNVSLKESDAWPAEPQDAYGLEK		F6HTR2	Putative uncharacterized protein OS=Vitis vinifera GN=VIT_14s0030g02180 PE=4 SV=1 - [F6HTR2_VITVI]	False	65.9146	Mq2 PP	Mq2 M	4.84494e-05	90.4859	1.36983e+07	3.42968e+07	1.23101e+07	6.62288e+07	8.19192e+07	1.5817e+07	1.41098e+07	8.1933e+06	1.12712e+07	1.82151e+07	358185	1.03637e+06	6.41036e+06	3.41917e+06	437039	2.24889e+06	685438	1.43899e+07	1.22748e+07	1.51807e+06	1.92786e+07	3.98047e+07	2.37902e+06	1.65312e+06	1.49249e+06	516834	1.07249e+06	16289.3	120092	488744	249160	13907.3
6080	62.9438	3	973.475	2917.4	0.00518266	1.77647	5.99024	QLETNVSLKESDAWPAEPQDAYGLEK		F6HTR2	Putative uncharacterized protein OS=Vitis vinifera GN=VIT_14s0030g02180 PE=4 SV=1 - [F6HTR2_VITVI]	False	65.9146	Mq2 PP	Mq2 M	4.84494e-05	90.4859	1.36983e+07	3.42968e+07	1.23101e+07	6.62288e+07	8.19192e+07	1.5817e+07	1.41098e+07	8.1933e+06	1.12712e+07	1.82151e+07	358185	1.03637e+06	6.41036e+06	3.41917e+06	437039	2.24889e+06	685438	1.43899e+07	1.22748e+07	1.51807e+06	1.92786e+07	3.98047e+07	2.37902e+06	1.65312e+06	1.49249e+06	516834	1.07249e+06	16289.3	120092	488744	249160	13907.3
6080	62.9438	3	973.475	2917.4	0.00518558	1.77747	5.83394	QLETNVSLKESDAWPAEPQDAYGLEK		F6HTR2	Putative uncharacterized protein OS=Vitis vinifera GN=VIT_14s0030g02180 PE=4 SV=1 - [F6HTR2_VITVI]	False	65.9146	Mq2 PP	Mq2 M	4.84494e-05	90.4859	1.36983e+07	3.42968e+07	1.23101e+07	6.62288e+07	8.19192e+07	1.5817e+07	1.41098e+07	8.1933e+06	1.12712e+07	1.82151e+07	358185	1.03637e+06	6.41036e+06	3.41917e+06	437039	2.24889e+06	685438	1.43899e+07	1.22748e+07	1.51807e+06	1.92786e+07	3.98047e+07	2.37902e+06	1.65312e+06	1.49249e+06	516834	1.07249e+06	16289.3	120092	488744	249160	13907.3
6080	62.9438	3	973.475	2917.4	0.00518364	1.7768	5.01696	QLETNVSLKESDAWPAEPQDAYGLEK		F6HTR2	Putative uncharacterized protein OS=Vitis vinifera GN=VIT_14s0030g02180 PE=4 SV=1 - [F6HTR2_VITVI]	False	65.9146	Mq2 PP	Mq2 M	4.84494e-05	90.4859	1.36983e+07	3.42968e+07	1.23101e+07	6.62288e+07	8.19192e+07	1.5817e+07	1.41098e+07	8.1933e+06	1.12712e+07	1.82151e+07	358185	1.03637e+06	6.41036e+06	3.41917e+06	437039	2.24889e+06	685438	1.43899e+07	1.22748e+07	1.51807e+06	1.92786e+07	3.98047e+07	2.37902e+06	1.65312e+06	1.49249e+06	516834	1.07249e+06	16289.3	120092	488744	249160	13907.3
6080	62.9438	3	973.475	2917.4	0.00518971	1.77888	5.83487	QLETNVSLKESDAWPAEPQDAYGLEK		F6HTR2	Putative uncharacterized protein OS=Vitis vinifera GN=VIT_14s0030g02180 PE=4 SV=1 - [F6HTR2_VITVI]	False	65.9146	Mq2 PP	Mq2 M	4.84494e-05	90.4859	1.36983e+07	3.42968e+07	1.23101e+07	6.62288e+07	8.19192e+07	1.5817e+07	1.41098e+07	8.1933e+06	1.12712e+07	1.82151e+07	358185	1.03637e+06	6.41036e+06	3.41917e+06	437039	2.24889e+06	685438	1.43899e+07	1.22748e+07	1.51807e+06	1.92786e+07	3.98047e+07	2.37902e+06	1.65312e+06	1.49249e+06	516834	1.07249e+06	16289.3	120092	488744	249160	13907.3
6080	62.9438	3	973.475	2917.4	0.00518934	1.77875	4.76058	QLETNVSLKESDAWPAEPQDAYGLEK		F6HTR2	Putative uncharacterized protein OS=Vitis vinifera GN=VIT_14s0030g02180 PE=4 SV=1 - [F6HTR2_VITVI]	False	65.9146	Mq2 PP	Mq2 M	4.84494e-05	90.4859	1.36983e+07	3.42968e+07	1.23101e+07	6.62288e+07	8.19192e+07	1.5817e+07	1.41098e+07	8.1933e+06	1.12712e+07	1.82151e+07	358185	1.03637e+06	6.41036e+06	3.41917e+06	437039	2.24889e+06	685438	1.43899e+07	1.22748e+07	1.51807e+06	1.92786e+07	3.98047e+07	2.37902e+06	1.65312e+06	1.49249e+06	516834	1.07249e+06	16289.3	120092	488744	249160	13907.3
6080	62.9438	3	973.475	2917.4	0.00519015	1.77903	5.01158	QLETNVSLKESDAWPAEPQDAYGLEK		F6HTR2	Putative uncharacterized protein OS=Vitis vinifera GN=VIT_14s0030g02180 PE=4 SV=1 - [F6HTR2_VITVI]	False	65.9146	Mq2 PP	Mq2 M	4.84494e-05	90.4859	1.36983e+07	3.42968e+07	1.23101e+07	6.62288e+07	8.19192e+07	1.5817e+07	1.41098e+07	8.1933e+06	1.12712e+07	1.82151e+07	358185	1.03637e+06	6.41036e+06	3.41917e+06	437039	2.24889e+06	685438	1.43899e+07	1.22748e+07	1.51807e+06	1.92786e+07	3.98047e+07	2.37902e+06	1.65312e+06	1.49249e+06	516834	1.07249e+06	16289.3	120092	488744	249160	13907.3
6080	62.9438	3	973.475	2917.4	0.00518161	1.77611	6.34855	QLETNVSLKESDAWPAEPQDAYGLEK		F6HTR2	Putative uncharacterized protein OS=Vitis vinifera GN=VIT_14s0030g02180 PE=4 SV=1 - [F6HTR2_VITVI]	False	65.9146	Mq2 PP	Mq2 M	4.84494e-05	90.4859	1.36983e+07	3.42968e+07	1.23101e+07	6.62288e+07	8.19192e+07	1.5817e+07	1.41098e+07	8.1933e+06	1.12712e+07	1.82151e+07	358185	1.03637e+06	6.41036e+06	3.41917e+06	437039	2.24889e+06	685438	1.43899e+07	1.22748e+07	1.51807e+06	1.92786e+07	3.98047e+07	2.37902e+06	1.65312e+06	1.49249e+06	516834	1.07249e+06	16289.3	120092	488744	249160	13907.3
6080	62.9438	3	973.475	2917.4	0.0051914	1.77946	4.52111	QLETNVSLKESDAWPAEPQDAYGLEK		F6HTR2	Putative uncharacterized protein OS=Vitis vinifera GN=VIT_14s0030g02180 PE=4 SV=1 - [F6HTR2_VITVI]	False	65.9146	Mq2 PP	Mq2 M	4.84494e-05	90.4859	1.36983e+07	3.42968e+07	1.23101e+07	6.62288e+07	8.19192e+07	1.5817e+07	1.41098e+07	8.1933e+06	1.12712e+07	1.82151e+07	358185	1.03637e+06	6.41036e+06	3.41917e+06	437039	2.24889e+06	685438	1.43899e+07	1.22748e+07	1.51807e+06	1.92786e+07	3.98047e+07	2.37902e+06	1.65312e+06	1.49249e+06	516834	1.07249e+06	16289.3	120092	488744	249160	13907.3
6080	62.9438	3	973.475	2917.4	0.0051875	1.77812	4.33059	QLETNVSLKESDAWPAEPQDAYGLEK		F6HTR2	Putative uncharacterized protein OS=Vitis vinifera GN=VIT_14s0030g02180 PE=4 SV=1 - [F6HTR2_VITVI]	False	65.9146	Mq2 PP	Mq2 M	4.84494e-05	90.4859	1.36983e+07	3.42968e+07	1.23101e+07	6.62288e+07	8.19192e+07	1.5817e+07	1.41098e+07	8.1933e+06	1.12712e+07	1.82151e+07	358185	1.03637e+06	6.41036e+06	3.41917e+06	437039	2.24889e+06	685438	1.43899e+07	1.22748e+07	1.51807e+06	1.92786e+07	3.98047e+07	2.37902e+06	1.65312e+06	1.49249e+06	516834	1.07249e+06	16289.3	120092	488744	249160	13907.3
6080	62.9438	3	973.475	2917.4	0.00518782	1.77823	1.60381	QLETNVSLKESDAWPAEPQDAYGLEK		F6HTR2	Putative uncharacterized protein OS=Vitis vinifera GN=VIT_14s0030g02180 PE=4 SV=1 - [F6HTR2_VITVI]	False	65.9146	Mq2 PP	Mq2 M	4.84494e-05	90.4859	1.36983e+07	3.42968e+07	1.23101e+07	6.62288e+07	8.19192e+07	1.5817e+07	1.41098e+07	8.1933e+06	1.12712e+07	1.82151e+07	358185	1.03637e+06	6.41036e+06	3.41917e+06	437039	2.24889e+06	685438	1.43899e+07	1.22748e+07	1.51807e+06	1.92786e+07	3.98047e+07	2.37902e+06	1.65312e+06	1.49249e+06	516834	1.07249e+06	16289.3	120092	488744	249160	13907.3
6080	62.9438	3	973.475	2917.4	0.0051882	1.77836	5.79248	QLETNVSLKESDAWPAEPQDAYGLEK		F6HTR2	Putative uncharacterized protein OS=Vitis vinifera GN=VIT_14s0030g02180 PE=4 SV=1 - [F6HTR2_VITVI]	False	65.9146	Mq2 PP	Mq2 M	4.84494e-05	90.4859	1.36983e+07	3.42968e+07	1.23101e+07	6.62288e+07	8.19192e+07	1.5817e+07	1.41098e+07	8.1933e+06	1.12712e+07	1.82151e+07	358185	1.03637e+06	6.41036e+06	3.41917e+06	437039	2.24889e+06	685438	1.43899e+07	1.22748e+07	1.51807e+06	1.92786e+07	3.98047e+07	2.37902e+06	1.65312e+06	1.49249e+06	516834	1.07249e+06	16289.3	120092	488744	249160	13907.3
6080	62.9438	3	973.475	2917.4	0.00518959	1.77884	6.35561	QLETNVSLKESDAWPAEPQDAYGLEK		F6HTR2	Putative uncharacterized protein OS=Vitis vinifera GN=VIT_14s0030g02180 PE=4 SV=1 - [F6HTR2_VITVI]	False	65.9146	Mq2 PP	Mq2 M	4.84494e-05	90.4859	1.36983e+07	3.42968e+07	1.23101e+07	6.62288e+07	8.19192e+07	1.5817e+07	1.41098e+07	8.1933e+06	1.12712e+07	1.82151e+07	358185	1.03637e+06	6.41036e+06	3.41917e+06	437039	2.24889e+06	685438	1.43899e+07	1.22748e+07	1.51807e+06	1.92786e+07	3.98047e+07	2.37902e+06	1.65312e+06	1.49249e+06	516834	1.07249e+06	16289.3	120092	488744	249160	13907.3
6080	62.9438	3	973.475	2917.4	0.0051859	1.77758	5.49435	QLETNVSLKESDAWPAEPQDAYGLEK		F6HTR2	Putative uncharacterized protein OS=Vitis vinifera GN=VIT_14s0030g02180 PE=4 SV=1 - [F6HTR2_VITVI]	False	65.9146	Mq2 PP	Mq2 M	4.84494e-05	90.4859	1.36983e+07	3.42968e+07	1.23101e+07	6.62288e+07	8.19192e+07	1.5817e+07	1.41098e+07	8.1933e+06	1.12712e+07	1.82151e+07	358185	1.03637e+06	6.41036e+06	3.41917e+06	437039	2.24889e+06	685438	1.43899e+07	1.22748e+07	1.51807e+06	1.92786e+07	3.98047e+07	2.37902e+06	1.65312e+06	1.49249e+06	516834	1.07249e+06	16289.3	120092	488744	249160	13907.3
6080	62.9438	3	973.475	2917.4	0.00518383	1.77687	5.8235	QLETNVSLKESDAWPAEPQDAYGLEK		F6HTR2	Putative uncharacterized protein OS=Vitis vinifera GN=VIT_14s0030g02180 PE=4 SV=1 - [F6HTR2_VITVI]	False	65.9146	Mq2 PP	Mq2 M	4.84494e-05	90.4859	1.36983e+07	3.42968e+07	1.23101e+07	6.62288e+07	8.19192e+07	1.5817e+07	1.41098e+07	8.1933e+06	1.12712e+07	1.82151e+07	358185	1.03637e+06	6.41036e+06	3.41917e+06	437039	2.24889e+06	685438	1.43899e+07	1.22748e+07	1.51807e+06	1.92786e+07	3.98047e+07	2.37902e+06	1.65312e+06	1.49249e+06	516834	1.07249e+06	16289.3	120092	488744	249160	13907.3
6080	62.9438	3	973.475	2917.4	0.00519307	1.78004	3.73631	QLETNVSLKESDAWPAEPQDAYGLEK		F6HTR2	Putative uncharacterized protein OS=Vitis vinifera GN=VIT_14s0030g02180 PE=4 SV=1 - [F6HTR2_VITVI]	False	65.9146	Mq2 PP	Mq2 M	4.84494e-05	90.4859	1.36983e+07	3.42968e+07	1.23101e+07	6.62288e+07	8.19192e+07	1.5817e+07	1.41098e+07	8.1933e+06	1.12712e+07	1.82151e+07	358185	1.03637e+06	6.41036e+06	3.41917e+06	437039	2.24889e+06	685438	1.43899e+07	1.22748e+07	1.51807e+06	1.92786e+07	3.98047e+07	2.37902e+06	1.65312e+06	1.49249e+06	516834	1.07249e+06	16289.3	120092	488744	249160	13907.3
6080	62.9438	3	973.475	2917.4	0.00518233	1.77635	5.15748	QLETNVSLKESDAWPAEPQDAYGLEK		F6HTR2	Putative uncharacterized protein OS=Vitis vinifera GN=VIT_14s0030g02180 PE=4 SV=1 - [F6HTR2_VITVI]	False	65.9146	Mq2 PP	Mq2 M	4.84494e-05	90.4859	1.36983e+07	3.42968e+07	1.23101e+07	6.62288e+07	8.19192e+07	1.5817e+07	1.41098e+07	8.1933e+06	1.12712e+07	1.82151e+07	358185	1.03637e+06	6.41036e+06	3.41917e+06	437039	2.24889e+06	685438	1.43899e+07	1.22748e+07	1.51807e+06	1.92786e+07	3.98047e+07	2.37902e+06	1.65312e+06	1.49249e+06	516834	1.07249e+06	16289.3	120092	488744	249160	13907.3
6080	62.9438	3	973.475	2917.4	0.00518571	1.77751	5.59502	QLETNVSLKESDAWPAEPQDAYGLEK		F6HTR2	Putative uncharacterized protein OS=Vitis vinifera GN=VIT_14s0030g02180 PE=4 SV=1 - [F6HTR2_VITVI]	False	65.9146	Mq2 PP	Mq2 M	4.84494e-05	90.4859	1.36983e+07	3.42968e+07	1.23101e+07	6.62288e+07	8.19192e+07	1.5817e+07	1.41098e+07	8.1933e+06	1.12712e+07	1.82151e+07	358185	1.03637e+06	6.41036e+06	3.41917e+06	437039	2.24889e+06	685438	1.43899e+07	1.22748e+07	1.51807e+06	1.92786e+07	3.98047e+07	2.37902e+06	1.65312e+06	1.49249e+06	516834	1.07249e+06	16289.3	120092	488744	249160	13907.3
6080	62.9438	3	973.475	2917.4	0.00519233	1.77978	5.80768	QLETNVSLKESDAWPAEPQDAYGLEK		F6HTR2	Putative uncharacterized protein OS=Vitis vinifera GN=VIT_14s0030g02180 PE=4 SV=1 - [F6HTR2_VITVI]	False	65.9146	Mq2 PP	Mq2 M	4.84494e-05	90.4859	1.36983e+07	3.42968e+07	1.23101e+07	6.62288e+07	8.19192e+07	1.5817e+07	1.41098e+07	8.1933e+06	1.12712e+07	1.82151e+07	358185	1.03637e+06	6.41036e+06	3.41917e+06	437039	2.24889e+06	685438	1.43899e+07	1.22748e+07	1.51807e+06	1.92786e+07	3.98047e+07	2.37902e+06	1.65312e+06	1.49249e+06	516834	1.07249e+06	16289.3	120092	488744	249160	13907.3
6080	62.9438	3	973.475	2917.4	0.00518422	1.777	5.50376	QLETNVSLKESDAWPAEPQDAYGLEK		F6HTR2	Putative uncharacterized protein OS=Vitis vinifera GN=VIT_14s0030g02180 PE=4 SV=1 - [F6HTR2_VITVI]	False	65.9146	Mq2 PP	Mq2 M	4.84494e-05	90.4859	1.36983e+07	3.42968e+07	1.23101e+07	6.62288e+07	8.19192e+07	1.5817e+07	1.41098e+07	8.1933e+06	1.12712e+07	1.82151e+07	358185	1.03637e+06	6.41036e+06	3.41917e+06	437039	2.24889e+06	685438	1.43899e+07	1.22748e+07	1.51807e+06	1.92786e+07	3.98047e+07	2.37902e+06	1.65312e+06	1.49249e+06	516834	1.07249e+06	16289.3	120092	488744	249160	13907.3
6080	62.9438	3	973.475	2917.4	0.00518883	1.77858	5.33488	QLETNVSLKESDAWPAEPQDAYGLEK		F6HTR2	Putative uncharacterized protein OS=Vitis vinifera GN=VIT_14s0030g02180 PE=4 SV=1 - [F6HTR2_VITVI]	False	65.9146	Mq2 PP	Mq2 M	4.84494e-05	90.4859	1.36983e+07	3.42968e+07	1.23101e+07	6.62288e+07	8.19192e+07	1.5817e+07	1.41098e+07	8.1933e+06	1.12712e+07	1.82151e+07	358185	1.03637e+06	6.41036e+06	3.41917e+06	437039	2.24889e+06	685438	1.43899e+07	1.22748e+07	1.51807e+06	1.92786e+07	3.98047e+07	2.37902e+06	1.65312e+06	1.49249e+06	516834	1.07249e+06	16289.3	120092	488744	249160	13907.3
6080	62.9438	3	973.475	2917.4	0.00519436	1.78048	3.79233	QLETNVSLKESDAWPAEPQDAYGLEK		F6HTR2	Putative uncharacterized protein OS=Vitis vinifera GN=VIT_14s0030g02180 PE=4 SV=1 - [F6HTR2_VITVI]	False	65.9146	Mq2 PP	Mq2 M	4.84494e-05	90.4859	1.36983e+07	3.42968e+07	1.23101e+07	6.62288e+07	8.19192e+07	1.5817e+07	1.41098e+07	8.1933e+06	1.12712e+07	1.82151e+07	358185	1.03637e+06	6.41036e+06	3.41917e+06	437039	2.24889e+06	685438	1.43899e+07	1.22748e+07	1.51807e+06	1.92786e+07	3.98047e+07	2.37902e+06	1.65312e+06	1.49249e+06	516834	1.07249e+06	16289.3	120092	488744	249160	13907.3
6080	62.9438	3	973.475	2917.4	0.00518839	1.77843	6.34388	QLETNVSLKESDAWPAEPQDAYGLEK		F6HTR2	Putative uncharacterized protein OS=Vitis vinifera GN=VIT_14s0030g02180 PE=4 SV=1 - [F6HTR2_VITVI]	False	65.9146	Mq2 PP	Mq2 M	4.84494e-05	90.4859	1.36983e+07	3.42968e+07	1.23101e+07	6.62288e+07	8.19192e+07	1.5817e+07	1.41098e+07	8.1933e+06	1.12712e+07	1.82151e+07	358185	1.03637e+06	6.41036e+06	3.41917e+06	437039	2.24889e+06	685438	1.43899e+07	1.22748e+07	1.51807e+06	1.92786e+07	3.98047e+07	2.37902e+06	1.65312e+06	1.49249e+06	516834	1.07249e+06	16289.3	120092	488744	249160	13907.3
6080	62.9438	3	973.475	2917.4	0.00518699	1.77795	5.04771	QLETNVSLKESDAWPAEPQDAYGLEK		F6HTR2	Putative uncharacterized protein OS=Vitis vinifera GN=VIT_14s0030g02180 PE=4 SV=1 - [F6HTR2_VITVI]	False	65.9146	Mq2 PP	Mq2 M	4.84494e-05	90.4859	1.36983e+07	3.42968e+07	1.23101e+07	6.62288e+07	8.19192e+07	1.5817e+07	1.41098e+07	8.1933e+06	1.12712e+07	1.82151e+07	358185	1.03637e+06	6.41036e+06	3.41917e+06	437039	2.24889e+06	685438	1.43899e+07	1.22748e+07	1.51807e+06	1.92786e+07	3.98047e+07	2.37902e+06	1.65312e+06	1.49249e+06	516834	1.07249e+06	16289.3	120092	488744	249160	13907.3
6080	62.9438	3	973.475	2917.4	0.0051899	1.77895	6.37091	QLETNVSLKESDAWPAEPQDAYGLEK		F6HTR2	Putative uncharacterized protein OS=Vitis vinifera GN=VIT_14s0030g02180 PE=4 SV=1 - [F6HTR2_VITVI]	False	65.9146	Mq2 PP	Mq2 M	4.84494e-05	90.4859	1.36983e+07	3.42968e+07	1.23101e+07	6.62288e+07	8.19192e+07	1.5817e+07	1.41098e+07	8.1933e+06	1.12712e+07	1.82151e+07	358185	1.03637e+06	6.41036e+06	3.41917e+06	437039	2.24889e+06	685438	1.43899e+07	1.22748e+07	1.51807e+06	1.92786e+07	3.98047e+07	2.37902e+06	1.65312e+06	1.49249e+06	516834	1.07249e+06	16289.3	120092	488744	249160	13907.3
6080	62.9438	3	973.475	2917.4	0.00518705	1.77797	4.11947	QLETNVSLKESDAWPAEPQDAYGLEK		F6HTR2	Putative uncharacterized protein OS=Vitis vinifera GN=VIT_14s0030g02180 PE=4 SV=1 - [F6HTR2_VITVI]	False	65.9146	Mq2 PP	Mq2 M	4.84494e-05	90.4859	1.36983e+07	3.42968e+07	1.23101e+07	6.62288e+07	8.19192e+07	1.5817e+07	1.41098e+07	8.1933e+06	1.12712e+07	1.82151e+07	358185	1.03637e+06	6.41036e+06	3.41917e+06	437039	2.24889e+06	685438	1.43899e+07	1.22748e+07	1.51807e+06	1.92786e+07	3.98047e+07	2.37902e+06	1.65312e+06	1.49249e+06	516834	1.07249e+06	16289.3	120092	488744	249160	13907.3
6080	62.9438	3	973.475	2917.4	0.00518788	1.77826	3.6862	QLETNVSLKESDAWPAEPQDAYGLEK		F6HTR2	Putative uncharacterized protein OS=Vitis vinifera GN=VIT_14s0030g02180 PE=4 SV=1 - [F6HTR2_VITVI]	False	65.9146	Mq2 PP	Mq2 M	4.84494e-05	90.4859	1.36983e+07	3.42968e+07	1.23101e+07	6.62288e+07	8.19192e+07	1.5817e+07	1.41098e+07	8.1933e+06	1.12712e+07	1.82151e+07	358185	1.03637e+06	6.41036e+06	3.41917e+06	437039	2.24889e+06	685438	1.43899e+07	1.22748e+07	1.51807e+06	1.92786e+07	3.98047e+07	2.37902e+06	1.65312e+06	1.49249e+06	516834	1.07249e+06	16289.3	120092	488744	249160	13907.3
6080	62.9438	3	973.475	2917.4	0.00518813	1.77834	3.48521	QLETNVSLKESDAWPAEPQDAYGLEK		F6HTR2	Putative uncharacterized protein OS=Vitis vinifera GN=VIT_14s0030g02180 PE=4 SV=1 - [F6HTR2_VITVI]	False	65.9146	Mq2 PP	Mq2 M	4.84494e-05	90.4859	1.36983e+07	3.42968e+07	1.23101e+07	6.62288e+07	8.19192e+07	1.5817e+07	1.41098e+07	8.1933e+06	1.12712e+07	1.82151e+07	358185	1.03637e+06	6.41036e+06	3.41917e+06	437039	2.24889e+06	685438	1.43899e+07	1.22748e+07	1.51807e+06	1.92786e+07	3.98047e+07	2.37902e+06	1.65312e+06	1.49249e+06	516834	1.07249e+06	16289.3	120092	488744	249160	13907.3
6080	62.9438	3	973.475	2917.4	0.00518946	1.7788	3.64258	QLETNVSLKESDAWPAEPQDAYGLEK		F6HTR2	Putative uncharacterized protein OS=Vitis vinifera GN=VIT_14s0030g02180 PE=4 SV=1 - [F6HTR2_VITVI]	False	65.9146	Mq2 PP	Mq2 M	4.84494e-05	90.4859	1.36983e+07	3.42968e+07	1.23101e+07	6.62288e+07	8.19192e+07	1.5817e+07	1.41098e+07	8.1933e+06	1.12712e+07	1.82151e+07	358185	1.03637e+06	6.41036e+06	3.41917e+06	437039	2.24889e+06	685438	1.43899e+07	1.22748e+07	1.51807e+06	1.92786e+07	3.98047e+07	2.37902e+06	1.65312e+06	1.49249e+06	516834	1.07249e+06	16289.3	120092	488744	249160	13907.3
6080	62.9438	3	973.475	2917.4	0.00518775	1.77821	3.56021	QLETNVSLKESDAWPAEPQDAYGLEK		F6HTR2	Putative uncharacterized protein OS=Vitis vinifera GN=VIT_14s0030g02180 PE=4 SV=1 - [F6HTR2_VITVI]	False	65.9146	Mq2 PP	Mq2 M	4.84494e-05	90.4859	1.36983e+07	3.42968e+07	1.23101e+07	6.62288e+07	8.19192e+07	1.5817e+07	1.41098e+07	8.1933e+06	1.12712e+07	1.82151e+07	358185	1.03637e+06	6.41036e+06	3.41917e+06	437039	2.24889e+06	685438	1.43899e+07	1.22748e+07	1.51807e+06	1.92786e+07	3.98047e+07	2.37902e+06	1.65312e+06	1.49249e+06	516834	1.07249e+06	16289.3	120092	488744	249160	13907.3
6130	30.7182	2	768.426	1534.84	0.000455305	0.296647	3.04263	NLPIHHIPGPEGVR		F6HTR2	Putative uncharacterized protein OS=Vitis vinifera GN=VIT_14s0030g02180 PE=4 SV=1 - [F6HTR2_VITVI]	False	187.56	Mq2 PP	M53 M	0.000561799	157.156	5.24436e+06	7.46022e+06	240178	2.46324e+07	6.09867e+07	619813	2.06374e+06	1.56261e+07	1.12801e+07	1.82357e+06	935417	133658	4.66966e+06	173882	135479	205521	349610	5.50914e+06	2.67002e+06	29618.7	7.17028e+06	2.96335e+07	93225.4	241789	2.84646e+06	517244	107370	42540.5	15487.8	356028	12671	4311.16
6130	30.7182	2	768.426	1534.84	0.000456514	0.297435	3.00508	NLPIHHIPGPEGVR		F6HTR2	Putative uncharacterized protein OS=Vitis vinifera GN=VIT_14s0030g02180 PE=4 SV=1 - [F6HTR2_VITVI]	False	187.56	Mq2 PP	M53 M	0.000561799	157.156	5.24436e+06	7.46022e+06	240178	2.46324e+07	6.09867e+07	619813	2.06374e+06	1.56261e+07	1.12801e+07	1.82357e+06	935417	133658	4.66966e+06	173882	135479	205521	349610	5.50914e+06	2.67002e+06	29618.7	7.17028e+06	2.96335e+07	93225.4	241789	2.84646e+06	517244	107370	42540.5	15487.8	356028	12671	4311.16
6130	30.7182	2	768.426	1534.84	0.00045852	0.298742	3.6108	NLPIHHIPGPEGVR		F6HTR2	Putative uncharacterized protein OS=Vitis vinifera GN=VIT_14s0030g02180 PE=4 SV=1 - [F6HTR2_VITVI]	False	187.56	Mq2 PP	M53 M	0.000561799	157.156	5.24436e+06	7.46022e+06	240178	2.46324e+07	6.09867e+07	619813	2.06374e+06	1.56261e+07	1.12801e+07	1.82357e+06	935417	133658	4.66966e+06	173882	135479	205521	349610	5.50914e+06	2.67002e+06	29618.7	7.17028e+06	2.96335e+07	93225.4	241789	2.84646e+06	517244	107370	42540.5	15487.8	356028	12671	4311.16
6130	30.7182	2	768.426	1534.84	0.000456675	0.29754	3.2756	NLPIHHIPGPEGVR		F6HTR2	Putative uncharacterized protein OS=Vitis vinifera GN=VIT_14s0030g02180 PE=4 SV=1 - [F6HTR2_VITVI]	False	187.56	Mq2 PP	M53 M	0.000561799	157.156	5.24436e+06	7.46022e+06	240178	2.46324e+07	6.09867e+07	619813	2.06374e+06	1.56261e+07	1.12801e+07	1.82357e+06	935417	133658	4.66966e+06	173882	135479	205521	349610	5.50914e+06	2.67002e+06	29618.7	7.17028e+06	2.96335e+07	93225.4	241789	2.84646e+06	517244	107370	42540.5	15487.8	356028	12671	4311.16
6130	30.7182	2	768.426	1534.84	0.00045828	0.298585	3.60198	NLPIHHIPGPEGVR		F6HTR2	Putative uncharacterized protein OS=Vitis vinifera GN=VIT_14s0030g02180 PE=4 SV=1 - [F6HTR2_VITVI]	False	187.56	Mq2 PP	M53 M	0.000561799	157.156	5.24436e+06	7.46022e+06	240178	2.46324e+07	6.09867e+07	619813	2.06374e+06	1.56261e+07	1.12801e+07	1.82357e+06	935417	133658	4.66966e+06	173882	135479	205521	349610	5.50914e+06	2.67002e+06	29618.7	7.17028e+06	2.96335e+07	93225.4	241789	2.84646e+06	517244	107370	42540.5	15487.8	356028	12671	4311.16
6130	30.7182	2	768.426	1534.84	0.000457799	0.298272	3.53784	NLPIHHIPGPEGVR		F6HTR2	Putative uncharacterized protein OS=Vitis vinifera GN=VIT_14s0030g02180 PE=4 SV=1 - [F6HTR2_VITVI]	False	187.56	Mq2 PP	M53 M	0.000561799	157.156	5.24436e+06	7.46022e+06	240178	2.46324e+07	6.09867e+07	619813	2.06374e+06	1.56261e+07	1.12801e+07	1.82357e+06	935417	133658	4.66966e+06	173882	135479	205521	349610	5.50914e+06	2.67002e+06	29618.7	7.17028e+06	2.96335e+07	93225.4	241789	2.84646e+06	517244	107370	42540.5	15487.8	356028	12671	4311.16
6130	30.7182	2	768.426	1534.84	0.000457157	0.297854	3.24257	NLPIHHIPGPEGVR		F6HTR2	Putative uncharacterized protein OS=Vitis vinifera GN=VIT_14s0030g02180 PE=4 SV=1 - [F6HTR2_VITVI]	False	187.56	Mq2 PP	M53 M	0.000561799	157.156	5.24436e+06	7.46022e+06	240178	2.46324e+07	6.09867e+07	619813	2.06374e+06	1.56261e+07	1.12801e+07	1.82357e+06	935417	133658	4.66966e+06	173882	135479	205521	349610	5.50914e+06	2.67002e+06	29618.7	7.17028e+06	2.96335e+07	93225.4	241789	2.84646e+06	517244	107370	42540.5	15487.8	356028	12671	4311.16
6130	30.7182	2	768.426	1534.84	0.00045812	0.298481	3.31735	NLPIHHIPGPEGVR		F6HTR2	Putative uncharacterized protein OS=Vitis vinifera GN=VIT_14s0030g02180 PE=4 SV=1 - [F6HTR2_VITVI]	False	187.56	Mq2 PP	M53 M	0.000561799	157.156	5.24436e+06	7.46022e+06	240178	2.46324e+07	6.09867e+07	619813	2.06374e+06	1.56261e+07	1.12801e+07	1.82357e+06	935417	133658	4.66966e+06	173882	135479	205521	349610	5.50914e+06	2.67002e+06	29618.7	7.17028e+06	2.96335e+07	93225.4	241789	2.84646e+06	517244	107370	42540.5	15487.8	356028	12671	4311.16
6130	30.7182	2	768.426	1534.84	0.00045804	0.298429	3.43578	NLPIHHIPGPEGVR		F6HTR2	Putative uncharacterized protein OS=Vitis vinifera GN=VIT_14s0030g02180 PE=4 SV=1 - [F6HTR2_VITVI]	False	187.56	Mq2 PP	M53 M	0.000561799	157.156	5.24436e+06	7.46022e+06	240178	2.46324e+07	6.09867e+07	619813	2.06374e+06	1.56261e+07	1.12801e+07	1.82357e+06	935417	133658	4.66966e+06	173882	135479	205521	349610	5.50914e+06	2.67002e+06	29618.7	7.17028e+06	2.96335e+07	93225.4	241789	2.84646e+06	517244	107370	42540.5	15487.8	356028	12671	4311.16
6130	30.7182	2	768.426	1534.84	0.000459319	0.299262	3.21714	NLPIHHIPGPEGVR		F6HTR2	Putative uncharacterized protein OS=Vitis vinifera GN=VIT_14s0030g02180 PE=4 SV=1 - [F6HTR2_VITVI]	False	187.56	Mq2 PP	M53 M	0.000561799	157.156	5.24436e+06	7.46022e+06	240178	2.46324e+07	6.09867e+07	619813	2.06374e+06	1.56261e+07	1.12801e+07	1.82357e+06	935417	133658	4.66966e+06	173882	135479	205521	349610	5.50914e+06	2.67002e+06	29618.7	7.17028e+06	2.96335e+07	93225.4	241789	2.84646e+06	517244	107370	42540.5	15487.8	356028	12671	4311.16
6130	30.7182	2	768.426	1534.84	0.000457478	0.298063	3.51433	NLPIHHIPGPEGVR		F6HTR2	Putative uncharacterized protein OS=Vitis vinifera GN=VIT_14s0030g02180 PE=4 SV=1 - [F6HTR2_VITVI]	False	187.56	Mq2 PP	M53 M	0.000561799	157.156	5.24436e+06	7.46022e+06	240178	2.46324e+07	6.09867e+07	619813	2.06374e+06	1.56261e+07	1.12801e+07	1.82357e+06	935417	133658	4.66966e+06	173882	135479	205521	349610	5.50914e+06	2.67002e+06	29618.7	7.17028e+06	2.96335e+07	93225.4	241789	2.84646e+06	517244	107370	42540.5	15487.8	356028	12671	4311.16
6130	30.7182	2	768.426	1534.84	0.000457639	0.298168	3.53889	NLPIHHIPGPEGVR		F6HTR2	Putative uncharacterized protein OS=Vitis vinifera GN=VIT_14s0030g02180 PE=4 SV=1 - [F6HTR2_VITVI]	False	187.56	Mq2 PP	M53 M	0.000561799	157.156	5.24436e+06	7.46022e+06	240178	2.46324e+07	6.09867e+07	619813	2.06374e+06	1.56261e+07	1.12801e+07	1.82357e+06	935417	133658	4.66966e+06	173882	135479	205521	349610	5.50914e+06	2.67002e+06	29618.7	7.17028e+06	2.96335e+07	93225.4	241789	2.84646e+06	517244	107370	42540.5	15487.8	356028	12671	4311.16
6130	30.7182	2	768.426	1534.84	0.000457398	0.298011	3.38245	NLPIHHIPGPEGVR		F6HTR2	Putative uncharacterized protein OS=Vitis vinifera GN=VIT_14s0030g02180 PE=4 SV=1 - [F6HTR2_VITVI]	False	187.56	Mq2 PP	M53 M	0.000561799	157.156	5.24436e+06	7.46022e+06	240178	2.46324e+07	6.09867e+07	619813	2.06374e+06	1.56261e+07	1.12801e+07	1.82357e+06	935417	133658	4.66966e+06	173882	135479	205521	349610	5.50914e+06	2.67002e+06	29618.7	7.17028e+06	2.96335e+07	93225.4	241789	2.84646e+06	517244	107370	42540.5	15487.8	356028	12671	4311.16
6130	30.7182	2	768.426	1534.84	0.00046202	0.301022	2.6795	NLPIHHIPGPEGVR		F6HTR2	Putative uncharacterized protein OS=Vitis vinifera GN=VIT_14s0030g02180 PE=4 SV=1 - [F6HTR2_VITVI]	False	187.56	Mq2 PP	M53 M	0.000561799	157.156	5.24436e+06	7.46022e+06	240178	2.46324e+07	6.09867e+07	619813	2.06374e+06	1.56261e+07	1.12801e+07	1.82357e+06	935417	133658	4.66966e+06	173882	135479	205521	349610	5.50914e+06	2.67002e+06	29618.7	7.17028e+06	2.96335e+07	93225.4	241789	2.84646e+06	517244	107370	42540.5	15487.8	356028	12671	4311.16
6130	30.7182	2	768.426	1534.84	0.00046099	0.300351	3.10096	NLPIHHIPGPEGVR		F6HTR2	Putative uncharacterized protein OS=Vitis vinifera GN=VIT_14s0030g02180 PE=4 SV=1 - [F6HTR2_VITVI]	False	187.56	Mq2 PP	M53 M	0.000561799	157.156	5.24436e+06	7.46022e+06	240178	2.46324e+07	6.09867e+07	619813	2.06374e+06	1.56261e+07	1.12801e+07	1.82357e+06	935417	133658	4.66966e+06	173882	135479	205521	349610	5.50914e+06	2.67002e+06	29618.7	7.17028e+06	2.96335e+07	93225.4	241789	2.84646e+06	517244	107370	42540.5	15487.8	356028	12671	4311.16
6130	30.7182	2	768.426	1534.84	0.000457238	0.297906	3.58662	NLPIHHIPGPEGVR		F6HTR2	Putative uncharacterized protein OS=Vitis vinifera GN=VIT_14s0030g02180 PE=4 SV=1 - [F6HTR2_VITVI]	False	187.56	Mq2 PP	M53 M	0.000561799	157.156	5.24436e+06	7.46022e+06	240178	2.46324e+07	6.09867e+07	619813	2.06374e+06	1.56261e+07	1.12801e+07	1.82357e+06	935417	133658	4.66966e+06	173882	135479	205521	349610	5.50914e+06	2.67002e+06	29618.7	7.17028e+06	2.96335e+07	93225.4	241789	2.84646e+06	517244	107370	42540.5	15487.8	356028	12671	4311.16
6130	30.7182	2	768.426	1534.84	0.000454739	0.296279	3.44024	NLPIHHIPGPEGVR		F6HTR2	Putative uncharacterized protein OS=Vitis vinifera GN=VIT_14s0030g02180 PE=4 SV=1 - [F6HTR2_VITVI]	False	187.56	Mq2 PP	M53 M	0.000561799	157.156	5.24436e+06	7.46022e+06	240178	2.46324e+07	6.09867e+07	619813	2.06374e+06	1.56261e+07	1.12801e+07	1.82357e+06	935417	133658	4.66966e+06	173882	135479	205521	349610	5.50914e+06	2.67002e+06	29618.7	7.17028e+06	2.96335e+07	93225.4	241789	2.84646e+06	517244	107370	42540.5	15487.8	356028	12671	4311.16
6130	30.7182	2	768.426	1534.84	0.000455951	0.297068	2.35178	NLPIHHIPGPEGVR		F6HTR2	Putative uncharacterized protein OS=Vitis vinifera GN=VIT_14s0030g02180 PE=4 SV=1 - [F6HTR2_VITVI]	False	187.56	Mq2 PP	M53 M	0.000561799	157.156	5.24436e+06	7.46022e+06	240178	2.46324e+07	6.09867e+07	619813	2.06374e+06	1.56261e+07	1.12801e+07	1.82357e+06	935417	133658	4.66966e+06	173882	135479	205521	349610	5.50914e+06	2.67002e+06	29618.7	7.17028e+06	2.96335e+07	93225.4	241789	2.84646e+06	517244	107370	42540.5	15487.8	356028	12671	4311.16
6130	30.7182	2	768.426	1534.84	0.000455789	0.296963	3.68875	NLPIHHIPGPEGVR		F6HTR2	Putative uncharacterized protein OS=Vitis vinifera GN=VIT_14s0030g02180 PE=4 SV=1 - [F6HTR2_VITVI]	False	187.56	Mq2 PP	M53 M	0.000561799	157.156	5.24436e+06	7.46022e+06	240178	2.46324e+07	6.09867e+07	619813	2.06374e+06	1.56261e+07	1.12801e+07	1.82357e+06	935417	133658	4.66966e+06	173882	135479	205521	349610	5.50914e+06	2.67002e+06	29618.7	7.17028e+06	2.96335e+07	93225.4	241789	2.84646e+06	517244	107370	42540.5	15487.8	356028	12671	4311.16
6130	30.7182	2	768.426	1534.84	0.000456916	0.297697	3.44491	NLPIHHIPGPEGVR		F6HTR2	Putative uncharacterized protein OS=Vitis vinifera GN=VIT_14s0030g02180 PE=4 SV=1 - [F6HTR2_VITVI]	False	187.56	Mq2 PP	M53 M	0.000561799	157.156	5.24436e+06	7.46022e+06	240178	2.46324e+07	6.09867e+07	619813	2.06374e+06	1.56261e+07	1.12801e+07	1.82357e+06	935417	133658	4.66966e+06	173882	135479	205521	349610	5.50914e+06	2.67002e+06	29618.7	7.17028e+06	2.96335e+07	93225.4	241789	2.84646e+06	517244	107370	42540.5	15487.8	356028	12671	4311.16
6130	30.7182	2	768.426	1534.84	0.000460434	0.299989	2.99628	NLPIHHIPGPEGVR		F6HTR2	Putative uncharacterized protein OS=Vitis vinifera GN=VIT_14s0030g02180 PE=4 SV=1 - [F6HTR2_VITVI]	False	187.56	Mq2 PP	M53 M	0.000561799	157.156	5.24436e+06	7.46022e+06	240178	2.46324e+07	6.09867e+07	619813	2.06374e+06	1.56261e+07	1.12801e+07	1.82357e+06	935417	133658	4.66966e+06	173882	135479	205521	349610	5.50914e+06	2.67002e+06	29618.7	7.17028e+06	2.96335e+07	93225.4	241789	2.84646e+06	517244	107370	42540.5	15487.8	356028	12671	4311.16
6130	30.7182	2	768.426	1534.84	0.000458999	0.299054	3.05003	NLPIHHIPGPEGVR		F6HTR2	Putative uncharacterized protein OS=Vitis vinifera GN=VIT_14s0030g02180 PE=4 SV=1 - [F6HTR2_VITVI]	False	187.56	Mq2 PP	M53 M	0.000561799	157.156	5.24436e+06	7.46022e+06	240178	2.46324e+07	6.09867e+07	619813	2.06374e+06	1.56261e+07	1.12801e+07	1.82357e+06	935417	133658	4.66966e+06	173882	135479	205521	349610	5.50914e+06	2.67002e+06	29618.7	7.17028e+06	2.96335e+07	93225.4	241789	2.84646e+06	517244	107370	42540.5	15487.8	356028	12671	4311.16
6130	30.7182	2	768.426	1534.84	0.000460195	0.299833	3.02184	NLPIHHIPGPEGVR		F6HTR2	Putative uncharacterized protein OS=Vitis vinifera GN=VIT_14s0030g02180 PE=4 SV=1 - [F6HTR2_VITVI]	False	187.56	Mq2 PP	M53 M	0.000561799	157.156	5.24436e+06	7.46022e+06	240178	2.46324e+07	6.09867e+07	619813	2.06374e+06	1.56261e+07	1.12801e+07	1.82357e+06	935417	133658	4.66966e+06	173882	135479	205521	349610	5.50914e+06	2.67002e+06	29618.7	7.17028e+06	2.96335e+07	93225.4	241789	2.84646e+06	517244	107370	42540.5	15487.8	356028	12671	4311.16
6130	30.7182	2	768.426	1534.84	0.000461307	0.300558	3.30448	NLPIHHIPGPEGVR		F6HTR2	Putative uncharacterized protein OS=Vitis vinifera GN=VIT_14s0030g02180 PE=4 SV=1 - [F6HTR2_VITVI]	False	187.56	Mq2 PP	M53 M	0.000561799	157.156	5.24436e+06	7.46022e+06	240178	2.46324e+07	6.09867e+07	619813	2.06374e+06	1.56261e+07	1.12801e+07	1.82357e+06	935417	133658	4.66966e+06	173882	135479	205521	349610	5.50914e+06	2.67002e+06	29618.7	7.17028e+06	2.96335e+07	93225.4	241789	2.84646e+06	517244	107370	42540.5	15487.8	356028	12671	4311.16
6130	30.7182	2	768.426	1534.84	0.000455709	0.29691	2.98923	NLPIHHIPGPEGVR		F6HTR2	Putative uncharacterized protein OS=Vitis vinifera GN=VIT_14s0030g02180 PE=4 SV=1 - [F6HTR2_VITVI]	False	187.56	Mq2 PP	M53 M	0.000561799	157.156	5.24436e+06	7.46022e+06	240178	2.46324e+07	6.09867e+07	619813	2.06374e+06	1.56261e+07	1.12801e+07	1.82357e+06	935417	133658	4.66966e+06	173882	135479	205521	349610	5.50914e+06	2.67002e+06	29618.7	7.17028e+06	2.96335e+07	93225.4	241789	2.84646e+06	517244	107370	42540.5	15487.8	356028	12671	4311.16
6130	30.7182	2	768.426	1534.84	0.000452874	0.295063	3.48159	NLPIHHIPGPEGVR		F6HTR2	Putative uncharacterized protein OS=Vitis vinifera GN=VIT_14s0030g02180 PE=4 SV=1 - [F6HTR2_VITVI]	False	187.56	Mq2 PP	M53 M	0.000561799	157.156	5.24436e+06	7.46022e+06	240178	2.46324e+07	6.09867e+07	619813	2.06374e+06	1.56261e+07	1.12801e+07	1.82357e+06	935417	133658	4.66966e+06	173882	135479	205521	349610	5.50914e+06	2.67002e+06	29618.7	7.17028e+06	2.96335e+07	93225.4	241789	2.84646e+06	517244	107370	42540.5	15487.8	356028	12671	4311.16
6130	30.7182	2	768.426	1534.84	0.000454659	0.296226	2.48511	NLPIHHIPGPEGVR		F6HTR2	Putative uncharacterized protein OS=Vitis vinifera GN=VIT_14s0030g02180 PE=4 SV=1 - [F6HTR2_VITVI]	False	187.56	Mq2 PP	M53 M	0.000561799	157.156	5.24436e+06	7.46022e+06	240178	2.46324e+07	6.09867e+07	619813	2.06374e+06	1.56261e+07	1.12801e+07	1.82357e+06	935417	133658	4.66966e+06	173882	135479	205521	349610	5.50914e+06	2.67002e+06	29618.7	7.17028e+06	2.96335e+07	93225.4	241789	2.84646e+06	517244	107370	42540.5	15487.8	356028	12671	4311.16
6130	30.7182	2	768.426	1534.84	0.000459159	0.299158	3.2958	NLPIHHIPGPEGVR		F6HTR2	Putative uncharacterized protein OS=Vitis vinifera GN=VIT_14s0030g02180 PE=4 SV=1 - [F6HTR2_VITVI]	False	187.56	Mq2 PP	M53 M	0.000561799	157.156	5.24436e+06	7.46022e+06	240178	2.46324e+07	6.09867e+07	619813	2.06374e+06	1.56261e+07	1.12801e+07	1.82357e+06	935417	133658	4.66966e+06	173882	135479	205521	349610	5.50914e+06	2.67002e+06	29618.7	7.17028e+06	2.96335e+07	93225.4	241789	2.84646e+06	517244	107370	42540.5	15487.8	356028	12671	4311.16
6130	30.7182	2	768.426	1534.84	0.000456434	0.297383	3.24679	NLPIHHIPGPEGVR		F6HTR2	Putative uncharacterized protein OS=Vitis vinifera GN=VIT_14s0030g02180 PE=4 SV=1 - [F6HTR2_VITVI]	False	187.56	Mq2 PP	M53 M	0.000561799	157.156	5.24436e+06	7.46022e+06	240178	2.46324e+07	6.09867e+07	619813	2.06374e+06	1.56261e+07	1.12801e+07	1.82357e+06	935417	133658	4.66966e+06	173882	135479	205521	349610	5.50914e+06	2.67002e+06	29618.7	7.17028e+06	2.96335e+07	93225.4	241789	2.84646e+06	517244	107370	42540.5	15487.8	356028	12671	4311.16
6130	30.7182	2	768.426	1534.84	0.0004582	0.298533	2.91666	NLPIHHIPGPEGVR		F6HTR2	Putative uncharacterized protein OS=Vitis vinifera GN=VIT_14s0030g02180 PE=4 SV=1 - [F6HTR2_VITVI]	False	187.56	Mq2 PP	M53 M	0.000561799	157.156	5.24436e+06	7.46022e+06	240178	2.46324e+07	6.09867e+07	619813	2.06374e+06	1.56261e+07	1.12801e+07	1.82357e+06	935417	133658	4.66966e+06	173882	135479	205521	349610	5.50914e+06	2.67002e+06	29618.7	7.17028e+06	2.96335e+07	93225.4	241789	2.84646e+06	517244	107370	42540.5	15487.8	356028	12671	4311.16
6130	30.7182	2	768.426	1534.84	0.000460752	0.300196	2.22094	NLPIHHIPGPEGVR		F6HTR2	Putative uncharacterized protein OS=Vitis vinifera GN=VIT_14s0030g02180 PE=4 SV=1 - [F6HTR2_VITVI]	False	187.56	Mq2 PP	M53 M	0.000561799	157.156	5.24436e+06	7.46022e+06	240178	2.46324e+07	6.09867e+07	619813	2.06374e+06	1.56261e+07	1.12801e+07	1.82357e+06	935417	133658	4.66966e+06	173882	135479	205521	349610	5.50914e+06	2.67002e+06	29618.7	7.17028e+06	2.96335e+07	93225.4	241789	2.84646e+06	517244	107370	42540.5	15487.8	356028	12671	4311.16
7111	36.1198	2	455.708	909.402	0.000258857	0.284645	1.89619	DFGIECR	[6] Propionamide (C)	F6HTR2	Putative uncharacterized protein OS=Vitis vinifera GN=VIT_14s0030g02180 PE=4 SV=1 - [F6HTR2_VITVI]	False	149.786	Mq2 PP	Mq2 M	5.65102e-06	112.274	1.07931e+06	1.74521e+06	5.50925e+06	5.61816e+06	1.05609e+07	1.90922e+06	1.59052e+06	1.09691e+06	4.53944e+06	3.54545e+06	3.28643e+06	7360.34	529181	622762	57582.1	94283.5	10156.1	1.13381e+06	624610	679398	1.6354e+06	5.13155e+06	287163	186347	199814	208153	208753	149459	852.893	40346.3	45381.5	1832.36
7111	36.1198	2	455.708	909.402	0.000259262	0.285091	1.80167	DFGIECR	[6] Propionamide (C)	F6HTR2	Putative uncharacterized protein OS=Vitis vinifera GN=VIT_14s0030g02180 PE=4 SV=1 - [F6HTR2_VITVI]	False	149.786	Mq2 PP	Mq2 M	5.65102e-06	112.274	1.07931e+06	1.74521e+06	5.50925e+06	5.61816e+06	1.05609e+07	1.90922e+06	1.59052e+06	1.09691e+06	4.53944e+06	3.54545e+06	3.28643e+06	7360.34	529181	622762	57582.1	94283.5	10156.1	1.13381e+06	624610	679398	1.6354e+06	5.13155e+06	287163	186347	199814	208153	208753	149459	852.893	40346.3	45381.5	1832.36
7111	36.1198	2	455.708	909.402	0.0002596	0.285462	1.6812	DFGIECR	[6] Propionamide (C)	F6HTR2	Putative uncharacterized protein OS=Vitis vinifera GN=VIT_14s0030g02180 PE=4 SV=1 - [F6HTR2_VITVI]	False	149.786	Mq2 PP	Mq2 M	5.65102e-06	112.274	1.07931e+06	1.74521e+06	5.50925e+06	5.61816e+06	1.05609e+07	1.90922e+06	1.59052e+06	1.09691e+06	4.53944e+06	3.54545e+06	3.28643e+06	7360.34	529181	622762	57582.1	94283.5	10156.1	1.13381e+06	624610	679398	1.6354e+06	5.13155e+06	287163	186347	199814	208153	208753	149459	852.893	40346.3	45381.5	1832.36
7111	36.1198	2	455.708	909.402	0.000259127	0.284942	1.65801	DFGIECR	[6] Propionamide (C)	F6HTR2	Putative uncharacterized protein OS=Vitis vinifera GN=VIT_14s0030g02180 PE=4 SV=1 - [F6HTR2_VITVI]	False	149.786	Mq2 PP	Mq2 M	5.65102e-06	112.274	1.07931e+06	1.74521e+06	5.50925e+06	5.61816e+06	1.05609e+07	1.90922e+06	1.59052e+06	1.09691e+06	4.53944e+06	3.54545e+06	3.28643e+06	7360.34	529181	622762	57582.1	94283.5	10156.1	1.13381e+06	624610	679398	1.6354e+06	5.13155e+06	287163	186347	199814	208153	208753	149459	852.893	40346.3	45381.5	1832.36
7111	36.1198	2	455.708	909.402	0.000259397	0.285239	1.67161	DFGIECR	[6] Propionamide (C)	F6HTR2	Putative uncharacterized protein OS=Vitis vinifera GN=VIT_14s0030g02180 PE=4 SV=1 - [F6HTR2_VITVI]	False	149.786	Mq2 PP	Mq2 M	5.65102e-06	112.274	1.07931e+06	1.74521e+06	5.50925e+06	5.61816e+06	1.05609e+07	1.90922e+06	1.59052e+06	1.09691e+06	4.53944e+06	3.54545e+06	3.28643e+06	7360.34	529181	622762	57582.1	94283.5	10156.1	1.13381e+06	624610	679398	1.6354e+06	5.13155e+06	287163	186347	199814	208153	208753	149459	852.893	40346.3	45381.5	1832.36
7111	36.1198	2	455.708	909.402	0.000259532	0.285388	1.7985	DFGIECR	[6] Propionamide (C)	F6HTR2	Putative uncharacterized protein OS=Vitis vinifera GN=VIT_14s0030g02180 PE=4 SV=1 - [F6HTR2_VITVI]	False	149.786	Mq2 PP	Mq2 M	5.65102e-06	112.274	1.07931e+06	1.74521e+06	5.50925e+06	5.61816e+06	1.05609e+07	1.90922e+06	1.59052e+06	1.09691e+06	4.53944e+06	3.54545e+06	3.28643e+06	7360.34	529181	622762	57582.1	94283.5	10156.1	1.13381e+06	624610	679398	1.6354e+06	5.13155e+06	287163	186347	199814	208153	208753	149459	852.893	40346.3	45381.5	1832.36
7111	36.1198	2	455.708	909.402	0.000260139	0.286056	1.54119	DFGIECR	[6] Propionamide (C)	F6HTR2	Putative uncharacterized protein OS=Vitis vinifera GN=VIT_14s0030g02180 PE=4 SV=1 - [F6HTR2_VITVI]	False	149.786	Mq2 PP	Mq2 M	5.65102e-06	112.274	1.07931e+06	1.74521e+06	5.50925e+06	5.61816e+06	1.05609e+07	1.90922e+06	1.59052e+06	1.09691e+06	4.53944e+06	3.54545e+06	3.28643e+06	7360.34	529181	622762	57582.1	94283.5	10156.1	1.13381e+06	624610	679398	1.6354e+06	5.13155e+06	287163	186347	199814	208153	208753	149459	852.893	40346.3	45381.5	1832.36
7111	36.1198	2	455.708	909.402	0.000258654	0.284422	1.7893	DFGIECR	[6] Propionamide (C)	F6HTR2	Putative uncharacterized protein OS=Vitis vinifera GN=VIT_14s0030g02180 PE=4 SV=1 - [F6HTR2_VITVI]	False	149.786	Mq2 PP	Mq2 M	5.65102e-06	112.274	1.07931e+06	1.74521e+06	5.50925e+06	5.61816e+06	1.05609e+07	1.90922e+06	1.59052e+06	1.09691e+06	4.53944e+06	3.54545e+06	3.28643e+06	7360.34	529181	622762	57582.1	94283.5	10156.1	1.13381e+06	624610	679398	1.6354e+06	5.13155e+06	287163	186347	199814	208153	208753	149459	852.893	40346.3	45381.5	1832.36
7111	36.1198	2	455.708	909.402	0.000260207	0.28613	1.7464	DFGIECR	[6] Propionamide (C)	F6HTR2	Putative uncharacterized protein OS=Vitis vinifera GN=VIT_14s0030g02180 PE=4 SV=1 - [F6HTR2_VITVI]	False	149.786	Mq2 PP	Mq2 M	5.65102e-06	112.274	1.07931e+06	1.74521e+06	5.50925e+06	5.61816e+06	1.05609e+07	1.90922e+06	1.59052e+06	1.09691e+06	4.53944e+06	3.54545e+06	3.28643e+06	7360.34	529181	622762	57582.1	94283.5	10156.1	1.13381e+06	624610	679398	1.6354e+06	5.13155e+06	287163	186347	199814	208153	208753	149459	852.893	40346.3	45381.5	1832.36
7111	36.1198	2	455.708	909.402	0.000260611	0.286574	1.79885	DFGIECR	[6] Propionamide (C)	F6HTR2	Putative uncharacterized protein OS=Vitis vinifera GN=VIT_14s0030g02180 PE=4 SV=1 - [F6HTR2_VITVI]	False	149.786	Mq2 PP	Mq2 M	5.65102e-06	112.274	1.07931e+06	1.74521e+06	5.50925e+06	5.61816e+06	1.05609e+07	1.90922e+06	1.59052e+06	1.09691e+06	4.53944e+06	3.54545e+06	3.28643e+06	7360.34	529181	622762	57582.1	94283.5	10156.1	1.13381e+06	624610	679398	1.6354e+06	5.13155e+06	287163	186347	199814	208153	208753	149459	852.893	40346.3	45381.5	1832.36
7421	53.4138	3	691.33	2070.97	0.000180057	0.0869436	3.95381	ALTSTDKFEMWGDGLQTR	[10] Oxidation (M)	F6HTR2	Putative uncharacterized protein OS=Vitis vinifera GN=VIT_14s0030g02180 PE=4 SV=1 - [F6HTR2_VITVI]	False	9.67236	Mq2 PP	M53 FV	9.52729e-08	74.2157	3.10616e+06	7.20155e+06	8.30309e+06	1.42366e+07	1.55095e+07	6.11414e+06	5.03393e+06	5.34745e+06	4.59394e+06	7.94965e+06	1.16645e+06	1.82002e+06	1.76115e+06	1.49639e+06	2.93274e+06	1.6975e+06	1.12126e+06	3.26299e+06	2.57744e+06	1.02393e+06	4.14415e+06	7.53607e+06	919620	589781	974092	210652	468068	53047.1	210898	134275	109044	93324.5
7421	53.4138	3	691.33	2070.97	0.000183236	0.0884785	3.73193	ALTSTDKFEMWGDGLQTR	[10] Oxidation (M)	F6HTR2	Putative uncharacterized protein OS=Vitis vinifera GN=VIT_14s0030g02180 PE=4 SV=1 - [F6HTR2_VITVI]	False	9.67236	Mq2 PP	M53 FV	9.52729e-08	74.2157	3.10616e+06	7.20155e+06	8.30309e+06	1.42366e+07	1.55095e+07	6.11414e+06	5.03393e+06	5.34745e+06	4.59394e+06	7.94965e+06	1.16645e+06	1.82002e+06	1.76115e+06	1.49639e+06	2.93274e+06	1.6975e+06	1.12126e+06	3.26299e+06	2.57744e+06	1.02393e+06	4.14415e+06	7.53607e+06	919620	589781	974092	210652	468068	53047.1	210898	134275	109044	93324.5
7421	53.4138	3	691.33	2070.97	0.000189299	0.0914059	2.79334	ALTSTDKFEMWGDGLQTR	[10] Oxidation (M)	F6HTR2	Putative uncharacterized protein OS=Vitis vinifera GN=VIT_14s0030g02180 PE=4 SV=1 - [F6HTR2_VITVI]	False	9.67236	Mq2 PP	M53 FV	9.52729e-08	74.2157	3.10616e+06	7.20155e+06	8.30309e+06	1.42366e+07	1.55095e+07	6.11414e+06	5.03393e+06	5.34745e+06	4.59394e+06	7.94965e+06	1.16645e+06	1.82002e+06	1.76115e+06	1.49639e+06	2.93274e+06	1.6975e+06	1.12126e+06	3.26299e+06	2.57744e+06	1.02393e+06	4.14415e+06	7.53607e+06	919620	589781	974092	210652	468068	53047.1	210898	134275	109044	93324.5
8549	60.6865	3	533.293	1596.86	0.00110779	0.69373	4.37179	ITYFWIKEQIEK		F6HTR2	Putative uncharacterized protein OS=Vitis vinifera GN=VIT_14s0030g02180 PE=4 SV=1 - [F6HTR2_VITVI]	False	1559.14	Mq2 PP	Mq2 M	6.27416e-05	150.433	2.13262e+06	1.67791e+06	24149.3	2.38037e+06	9.73897e+06	273900	641524	445226	25706.3	33482.3	258556	4644.57	8388.53	2778.17	1128.93	0	10530.7	2.24029e+06	600525	2978.08	692904	4.73218e+06	41197	75161.6	81102.4	1178.75	1971.41	11758.5	538.197	639.565	202.449	35.9244
8549	60.6865	3	533.293	1596.86	0.00110732	0.693441	4.17013	ITYFWIKEQIEK		F6HTR2	Putative uncharacterized protein OS=Vitis vinifera GN=VIT_14s0030g02180 PE=4 SV=1 - [F6HTR2_VITVI]	False	1559.14	Mq2 PP	Mq2 M	6.27416e-05	150.433	2.13262e+06	1.67791e+06	24149.3	2.38037e+06	9.73897e+06	273900	641524	445226	25706.3	33482.3	258556	4644.57	8388.53	2778.17	1128.93	0	10530.7	2.24029e+06	600525	2978.08	692904	4.73218e+06	41197	75161.6	81102.4	1178.75	1971.41	11758.5	538.197	639.565	202.449	35.9244
[truncated: 315 more rows]
[truncated: 19 more columns]
