# Supplementary material for: Tartaric acid pathways in Vitis vinifera L. (cv. Ugni blanc): a comparative study of two vintages with contrasted climatic conditions
Source: BMC Plant Biol. 2016 Jun 28;16:144. doi: 10.1186/s12870-016-0833-1 (PMC4924324; doi:10.1186/s12870-016-0833-1)
Supplement: Additional file 4: Table S2. — Compilation of proteomic data concerning the four proteins of interest. (ZIP 824 kb) [file 12870_2016_833_MOESM4_ESM.zip › Table S2-3 Cholet et al 2016 Proteo2011_E0CNP0.xlsx]

## Sheet: cc121113_E0CNP0
																		Normalized abundance																		Raw abundance
																		Mq2 FB			Mq2 PS			Mq2 BC			Mq2 VB			Mq2 VE			Mq2 H			Mq2 FB			Mq2 PS			Mq2 BC			Mq2 VB			Mq2 VE
#	Retention time (min)	Charge	m/z	Measured mass	Mass error (u)	Mass error (PSm)	Score	Sequence	Modifications	Accession	Description	Use in quantitation	Max fold change	Highest mean condition	Lowest mean condition	Anova	Maximum CV	cc121113_04	cc121113_05	cc121113_06	cc121113_18	cc121113_19	cc121113_20	cc121113_32	cc121113_33	cc121113_34	cc121113_46	cc121113_47	cc121113_48	cc121113_60	cc121113_61ter	cc121113_62	cc121113_73	cc121113_74	cc121113_75B	cc121113_04	cc121113_05	cc121113_06	cc121113_18	cc121113_19	cc121113_20	cc121113_32	cc121113_33	cc121113_34	cc121113_46	cc121113_47	cc121113_48	cc121113_60	cc121113_61ter
4977	63.2689	2	530.812	1059.61	0.00128476	1.21249	2.16525	INGLLFEVR		E0CNP0	Putative uncharacterized protein OS=Vitis vinifera GN=VIT_10s0405g00030 PE=4 SV=1 - [E0CNP0_VITVI]	False	3.50623	M53 DV	M53 BF	1.56448e-05	37.142	23339.6	22849.8	30138.3	58466.1	56004.2	62749.9	45340.9	50131.3	80590.9	53724.5	64600.1	50660.1	28860.2	58411.4	36555.7	37103.8	43928.1	63838	48759.4	28065.9	48532	26876	18003.3	32225.1	23463.5	34181.4	17808.8	41986.3	64600.1	37474.8	96890.9	14988.4
4977	63.2689	2	530.812	1059.61	0.00128778	1.21534	2.53621	INGLLFEVR		E0CNP0	Putative uncharacterized protein OS=Vitis vinifera GN=VIT_10s0405g00030 PE=4 SV=1 - [E0CNP0_VITVI]	False	3.50623	M53 DV	M53 BF	1.56448e-05	37.142	23339.6	22849.8	30138.3	58466.1	56004.2	62749.9	45340.9	50131.3	80590.9	53724.5	64600.1	50660.1	28860.2	58411.4	36555.7	37103.8	43928.1	63838	48759.4	28065.9	48532	26876	18003.3	32225.1	23463.5	34181.4	17808.8	41986.3	64600.1	37474.8	96890.9	14988.4
4977	63.2689	2	530.812	1059.61	0.00128721	1.21479	1.95613	INGLLFEVR		E0CNP0	Putative uncharacterized protein OS=Vitis vinifera GN=VIT_10s0405g00030 PE=4 SV=1 - [E0CNP0_VITVI]	False	3.50623	M53 DV	M53 BF	1.56448e-05	37.142	23339.6	22849.8	30138.3	58466.1	56004.2	62749.9	45340.9	50131.3	80590.9	53724.5	64600.1	50660.1	28860.2	58411.4	36555.7	37103.8	43928.1	63838	48759.4	28065.9	48532	26876	18003.3	32225.1	23463.5	34181.4	17808.8	41986.3	64600.1	37474.8	96890.9	14988.4
4977	63.2689	2	530.812	1059.61	0.0012857	1.21337	1.2674	INGLLFEVR		E0CNP0	Putative uncharacterized protein OS=Vitis vinifera GN=VIT_10s0405g00030 PE=4 SV=1 - [E0CNP0_VITVI]	False	3.50623	M53 DV	M53 BF	1.56448e-05	37.142	23339.6	22849.8	30138.3	58466.1	56004.2	62749.9	45340.9	50131.3	80590.9	53724.5	64600.1	50660.1	28860.2	58411.4	36555.7	37103.8	43928.1	63838	48759.4	28065.9	48532	26876	18003.3	32225.1	23463.5	34181.4	17808.8	41986.3	64600.1	37474.8	96890.9	14988.4
6044	35.7766	2	509.793	1017.57	0.000524364	0.51531	1.52284	SLLATEVGTK		E0CNP0	Putative uncharacterized protein OS=Vitis vinifera GN=VIT_10s0405g00030 PE=4 SV=1 - [E0CNP0_VITVI]	True	7.70825	M53 PS	Mq2 BF	3.20178e-07	77.4941	13452.8	11327.6	11394.9	41030.9	94599.4	45963.7	11904.8	12903.8	25770	14282.1	12309	13734.4	10827.6	15623.4	10212.2	16723.4	10428.3	11334.1	28104.7	13913.4	18349.3	18861.3	30410.3	23604.6	6160.64	8798.31	5694.59	11161.6	12309	10159.8	36350.9	4008.96
6044	35.7766	2	509.793	1017.57	0.00052569	0.516613	1.37292	SLLATEVGTK		E0CNP0	Putative uncharacterized protein OS=Vitis vinifera GN=VIT_10s0405g00030 PE=4 SV=1 - [E0CNP0_VITVI]	True	7.70825	M53 PS	Mq2 BF	3.20178e-07	77.4941	13452.8	11327.6	11394.9	41030.9	94599.4	45963.7	11904.8	12903.8	25770	14282.1	12309	13734.4	10827.6	15623.4	10212.2	16723.4	10428.3	11334.1	28104.7	13913.4	18349.3	18861.3	30410.3	23604.6	6160.64	8798.31	5694.59	11161.6	12309	10159.8	36350.9	4008.96
6044	35.7766	2	509.793	1017.57	0.000524545	0.515488	2.35126	SLLATEVGTK		E0CNP0	Putative uncharacterized protein OS=Vitis vinifera GN=VIT_10s0405g00030 PE=4 SV=1 - [E0CNP0_VITVI]	True	7.70825	M53 PS	Mq2 BF	3.20178e-07	77.4941	13452.8	11327.6	11394.9	41030.9	94599.4	45963.7	11904.8	12903.8	25770	14282.1	12309	13734.4	10827.6	15623.4	10212.2	16723.4	10428.3	11334.1	28104.7	13913.4	18349.3	18861.3	30410.3	23604.6	6160.64	8798.31	5694.59	11161.6	12309	10159.8	36350.9	4008.96
6044	35.7766	2	509.793	1017.57	0.000524244	0.515191	2.06111	SLLATEVGTK		E0CNP0	Putative uncharacterized protein OS=Vitis vinifera GN=VIT_10s0405g00030 PE=4 SV=1 - [E0CNP0_VITVI]	True	7.70825	M53 PS	Mq2 BF	3.20178e-07	77.4941	13452.8	11327.6	11394.9	41030.9	94599.4	45963.7	11904.8	12903.8	25770	14282.1	12309	13734.4	10827.6	15623.4	10212.2	16723.4	10428.3	11334.1	28104.7	13913.4	18349.3	18861.3	30410.3	23604.6	6160.64	8798.31	5694.59	11161.6	12309	10159.8	36350.9	4008.96
6044	35.7766	2	509.793	1017.57	0.000524063	0.515013	2.19092	SLLATEVGTK		E0CNP0	Putative uncharacterized protein OS=Vitis vinifera GN=VIT_10s0405g00030 PE=4 SV=1 - [E0CNP0_VITVI]	True	7.70825	M53 PS	Mq2 BF	3.20178e-07	77.4941	13452.8	11327.6	11394.9	41030.9	94599.4	45963.7	11904.8	12903.8	25770	14282.1	12309	13734.4	10827.6	15623.4	10212.2	16723.4	10428.3	11334.1	28104.7	13913.4	18349.3	18861.3	30410.3	23604.6	6160.64	8798.31	5694.59	11161.6	12309	10159.8	36350.9	4008.96
6044	35.7766	2	509.793	1017.57	0.000522066	0.513051	2.11639	SLLATEVGTK		E0CNP0	Putative uncharacterized protein OS=Vitis vinifera GN=VIT_10s0405g00030 PE=4 SV=1 - [E0CNP0_VITVI]	True	7.70825	M53 PS	Mq2 BF	3.20178e-07	77.4941	13452.8	11327.6	11394.9	41030.9	94599.4	45963.7	11904.8	12903.8	25770	14282.1	12309	13734.4	10827.6	15623.4	10212.2	16723.4	10428.3	11334.1	28104.7	13913.4	18349.3	18861.3	30410.3	23604.6	6160.64	8798.31	5694.59	11161.6	12309	10159.8	36350.9	4008.96
6044	35.7766	2	509.793	1017.57	0.000524304	0.515251	2.60699	SLLATEVGTK		E0CNP0	Putative uncharacterized protein OS=Vitis vinifera GN=VIT_10s0405g00030 PE=4 SV=1 - [E0CNP0_VITVI]	True	7.70825	M53 PS	Mq2 BF	3.20178e-07	77.4941	13452.8	11327.6	11394.9	41030.9	94599.4	45963.7	11904.8	12903.8	25770	14282.1	12309	13734.4	10827.6	15623.4	10212.2	16723.4	10428.3	11334.1	28104.7	13913.4	18349.3	18861.3	30410.3	23604.6	6160.64	8798.31	5694.59	11161.6	12309	10159.8	36350.9	4008.96
6044	35.7766	2	509.793	1017.57	0.000523519	0.514479	2.01499	SLLATEVGTK		E0CNP0	Putative uncharacterized protein OS=Vitis vinifera GN=VIT_10s0405g00030 PE=4 SV=1 - [E0CNP0_VITVI]	True	7.70825	M53 PS	Mq2 BF	3.20178e-07	77.4941	13452.8	11327.6	11394.9	41030.9	94599.4	45963.7	11904.8	12903.8	25770	14282.1	12309	13734.4	10827.6	15623.4	10212.2	16723.4	10428.3	11334.1	28104.7	13913.4	18349.3	18861.3	30410.3	23604.6	6160.64	8798.31	5694.59	11161.6	12309	10159.8	36350.9	4008.96
6044	35.7766	2	509.793	1017.57	0.000523761	0.514717	2.21321	SLLATEVGTK		E0CNP0	Putative uncharacterized protein OS=Vitis vinifera GN=VIT_10s0405g00030 PE=4 SV=1 - [E0CNP0_VITVI]	True	7.70825	M53 PS	Mq2 BF	3.20178e-07	77.4941	13452.8	11327.6	11394.9	41030.9	94599.4	45963.7	11904.8	12903.8	25770	14282.1	12309	13734.4	10827.6	15623.4	10212.2	16723.4	10428.3	11334.1	28104.7	13913.4	18349.3	18861.3	30410.3	23604.6	6160.64	8798.31	5694.59	11161.6	12309	10159.8	36350.9	4008.96
6044	35.7766	2	509.793	1017.57	0.000522732	0.513706	2.14857	SLLATEVGTK		E0CNP0	Putative uncharacterized protein OS=Vitis vinifera GN=VIT_10s0405g00030 PE=4 SV=1 - [E0CNP0_VITVI]	True	7.70825	M53 PS	Mq2 BF	3.20178e-07	77.4941	13452.8	11327.6	11394.9	41030.9	94599.4	45963.7	11904.8	12903.8	25770	14282.1	12309	13734.4	10827.6	15623.4	10212.2	16723.4	10428.3	11334.1	28104.7	13913.4	18349.3	18861.3	30410.3	23604.6	6160.64	8798.31	5694.59	11161.6	12309	10159.8	36350.9	4008.96
6044	35.7766	2	509.793	1017.57	0.000521702	0.512694	1.7362	SLLATEVGTK		E0CNP0	Putative uncharacterized protein OS=Vitis vinifera GN=VIT_10s0405g00030 PE=4 SV=1 - [E0CNP0_VITVI]	True	7.70825	M53 PS	Mq2 BF	3.20178e-07	77.4941	13452.8	11327.6	11394.9	41030.9	94599.4	45963.7	11904.8	12903.8	25770	14282.1	12309	13734.4	10827.6	15623.4	10212.2	16723.4	10428.3	11334.1	28104.7	13913.4	18349.3	18861.3	30410.3	23604.6	6160.64	8798.31	5694.59	11161.6	12309	10159.8	36350.9	4008.96
6044	35.7766	2	509.793	1017.57	0.000523579	0.514538	1.64233	SLLATEVGTK		E0CNP0	Putative uncharacterized protein OS=Vitis vinifera GN=VIT_10s0405g00030 PE=4 SV=1 - [E0CNP0_VITVI]	True	7.70825	M53 PS	Mq2 BF	3.20178e-07	77.4941	13452.8	11327.6	11394.9	41030.9	94599.4	45963.7	11904.8	12903.8	25770	14282.1	12309	13734.4	10827.6	15623.4	10212.2	16723.4	10428.3	11334.1	28104.7	13913.4	18349.3	18861.3	30410.3	23604.6	6160.64	8798.31	5694.59	11161.6	12309	10159.8	36350.9	4008.96
6044	35.7766	2	509.793	1017.57	0.000524002	0.514954	2.01644	SLLATEVGTK		E0CNP0	Putative uncharacterized protein OS=Vitis vinifera GN=VIT_10s0405g00030 PE=4 SV=1 - [E0CNP0_VITVI]	True	7.70825	M53 PS	Mq2 BF	3.20178e-07	77.4941	13452.8	11327.6	11394.9	41030.9	94599.4	45963.7	11904.8	12903.8	25770	14282.1	12309	13734.4	10827.6	15623.4	10212.2	16723.4	10428.3	11334.1	28104.7	13913.4	18349.3	18861.3	30410.3	23604.6	6160.64	8798.31	5694.59	11161.6	12309	10159.8	36350.9	4008.96
6044	35.7766	2	509.793	1017.57	0.00052073	0.511739	1.91237	SLLATEVGTK		E0CNP0	Putative uncharacterized protein OS=Vitis vinifera GN=VIT_10s0405g00030 PE=4 SV=1 - [E0CNP0_VITVI]	True	7.70825	M53 PS	Mq2 BF	3.20178e-07	77.4941	13452.8	11327.6	11394.9	41030.9	94599.4	45963.7	11904.8	12903.8	25770	14282.1	12309	13734.4	10827.6	15623.4	10212.2	16723.4	10428.3	11334.1	28104.7	13913.4	18349.3	18861.3	30410.3	23604.6	6160.64	8798.31	5694.59	11161.6	12309	10159.8	36350.9	4008.96
6044	35.7766	2	509.793	1017.57	0.000522672	0.513647	2.14833	SLLATEVGTK		E0CNP0	Putative uncharacterized protein OS=Vitis vinifera GN=VIT_10s0405g00030 PE=4 SV=1 - [E0CNP0_VITVI]	True	7.70825	M53 PS	Mq2 BF	3.20178e-07	77.4941	13452.8	11327.6	11394.9	41030.9	94599.4	45963.7	11904.8	12903.8	25770	14282.1	12309	13734.4	10827.6	15623.4	10212.2	16723.4	10428.3	11334.1	28104.7	13913.4	18349.3	18861.3	30410.3	23604.6	6160.64	8798.31	5694.59	11161.6	12309	10159.8	36350.9	4008.96
6044	35.7766	2	509.793	1017.57	0.00052249	0.513468	1.98473	SLLATEVGTK		E0CNP0	Putative uncharacterized protein OS=Vitis vinifera GN=VIT_10s0405g00030 PE=4 SV=1 - [E0CNP0_VITVI]	True	7.70825	M53 PS	Mq2 BF	3.20178e-07	77.4941	13452.8	11327.6	11394.9	41030.9	94599.4	45963.7	11904.8	12903.8	25770	14282.1	12309	13734.4	10827.6	15623.4	10212.2	16723.4	10428.3	11334.1	28104.7	13913.4	18349.3	18861.3	30410.3	23604.6	6160.64	8798.31	5694.59	11161.6	12309	10159.8	36350.9	4008.96
6044	35.7766	2	509.793	1017.57	0.000521763	0.512753	1.87313	SLLATEVGTK		E0CNP0	Putative uncharacterized protein OS=Vitis vinifera GN=VIT_10s0405g00030 PE=4 SV=1 - [E0CNP0_VITVI]	True	7.70825	M53 PS	Mq2 BF	3.20178e-07	77.4941	13452.8	11327.6	11394.9	41030.9	94599.4	45963.7	11904.8	12903.8	25770	14282.1	12309	13734.4	10827.6	15623.4	10212.2	16723.4	10428.3	11334.1	28104.7	13913.4	18349.3	18861.3	30410.3	23604.6	6160.64	8798.31	5694.59	11161.6	12309	10159.8	36350.9	4008.96
8301	49.7405	2	497.254	992.494	0.00133744	1.34756	1.52219	DFDIISQR		E0CNP0	Putative uncharacterized protein OS=Vitis vinifera GN=VIT_10s0405g00030 PE=4 SV=1 - [E0CNP0_VITVI]	True	17.7741	M53 PS	M53 M	1.04245e-07	77.4304	8106.74	5901.11	8513.11	23572	69635.1	30722.9	11286	10709.6	18534.3	7729.69	6911.45	9370.11	3964.11	8836.13	3964.27	2009.92	7320.43	5435.58	16936	7248.19	13708.8	10835.7	22385.2	15777.7	5840.42	7302.23	4095.66	6040.83	6911.45	6931.35	13308.5	2267.36
8355	19.7533	2	495.777	989.54	0.00101018	1.02086	2.18615	VSSQTELVK		E0CNP0	Putative uncharacterized protein OS=Vitis vinifera GN=VIT_10s0405g00030 PE=4 SV=1 - [E0CNP0_VITVI]	True	9.44983	M53 PS	Mq2 M	4.55973e-07	91.8849	13397.5	8444.36	10293.6	31605.3	76456.2	38225.7	8864.91	9267.28	19103.6	11765.9	12862.9	11764.8	7672.38	13267	9939.14	7701.09	7038.67	9680.1	27989.1	10372	16575.9	14528.5	24577.9	19630.8	4587.51	6318.78	4221.46	9195.21	12862.9	8702.78	25758.1	3404.31
8355	19.7533	2	495.777	989.54	0.0010108	1.02149	2.29456	VSSQTELVK		E0CNP0	Putative uncharacterized protein OS=Vitis vinifera GN=VIT_10s0405g00030 PE=4 SV=1 - [E0CNP0_VITVI]	True	9.44983	M53 PS	Mq2 M	4.55973e-07	91.8849	13397.5	8444.36	10293.6	31605.3	76456.2	38225.7	8864.91	9267.28	19103.6	11765.9	12862.9	11764.8	7672.38	13267	9939.14	7701.09	7038.67	9680.1	27989.1	10372	16575.9	14528.5	24577.9	19630.8	4587.51	6318.78	4221.46	9195.21	12862.9	8702.78	25758.1	3404.31
8355	19.7533	2	495.777	989.54	0.00101012	1.0208	1.59185	VSSQTELVK		E0CNP0	Putative uncharacterized protein OS=Vitis vinifera GN=VIT_10s0405g00030 PE=4 SV=1 - [E0CNP0_VITVI]	True	9.44983	M53 PS	Mq2 M	4.55973e-07	91.8849	13397.5	8444.36	10293.6	31605.3	76456.2	38225.7	8864.91	9267.28	19103.6	11765.9	12862.9	11764.8	7672.38	13267	9939.14	7701.09	7038.67	9680.1	27989.1	10372	16575.9	14528.5	24577.9	19630.8	4587.51	6318.78	4221.46	9195.21	12862.9	8702.78	25758.1	3404.31
8355	19.7533	2	495.777	989.54	0.00101049	1.02118	1.93309	VSSQTELVK		E0CNP0	Putative uncharacterized protein OS=Vitis vinifera GN=VIT_10s0405g00030 PE=4 SV=1 - [E0CNP0_VITVI]	True	9.44983	M53 PS	Mq2 M	4.55973e-07	91.8849	13397.5	8444.36	10293.6	31605.3	76456.2	38225.7	8864.91	9267.28	19103.6	11765.9	12862.9	11764.8	7672.38	13267	9939.14	7701.09	7038.67	9680.1	27989.1	10372	16575.9	14528.5	24577.9	19630.8	4587.51	6318.78	4221.46	9195.21	12862.9	8702.78	25758.1	3404.31
8355	19.7533	2	495.777	989.54	0.00101068	1.02136	1.81339	VSSQTELVK		E0CNP0	Putative uncharacterized protein OS=Vitis vinifera GN=VIT_10s0405g00030 PE=4 SV=1 - [E0CNP0_VITVI]	True	9.44983	M53 PS	Mq2 M	4.55973e-07	91.8849	13397.5	8444.36	10293.6	31605.3	76456.2	38225.7	8864.91	9267.28	19103.6	11765.9	12862.9	11764.8	7672.38	13267	9939.14	7701.09	7038.67	9680.1	27989.1	10372	16575.9	14528.5	24577.9	19630.8	4587.51	6318.78	4221.46	9195.21	12862.9	8702.78	25758.1	3404.31
8355	19.7533	2	495.777	989.54	0.00100987	1.02055	1.98213	VSSQTELVK		E0CNP0	Putative uncharacterized protein OS=Vitis vinifera GN=VIT_10s0405g00030 PE=4 SV=1 - [E0CNP0_VITVI]	True	9.44983	M53 PS	Mq2 M	4.55973e-07	91.8849	13397.5	8444.36	10293.6	31605.3	76456.2	38225.7	8864.91	9267.28	19103.6	11765.9	12862.9	11764.8	7672.38	13267	9939.14	7701.09	7038.67	9680.1	27989.1	10372	16575.9	14528.5	24577.9	19630.8	4587.51	6318.78	4221.46	9195.21	12862.9	8702.78	25758.1	3404.31
8355	19.7533	2	495.777	989.54	0.00101031	1.02099	2.03987	VSSQTELVK		E0CNP0	Putative uncharacterized protein OS=Vitis vinifera GN=VIT_10s0405g00030 PE=4 SV=1 - [E0CNP0_VITVI]	True	9.44983	M53 PS	Mq2 M	4.55973e-07	91.8849	13397.5	8444.36	10293.6	31605.3	76456.2	38225.7	8864.91	9267.28	19103.6	11765.9	12862.9	11764.8	7672.38	13267	9939.14	7701.09	7038.67	9680.1	27989.1	10372	16575.9	14528.5	24577.9	19630.8	4587.51	6318.78	4221.46	9195.21	12862.9	8702.78	25758.1	3404.31
8355	19.7533	2	495.777	989.54	0.00101167	1.02237	1.79669	VSSQTELVK		E0CNP0	Putative uncharacterized protein OS=Vitis vinifera GN=VIT_10s0405g00030 PE=4 SV=1 - [E0CNP0_VITVI]	True	9.44983	M53 PS	Mq2 M	4.55973e-07	91.8849	13397.5	8444.36	10293.6	31605.3	76456.2	38225.7	8864.91	9267.28	19103.6	11765.9	12862.9	11764.8	7672.38	13267	9939.14	7701.09	7038.67	9680.1	27989.1	10372	16575.9	14528.5	24577.9	19630.8	4587.51	6318.78	4221.46	9195.21	12862.9	8702.78	25758.1	3404.31
8355	19.7533	2	495.777	989.54	0.00100925	1.01992	1.89487	VSSQTELVK		E0CNP0	Putative uncharacterized protein OS=Vitis vinifera GN=VIT_10s0405g00030 PE=4 SV=1 - [E0CNP0_VITVI]	True	9.44983	M53 PS	Mq2 M	4.55973e-07	91.8849	13397.5	8444.36	10293.6	31605.3	76456.2	38225.7	8864.91	9267.28	19103.6	11765.9	12862.9	11764.8	7672.38	13267	9939.14	7701.09	7038.67	9680.1	27989.1	10372	16575.9	14528.5	24577.9	19630.8	4587.51	6318.78	4221.46	9195.21	12862.9	8702.78	25758.1	3404.31
8355	19.7533	2	495.777	989.54	0.001009	1.01967	2.63671	VSSQTELVK		E0CNP0	Putative uncharacterized protein OS=Vitis vinifera GN=VIT_10s0405g00030 PE=4 SV=1 - [E0CNP0_VITVI]	True	9.44983	M53 PS	Mq2 M	4.55973e-07	91.8849	13397.5	8444.36	10293.6	31605.3	76456.2	38225.7	8864.91	9267.28	19103.6	11765.9	12862.9	11764.8	7672.38	13267	9939.14	7701.09	7038.67	9680.1	27989.1	10372	16575.9	14528.5	24577.9	19630.8	4587.51	6318.78	4221.46	9195.21	12862.9	8702.78	25758.1	3404.31
8355	19.7533	2	495.777	989.54	0.00100938	1.02005	2.06108	VSSQTELVK		E0CNP0	Putative uncharacterized protein OS=Vitis vinifera GN=VIT_10s0405g00030 PE=4 SV=1 - [E0CNP0_VITVI]	True	9.44983	M53 PS	Mq2 M	4.55973e-07	91.8849	13397.5	8444.36	10293.6	31605.3	76456.2	38225.7	8864.91	9267.28	19103.6	11765.9	12862.9	11764.8	7672.38	13267	9939.14	7701.09	7038.67	9680.1	27989.1	10372	16575.9	14528.5	24577.9	19630.8	4587.51	6318.78	4221.46	9195.21	12862.9	8702.78	25758.1	3404.31
8355	19.7533	2	495.777	989.54	0.00100888	1.01954	1.74928	VSSQTELVK		E0CNP0	Putative uncharacterized protein OS=Vitis vinifera GN=VIT_10s0405g00030 PE=4 SV=1 - [E0CNP0_VITVI]	True	9.44983	M53 PS	Mq2 M	4.55973e-07	91.8849	13397.5	8444.36	10293.6	31605.3	76456.2	38225.7	8864.91	9267.28	19103.6	11765.9	12862.9	11764.8	7672.38	13267	9939.14	7701.09	7038.67	9680.1	27989.1	10372	16575.9	14528.5	24577.9	19630.8	4587.51	6318.78	4221.46	9195.21	12862.9	8702.78	25758.1	3404.31
8355	19.7533	2	495.777	989.54	0.0010095	1.02017	1.76917	VSSQTELVK		E0CNP0	Putative uncharacterized protein OS=Vitis vinifera GN=VIT_10s0405g00030 PE=4 SV=1 - [E0CNP0_VITVI]	True	9.44983	M53 PS	Mq2 M	4.55973e-07	91.8849	13397.5	8444.36	10293.6	31605.3	76456.2	38225.7	8864.91	9267.28	19103.6	11765.9	12862.9	11764.8	7672.38	13267	9939.14	7701.09	7038.67	9680.1	27989.1	10372	16575.9	14528.5	24577.9	19630.8	4587.51	6318.78	4221.46	9195.21	12862.9	8702.78	25758.1	3404.31
8355	19.7533	2	495.777	989.54	0.00100838	1.01904	1.92181	VSSQTELVK		E0CNP0	Putative uncharacterized protein OS=Vitis vinifera GN=VIT_10s0405g00030 PE=4 SV=1 - [E0CNP0_VITVI]	True	9.44983	M53 PS	Mq2 M	4.55973e-07	91.8849	13397.5	8444.36	10293.6	31605.3	76456.2	38225.7	8864.91	9267.28	19103.6	11765.9	12862.9	11764.8	7672.38	13267	9939.14	7701.09	7038.67	9680.1	27989.1	10372	16575.9	14528.5	24577.9	19630.8	4587.51	6318.78	4221.46	9195.21	12862.9	8702.78	25758.1	3404.31
8355	19.7533	2	495.777	989.54	0.00100944	1.02011	1.68485	VSSQTELVK		E0CNP0	Putative uncharacterized protein OS=Vitis vinifera GN=VIT_10s0405g00030 PE=4 SV=1 - [E0CNP0_VITVI]	True	9.44983	M53 PS	Mq2 M	4.55973e-07	91.8849	13397.5	8444.36	10293.6	31605.3	76456.2	38225.7	8864.91	9267.28	19103.6	11765.9	12862.9	11764.8	7672.38	13267	9939.14	7701.09	7038.67	9680.1	27989.1	10372	16575.9	14528.5	24577.9	19630.8	4587.51	6318.78	4221.46	9195.21	12862.9	8702.78	25758.1	3404.31
11355	108.157	2	1093.62	2185.22	0.00948763	4.34174	5.0456	VPAVGVVYNPILDELFTAIR		E0CNP0	Putative uncharacterized protein OS=Vitis vinifera GN=VIT_10s0405g00030 PE=4 SV=1 - [E0CNP0_VITVI]	True	18.4404	M53 PS	Mq2 M	3.27332e-06	70.8508	118894	199057	178400	130280	274548	125442	62054.6	105398	35489	38620.4	123611	131012	62071.4	7842.61	53707.5	57469.1	31621.8	23651.4	248384	244497	287279	59887.6	88257.3	64420.8	32112.7	71864.2	7842.27	30182.3	123611	96913.7	208389	2012.42
21634	108.196	3	729.414	2185.22	0.00534113	2.44421	---	VPAVGVVYNPILDELFTAIR		E0CNP0	Putative uncharacterized protein OS=Vitis vinifera GN=VIT_10s0405g00030 PE=4 SV=1 - [E0CNP0_VITVI]	True	22.444	M53 PS	M53 FG	0.000397613	117.185	18677.1	38267.9	44714.7	19629.3	38720.7	15972.2	4795.53	18191.1	567.482	5702.02	28669.4	23779.3	21527.1	2403.01	12373.2	11541.8	3195.54	1648.42	39018.8	47003.6	72004.6	9023.29	12447.3	8202.52	2481.65	12403.3	125.401	4456.18	28669.4	17590.2	72271.8	616.614
11355	108.157	2	1093.62	2185.22	0.00948706	4.34148	3.93436	VPAVGVVYNPILDELFTAIR		E0CNP0	Putative uncharacterized protein OS=Vitis vinifera GN=VIT_10s0405g00030 PE=4 SV=1 - [E0CNP0_VITVI]	True	18.4404	M53 PS	Mq2 M	3.27332e-06	70.8508	118894	199057	178400	130280	274548	125442	62054.6	105398	35489	38620.4	123611	131012	62071.4	7842.61	53707.5	57469.1	31621.8	23651.4	248384	244497	287279	59887.6	88257.3	64420.8	32112.7	71864.2	7842.27	30182.3	123611	96913.7	208389	2012.42
21634	108.196	3	729.414	2185.22	0.00534056	2.44395	---	VPAVGVVYNPILDELFTAIR		E0CNP0	Putative uncharacterized protein OS=Vitis vinifera GN=VIT_10s0405g00030 PE=4 SV=1 - [E0CNP0_VITVI]	True	22.444	M53 PS	M53 FG	0.000397613	117.185	18677.1	38267.9	44714.7	19629.3	38720.7	15972.2	4795.53	18191.1	567.482	5702.02	28669.4	23779.3	21527.1	2403.01	12373.2	11541.8	3195.54	1648.42	39018.8	47003.6	72004.6	9023.29	12447.3	8202.52	2481.65	12403.3	125.401	4456.18	28669.4	17590.2	72271.8	616.614
11355	108.157	2	1093.62	2185.22	0.00948547	4.34075	5.05131	VPAVGVVYNPILDELFTAIR		E0CNP0	Putative uncharacterized protein OS=Vitis vinifera GN=VIT_10s0405g00030 PE=4 SV=1 - [E0CNP0_VITVI]	True	18.4404	M53 PS	Mq2 M	3.27332e-06	70.8508	118894	199057	178400	130280	274548	125442	62054.6	105398	35489	38620.4	123611	131012	62071.4	7842.61	53707.5	57469.1	31621.8	23651.4	248384	244497	287279	59887.6	88257.3	64420.8	32112.7	71864.2	7842.27	30182.3	123611	96913.7	208389	2012.42
21634	108.196	3	729.414	2185.22	0.00533897	2.44322	---	VPAVGVVYNPILDELFTAIR		E0CNP0	Putative uncharacterized protein OS=Vitis vinifera GN=VIT_10s0405g00030 PE=4 SV=1 - [E0CNP0_VITVI]	True	22.444	M53 PS	M53 FG	0.000397613	117.185	18677.1	38267.9	44714.7	19629.3	38720.7	15972.2	4795.53	18191.1	567.482	5702.02	28669.4	23779.3	21527.1	2403.01	12373.2	11541.8	3195.54	1648.42	39018.8	47003.6	72004.6	9023.29	12447.3	8202.52	2481.65	12403.3	125.401	4456.18	28669.4	17590.2	72271.8	616.614
11355	108.157	2	1093.62	2185.22	0.00948627	4.34111	5.05189	VPAVGVVYNPILDELFTAIR		E0CNP0	Putative uncharacterized protein OS=Vitis vinifera GN=VIT_10s0405g00030 PE=4 SV=1 - [E0CNP0_VITVI]	True	18.4404	M53 PS	Mq2 M	3.27332e-06	70.8508	118894	199057	178400	130280	274548	125442	62054.6	105398	35489	38620.4	123611	131012	62071.4	7842.61	53707.5	57469.1	31621.8	23651.4	248384	244497	287279	59887.6	88257.3	64420.8	32112.7	71864.2	7842.27	30182.3	123611	96913.7	208389	2012.42
21634	108.196	3	729.414	2185.22	0.00533977	2.44359	---	VPAVGVVYNPILDELFTAIR		E0CNP0	Putative uncharacterized protein OS=Vitis vinifera GN=VIT_10s0405g00030 PE=4 SV=1 - [E0CNP0_VITVI]	True	22.444	M53 PS	M53 FG	0.000397613	117.185	18677.1	38267.9	44714.7	19629.3	38720.7	15972.2	4795.53	18191.1	567.482	5702.02	28669.4	23779.3	21527.1	2403.01	12373.2	11541.8	3195.54	1648.42	39018.8	47003.6	72004.6	9023.29	12447.3	8202.52	2481.65	12403.3	125.401	4456.18	28669.4	17590.2	72271.8	616.614
11355	108.157	2	1093.62	2185.22	0.00948592	4.34096	4.45126	VPAVGVVYNPILDELFTAIR		E0CNP0	Putative uncharacterized protein OS=Vitis vinifera GN=VIT_10s0405g00030 PE=4 SV=1 - [E0CNP0_VITVI]	True	18.4404	M53 PS	Mq2 M	3.27332e-06	70.8508	118894	199057	178400	130280	274548	125442	62054.6	105398	35489	38620.4	123611	131012	62071.4	7842.61	53707.5	57469.1	31621.8	23651.4	248384	244497	287279	59887.6	88257.3	64420.8	32112.7	71864.2	7842.27	30182.3	123611	96913.7	208389	2012.42
21634	108.196	3	729.414	2185.22	0.00533943	2.44343	---	VPAVGVVYNPILDELFTAIR		E0CNP0	Putative uncharacterized protein OS=Vitis vinifera GN=VIT_10s0405g00030 PE=4 SV=1 - [E0CNP0_VITVI]	True	22.444	M53 PS	M53 FG	0.000397613	117.185	18677.1	38267.9	44714.7	19629.3	38720.7	15972.2	4795.53	18191.1	567.482	5702.02	28669.4	23779.3	21527.1	2403.01	12373.2	11541.8	3195.54	1648.42	39018.8	47003.6	72004.6	9023.29	12447.3	8202.52	2481.65	12403.3	125.401	4456.18	28669.4	17590.2	72271.8	616.614
11355	108.157	2	1093.62	2185.22	0.00948615	4.34106	3.05645	VPAVGVVYNPILDELFTAIR		E0CNP0	Putative uncharacterized protein OS=Vitis vinifera GN=VIT_10s0405g00030 PE=4 SV=1 - [E0CNP0_VITVI]	True	18.4404	M53 PS	Mq2 M	3.27332e-06	70.8508	118894	199057	178400	130280	274548	125442	62054.6	105398	35489	38620.4	123611	131012	62071.4	7842.61	53707.5	57469.1	31621.8	23651.4	248384	244497	287279	59887.6	88257.3	64420.8	32112.7	71864.2	7842.27	30182.3	123611	96913.7	208389	2012.42
21634	108.196	3	729.414	2185.22	0.00533965	2.44354	---	VPAVGVVYNPILDELFTAIR		E0CNP0	Putative uncharacterized protein OS=Vitis vinifera GN=VIT_10s0405g00030 PE=4 SV=1 - [E0CNP0_VITVI]	True	22.444	M53 PS	M53 FG	0.000397613	117.185	18677.1	38267.9	44714.7	19629.3	38720.7	15972.2	4795.53	18191.1	567.482	5702.02	28669.4	23779.3	21527.1	2403.01	12373.2	11541.8	3195.54	1648.42	39018.8	47003.6	72004.6	9023.29	12447.3	8202.52	2481.65	12403.3	125.401	4456.18	28669.4	17590.2	72271.8	616.614
11355	108.157	2	1093.62	2185.22	0.00948581	4.34091	4.38515	VPAVGVVYNPILDELFTAIR		E0CNP0	Putative uncharacterized protein OS=Vitis vinifera GN=VIT_10s0405g00030 PE=4 SV=1 - [E0CNP0_VITVI]	True	18.4404	M53 PS	Mq2 M	3.27332e-06	70.8508	118894	199057	178400	130280	274548	125442	62054.6	105398	35489	38620.4	123611	131012	62071.4	7842.61	53707.5	57469.1	31621.8	23651.4	248384	244497	287279	59887.6	88257.3	64420.8	32112.7	71864.2	7842.27	30182.3	123611	96913.7	208389	2012.42
21634	108.196	3	729.414	2185.22	0.00533931	2.44338	---	VPAVGVVYNPILDELFTAIR		E0CNP0	Putative uncharacterized protein OS=Vitis vinifera GN=VIT_10s0405g00030 PE=4 SV=1 - [E0CNP0_VITVI]	True	22.444	M53 PS	M53 FG	0.000397613	117.185	18677.1	38267.9	44714.7	19629.3	38720.7	15972.2	4795.53	18191.1	567.482	5702.02	28669.4	23779.3	21527.1	2403.01	12373.2	11541.8	3195.54	1648.42	39018.8	47003.6	72004.6	9023.29	12447.3	8202.52	2481.65	12403.3	125.401	4456.18	28669.4	17590.2	72271.8	616.614
11355	108.157	2	1093.62	2185.22	0.00948558	4.3408	5.06758	VPAVGVVYNPILDELFTAIR		E0CNP0	Putative uncharacterized protein OS=Vitis vinifera GN=VIT_10s0405g00030 PE=4 SV=1 - [E0CNP0_VITVI]	True	18.4404	M53 PS	Mq2 M	3.27332e-06	70.8508	118894	199057	178400	130280	274548	125442	62054.6	105398	35489	38620.4	123611	131012	62071.4	7842.61	53707.5	57469.1	31621.8	23651.4	248384	244497	287279	59887.6	88257.3	64420.8	32112.7	71864.2	7842.27	30182.3	123611	96913.7	208389	2012.42
21634	108.196	3	729.414	2185.22	0.00533908	2.44328	---	VPAVGVVYNPILDELFTAIR		E0CNP0	Putative uncharacterized protein OS=Vitis vinifera GN=VIT_10s0405g00030 PE=4 SV=1 - [E0CNP0_VITVI]	True	22.444	M53 PS	M53 FG	0.000397613	117.185	18677.1	38267.9	44714.7	19629.3	38720.7	15972.2	4795.53	18191.1	567.482	5702.02	28669.4	23779.3	21527.1	2403.01	12373.2	11541.8	3195.54	1648.42	39018.8	47003.6	72004.6	9023.29	12447.3	8202.52	2481.65	12403.3	125.401	4456.18	28669.4	17590.2	72271.8	616.614
11355	108.157	2	1093.62	2185.22	0.00948467	4.34038	5.91222	VPAVGVVYNPILDELFTAIR		E0CNP0	Putative uncharacterized protein OS=Vitis vinifera GN=VIT_10s0405g00030 PE=4 SV=1 - [E0CNP0_VITVI]	True	18.4404	M53 PS	Mq2 M	3.27332e-06	70.8508	118894	199057	178400	130280	274548	125442	62054.6	105398	35489	38620.4	123611	131012	62071.4	7842.61	53707.5	57469.1	31621.8	23651.4	248384	244497	287279	59887.6	88257.3	64420.8	32112.7	71864.2	7842.27	30182.3	123611	96913.7	208389	2012.42
21634	108.196	3	729.414	2185.22	0.00533817	2.44286	---	VPAVGVVYNPILDELFTAIR		E0CNP0	Putative uncharacterized protein OS=Vitis vinifera GN=VIT_10s0405g00030 PE=4 SV=1 - [E0CNP0_VITVI]	True	22.444	M53 PS	M53 FG	0.000397613	117.185	18677.1	38267.9	44714.7	19629.3	38720.7	15972.2	4795.53	18191.1	567.482	5702.02	28669.4	23779.3	21527.1	2403.01	12373.2	11541.8	3195.54	1648.42	39018.8	47003.6	72004.6	9023.29	12447.3	8202.52	2481.65	12403.3	125.401	4456.18	28669.4	17590.2	72271.8	616.614
11355	108.157	2	1093.62	2185.22	0.00948524	4.34064	4.76411	VPAVGVVYNPILDELFTAIR		E0CNP0	Putative uncharacterized protein OS=Vitis vinifera GN=VIT_10s0405g00030 PE=4 SV=1 - [E0CNP0_VITVI]	True	18.4404	M53 PS	Mq2 M	3.27332e-06	70.8508	118894	199057	178400	130280	274548	125442	62054.6	105398	35489	38620.4	123611	131012	62071.4	7842.61	53707.5	57469.1	31621.8	23651.4	248384	244497	287279	59887.6	88257.3	64420.8	32112.7	71864.2	7842.27	30182.3	123611	96913.7	208389	2012.42
21634	108.196	3	729.414	2185.22	0.00533874	2.44312	---	VPAVGVVYNPILDELFTAIR		E0CNP0	Putative uncharacterized protein OS=Vitis vinifera GN=VIT_10s0405g00030 PE=4 SV=1 - [E0CNP0_VITVI]	True	22.444	M53 PS	M53 FG	0.000397613	117.185	18677.1	38267.9	44714.7	19629.3	38720.7	15972.2	4795.53	18191.1	567.482	5702.02	28669.4	23779.3	21527.1	2403.01	12373.2	11541.8	3195.54	1648.42	39018.8	47003.6	72004.6	9023.29	12447.3	8202.52	2481.65	12403.3	125.401	4456.18	28669.4	17590.2	72271.8	616.614
11355	108.157	2	1093.62	2185.22	0.0094849	4.34049	4.8715	VPAVGVVYNPILDELFTAIR		E0CNP0	Putative uncharacterized protein OS=Vitis vinifera GN=VIT_10s0405g00030 PE=4 SV=1 - [E0CNP0_VITVI]	True	18.4404	M53 PS	Mq2 M	3.27332e-06	70.8508	118894	199057	178400	130280	274548	125442	62054.6	105398	35489	38620.4	123611	131012	62071.4	7842.61	53707.5	57469.1	31621.8	23651.4	248384	244497	287279	59887.6	88257.3	64420.8	32112.7	71864.2	7842.27	30182.3	123611	96913.7	208389	2012.42
21634	108.196	3	729.414	2185.22	0.0053384	2.44296	---	VPAVGVVYNPILDELFTAIR		E0CNP0	Putative uncharacterized protein OS=Vitis vinifera GN=VIT_10s0405g00030 PE=4 SV=1 - [E0CNP0_VITVI]	True	22.444	M53 PS	M53 FG	0.000397613	117.185	18677.1	38267.9	44714.7	19629.3	38720.7	15972.2	4795.53	18191.1	567.482	5702.02	28669.4	23779.3	21527.1	2403.01	12373.2	11541.8	3195.54	1648.42	39018.8	47003.6	72004.6	9023.29	12447.3	8202.52	2481.65	12403.3	125.401	4456.18	28669.4	17590.2	72271.8	616.614
11355	108.157	2	1093.62	2185.22	0.00948455	4.34033	4.05818	VPAVGVVYNPILDELFTAIR		E0CNP0	Putative uncharacterized protein OS=Vitis vinifera GN=VIT_10s0405g00030 PE=4 SV=1 - [E0CNP0_VITVI]	True	18.4404	M53 PS	Mq2 M	3.27332e-06	70.8508	118894	199057	178400	130280	274548	125442	62054.6	105398	35489	38620.4	123611	131012	62071.4	7842.61	53707.5	57469.1	31621.8	23651.4	248384	244497	287279	59887.6	88257.3	64420.8	32112.7	71864.2	7842.27	30182.3	123611	96913.7	208389	2012.42
21634	108.196	3	729.414	2185.22	0.00533805	2.4428	---	VPAVGVVYNPILDELFTAIR		E0CNP0	Putative uncharacterized protein OS=Vitis vinifera GN=VIT_10s0405g00030 PE=4 SV=1 - [E0CNP0_VITVI]	True	22.444	M53 PS	M53 FG	0.000397613	117.185	18677.1	38267.9	44714.7	19629.3	38720.7	15972.2	4795.53	18191.1	567.482	5702.02	28669.4	23779.3	21527.1	2403.01	12373.2	11541.8	3195.54	1648.42	39018.8	47003.6	72004.6	9023.29	12447.3	8202.52	2481.65	12403.3	125.401	4456.18	28669.4	17590.2	72271.8	616.614
11355	108.157	2	1093.62	2185.22	0.00948478	4.34043	5.09927	VPAVGVVYNPILDELFTAIR		E0CNP0	Putative uncharacterized protein OS=Vitis vinifera GN=VIT_10s0405g00030 PE=4 SV=1 - [E0CNP0_VITVI]	True	18.4404	M53 PS	Mq2 M	3.27332e-06	70.8508	118894	199057	178400	130280	274548	125442	62054.6	105398	35489	38620.4	123611	131012	62071.4	7842.61	53707.5	57469.1	31621.8	23651.4	248384	244497	287279	59887.6	88257.3	64420.8	32112.7	71864.2	7842.27	30182.3	123611	96913.7	208389	2012.42
21634	108.196	3	729.414	2185.22	0.00533828	2.44291	---	VPAVGVVYNPILDELFTAIR		E0CNP0	Putative uncharacterized protein OS=Vitis vinifera GN=VIT_10s0405g00030 PE=4 SV=1 - [E0CNP0_VITVI]	True	22.444	M53 PS	M53 FG	0.000397613	117.185	18677.1	38267.9	44714.7	19629.3	38720.7	15972.2	4795.53	18191.1	567.482	5702.02	28669.4	23779.3	21527.1	2403.01	12373.2	11541.8	3195.54	1648.42	39018.8	47003.6	72004.6	9023.29	12447.3	8202.52	2481.65	12403.3	125.401	4456.18	28669.4	17590.2	72271.8	616.614
11355	108.157	2	1093.62	2185.22	0.00948432	4.34022	4.73109	VPAVGVVYNPILDELFTAIR		E0CNP0	Putative uncharacterized protein OS=Vitis vinifera GN=VIT_10s0405g00030 PE=4 SV=1 - [E0CNP0_VITVI]	True	18.4404	M53 PS	Mq2 M	3.27332e-06	70.8508	118894	199057	178400	130280	274548	125442	62054.6	105398	35489	38620.4	123611	131012	62071.4	7842.61	53707.5	57469.1	31621.8	23651.4	248384	244497	287279	59887.6	88257.3	64420.8	32112.7	71864.2	7842.27	30182.3	123611	96913.7	208389	2012.42
21634	108.196	3	729.414	2185.22	0.00533782	2.4427	---	VPAVGVVYNPILDELFTAIR		E0CNP0	Putative uncharacterized protein OS=Vitis vinifera GN=VIT_10s0405g00030 PE=4 SV=1 - [E0CNP0_VITVI]	True	22.444	M53 PS	M53 FG	0.000397613	117.185	18677.1	38267.9	44714.7	19629.3	38720.7	15972.2	4795.53	18191.1	567.482	5702.02	28669.4	23779.3	21527.1	2403.01	12373.2	11541.8	3195.54	1648.42	39018.8	47003.6	72004.6	9023.29	12447.3	8202.52	2481.65	12403.3	125.401	4456.18	28669.4	17590.2	72271.8	616.614
11355	108.157	2	1093.62	2185.22	0.0094857	4.34085	4.9676	VPAVGVVYNPILDELFTAIR		E0CNP0	Putative uncharacterized protein OS=Vitis vinifera GN=VIT_10s0405g00030 PE=4 SV=1 - [E0CNP0_VITVI]	True	18.4404	M53 PS	Mq2 M	3.27332e-06	70.8508	118894	199057	178400	130280	274548	125442	62054.6	105398	35489	38620.4	123611	131012	62071.4	7842.61	53707.5	57469.1	31621.8	23651.4	248384	244497	287279	59887.6	88257.3	64420.8	32112.7	71864.2	7842.27	30182.3	123611	96913.7	208389	2012.42
21634	108.196	3	729.414	2185.22	0.0053392	2.44333	---	VPAVGVVYNPILDELFTAIR		E0CNP0	Putative uncharacterized protein OS=Vitis vinifera GN=VIT_10s0405g00030 PE=4 SV=1 - [E0CNP0_VITVI]	True	22.444	M53 PS	M53 FG	0.000397613	117.185	18677.1	38267.9	44714.7	19629.3	38720.7	15972.2	4795.53	18191.1	567.482	5702.02	28669.4	23779.3	21527.1	2403.01	12373.2	11541.8	3195.54	1648.42	39018.8	47003.6	72004.6	9023.29	12447.3	8202.52	2481.65	12403.3	125.401	4456.18	28669.4	17590.2	72271.8	616.614
11355	108.157	2	1093.62	2185.22	0.00948386	4.34001	5.23266	VPAVGVVYNPILDELFTAIR		E0CNP0	Putative uncharacterized protein OS=Vitis vinifera GN=VIT_10s0405g00030 PE=4 SV=1 - [E0CNP0_VITVI]	True	18.4404	M53 PS	Mq2 M	3.27332e-06	70.8508	118894	199057	178400	130280	274548	125442	62054.6	105398	35489	38620.4	123611	131012	62071.4	7842.61	53707.5	57469.1	31621.8	23651.4	248384	244497	287279	59887.6	88257.3	64420.8	32112.7	71864.2	7842.27	30182.3	123611	96913.7	208389	2012.42
21634	108.196	3	729.414	2185.22	0.00533736	2.44249	---	VPAVGVVYNPILDELFTAIR		E0CNP0	Putative uncharacterized protein OS=Vitis vinifera GN=VIT_10s0405g00030 PE=4 SV=1 - [E0CNP0_VITVI]	True	22.444	M53 PS	M53 FG	0.000397613	117.185	18677.1	38267.9	44714.7	19629.3	38720.7	15972.2	4795.53	18191.1	567.482	5702.02	28669.4	23779.3	21527.1	2403.01	12373.2	11541.8	3195.54	1648.42	39018.8	47003.6	72004.6	9023.29	12447.3	8202.52	2481.65	12403.3	125.401	4456.18	28669.4	17590.2	72271.8	616.614
11355	108.157	2	1093.62	2185.22	0.00948409	4.34012	4.52889	VPAVGVVYNPILDELFTAIR		E0CNP0	Putative uncharacterized protein OS=Vitis vinifera GN=VIT_10s0405g00030 PE=4 SV=1 - [E0CNP0_VITVI]	True	18.4404	M53 PS	Mq2 M	3.27332e-06	70.8508	118894	199057	178400	130280	274548	125442	62054.6	105398	35489	38620.4	123611	131012	62071.4	7842.61	53707.5	57469.1	31621.8	23651.4	248384	244497	287279	59887.6	88257.3	64420.8	32112.7	71864.2	7842.27	30182.3	123611	96913.7	208389	2012.42
21634	108.196	3	729.414	2185.22	0.00533759	2.44259	---	VPAVGVVYNPILDELFTAIR		E0CNP0	Putative uncharacterized protein OS=Vitis vinifera GN=VIT_10s0405g00030 PE=4 SV=1 - [E0CNP0_VITVI]	True	22.444	M53 PS	M53 FG	0.000397613	117.185	18677.1	38267.9	44714.7	19629.3	38720.7	15972.2	4795.53	18191.1	567.482	5702.02	28669.4	23779.3	21527.1	2403.01	12373.2	11541.8	3195.54	1648.42	39018.8	47003.6	72004.6	9023.29	12447.3	8202.52	2481.65	12403.3	125.401	4456.18	28669.4	17590.2	72271.8	616.614
11355	108.157	2	1093.62	2185.22	0.00948535	4.3407	4.92931	VPAVGVVYNPILDELFTAIR		E0CNP0	Putative uncharacterized protein OS=Vitis vinifera GN=VIT_10s0405g00030 PE=4 SV=1 - [E0CNP0_VITVI]	True	18.4404	M53 PS	Mq2 M	3.27332e-06	70.8508	118894	199057	178400	130280	274548	125442	62054.6	105398	35489	38620.4	123611	131012	62071.4	7842.61	53707.5	57469.1	31621.8	23651.4	248384	244497	287279	59887.6	88257.3	64420.8	32112.7	71864.2	7842.27	30182.3	123611	96913.7	208389	2012.42
21634	108.196	3	729.414	2185.22	0.00533885	2.44317	---	VPAVGVVYNPILDELFTAIR		E0CNP0	Putative uncharacterized protein OS=Vitis vinifera GN=VIT_10s0405g00030 PE=4 SV=1 - [E0CNP0_VITVI]	True	22.444	M53 PS	M53 FG	0.000397613	117.185	18677.1	38267.9	44714.7	19629.3	38720.7	15972.2	4795.53	18191.1	567.482	5702.02	28669.4	23779.3	21527.1	2403.01	12373.2	11541.8	3195.54	1648.42	39018.8	47003.6	72004.6	9023.29	12447.3	8202.52	2481.65	12403.3	125.401	4456.18	28669.4	17590.2	72271.8	616.614
11355	108.157	2	1093.62	2185.22	0.00948375	4.33996	4.35872	VPAVGVVYNPILDELFTAIR		E0CNP0	Putative uncharacterized protein OS=Vitis vinifera GN=VIT_10s0405g00030 PE=4 SV=1 - [E0CNP0_VITVI]	True	18.4404	M53 PS	Mq2 M	3.27332e-06	70.8508	118894	199057	178400	130280	274548	125442	62054.6	105398	35489	38620.4	123611	131012	62071.4	7842.61	53707.5	57469.1	31621.8	23651.4	248384	244497	287279	59887.6	88257.3	64420.8	32112.7	71864.2	7842.27	30182.3	123611	96913.7	208389	2012.42
21634	108.196	3	729.414	2185.22	0.00533725	2.44244	---	VPAVGVVYNPILDELFTAIR		E0CNP0	Putative uncharacterized protein OS=Vitis vinifera GN=VIT_10s0405g00030 PE=4 SV=1 - [E0CNP0_VITVI]	True	22.444	M53 PS	M53 FG	0.000397613	117.185	18677.1	38267.9	44714.7	19629.3	38720.7	15972.2	4795.53	18191.1	567.482	5702.02	28669.4	23779.3	21527.1	2403.01	12373.2	11541.8	3195.54	1648.42	39018.8	47003.6	72004.6	9023.29	12447.3	8202.52	2481.65	12403.3	125.401	4456.18	28669.4	17590.2	72271.8	616.614
11355	108.157	2	1093.62	2185.22	0.00948363	4.33991	3.80557	VPAVGVVYNPILDELFTAIR		E0CNP0	Putative uncharacterized protein OS=Vitis vinifera GN=VIT_10s0405g00030 PE=4 SV=1 - [E0CNP0_VITVI]	True	18.4404	M53 PS	Mq2 M	3.27332e-06	70.8508	118894	199057	178400	130280	274548	125442	62054.6	105398	35489	38620.4	123611	131012	62071.4	7842.61	53707.5	57469.1	31621.8	23651.4	248384	244497	287279	59887.6	88257.3	64420.8	32112.7	71864.2	7842.27	30182.3	123611	96913.7	208389	2012.42
21634	108.196	3	729.414	2185.22	0.00533713	2.44238	---	VPAVGVVYNPILDELFTAIR		E0CNP0	Putative uncharacterized protein OS=Vitis vinifera GN=VIT_10s0405g00030 PE=4 SV=1 - [E0CNP0_VITVI]	True	22.444	M53 PS	M53 FG	0.000397613	117.185	18677.1	38267.9	44714.7	19629.3	38720.7	15972.2	4795.53	18191.1	567.482	5702.02	28669.4	23779.3	21527.1	2403.01	12373.2	11541.8	3195.54	1648.42	39018.8	47003.6	72004.6	9023.29	12447.3	8202.52	2481.65	12403.3	125.401	4456.18	28669.4	17590.2	72271.8	616.614
11355	108.157	2	1093.62	2185.22	0.00948444	4.34028	5.24007	VPAVGVVYNPILDELFTAIR		E0CNP0	Putative uncharacterized protein OS=Vitis vinifera GN=VIT_10s0405g00030 PE=4 SV=1 - [E0CNP0_VITVI]	True	18.4404	M53 PS	Mq2 M	3.27332e-06	70.8508	118894	199057	178400	130280	274548	125442	62054.6	105398	35489	38620.4	123611	131012	62071.4	7842.61	53707.5	57469.1	31621.8	23651.4	248384	244497	287279	59887.6	88257.3	64420.8	32112.7	71864.2	7842.27	30182.3	123611	96913.7	208389	2012.42
21634	108.196	3	729.414	2185.22	0.00533794	2.44275	---	VPAVGVVYNPILDELFTAIR		E0CNP0	Putative uncharacterized protein OS=Vitis vinifera GN=VIT_10s0405g00030 PE=4 SV=1 - [E0CNP0_VITVI]	True	22.444	M53 PS	M53 FG	0.000397613	117.185	18677.1	38267.9	44714.7	19629.3	38720.7	15972.2	4795.53	18191.1	567.482	5702.02	28669.4	23779.3	21527.1	2403.01	12373.2	11541.8	3195.54	1648.42	39018.8	47003.6	72004.6	9023.29	12447.3	8202.52	2481.65	12403.3	125.401	4456.18	28669.4	17590.2	72271.8	616.614
11355	108.157	2	1093.62	2185.22	0.00948248	4.33938	4.00001	VPAVGVVYNPILDELFTAIR		E0CNP0	Putative uncharacterized protein OS=Vitis vinifera GN=VIT_10s0405g00030 PE=4 SV=1 - [E0CNP0_VITVI]	True	18.4404	M53 PS	Mq2 M	3.27332e-06	70.8508	118894	199057	178400	130280	274548	125442	62054.6	105398	35489	38620.4	123611	131012	62071.4	7842.61	53707.5	57469.1	31621.8	23651.4	248384	244497	287279	59887.6	88257.3	64420.8	32112.7	71864.2	7842.27	30182.3	123611	96913.7	208389	2012.42
21634	108.196	3	729.414	2185.22	0.00533598	2.44186	---	VPAVGVVYNPILDELFTAIR		E0CNP0	Putative uncharacterized protein OS=Vitis vinifera GN=VIT_10s0405g00030 PE=4 SV=1 - [E0CNP0_VITVI]	True	22.444	M53 PS	M53 FG	0.000397613	117.185	18677.1	38267.9	44714.7	19629.3	38720.7	15972.2	4795.53	18191.1	567.482	5702.02	28669.4	23779.3	21527.1	2403.01	12373.2	11541.8	3195.54	1648.42	39018.8	47003.6	72004.6	9023.29	12447.3	8202.52	2481.65	12403.3	125.401	4456.18	28669.4	17590.2	72271.8	616.614
11355	108.157	2	1093.62	2185.22	0.00948512	4.34059	3.88672	VPAVGVVYNPILDELFTAIR		E0CNP0	Putative uncharacterized protein OS=Vitis vinifera GN=VIT_10s0405g00030 PE=4 SV=1 - [E0CNP0_VITVI]	True	18.4404	M53 PS	Mq2 M	3.27332e-06	70.8508	118894	199057	178400	130280	274548	125442	62054.6	105398	35489	38620.4	123611	131012	62071.4	7842.61	53707.5	57469.1	31621.8	23651.4	248384	244497	287279	59887.6	88257.3	64420.8	32112.7	71864.2	7842.27	30182.3	123611	96913.7	208389	2012.42
21634	108.196	3	729.414	2185.22	0.00533863	2.44307	---	VPAVGVVYNPILDELFTAIR		E0CNP0	Putative uncharacterized protein OS=Vitis vinifera GN=VIT_10s0405g00030 PE=4 SV=1 - [E0CNP0_VITVI]	True	22.444	M53 PS	M53 FG	0.000397613	117.185	18677.1	38267.9	44714.7	19629.3	38720.7	15972.2	4795.53	18191.1	567.482	5702.02	28669.4	23779.3	21527.1	2403.01	12373.2	11541.8	3195.54	1648.42	39018.8	47003.6	72004.6	9023.29	12447.3	8202.52	2481.65	12403.3	125.401	4456.18	28669.4	17590.2	72271.8	616.614
11355	108.157	2	1093.62	2185.22	0.00948097	4.33869	4.75943	VPAVGVVYNPILDELFTAIR		E0CNP0	Putative uncharacterized protein OS=Vitis vinifera GN=VIT_10s0405g00030 PE=4 SV=1 - [E0CNP0_VITVI]	True	18.4404	M53 PS	Mq2 M	3.27332e-06	70.8508	118894	199057	178400	130280	274548	125442	62054.6	105398	35489	38620.4	123611	131012	62071.4	7842.61	53707.5	57469.1	31621.8	23651.4	248384	244497	287279	59887.6	88257.3	64420.8	32112.7	71864.2	7842.27	30182.3	123611	96913.7	208389	2012.42
21634	108.196	3	729.414	2185.22	0.00533447	2.44116	---	VPAVGVVYNPILDELFTAIR		E0CNP0	Putative uncharacterized protein OS=Vitis vinifera GN=VIT_10s0405g00030 PE=4 SV=1 - [E0CNP0_VITVI]	True	22.444	M53 PS	M53 FG	0.000397613	117.185	18677.1	38267.9	44714.7	19629.3	38720.7	15972.2	4795.53	18191.1	567.482	5702.02	28669.4	23779.3	21527.1	2403.01	12373.2	11541.8	3195.54	1648.42	39018.8	47003.6	72004.6	9023.29	12447.3	8202.52	2481.65	12403.3	125.401	4456.18	28669.4	17590.2	72271.8	616.614
11355	108.157	2	1093.62	2185.22	0.00948849	4.34213	---	VPAVGVVYNPILDELFTAIR		E0CNP0	Putative uncharacterized protein OS=Vitis vinifera GN=VIT_10s0405g00030 PE=4 SV=1 - [E0CNP0_VITVI]	True	18.4404	M53 PS	Mq2 M	3.27332e-06	70.8508	118894	199057	178400	130280	274548	125442	62054.6	105398	35489	38620.4	123611	131012	62071.4	7842.61	53707.5	57469.1	31621.8	23651.4	248384	244497	287279	59887.6	88257.3	64420.8	32112.7	71864.2	7842.27	30182.3	123611	96913.7	208389	2012.42
21634	108.196	3	729.414	2185.22	0.00534199	2.44461	3.13012	VPAVGVVYNPILDELFTAIR		E0CNP0	Putative uncharacterized protein OS=Vitis vinifera GN=VIT_10s0405g00030 PE=4 SV=1 - [E0CNP0_VITVI]	True	22.444	M53 PS	M53 FG	0.000397613	117.185	18677.1	38267.9	44714.7	19629.3	38720.7	15972.2	4795.53	18191.1	567.482	5702.02	28669.4	23779.3	21527.1	2403.01	12373.2	11541.8	3195.54	1648.42	39018.8	47003.6	72004.6	9023.29	12447.3	8202.52	2481.65	12403.3	125.401	4456.18	28669.4	17590.2	72271.8	616.614
11355	108.157	2	1093.62	2185.22	0.00948645	4.3412	---	VPAVGVVYNPILDELFTAIR		E0CNP0	Putative uncharacterized protein OS=Vitis vinifera GN=VIT_10s0405g00030 PE=4 SV=1 - [E0CNP0_VITVI]	True	18.4404	M53 PS	Mq2 M	3.27332e-06	70.8508	118894	199057	178400	130280	274548	125442	62054.6	105398	35489	38620.4	123611	131012	62071.4	7842.61	53707.5	57469.1	31621.8	23651.4	248384	244497	287279	59887.6	88257.3	64420.8	32112.7	71864.2	7842.27	30182.3	123611	96913.7	208389	2012.42
21634	108.196	3	729.414	2185.22	0.00533995	2.44367	4.02434	VPAVGVVYNPILDELFTAIR		E0CNP0	Putative uncharacterized protein OS=Vitis vinifera GN=VIT_10s0405g00030 PE=4 SV=1 - [E0CNP0_VITVI]	True	22.444	M53 PS	M53 FG	0.000397613	117.185	18677.1	38267.9	44714.7	19629.3	38720.7	15972.2	4795.53	18191.1	567.482	5702.02	28669.4	23779.3	21527.1	2403.01	12373.2	11541.8	3195.54	1648.42	39018.8	47003.6	72004.6	9023.29	12447.3	8202.52	2481.65	12403.3	125.401	4456.18	28669.4	17590.2	72271.8	616.614
11355	108.157	2	1093.62	2185.22	0.00948654	4.34124	---	VPAVGVVYNPILDELFTAIR		E0CNP0	Putative uncharacterized protein OS=Vitis vinifera GN=VIT_10s0405g00030 PE=4 SV=1 - [E0CNP0_VITVI]	True	18.4404	M53 PS	Mq2 M	3.27332e-06	70.8508	118894	199057	178400	130280	274548	125442	62054.6	105398	35489	38620.4	123611	131012	62071.4	7842.61	53707.5	57469.1	31621.8	23651.4	248384	244497	287279	59887.6	88257.3	64420.8	32112.7	71864.2	7842.27	30182.3	123611	96913.7	208389	2012.42
21634	108.196	3	729.414	2185.22	0.00534004	2.44371	3.85056	VPAVGVVYNPILDELFTAIR		E0CNP0	Putative uncharacterized protein OS=Vitis vinifera GN=VIT_10s0405g00030 PE=4 SV=1 - [E0CNP0_VITVI]	True	22.444	M53 PS	M53 FG	0.000397613	117.185	18677.1	38267.9	44714.7	19629.3	38720.7	15972.2	4795.53	18191.1	567.482	5702.02	28669.4	23779.3	21527.1	2403.01	12373.2	11541.8	3195.54	1648.42	39018.8	47003.6	72004.6	9023.29	12447.3	8202.52	2481.65	12403.3	125.401	4456.18	28669.4	17590.2	72271.8	616.614
11355	108.157	2	1093.62	2185.22	0.00948611	4.34104	---	VPAVGVVYNPILDELFTAIR		E0CNP0	Putative uncharacterized protein OS=Vitis vinifera GN=VIT_10s0405g00030 PE=4 SV=1 - [E0CNP0_VITVI]	True	18.4404	M53 PS	Mq2 M	3.27332e-06	70.8508	118894	199057	178400	130280	274548	125442	62054.6	105398	35489	38620.4	123611	131012	62071.4	7842.61	53707.5	57469.1	31621.8	23651.4	248384	244497	287279	59887.6	88257.3	64420.8	32112.7	71864.2	7842.27	30182.3	123611	96913.7	208389	2012.42
21634	108.196	3	729.414	2185.22	0.00533961	2.44352	4.08098	VPAVGVVYNPILDELFTAIR		E0CNP0	Putative uncharacterized protein OS=Vitis vinifera GN=VIT_10s0405g00030 PE=4 SV=1 - [E0CNP0_VITVI]	True	22.444	M53 PS	M53 FG	0.000397613	117.185	18677.1	38267.9	44714.7	19629.3	38720.7	15972.2	4795.53	18191.1	567.482	5702.02	28669.4	23779.3	21527.1	2403.01	12373.2	11541.8	3195.54	1648.42	39018.8	47003.6	72004.6	9023.29	12447.3	8202.52	2481.65	12403.3	125.401	4456.18	28669.4	17590.2	72271.8	616.614
11355	108.157	2	1093.62	2185.22	0.009485	4.34053	---	VPAVGVVYNPILDELFTAIR		E0CNP0	Putative uncharacterized protein OS=Vitis vinifera GN=VIT_10s0405g00030 PE=4 SV=1 - [E0CNP0_VITVI]	True	18.4404	M53 PS	Mq2 M	3.27332e-06	70.8508	118894	199057	178400	130280	274548	125442	62054.6	105398	35489	38620.4	123611	131012	62071.4	7842.61	53707.5	57469.1	31621.8	23651.4	248384	244497	287279	59887.6	88257.3	64420.8	32112.7	71864.2	7842.27	30182.3	123611	96913.7	208389	2012.42
21634	108.196	3	729.414	2185.22	0.0053385	2.44301	3.41492	VPAVGVVYNPILDELFTAIR		E0CNP0	Putative uncharacterized protein OS=Vitis vinifera GN=VIT_10s0405g00030 PE=4 SV=1 - [E0CNP0_VITVI]	True	22.444	M53 PS	M53 FG	0.000397613	117.185	18677.1	38267.9	44714.7	19629.3	38720.7	15972.2	4795.53	18191.1	567.482	5702.02	28669.4	23779.3	21527.1	2403.01	12373.2	11541.8	3195.54	1648.42	39018.8	47003.6	72004.6	9023.29	12447.3	8202.52	2481.65	12403.3	125.401	4456.18	28669.4	17590.2	72271.8	616.614
11355	108.157	2	1093.62	2185.22	0.00948815	4.34198	---	VPAVGVVYNPILDELFTAIR		E0CNP0	Putative uncharacterized protein OS=Vitis vinifera GN=VIT_10s0405g00030 PE=4 SV=1 - [E0CNP0_VITVI]	True	18.4404	M53 PS	Mq2 M	3.27332e-06	70.8508	118894	199057	178400	130280	274548	125442	62054.6	105398	35489	38620.4	123611	131012	62071.4	7842.61	53707.5	57469.1	31621.8	23651.4	248384	244497	287279	59887.6	88257.3	64420.8	32112.7	71864.2	7842.27	30182.3	123611	96913.7	208389	2012.42
21634	108.196	3	729.414	2185.22	0.00534165	2.44445	4.63451	VPAVGVVYNPILDELFTAIR		E0CNP0	Putative uncharacterized protein OS=Vitis vinifera GN=VIT_10s0405g00030 PE=4 SV=1 - [E0CNP0_VITVI]	True	22.444	M53 PS	M53 FG	0.000397613	117.185	18677.1	38267.9	44714.7	19629.3	38720.7	15972.2	4795.53	18191.1	567.482	5702.02	28669.4	23779.3	21527.1	2403.01	12373.2	11541.8	3195.54	1648.42	39018.8	47003.6	72004.6	9023.29	12447.3	8202.52	2481.65	12403.3	125.401	4456.18	28669.4	17590.2	72271.8	616.614
11355	108.157	2	1093.62	2185.22	0.00948275	4.33951	---	VPAVGVVYNPILDELFTAIR		E0CNP0	Putative uncharacterized protein OS=Vitis vinifera GN=VIT_10s0405g00030 PE=4 SV=1 - [E0CNP0_VITVI]	True	18.4404	M53 PS	Mq2 M	3.27332e-06	70.8508	118894	199057	178400	130280	274548	125442	62054.6	105398	35489	38620.4	123611	131012	62071.4	7842.61	53707.5	57469.1	31621.8	23651.4	248384	244497	287279	59887.6	88257.3	64420.8	32112.7	71864.2	7842.27	30182.3	123611	96913.7	208389	2012.42
21634	108.196	3	729.414	2185.22	0.00533625	2.44198	3.41734	VPAVGVVYNPILDELFTAIR		E0CNP0	Putative uncharacterized protein OS=Vitis vinifera GN=VIT_10s0405g00030 PE=4 SV=1 - [E0CNP0_VITVI]	True	22.444	M53 PS	M53 FG	0.000397613	117.185	18677.1	38267.9	44714.7	19629.3	38720.7	15972.2	4795.53	18191.1	567.482	5702.02	28669.4	23779.3	21527.1	2403.01	12373.2	11541.8	3195.54	1648.42	39018.8	47003.6	72004.6	9023.29	12447.3	8202.52	2481.65	12403.3	125.401	4456.18	28669.4	17590.2	72271.8	616.614
11355	108.157	2	1093.62	2185.22	0.00948431	4.34022	---	VPAVGVVYNPILDELFTAIR		E0CNP0	Putative uncharacterized protein OS=Vitis vinifera GN=VIT_10s0405g00030 PE=4 SV=1 - [E0CNP0_VITVI]	True	18.4404	M53 PS	Mq2 M	3.27332e-06	70.8508	118894	199057	178400	130280	274548	125442	62054.6	105398	35489	38620.4	123611	131012	62071.4	7842.61	53707.5	57469.1	31621.8	23651.4	248384	244497	287279	59887.6	88257.3	64420.8	32112.7	71864.2	7842.27	30182.3	123611	96913.7	208389	2012.42
21634	108.196	3	729.414	2185.22	0.00533781	2.44269	4.35216	VPAVGVVYNPILDELFTAIR		E0CNP0	Putative uncharacterized protein OS=Vitis vinifera GN=VIT_10s0405g00030 PE=4 SV=1 - [E0CNP0_VITVI]	True	22.444	M53 PS	M53 FG	0.000397613	117.185	18677.1	38267.9	44714.7	19629.3	38720.7	15972.2	4795.53	18191.1	567.482	5702.02	28669.4	23779.3	21527.1	2403.01	12373.2	11541.8	3195.54	1648.42	39018.8	47003.6	72004.6	9023.29	12447.3	8202.52	2481.65	12403.3	125.401	4456.18	28669.4	17590.2	72271.8	616.614
11355	108.157	2	1093.62	2185.22	0.00948551	4.34077	---	VPAVGVVYNPILDELFTAIR		E0CNP0	Putative uncharacterized protein OS=Vitis vinifera GN=VIT_10s0405g00030 PE=4 SV=1 - [E0CNP0_VITVI]	True	18.4404	M53 PS	Mq2 M	3.27332e-06	70.8508	118894	199057	178400	130280	274548	125442	62054.6	105398	35489	38620.4	123611	131012	62071.4	7842.61	53707.5	57469.1	31621.8	23651.4	248384	244497	287279	59887.6	88257.3	64420.8	32112.7	71864.2	7842.27	30182.3	123611	96913.7	208389	2012.42
21634	108.196	3	729.414	2185.22	0.00533901	2.44324	3.94468	VPAVGVVYNPILDELFTAIR		E0CNP0	Putative uncharacterized protein OS=Vitis vinifera GN=VIT_10s0405g00030 PE=4 SV=1 - [E0CNP0_VITVI]	True	22.444	M53 PS	M53 FG	0.000397613	117.185	18677.1	38267.9	44714.7	19629.3	38720.7	15972.2	4795.53	18191.1	567.482	5702.02	28669.4	23779.3	21527.1	2403.01	12373.2	11541.8	3195.54	1648.42	39018.8	47003.6	72004.6	9023.29	12447.3	8202.52	2481.65	12403.3	125.401	4456.18	28669.4	17590.2	72271.8	616.614
11355	108.157	2	1093.62	2185.22	0.0094873	4.34159	---	VPAVGVVYNPILDELFTAIR		E0CNP0	Putative uncharacterized protein OS=Vitis vinifera GN=VIT_10s0405g00030 PE=4 SV=1 - [E0CNP0_VITVI]	True	18.4404	M53 PS	Mq2 M	3.27332e-06	70.8508	118894	199057	178400	130280	274548	125442	62054.6	105398	35489	38620.4	123611	131012	62071.4	7842.61	53707.5	57469.1	31621.8	23651.4	248384	244497	287279	59887.6	88257.3	64420.8	32112.7	71864.2	7842.27	30182.3	123611	96913.7	208389	2012.42
21634	108.196	3	729.414	2185.22	0.0053408	2.44406	4.11329	VPAVGVVYNPILDELFTAIR		E0CNP0	Putative uncharacterized protein OS=Vitis vinifera GN=VIT_10s0405g00030 PE=4 SV=1 - [E0CNP0_VITVI]	True	22.444	M53 PS	M53 FG	0.000397613	117.185	18677.1	38267.9	44714.7	19629.3	38720.7	15972.2	4795.53	18191.1	567.482	5702.02	28669.4	23779.3	21527.1	2403.01	12373.2	11541.8	3195.54	1648.42	39018.8	47003.6	72004.6	9023.29	12447.3	8202.52	2481.65	12403.3	125.401	4456.18	28669.4	17590.2	72271.8	616.614
11355	108.157	2	1093.62	2185.22	0.00948379	4.33998	---	VPAVGVVYNPILDELFTAIR		E0CNP0	Putative uncharacterized protein OS=Vitis vinifera GN=VIT_10s0405g00030 PE=4 SV=1 - [E0CNP0_VITVI]	True	18.4404	M53 PS	Mq2 M	3.27332e-06	70.8508	118894	199057	178400	130280	274548	125442	62054.6	105398	35489	38620.4	123611	131012	62071.4	7842.61	53707.5	57469.1	31621.8	23651.4	248384	244497	287279	59887.6	88257.3	64420.8	32112.7	71864.2	7842.27	30182.3	123611	96913.7	208389	2012.42
21634	108.196	3	729.414	2185.22	0.00533729	2.44246	3.28298	VPAVGVVYNPILDELFTAIR		E0CNP0	Putative uncharacterized protein OS=Vitis vinifera GN=VIT_10s0405g00030 PE=4 SV=1 - [E0CNP0_VITVI]	True	22.444	M53 PS	M53 FG	0.000397613	117.185	18677.1	38267.9	44714.7	19629.3	38720.7	15972.2	4795.53	18191.1	567.482	5702.02	28669.4	23779.3	21527.1	2403.01	12373.2	11541.8	3195.54	1648.42	39018.8	47003.6	72004.6	9023.29	12447.3	8202.52	2481.65	12403.3	125.401	4456.18	28669.4	17590.2	72271.8	616.614
11355	108.157	2	1093.62	2185.22	0.00948362	4.3399	---	VPAVGVVYNPILDELFTAIR		E0CNP0	Putative uncharacterized protein OS=Vitis vinifera GN=VIT_10s0405g00030 PE=4 SV=1 - [E0CNP0_VITVI]	True	18.4404	M53 PS	Mq2 M	3.27332e-06	70.8508	118894	199057	178400	130280	274548	125442	62054.6	105398	35489	38620.4	123611	131012	62071.4	7842.61	53707.5	57469.1	31621.8	23651.4	248384	244497	287279	59887.6	88257.3	64420.8	32112.7	71864.2	7842.27	30182.3	123611	96913.7	208389	2012.42
21634	108.196	3	729.414	2185.22	0.00533712	2.44238	3.44406	VPAVGVVYNPILDELFTAIR		E0CNP0	Putative uncharacterized protein OS=Vitis vinifera GN=VIT_10s0405g00030 PE=4 SV=1 - [E0CNP0_VITVI]	True	22.444	M53 PS	M53 FG	0.000397613	117.185	18677.1	38267.9	44714.7	19629.3	38720.7	15972.2	4795.53	18191.1	567.482	5702.02	28669.4	23779.3	21527.1	2403.01	12373.2	11541.8	3195.54	1648.42	39018.8	47003.6	72004.6	9023.29	12447.3	8202.52	2481.65	12403.3	125.401	4456.18	28669.4	17590.2	72271.8	616.614
11355	108.157	2	1093.62	2185.22	0.00948414	4.34014	---	VPAVGVVYNPILDELFTAIR		E0CNP0	Putative uncharacterized protein OS=Vitis vinifera GN=VIT_10s0405g00030 PE=4 SV=1 - [E0CNP0_VITVI]	True	18.4404	M53 PS	Mq2 M	3.27332e-06	70.8508	118894	199057	178400	130280	274548	125442	62054.6	105398	35489	38620.4	123611	131012	62071.4	7842.61	53707.5	57469.1	31621.8	23651.4	248384	244497	287279	59887.6	88257.3	64420.8	32112.7	71864.2	7842.27	30182.3	123611	96913.7	208389	2012.42
21634	108.196	3	729.414	2185.22	0.00533764	2.44261	4.06997	VPAVGVVYNPILDELFTAIR		E0CNP0	Putative uncharacterized protein OS=Vitis vinifera GN=VIT_10s0405g00030 PE=4 SV=1 - [E0CNP0_VITVI]	True	22.444	M53 PS	M53 FG	0.000397613	117.185	18677.1	38267.9	44714.7	19629.3	38720.7	15972.2	4795.53	18191.1	567.482	5702.02	28669.4	23779.3	21527.1	2403.01	12373.2	11541.8	3195.54	1648.42	39018.8	47003.6	72004.6	9023.29	12447.3	8202.52	2481.65	12403.3	125.401	4456.18	28669.4	17590.2	72271.8	616.614
11355	108.157	2	1093.62	2185.22	0.00948327	4.33974	---	VPAVGVVYNPILDELFTAIR		E0CNP0	Putative uncharacterized protein OS=Vitis vinifera GN=VIT_10s0405g00030 PE=4 SV=1 - [E0CNP0_VITVI]	True	18.4404	M53 PS	Mq2 M	3.27332e-06	70.8508	118894	199057	178400	130280	274548	125442	62054.6	105398	35489	38620.4	123611	131012	62071.4	7842.61	53707.5	57469.1	31621.8	23651.4	248384	244497	287279	59887.6	88257.3	64420.8	32112.7	71864.2	7842.27	30182.3	123611	96913.7	208389	2012.42
21634	108.196	3	729.414	2185.22	0.00533677	2.44222	3.63999	VPAVGVVYNPILDELFTAIR		E0CNP0	Putative uncharacterized protein OS=Vitis vinifera GN=VIT_10s0405g00030 PE=4 SV=1 - [E0CNP0_VITVI]	True	22.444	M53 PS	M53 FG	0.000397613	117.185	18677.1	38267.9	44714.7	19629.3	38720.7	15972.2	4795.53	18191.1	567.482	5702.02	28669.4	23779.3	21527.1	2403.01	12373.2	11541.8	3195.54	1648.42	39018.8	47003.6	72004.6	9023.29	12447.3	8202.52	2481.65	12403.3	125.401	4456.18	28669.4	17590.2	72271.8	616.614
11355	108.157	2	1093.62	2185.22	0.00948508	4.34057	---	VPAVGVVYNPILDELFTAIR		E0CNP0	Putative uncharacterized protein OS=Vitis vinifera GN=VIT_10s0405g00030 PE=4 SV=1 - [E0CNP0_VITVI]	True	18.4404	M53 PS	Mq2 M	3.27332e-06	70.8508	118894	199057	178400	130280	274548	125442	62054.6	105398	35489	38620.4	123611	131012	62071.4	7842.61	53707.5	57469.1	31621.8	23651.4	248384	244497	287279	59887.6	88257.3	64420.8	32112.7	71864.2	7842.27	30182.3	123611	96913.7	208389	2012.42
21634	108.196	3	729.414	2185.22	0.00533858	2.44305	3.5041	VPAVGVVYNPILDELFTAIR		E0CNP0	Putative uncharacterized protein OS=Vitis vinifera GN=VIT_10s0405g00030 PE=4 SV=1 - [E0CNP0_VITVI]	True	22.444	M53 PS	M53 FG	0.000397613	117.185	18677.1	38267.9	44714.7	19629.3	38720.7	15972.2	4795.53	18191.1	567.482	5702.02	28669.4	23779.3	21527.1	2403.01	12373.2	11541.8	3195.54	1648.42	39018.8	47003.6	72004.6	9023.29	12447.3	8202.52	2481.65	12403.3	125.401	4456.18	28669.4	17590.2	72271.8	616.614
14129	66.2525	2	531.303	1060.59	0.000384698	0.36272	2.40884	INGLLFEVR	[2] Deamidated (N)	E0CNP0	Putative uncharacterized protein OS=Vitis vinifera GN=VIT_10s0405g00030 PE=4 SV=1 - [E0CNP0_VITVI]	True	43.9604	M53 PS	Mq2 M	1.35238e-07	77.0208	3043.06	1230.99	679.655	22796.4	24415.2	15564.6	661.701	4159.08	5419.7	4449.14	3897.89	4055.26	1159.27	2939.61	1493.74	447.838	436.131	703.827	6357.35	1512	1094.46	10479.1	7848.59	7993.17	342.425	2835.82	1197.63	3477.05	3897.89	2999.8	3891.95	754.306
14129	66.2525	2	531.303	1060.59	0.00038493	0.362939	1.97235	INGLLFEVR	[2] Deamidated (N)	E0CNP0	Putative uncharacterized protein OS=Vitis vinifera GN=VIT_10s0405g00030 PE=4 SV=1 - [E0CNP0_VITVI]	True	43.9604	M53 PS	Mq2 M	1.35238e-07	77.0208	3043.06	1230.99	679.655	22796.4	24415.2	15564.6	661.701	4159.08	5419.7	4449.14	3897.89	4055.26	1159.27	2939.61	1493.74	447.838	436.131	703.827	6357.35	1512	1094.46	10479.1	7848.59	7993.17	342.425	2835.82	1197.63	3477.05	3897.89	2999.8	3891.95	754.306
64264	28.7222	2	587.844	1173.67	0.00264256	2.25153	2.13958	SLLATEVGTKR		E0CNP0	Putative uncharacterized protein OS=Vitis vinifera GN=VIT_10s0405g00030 PE=4 SV=1 - [E0CNP0_VITVI]	True	Infinity	M53 DV	Mq2 BF	0.000203206	173.205	0	0	0	0	0	0	0	0	0	0	798.918	836.984	0	0	122.531	0	0	0	0	0	0	0	0	0	0	0	0	0	798.918	619.143	0	0
[truncated: 22 more columns]
