# Supplementary material for: Tartaric acid pathways in Vitis vinifera L. (cv. Ugni blanc): a comparative study of two vintages with contrasted climatic conditions
Source: BMC Plant Biol. 2016 Jun 28;16:144. doi: 10.1186/s12870-016-0833-1 (PMC4924324; doi:10.1186/s12870-016-0833-1)
Supplement: Additional file 4: Table S2. — Compilation of proteomic data concerning the four proteins of interest. (ZIP 824 kb) [file 12870_2016_833_MOESM4_ESM.zip › Table S2-4 Cholet et al 2016 Proteo2013_E0CNP0.xlsx]

## Sheet: cc140708_E0CNP0
																		Normalized abundance																	Raw abundance
																		Mq2 FB			Mq2 PS		Mq2 BC			Mq2 VB			Mq2 VE			Mq2 H			Mq2 FB			Mq2 PS		Mq2 BC			Mq2 VB			Mq2 VE			Mq2 H
#	Retention time (min)	Charge	m/z	Measured mass	Mass error (u)	Mass error (ppm)	Score	Sequence	Modifications	Accession	Description	Use in quantitation	Max fold change	Highest mean condition	Lowest mean condition	Anova	Maximum CV	cc140708_MQ2_07	cc140708_MQ2_08	cc140708_MQ2_09	cc140708_MQ2_10	cc140708_MQ2_11	cc140708_MQ2_12	cc140708_MQ2_13	cc140708_MQ2_14	cc140708_MQ2_15	cc140708_MQ2_16	cc140708_MQ2_17	cc140708_MQ2_18	cc140708_MQ2_19	cc140708_MQ2_20	cc140708_MQ2_21	cc140708_MQ2_22	cc140708_MQ2_23	cc140708_MQ2_07	cc140708_MQ2_08	cc140708_MQ2_09	cc140708_MQ2_10	cc140708_MQ2_11	cc140708_MQ2_12	cc140708_MQ2_13	cc140708_MQ2_14	cc140708_MQ2_15	cc140708_MQ2_16	cc140708_MQ2_17	cc140708_MQ2_18	cc140708_MQ2_19	cc140708_MQ2_20	cc140708_MQ2_21
1352	23.6455	2	587.843	1173.67	0.000207222	0.176558	2.95252	SLLATEVGTKR		E0CNP0	Putative uncharacterized protein OS=Vitis vinifera GN=VIT_10s0405g00030 PE=4 SV=1 - [E0CNP0_VITVI]	True	4.17588	Mq2 DF	Mq2 DV	4.36753e-07	60.9242	2.02719e+07	2.65838e+07	2.24736e+07	2.17325e+07	1.66478e+07	6.68969e+06	6.92883e+06	5.43183e+06	3.25289e+06	9.4069e+06	3.94254e+06	3.70873e+06	7.01213e+06	1.22357e+07	1.13605e+07	1.08163e+07	1.11997e+07	2.12955e+07	9.51433e+06	2.77143e+06	6.32613e+06	8.08917e+06	1.00619e+06	811789	989463	149159	553870	179297	429756	534624	891629	361509
1352	23.6455	2	587.843	1173.67	0.000204385	0.174141	3.17541	SLLATEVGTKR		E0CNP0	Putative uncharacterized protein OS=Vitis vinifera GN=VIT_10s0405g00030 PE=4 SV=1 - [E0CNP0_VITVI]	True	4.17588	Mq2 DF	Mq2 DV	4.36753e-07	60.9242	2.02719e+07	2.65838e+07	2.24736e+07	2.17325e+07	1.66478e+07	6.68969e+06	6.92883e+06	5.43183e+06	3.25289e+06	9.4069e+06	3.94254e+06	3.70873e+06	7.01213e+06	1.22357e+07	1.13605e+07	1.08163e+07	1.11997e+07	2.12955e+07	9.51433e+06	2.77143e+06	6.32613e+06	8.08917e+06	1.00619e+06	811789	989463	149159	553870	179297	429756	534624	891629	361509
1352	23.6455	2	587.843	1173.67	0.000206803	0.176201	3.04229	SLLATEVGTKR		E0CNP0	Putative uncharacterized protein OS=Vitis vinifera GN=VIT_10s0405g00030 PE=4 SV=1 - [E0CNP0_VITVI]	True	4.17588	Mq2 DF	Mq2 DV	4.36753e-07	60.9242	2.02719e+07	2.65838e+07	2.24736e+07	2.17325e+07	1.66478e+07	6.68969e+06	6.92883e+06	5.43183e+06	3.25289e+06	9.4069e+06	3.94254e+06	3.70873e+06	7.01213e+06	1.22357e+07	1.13605e+07	1.08163e+07	1.11997e+07	2.12955e+07	9.51433e+06	2.77143e+06	6.32613e+06	8.08917e+06	1.00619e+06	811789	989463	149159	553870	179297	429756	534624	891629	361509
1352	23.6455	2	587.843	1173.67	0.000206173	0.175665	3.17503	SLLATEVGTKR		E0CNP0	Putative uncharacterized protein OS=Vitis vinifera GN=VIT_10s0405g00030 PE=4 SV=1 - [E0CNP0_VITVI]	True	4.17588	Mq2 DF	Mq2 DV	4.36753e-07	60.9242	2.02719e+07	2.65838e+07	2.24736e+07	2.17325e+07	1.66478e+07	6.68969e+06	6.92883e+06	5.43183e+06	3.25289e+06	9.4069e+06	3.94254e+06	3.70873e+06	7.01213e+06	1.22357e+07	1.13605e+07	1.08163e+07	1.11997e+07	2.12955e+07	9.51433e+06	2.77143e+06	6.32613e+06	8.08917e+06	1.00619e+06	811789	989463	149159	553870	179297	429756	534624	891629	361509
1352	23.6455	2	587.843	1173.67	0.000205332	0.174949	3.26149	SLLATEVGTKR		E0CNP0	Putative uncharacterized protein OS=Vitis vinifera GN=VIT_10s0405g00030 PE=4 SV=1 - [E0CNP0_VITVI]	True	4.17588	Mq2 DF	Mq2 DV	4.36753e-07	60.9242	2.02719e+07	2.65838e+07	2.24736e+07	2.17325e+07	1.66478e+07	6.68969e+06	6.92883e+06	5.43183e+06	3.25289e+06	9.4069e+06	3.94254e+06	3.70873e+06	7.01213e+06	1.22357e+07	1.13605e+07	1.08163e+07	1.11997e+07	2.12955e+07	9.51433e+06	2.77143e+06	6.32613e+06	8.08917e+06	1.00619e+06	811789	989463	149159	553870	179297	429756	534624	891629	361509
1352	23.6455	2	587.843	1173.67	0.000205227	0.174859	3.12974	SLLATEVGTKR		E0CNP0	Putative uncharacterized protein OS=Vitis vinifera GN=VIT_10s0405g00030 PE=4 SV=1 - [E0CNP0_VITVI]	True	4.17588	Mq2 DF	Mq2 DV	4.36753e-07	60.9242	2.02719e+07	2.65838e+07	2.24736e+07	2.17325e+07	1.66478e+07	6.68969e+06	6.92883e+06	5.43183e+06	3.25289e+06	9.4069e+06	3.94254e+06	3.70873e+06	7.01213e+06	1.22357e+07	1.13605e+07	1.08163e+07	1.11997e+07	2.12955e+07	9.51433e+06	2.77143e+06	6.32613e+06	8.08917e+06	1.00619e+06	811789	989463	149159	553870	179297	429756	534624	891629	361509
1352	23.6455	2	587.843	1173.67	0.000208477	0.177628	2.55504	SLLATEVGTKR		E0CNP0	Putative uncharacterized protein OS=Vitis vinifera GN=VIT_10s0405g00030 PE=4 SV=1 - [E0CNP0_VITVI]	True	4.17588	Mq2 DF	Mq2 DV	4.36753e-07	60.9242	2.02719e+07	2.65838e+07	2.24736e+07	2.17325e+07	1.66478e+07	6.68969e+06	6.92883e+06	5.43183e+06	3.25289e+06	9.4069e+06	3.94254e+06	3.70873e+06	7.01213e+06	1.22357e+07	1.13605e+07	1.08163e+07	1.11997e+07	2.12955e+07	9.51433e+06	2.77143e+06	6.32613e+06	8.08917e+06	1.00619e+06	811789	989463	149159	553870	179297	429756	534624	891629	361509
1352	23.6455	2	587.843	1173.67	0.000210352	0.179226	2.24701	SLLATEVGTKR		E0CNP0	Putative uncharacterized protein OS=Vitis vinifera GN=VIT_10s0405g00030 PE=4 SV=1 - [E0CNP0_VITVI]	True	4.17588	Mq2 DF	Mq2 DV	4.36753e-07	60.9242	2.02719e+07	2.65838e+07	2.24736e+07	2.17325e+07	1.66478e+07	6.68969e+06	6.92883e+06	5.43183e+06	3.25289e+06	9.4069e+06	3.94254e+06	3.70873e+06	7.01213e+06	1.22357e+07	1.13605e+07	1.08163e+07	1.11997e+07	2.12955e+07	9.51433e+06	2.77143e+06	6.32613e+06	8.08917e+06	1.00619e+06	811789	989463	149159	553870	179297	429756	534624	891629	361509
1352	23.6455	2	587.843	1173.67	0.000206698	0.176112	2.99761	SLLATEVGTKR		E0CNP0	Putative uncharacterized protein OS=Vitis vinifera GN=VIT_10s0405g00030 PE=4 SV=1 - [E0CNP0_VITVI]	True	4.17588	Mq2 DF	Mq2 DV	4.36753e-07	60.9242	2.02719e+07	2.65838e+07	2.24736e+07	2.17325e+07	1.66478e+07	6.68969e+06	6.92883e+06	5.43183e+06	3.25289e+06	9.4069e+06	3.94254e+06	3.70873e+06	7.01213e+06	1.22357e+07	1.13605e+07	1.08163e+07	1.11997e+07	2.12955e+07	9.51433e+06	2.77143e+06	6.32613e+06	8.08917e+06	1.00619e+06	811789	989463	149159	553870	179297	429756	534624	891629	361509
1352	23.6455	2	587.843	1173.67	0.000207431	0.176737	3.06387	SLLATEVGTKR		E0CNP0	Putative uncharacterized protein OS=Vitis vinifera GN=VIT_10s0405g00030 PE=4 SV=1 - [E0CNP0_VITVI]	True	4.17588	Mq2 DF	Mq2 DV	4.36753e-07	60.9242	2.02719e+07	2.65838e+07	2.24736e+07	2.17325e+07	1.66478e+07	6.68969e+06	6.92883e+06	5.43183e+06	3.25289e+06	9.4069e+06	3.94254e+06	3.70873e+06	7.01213e+06	1.22357e+07	1.13605e+07	1.08163e+07	1.11997e+07	2.12955e+07	9.51433e+06	2.77143e+06	6.32613e+06	8.08917e+06	1.00619e+06	811789	989463	149159	553870	179297	429756	534624	891629	361509
1352	23.6455	2	587.843	1173.67	0.000207012	0.17638	3.30729	SLLATEVGTKR		E0CNP0	Putative uncharacterized protein OS=Vitis vinifera GN=VIT_10s0405g00030 PE=4 SV=1 - [E0CNP0_VITVI]	True	4.17588	Mq2 DF	Mq2 DV	4.36753e-07	60.9242	2.02719e+07	2.65838e+07	2.24736e+07	2.17325e+07	1.66478e+07	6.68969e+06	6.92883e+06	5.43183e+06	3.25289e+06	9.4069e+06	3.94254e+06	3.70873e+06	7.01213e+06	1.22357e+07	1.13605e+07	1.08163e+07	1.11997e+07	2.12955e+07	9.51433e+06	2.77143e+06	6.32613e+06	8.08917e+06	1.00619e+06	811789	989463	149159	553870	179297	429756	534624	891629	361509
1352	23.6455	2	587.843	1173.67	0.000207745	0.177004	3.23626	SLLATEVGTKR		E0CNP0	Putative uncharacterized protein OS=Vitis vinifera GN=VIT_10s0405g00030 PE=4 SV=1 - [E0CNP0_VITVI]	True	4.17588	Mq2 DF	Mq2 DV	4.36753e-07	60.9242	2.02719e+07	2.65838e+07	2.24736e+07	2.17325e+07	1.66478e+07	6.68969e+06	6.92883e+06	5.43183e+06	3.25289e+06	9.4069e+06	3.94254e+06	3.70873e+06	7.01213e+06	1.22357e+07	1.13605e+07	1.08163e+07	1.11997e+07	2.12955e+07	9.51433e+06	2.77143e+06	6.32613e+06	8.08917e+06	1.00619e+06	811789	989463	149159	553870	179297	429756	534624	891629	361509
1352	23.6455	2	587.843	1173.67	0.000206278	0.175754	3.22236	SLLATEVGTKR		E0CNP0	Putative uncharacterized protein OS=Vitis vinifera GN=VIT_10s0405g00030 PE=4 SV=1 - [E0CNP0_VITVI]	True	4.17588	Mq2 DF	Mq2 DV	4.36753e-07	60.9242	2.02719e+07	2.65838e+07	2.24736e+07	2.17325e+07	1.66478e+07	6.68969e+06	6.92883e+06	5.43183e+06	3.25289e+06	9.4069e+06	3.94254e+06	3.70873e+06	7.01213e+06	1.22357e+07	1.13605e+07	1.08163e+07	1.11997e+07	2.12955e+07	9.51433e+06	2.77143e+06	6.32613e+06	8.08917e+06	1.00619e+06	811789	989463	149159	553870	179297	429756	534624	891629	361509
1352	23.6455	2	587.843	1173.67	0.000205438	0.175038	2.87574	SLLATEVGTKR		E0CNP0	Putative uncharacterized protein OS=Vitis vinifera GN=VIT_10s0405g00030 PE=4 SV=1 - [E0CNP0_VITVI]	True	4.17588	Mq2 DF	Mq2 DV	4.36753e-07	60.9242	2.02719e+07	2.65838e+07	2.24736e+07	2.17325e+07	1.66478e+07	6.68969e+06	6.92883e+06	5.43183e+06	3.25289e+06	9.4069e+06	3.94254e+06	3.70873e+06	7.01213e+06	1.22357e+07	1.13605e+07	1.08163e+07	1.11997e+07	2.12955e+07	9.51433e+06	2.77143e+06	6.32613e+06	8.08917e+06	1.00619e+06	811789	989463	149159	553870	179297	429756	534624	891629	361509
1352	23.6455	2	587.843	1173.67	0.000206907	0.176291	3.15539	SLLATEVGTKR		E0CNP0	Putative uncharacterized protein OS=Vitis vinifera GN=VIT_10s0405g00030 PE=4 SV=1 - [E0CNP0_VITVI]	True	4.17588	Mq2 DF	Mq2 DV	4.36753e-07	60.9242	2.02719e+07	2.65838e+07	2.24736e+07	2.17325e+07	1.66478e+07	6.68969e+06	6.92883e+06	5.43183e+06	3.25289e+06	9.4069e+06	3.94254e+06	3.70873e+06	7.01213e+06	1.22357e+07	1.13605e+07	1.08163e+07	1.11997e+07	2.12955e+07	9.51433e+06	2.77143e+06	6.32613e+06	8.08917e+06	1.00619e+06	811789	989463	149159	553870	179297	429756	534624	891629	361509
1352	23.6455	2	587.843	1173.67	0.000207117	0.176469	3.08083	SLLATEVGTKR		E0CNP0	Putative uncharacterized protein OS=Vitis vinifera GN=VIT_10s0405g00030 PE=4 SV=1 - [E0CNP0_VITVI]	True	4.17588	Mq2 DF	Mq2 DV	4.36753e-07	60.9242	2.02719e+07	2.65838e+07	2.24736e+07	2.17325e+07	1.66478e+07	6.68969e+06	6.92883e+06	5.43183e+06	3.25289e+06	9.4069e+06	3.94254e+06	3.70873e+06	7.01213e+06	1.22357e+07	1.13605e+07	1.08163e+07	1.11997e+07	2.12955e+07	9.51433e+06	2.77143e+06	6.32613e+06	8.08917e+06	1.00619e+06	811789	989463	149159	553870	179297	429756	534624	891629	361509
1352	23.6455	2	587.843	1173.67	0.000208999	0.178072	3.01978	SLLATEVGTKR		E0CNP0	Putative uncharacterized protein OS=Vitis vinifera GN=VIT_10s0405g00030 PE=4 SV=1 - [E0CNP0_VITVI]	True	4.17588	Mq2 DF	Mq2 DV	4.36753e-07	60.9242	2.02719e+07	2.65838e+07	2.24736e+07	2.17325e+07	1.66478e+07	6.68969e+06	6.92883e+06	5.43183e+06	3.25289e+06	9.4069e+06	3.94254e+06	3.70873e+06	7.01213e+06	1.22357e+07	1.13605e+07	1.08163e+07	1.11997e+07	2.12955e+07	9.51433e+06	2.77143e+06	6.32613e+06	8.08917e+06	1.00619e+06	811789	989463	149159	553870	179297	429756	534624	891629	361509
1352	23.6455	2	587.843	1173.67	0.000207954	0.177183	2.95745	SLLATEVGTKR		E0CNP0	Putative uncharacterized protein OS=Vitis vinifera GN=VIT_10s0405g00030 PE=4 SV=1 - [E0CNP0_VITVI]	True	4.17588	Mq2 DF	Mq2 DV	4.36753e-07	60.9242	2.02719e+07	2.65838e+07	2.24736e+07	2.17325e+07	1.66478e+07	6.68969e+06	6.92883e+06	5.43183e+06	3.25289e+06	9.4069e+06	3.94254e+06	3.70873e+06	7.01213e+06	1.22357e+07	1.13605e+07	1.08163e+07	1.11997e+07	2.12955e+07	9.51433e+06	2.77143e+06	6.32613e+06	8.08917e+06	1.00619e+06	811789	989463	149159	553870	179297	429756	534624	891629	361509
1352	23.6455	2	587.843	1173.67	0.000208059	0.177272	3.06204	SLLATEVGTKR		E0CNP0	Putative uncharacterized protein OS=Vitis vinifera GN=VIT_10s0405g00030 PE=4 SV=1 - [E0CNP0_VITVI]	True	4.17588	Mq2 DF	Mq2 DV	4.36753e-07	60.9242	2.02719e+07	2.65838e+07	2.24736e+07	2.17325e+07	1.66478e+07	6.68969e+06	6.92883e+06	5.43183e+06	3.25289e+06	9.4069e+06	3.94254e+06	3.70873e+06	7.01213e+06	1.22357e+07	1.13605e+07	1.08163e+07	1.11997e+07	2.12955e+07	9.51433e+06	2.77143e+06	6.32613e+06	8.08917e+06	1.00619e+06	811789	989463	149159	553870	179297	429756	534624	891629	361509
1352	23.6455	2	587.843	1173.67	0.000208268	0.17745	2.9381	SLLATEVGTKR		E0CNP0	Putative uncharacterized protein OS=Vitis vinifera GN=VIT_10s0405g00030 PE=4 SV=1 - [E0CNP0_VITVI]	True	4.17588	Mq2 DF	Mq2 DV	4.36753e-07	60.9242	2.02719e+07	2.65838e+07	2.24736e+07	2.17325e+07	1.66478e+07	6.68969e+06	6.92883e+06	5.43183e+06	3.25289e+06	9.4069e+06	3.94254e+06	3.70873e+06	7.01213e+06	1.22357e+07	1.13605e+07	1.08163e+07	1.11997e+07	2.12955e+07	9.51433e+06	2.77143e+06	6.32613e+06	8.08917e+06	1.00619e+06	811789	989463	149159	553870	179297	429756	534624	891629	361509
1352	23.6455	2	587.843	1173.67	0.000208372	0.177539	2.95256	SLLATEVGTKR		E0CNP0	Putative uncharacterized protein OS=Vitis vinifera GN=VIT_10s0405g00030 PE=4 SV=1 - [E0CNP0_VITVI]	True	4.17588	Mq2 DF	Mq2 DV	4.36753e-07	60.9242	2.02719e+07	2.65838e+07	2.24736e+07	2.17325e+07	1.66478e+07	6.68969e+06	6.92883e+06	5.43183e+06	3.25289e+06	9.4069e+06	3.94254e+06	3.70873e+06	7.01213e+06	1.22357e+07	1.13605e+07	1.08163e+07	1.11997e+07	2.12955e+07	9.51433e+06	2.77143e+06	6.32613e+06	8.08917e+06	1.00619e+06	811789	989463	149159	553870	179297	429756	534624	891629	361509
1352	23.6455	2	587.843	1173.67	0.000209207	0.17825	3.02104	SLLATEVGTKR		E0CNP0	Putative uncharacterized protein OS=Vitis vinifera GN=VIT_10s0405g00030 PE=4 SV=1 - [E0CNP0_VITVI]	True	4.17588	Mq2 DF	Mq2 DV	4.36753e-07	60.9242	2.02719e+07	2.65838e+07	2.24736e+07	2.17325e+07	1.66478e+07	6.68969e+06	6.92883e+06	5.43183e+06	3.25289e+06	9.4069e+06	3.94254e+06	3.70873e+06	7.01213e+06	1.22357e+07	1.13605e+07	1.08163e+07	1.11997e+07	2.12955e+07	9.51433e+06	2.77143e+06	6.32613e+06	8.08917e+06	1.00619e+06	811789	989463	149159	553870	179297	429756	534624	891629	361509
1352	23.6455	2	587.843	1173.67	0.000209103	0.178161	3.124	SLLATEVGTKR		E0CNP0	Putative uncharacterized protein OS=Vitis vinifera GN=VIT_10s0405g00030 PE=4 SV=1 - [E0CNP0_VITVI]	True	4.17588	Mq2 DF	Mq2 DV	4.36753e-07	60.9242	2.02719e+07	2.65838e+07	2.24736e+07	2.17325e+07	1.66478e+07	6.68969e+06	6.92883e+06	5.43183e+06	3.25289e+06	9.4069e+06	3.94254e+06	3.70873e+06	7.01213e+06	1.22357e+07	1.13605e+07	1.08163e+07	1.11997e+07	2.12955e+07	9.51433e+06	2.77143e+06	6.32613e+06	8.08917e+06	1.00619e+06	811789	989463	149159	553870	179297	429756	534624	891629	361509
1352	23.6455	2	587.843	1173.67	0.000208163	0.177361	2.81263	SLLATEVGTKR		E0CNP0	Putative uncharacterized protein OS=Vitis vinifera GN=VIT_10s0405g00030 PE=4 SV=1 - [E0CNP0_VITVI]	True	4.17588	Mq2 DF	Mq2 DV	4.36753e-07	60.9242	2.02719e+07	2.65838e+07	2.24736e+07	2.17325e+07	1.66478e+07	6.68969e+06	6.92883e+06	5.43183e+06	3.25289e+06	9.4069e+06	3.94254e+06	3.70873e+06	7.01213e+06	1.22357e+07	1.13605e+07	1.08163e+07	1.11997e+07	2.12955e+07	9.51433e+06	2.77143e+06	6.32613e+06	8.08917e+06	1.00619e+06	811789	989463	149159	553870	179297	429756	534624	891629	361509
1352	23.6455	2	587.843	1173.67	0.000209416	0.178428	2.83969	SLLATEVGTKR		E0CNP0	Putative uncharacterized protein OS=Vitis vinifera GN=VIT_10s0405g00030 PE=4 SV=1 - [E0CNP0_VITVI]	True	4.17588	Mq2 DF	Mq2 DV	4.36753e-07	60.9242	2.02719e+07	2.65838e+07	2.24736e+07	2.17325e+07	1.66478e+07	6.68969e+06	6.92883e+06	5.43183e+06	3.25289e+06	9.4069e+06	3.94254e+06	3.70873e+06	7.01213e+06	1.22357e+07	1.13605e+07	1.08163e+07	1.11997e+07	2.12955e+07	9.51433e+06	2.77143e+06	6.32613e+06	8.08917e+06	1.00619e+06	811789	989463	149159	553870	179297	429756	534624	891629	361509
1352	23.6455	2	587.843	1173.67	0.00020879	0.177895	2.77255	SLLATEVGTKR		E0CNP0	Putative uncharacterized protein OS=Vitis vinifera GN=VIT_10s0405g00030 PE=4 SV=1 - [E0CNP0_VITVI]	True	4.17588	Mq2 DF	Mq2 DV	4.36753e-07	60.9242	2.02719e+07	2.65838e+07	2.24736e+07	2.17325e+07	1.66478e+07	6.68969e+06	6.92883e+06	5.43183e+06	3.25289e+06	9.4069e+06	3.94254e+06	3.70873e+06	7.01213e+06	1.22357e+07	1.13605e+07	1.08163e+07	1.11997e+07	2.12955e+07	9.51433e+06	2.77143e+06	6.32613e+06	8.08917e+06	1.00619e+06	811789	989463	149159	553870	179297	429756	534624	891629	361509
2766	15.7617	2	495.776	989.538	-0.00138704	-1.4017	2.58797	VSSQTELVK		E0CNP0	Putative uncharacterized protein OS=Vitis vinifera GN=VIT_10s0405g00030 PE=4 SV=1 - [E0CNP0_VITVI]	True	7.55945	Mq2 FG	Mq2 BF	0.031656	107.253	4.95207e+06	5.96798e+06	1.18165e+07	1.03635e+07	6.41895e+06	3.88129e+06	7.2739e+06	3.23668e+07	8.46143e+06	1.2462e+07	7.16082e+06	931360	1.02297e+07	6.03954e+06	6.64891e+06	9.78272e+06	6.85823e+06	5.20209e+06	2.13594e+06	1.4572e+06	3.01672e+06	3.11898e+06	583780	852217	5.89595e+06	387993	733753	325656	107923	779942	440110	211579
2766	15.7617	2	495.776	989.538	-0.00138766	-1.40233	2.64903	VSSQTELVK		E0CNP0	Putative uncharacterized protein OS=Vitis vinifera GN=VIT_10s0405g00030 PE=4 SV=1 - [E0CNP0_VITVI]	True	7.55945	Mq2 FG	Mq2 BF	0.031656	107.253	4.95207e+06	5.96798e+06	1.18165e+07	1.03635e+07	6.41895e+06	3.88129e+06	7.2739e+06	3.23668e+07	8.46143e+06	1.2462e+07	7.16082e+06	931360	1.02297e+07	6.03954e+06	6.64891e+06	9.78272e+06	6.85823e+06	5.20209e+06	2.13594e+06	1.4572e+06	3.01672e+06	3.11898e+06	583780	852217	5.89595e+06	387993	733753	325656	107923	779942	440110	211579
2766	15.7617	2	495.776	989.538	-0.00138493	-1.39957	2.11396	VSSQTELVK		E0CNP0	Putative uncharacterized protein OS=Vitis vinifera GN=VIT_10s0405g00030 PE=4 SV=1 - [E0CNP0_VITVI]	True	7.55945	Mq2 FG	Mq2 BF	0.031656	107.253	4.95207e+06	5.96798e+06	1.18165e+07	1.03635e+07	6.41895e+06	3.88129e+06	7.2739e+06	3.23668e+07	8.46143e+06	1.2462e+07	7.16082e+06	931360	1.02297e+07	6.03954e+06	6.64891e+06	9.78272e+06	6.85823e+06	5.20209e+06	2.13594e+06	1.4572e+06	3.01672e+06	3.11898e+06	583780	852217	5.89595e+06	387993	733753	325656	107923	779942	440110	211579
2766	15.7617	2	495.776	989.538	-0.00138679	-1.40145	2.71147	VSSQTELVK		E0CNP0	Putative uncharacterized protein OS=Vitis vinifera GN=VIT_10s0405g00030 PE=4 SV=1 - [E0CNP0_VITVI]	True	7.55945	Mq2 FG	Mq2 BF	0.031656	107.253	4.95207e+06	5.96798e+06	1.18165e+07	1.03635e+07	6.41895e+06	3.88129e+06	7.2739e+06	3.23668e+07	8.46143e+06	1.2462e+07	7.16082e+06	931360	1.02297e+07	6.03954e+06	6.64891e+06	9.78272e+06	6.85823e+06	5.20209e+06	2.13594e+06	1.4572e+06	3.01672e+06	3.11898e+06	583780	852217	5.89595e+06	387993	733753	325656	107923	779942	440110	211579
2766	15.7617	2	495.776	989.538	-0.00138673	-1.40139	2.64797	VSSQTELVK		E0CNP0	Putative uncharacterized protein OS=Vitis vinifera GN=VIT_10s0405g00030 PE=4 SV=1 - [E0CNP0_VITVI]	True	7.55945	Mq2 FG	Mq2 BF	0.031656	107.253	4.95207e+06	5.96798e+06	1.18165e+07	1.03635e+07	6.41895e+06	3.88129e+06	7.2739e+06	3.23668e+07	8.46143e+06	1.2462e+07	7.16082e+06	931360	1.02297e+07	6.03954e+06	6.64891e+06	9.78272e+06	6.85823e+06	5.20209e+06	2.13594e+06	1.4572e+06	3.01672e+06	3.11898e+06	583780	852217	5.89595e+06	387993	733753	325656	107923	779942	440110	211579
2766	15.7617	2	495.776	989.538	-0.00138741	-1.40208	2.65776	VSSQTELVK		E0CNP0	Putative uncharacterized protein OS=Vitis vinifera GN=VIT_10s0405g00030 PE=4 SV=1 - [E0CNP0_VITVI]	True	7.55945	Mq2 FG	Mq2 BF	0.031656	107.253	4.95207e+06	5.96798e+06	1.18165e+07	1.03635e+07	6.41895e+06	3.88129e+06	7.2739e+06	3.23668e+07	8.46143e+06	1.2462e+07	7.16082e+06	931360	1.02297e+07	6.03954e+06	6.64891e+06	9.78272e+06	6.85823e+06	5.20209e+06	2.13594e+06	1.4572e+06	3.01672e+06	3.11898e+06	583780	852217	5.89595e+06	387993	733753	325656	107923	779942	440110	211579
2766	15.7617	2	495.776	989.538	-0.00138866	-1.40334	2.54919	VSSQTELVK		E0CNP0	Putative uncharacterized protein OS=Vitis vinifera GN=VIT_10s0405g00030 PE=4 SV=1 - [E0CNP0_VITVI]	True	7.55945	Mq2 FG	Mq2 BF	0.031656	107.253	4.95207e+06	5.96798e+06	1.18165e+07	1.03635e+07	6.41895e+06	3.88129e+06	7.2739e+06	3.23668e+07	8.46143e+06	1.2462e+07	7.16082e+06	931360	1.02297e+07	6.03954e+06	6.64891e+06	9.78272e+06	6.85823e+06	5.20209e+06	2.13594e+06	1.4572e+06	3.01672e+06	3.11898e+06	583780	852217	5.89595e+06	387993	733753	325656	107923	779942	440110	211579
2766	15.7617	2	495.776	989.538	-0.00138922	-1.40391	2.67859	VSSQTELVK		E0CNP0	Putative uncharacterized protein OS=Vitis vinifera GN=VIT_10s0405g00030 PE=4 SV=1 - [E0CNP0_VITVI]	True	7.55945	Mq2 FG	Mq2 BF	0.031656	107.253	4.95207e+06	5.96798e+06	1.18165e+07	1.03635e+07	6.41895e+06	3.88129e+06	7.2739e+06	3.23668e+07	8.46143e+06	1.2462e+07	7.16082e+06	931360	1.02297e+07	6.03954e+06	6.64891e+06	9.78272e+06	6.85823e+06	5.20209e+06	2.13594e+06	1.4572e+06	3.01672e+06	3.11898e+06	583780	852217	5.89595e+06	387993	733753	325656	107923	779942	440110	211579
2766	15.7617	2	495.776	989.538	-0.0013886	-1.40328	2.65758	VSSQTELVK		E0CNP0	Putative uncharacterized protein OS=Vitis vinifera GN=VIT_10s0405g00030 PE=4 SV=1 - [E0CNP0_VITVI]	True	7.55945	Mq2 FG	Mq2 BF	0.031656	107.253	4.95207e+06	5.96798e+06	1.18165e+07	1.03635e+07	6.41895e+06	3.88129e+06	7.2739e+06	3.23668e+07	8.46143e+06	1.2462e+07	7.16082e+06	931360	1.02297e+07	6.03954e+06	6.64891e+06	9.78272e+06	6.85823e+06	5.20209e+06	2.13594e+06	1.4572e+06	3.01672e+06	3.11898e+06	583780	852217	5.89595e+06	387993	733753	325656	107923	779942	440110	211579
2766	15.7617	2	495.776	989.538	-0.00138822	-1.4029	2.62903	VSSQTELVK		E0CNP0	Putative uncharacterized protein OS=Vitis vinifera GN=VIT_10s0405g00030 PE=4 SV=1 - [E0CNP0_VITVI]	True	7.55945	Mq2 FG	Mq2 BF	0.031656	107.253	4.95207e+06	5.96798e+06	1.18165e+07	1.03635e+07	6.41895e+06	3.88129e+06	7.2739e+06	3.23668e+07	8.46143e+06	1.2462e+07	7.16082e+06	931360	1.02297e+07	6.03954e+06	6.64891e+06	9.78272e+06	6.85823e+06	5.20209e+06	2.13594e+06	1.4572e+06	3.01672e+06	3.11898e+06	583780	852217	5.89595e+06	387993	733753	325656	107923	779942	440110	211579
2766	15.7617	2	495.776	989.538	-0.00138562	-1.40026	2.38058	VSSQTELVK		E0CNP0	Putative uncharacterized protein OS=Vitis vinifera GN=VIT_10s0405g00030 PE=4 SV=1 - [E0CNP0_VITVI]	True	7.55945	Mq2 FG	Mq2 BF	0.031656	107.253	4.95207e+06	5.96798e+06	1.18165e+07	1.03635e+07	6.41895e+06	3.88129e+06	7.2739e+06	3.23668e+07	8.46143e+06	1.2462e+07	7.16082e+06	931360	1.02297e+07	6.03954e+06	6.64891e+06	9.78272e+06	6.85823e+06	5.20209e+06	2.13594e+06	1.4572e+06	3.01672e+06	3.11898e+06	583780	852217	5.89595e+06	387993	733753	325656	107923	779942	440110	211579
2766	15.7617	2	495.776	989.538	-0.00138723	-1.40189	2.23106	VSSQTELVK		E0CNP0	Putative uncharacterized protein OS=Vitis vinifera GN=VIT_10s0405g00030 PE=4 SV=1 - [E0CNP0_VITVI]	True	7.55945	Mq2 FG	Mq2 BF	0.031656	107.253	4.95207e+06	5.96798e+06	1.18165e+07	1.03635e+07	6.41895e+06	3.88129e+06	7.2739e+06	3.23668e+07	8.46143e+06	1.2462e+07	7.16082e+06	931360	1.02297e+07	6.03954e+06	6.64891e+06	9.78272e+06	6.85823e+06	5.20209e+06	2.13594e+06	1.4572e+06	3.01672e+06	3.11898e+06	583780	852217	5.89595e+06	387993	733753	325656	107923	779942	440110	211579
2766	15.7617	2	495.776	989.538	-0.00138692	-1.40158	2.33933	VSSQTELVK		E0CNP0	Putative uncharacterized protein OS=Vitis vinifera GN=VIT_10s0405g00030 PE=4 SV=1 - [E0CNP0_VITVI]	True	7.55945	Mq2 FG	Mq2 BF	0.031656	107.253	4.95207e+06	5.96798e+06	1.18165e+07	1.03635e+07	6.41895e+06	3.88129e+06	7.2739e+06	3.23668e+07	8.46143e+06	1.2462e+07	7.16082e+06	931360	1.02297e+07	6.03954e+06	6.64891e+06	9.78272e+06	6.85823e+06	5.20209e+06	2.13594e+06	1.4572e+06	3.01672e+06	3.11898e+06	583780	852217	5.89595e+06	387993	733753	325656	107923	779942	440110	211579
2766	15.7617	2	495.776	989.538	-0.00138804	-1.40271	2.54221	VSSQTELVK		E0CNP0	Putative uncharacterized protein OS=Vitis vinifera GN=VIT_10s0405g00030 PE=4 SV=1 - [E0CNP0_VITVI]	True	7.55945	Mq2 FG	Mq2 BF	0.031656	107.253	4.95207e+06	5.96798e+06	1.18165e+07	1.03635e+07	6.41895e+06	3.88129e+06	7.2739e+06	3.23668e+07	8.46143e+06	1.2462e+07	7.16082e+06	931360	1.02297e+07	6.03954e+06	6.64891e+06	9.78272e+06	6.85823e+06	5.20209e+06	2.13594e+06	1.4572e+06	3.01672e+06	3.11898e+06	583780	852217	5.89595e+06	387993	733753	325656	107923	779942	440110	211579
2766	15.7617	2	495.776	989.538	-0.00138339	-1.39801	1.86809	VSSQTELVK		E0CNP0	Putative uncharacterized protein OS=Vitis vinifera GN=VIT_10s0405g00030 PE=4 SV=1 - [E0CNP0_VITVI]	True	7.55945	Mq2 FG	Mq2 BF	0.031656	107.253	4.95207e+06	5.96798e+06	1.18165e+07	1.03635e+07	6.41895e+06	3.88129e+06	7.2739e+06	3.23668e+07	8.46143e+06	1.2462e+07	7.16082e+06	931360	1.02297e+07	6.03954e+06	6.64891e+06	9.78272e+06	6.85823e+06	5.20209e+06	2.13594e+06	1.4572e+06	3.01672e+06	3.11898e+06	583780	852217	5.89595e+06	387993	733753	325656	107923	779942	440110	211579
2766	15.7617	2	495.776	989.538	-0.00138624	-1.40089	2.3954	VSSQTELVK		E0CNP0	Putative uncharacterized protein OS=Vitis vinifera GN=VIT_10s0405g00030 PE=4 SV=1 - [E0CNP0_VITVI]	True	7.55945	Mq2 FG	Mq2 BF	0.031656	107.253	4.95207e+06	5.96798e+06	1.18165e+07	1.03635e+07	6.41895e+06	3.88129e+06	7.2739e+06	3.23668e+07	8.46143e+06	1.2462e+07	7.16082e+06	931360	1.02297e+07	6.03954e+06	6.64891e+06	9.78272e+06	6.85823e+06	5.20209e+06	2.13594e+06	1.4572e+06	3.01672e+06	3.11898e+06	583780	852217	5.89595e+06	387993	733753	325656	107923	779942	440110	211579
2766	15.7617	2	495.776	989.538	-0.00138729	-1.40196	2.47648	VSSQTELVK		E0CNP0	Putative uncharacterized protein OS=Vitis vinifera GN=VIT_10s0405g00030 PE=4 SV=1 - [E0CNP0_VITVI]	True	7.55945	Mq2 FG	Mq2 BF	0.031656	107.253	4.95207e+06	5.96798e+06	1.18165e+07	1.03635e+07	6.41895e+06	3.88129e+06	7.2739e+06	3.23668e+07	8.46143e+06	1.2462e+07	7.16082e+06	931360	1.02297e+07	6.03954e+06	6.64891e+06	9.78272e+06	6.85823e+06	5.20209e+06	2.13594e+06	1.4572e+06	3.01672e+06	3.11898e+06	583780	852217	5.89595e+06	387993	733753	325656	107923	779942	440110	211579
2766	15.7617	2	495.776	989.538	-0.00138586	-1.40051	2.415	VSSQTELVK		E0CNP0	Putative uncharacterized protein OS=Vitis vinifera GN=VIT_10s0405g00030 PE=4 SV=1 - [E0CNP0_VITVI]	True	7.55945	Mq2 FG	Mq2 BF	0.031656	107.253	4.95207e+06	5.96798e+06	1.18165e+07	1.03635e+07	6.41895e+06	3.88129e+06	7.2739e+06	3.23668e+07	8.46143e+06	1.2462e+07	7.16082e+06	931360	1.02297e+07	6.03954e+06	6.64891e+06	9.78272e+06	6.85823e+06	5.20209e+06	2.13594e+06	1.4572e+06	3.01672e+06	3.11898e+06	583780	852217	5.89595e+06	387993	733753	325656	107923	779942	440110	211579
2766	15.7617	2	495.776	989.538	-0.00138648	-1.40114	2.7584	VSSQTELVK		E0CNP0	Putative uncharacterized protein OS=Vitis vinifera GN=VIT_10s0405g00030 PE=4 SV=1 - [E0CNP0_VITVI]	True	7.55945	Mq2 FG	Mq2 BF	0.031656	107.253	4.95207e+06	5.96798e+06	1.18165e+07	1.03635e+07	6.41895e+06	3.88129e+06	7.2739e+06	3.23668e+07	8.46143e+06	1.2462e+07	7.16082e+06	931360	1.02297e+07	6.03954e+06	6.64891e+06	9.78272e+06	6.85823e+06	5.20209e+06	2.13594e+06	1.4572e+06	3.01672e+06	3.11898e+06	583780	852217	5.89595e+06	387993	733753	325656	107923	779942	440110	211579
2766	15.7617	2	495.776	989.538	-0.001385	-1.39964	2.51215	VSSQTELVK		E0CNP0	Putative uncharacterized protein OS=Vitis vinifera GN=VIT_10s0405g00030 PE=4 SV=1 - [E0CNP0_VITVI]	True	7.55945	Mq2 FG	Mq2 BF	0.031656	107.253	4.95207e+06	5.96798e+06	1.18165e+07	1.03635e+07	6.41895e+06	3.88129e+06	7.2739e+06	3.23668e+07	8.46143e+06	1.2462e+07	7.16082e+06	931360	1.02297e+07	6.03954e+06	6.64891e+06	9.78272e+06	6.85823e+06	5.20209e+06	2.13594e+06	1.4572e+06	3.01672e+06	3.11898e+06	583780	852217	5.89595e+06	387993	733753	325656	107923	779942	440110	211579
2766	15.7617	2	495.776	989.538	-0.0013863	-1.40095	2.6388	VSSQTELVK		E0CNP0	Putative uncharacterized protein OS=Vitis vinifera GN=VIT_10s0405g00030 PE=4 SV=1 - [E0CNP0_VITVI]	True	7.55945	Mq2 FG	Mq2 BF	0.031656	107.253	4.95207e+06	5.96798e+06	1.18165e+07	1.03635e+07	6.41895e+06	3.88129e+06	7.2739e+06	3.23668e+07	8.46143e+06	1.2462e+07	7.16082e+06	931360	1.02297e+07	6.03954e+06	6.64891e+06	9.78272e+06	6.85823e+06	5.20209e+06	2.13594e+06	1.4572e+06	3.01672e+06	3.11898e+06	583780	852217	5.89595e+06	387993	733753	325656	107923	779942	440110	211579
2766	15.7617	2	495.776	989.538	-0.0013858	-1.40045	2.52811	VSSQTELVK		E0CNP0	Putative uncharacterized protein OS=Vitis vinifera GN=VIT_10s0405g00030 PE=4 SV=1 - [E0CNP0_VITVI]	True	7.55945	Mq2 FG	Mq2 BF	0.031656	107.253	4.95207e+06	5.96798e+06	1.18165e+07	1.03635e+07	6.41895e+06	3.88129e+06	7.2739e+06	3.23668e+07	8.46143e+06	1.2462e+07	7.16082e+06	931360	1.02297e+07	6.03954e+06	6.64891e+06	9.78272e+06	6.85823e+06	5.20209e+06	2.13594e+06	1.4572e+06	3.01672e+06	3.11898e+06	583780	852217	5.89595e+06	387993	733753	325656	107923	779942	440110	211579
2766	15.7617	2	495.776	989.538	-0.00138302	-1.39764	2.45362	VSSQTELVK		E0CNP0	Putative uncharacterized protein OS=Vitis vinifera GN=VIT_10s0405g00030 PE=4 SV=1 - [E0CNP0_VITVI]	True	7.55945	Mq2 FG	Mq2 BF	0.031656	107.253	4.95207e+06	5.96798e+06	1.18165e+07	1.03635e+07	6.41895e+06	3.88129e+06	7.2739e+06	3.23668e+07	8.46143e+06	1.2462e+07	7.16082e+06	931360	1.02297e+07	6.03954e+06	6.64891e+06	9.78272e+06	6.85823e+06	5.20209e+06	2.13594e+06	1.4572e+06	3.01672e+06	3.11898e+06	583780	852217	5.89595e+06	387993	733753	325656	107923	779942	440110	211579
2766	15.7617	2	495.776	989.538	-0.00138419	-1.39882	2.50522	VSSQTELVK		E0CNP0	Putative uncharacterized protein OS=Vitis vinifera GN=VIT_10s0405g00030 PE=4 SV=1 - [E0CNP0_VITVI]	True	7.55945	Mq2 FG	Mq2 BF	0.031656	107.253	4.95207e+06	5.96798e+06	1.18165e+07	1.03635e+07	6.41895e+06	3.88129e+06	7.2739e+06	3.23668e+07	8.46143e+06	1.2462e+07	7.16082e+06	931360	1.02297e+07	6.03954e+06	6.64891e+06	9.78272e+06	6.85823e+06	5.20209e+06	2.13594e+06	1.4572e+06	3.01672e+06	3.11898e+06	583780	852217	5.89595e+06	387993	733753	325656	107923	779942	440110	211579
2766	15.7617	2	495.776	989.538	-0.00138469	-1.39932	2.02564	VSSQTELVK		E0CNP0	Putative uncharacterized protein OS=Vitis vinifera GN=VIT_10s0405g00030 PE=4 SV=1 - [E0CNP0_VITVI]	True	7.55945	Mq2 FG	Mq2 BF	0.031656	107.253	4.95207e+06	5.96798e+06	1.18165e+07	1.03635e+07	6.41895e+06	3.88129e+06	7.2739e+06	3.23668e+07	8.46143e+06	1.2462e+07	7.16082e+06	931360	1.02297e+07	6.03954e+06	6.64891e+06	9.78272e+06	6.85823e+06	5.20209e+06	2.13594e+06	1.4572e+06	3.01672e+06	3.11898e+06	583780	852217	5.89595e+06	387993	733753	325656	107923	779942	440110	211579
2766	15.7617	2	495.776	989.538	-0.00138611	-1.40076	2.63843	VSSQTELVK		E0CNP0	Putative uncharacterized protein OS=Vitis vinifera GN=VIT_10s0405g00030 PE=4 SV=1 - [E0CNP0_VITVI]	True	7.55945	Mq2 FG	Mq2 BF	0.031656	107.253	4.95207e+06	5.96798e+06	1.18165e+07	1.03635e+07	6.41895e+06	3.88129e+06	7.2739e+06	3.23668e+07	8.46143e+06	1.2462e+07	7.16082e+06	931360	1.02297e+07	6.03954e+06	6.64891e+06	9.78272e+06	6.85823e+06	5.20209e+06	2.13594e+06	1.4572e+06	3.01672e+06	3.11898e+06	583780	852217	5.89595e+06	387993	733753	325656	107923	779942	440110	211579
2766	15.7617	2	495.776	989.538	-0.00138568	-1.40033	2.7867	VSSQTELVK		E0CNP0	Putative uncharacterized protein OS=Vitis vinifera GN=VIT_10s0405g00030 PE=4 SV=1 - [E0CNP0_VITVI]	True	7.55945	Mq2 FG	Mq2 BF	0.031656	107.253	4.95207e+06	5.96798e+06	1.18165e+07	1.03635e+07	6.41895e+06	3.88129e+06	7.2739e+06	3.23668e+07	8.46143e+06	1.2462e+07	7.16082e+06	931360	1.02297e+07	6.03954e+06	6.64891e+06	9.78272e+06	6.85823e+06	5.20209e+06	2.13594e+06	1.4572e+06	3.01672e+06	3.11898e+06	583780	852217	5.89595e+06	387993	733753	325656	107923	779942	440110	211579
2766	15.7617	2	495.776	989.538	-0.00138327	-1.39789	2.05258	VSSQTELVK		E0CNP0	Putative uncharacterized protein OS=Vitis vinifera GN=VIT_10s0405g00030 PE=4 SV=1 - [E0CNP0_VITVI]	True	7.55945	Mq2 FG	Mq2 BF	0.031656	107.253	4.95207e+06	5.96798e+06	1.18165e+07	1.03635e+07	6.41895e+06	3.88129e+06	7.2739e+06	3.23668e+07	8.46143e+06	1.2462e+07	7.16082e+06	931360	1.02297e+07	6.03954e+06	6.64891e+06	9.78272e+06	6.85823e+06	5.20209e+06	2.13594e+06	1.4572e+06	3.01672e+06	3.11898e+06	583780	852217	5.89595e+06	387993	733753	325656	107923	779942	440110	211579
2766	15.7617	2	495.776	989.538	-0.00138438	-1.39901	2.03613	VSSQTELVK		E0CNP0	Putative uncharacterized protein OS=Vitis vinifera GN=VIT_10s0405g00030 PE=4 SV=1 - [E0CNP0_VITVI]	True	7.55945	Mq2 FG	Mq2 BF	0.031656	107.253	4.95207e+06	5.96798e+06	1.18165e+07	1.03635e+07	6.41895e+06	3.88129e+06	7.2739e+06	3.23668e+07	8.46143e+06	1.2462e+07	7.16082e+06	931360	1.02297e+07	6.03954e+06	6.64891e+06	9.78272e+06	6.85823e+06	5.20209e+06	2.13594e+06	1.4572e+06	3.01672e+06	3.11898e+06	583780	852217	5.89595e+06	387993	733753	325656	107923	779942	440110	211579
2766	15.7617	2	495.776	989.538	-0.00138617	-1.40083	1.92282	VSSQTELVK		E0CNP0	Putative uncharacterized protein OS=Vitis vinifera GN=VIT_10s0405g00030 PE=4 SV=1 - [E0CNP0_VITVI]	True	7.55945	Mq2 FG	Mq2 BF	0.031656	107.253	4.95207e+06	5.96798e+06	1.18165e+07	1.03635e+07	6.41895e+06	3.88129e+06	7.2739e+06	3.23668e+07	8.46143e+06	1.2462e+07	7.16082e+06	931360	1.02297e+07	6.03954e+06	6.64891e+06	9.78272e+06	6.85823e+06	5.20209e+06	2.13594e+06	1.4572e+06	3.01672e+06	3.11898e+06	583780	852217	5.89595e+06	387993	733753	325656	107923	779942	440110	211579
2766	15.7617	2	495.776	989.538	-0.00138462	-1.39926	2.04523	VSSQTELVK		E0CNP0	Putative uncharacterized protein OS=Vitis vinifera GN=VIT_10s0405g00030 PE=4 SV=1 - [E0CNP0_VITVI]	True	7.55945	Mq2 FG	Mq2 BF	0.031656	107.253	4.95207e+06	5.96798e+06	1.18165e+07	1.03635e+07	6.41895e+06	3.88129e+06	7.2739e+06	3.23668e+07	8.46143e+06	1.2462e+07	7.16082e+06	931360	1.02297e+07	6.03954e+06	6.64891e+06	9.78272e+06	6.85823e+06	5.20209e+06	2.13594e+06	1.4572e+06	3.01672e+06	3.11898e+06	583780	852217	5.89595e+06	387993	733753	325656	107923	779942	440110	211579
2766	15.7617	2	495.776	989.538	-0.00138555	-1.4002	1.81765	VSSQTELVK		E0CNP0	Putative uncharacterized protein OS=Vitis vinifera GN=VIT_10s0405g00030 PE=4 SV=1 - [E0CNP0_VITVI]	True	7.55945	Mq2 FG	Mq2 BF	0.031656	107.253	4.95207e+06	5.96798e+06	1.18165e+07	1.03635e+07	6.41895e+06	3.88129e+06	7.2739e+06	3.23668e+07	8.46143e+06	1.2462e+07	7.16082e+06	931360	1.02297e+07	6.03954e+06	6.64891e+06	9.78272e+06	6.85823e+06	5.20209e+06	2.13594e+06	1.4572e+06	3.01672e+06	3.11898e+06	583780	852217	5.89595e+06	387993	733753	325656	107923	779942	440110	211579
3796	23.6797	3	392.231	1173.67	-0.00140155	-1.19416	3.98068	SLLATEVGTKR		E0CNP0	Putative uncharacterized protein OS=Vitis vinifera GN=VIT_10s0405g00030 PE=4 SV=1 - [E0CNP0_VITVI]	False	7.39809	Mq2 PP	Mq2 FV	1.20013e-08	53.0998	4.44588e+06	5.74276e+06	5.09069e+06	9.55506e+06	6.73578e+06	2.17952e+06	2.49476e+06	1.08434e+06	741263	1.16017e+06	2.13324e+06	1.06775e+06	779633	1.45567e+06	1.32437e+06	914113	1.72879e+06	4.67035e+06	2.05534e+06	627781	2.78139e+06	3.27292e+06	327819	292289	197523	33990.1	68310	97014.4	123727	59441.4	106076	42143.7
3796	23.6797	3	392.231	1173.67	-0.00140108	-1.19376	4.16817	SLLATEVGTKR		E0CNP0	Putative uncharacterized protein OS=Vitis vinifera GN=VIT_10s0405g00030 PE=4 SV=1 - [E0CNP0_VITVI]	False	7.39809	Mq2 PP	Mq2 FV	1.20013e-08	53.0998	4.44588e+06	5.74276e+06	5.09069e+06	9.55506e+06	6.73578e+06	2.17952e+06	2.49476e+06	1.08434e+06	741263	1.16017e+06	2.13324e+06	1.06775e+06	779633	1.45567e+06	1.32437e+06	914113	1.72879e+06	4.67035e+06	2.05534e+06	627781	2.78139e+06	3.27292e+06	327819	292289	197523	33990.1	68310	97014.4	123727	59441.4	106076	42143.7
3796	23.6797	3	392.231	1173.67	-0.00140076	-1.19349	3.99022	SLLATEVGTKR		E0CNP0	Putative uncharacterized protein OS=Vitis vinifera GN=VIT_10s0405g00030 PE=4 SV=1 - [E0CNP0_VITVI]	False	7.39809	Mq2 PP	Mq2 FV	1.20013e-08	53.0998	4.44588e+06	5.74276e+06	5.09069e+06	9.55506e+06	6.73578e+06	2.17952e+06	2.49476e+06	1.08434e+06	741263	1.16017e+06	2.13324e+06	1.06775e+06	779633	1.45567e+06	1.32437e+06	914113	1.72879e+06	4.67035e+06	2.05534e+06	627781	2.78139e+06	3.27292e+06	327819	292289	197523	33990.1	68310	97014.4	123727	59441.4	106076	42143.7
3796	23.6797	3	392.231	1173.67	-0.00140014	-1.19295	3.59503	SLLATEVGTKR		E0CNP0	Putative uncharacterized protein OS=Vitis vinifera GN=VIT_10s0405g00030 PE=4 SV=1 - [E0CNP0_VITVI]	False	7.39809	Mq2 PP	Mq2 FV	1.20013e-08	53.0998	4.44588e+06	5.74276e+06	5.09069e+06	9.55506e+06	6.73578e+06	2.17952e+06	2.49476e+06	1.08434e+06	741263	1.16017e+06	2.13324e+06	1.06775e+06	779633	1.45567e+06	1.32437e+06	914113	1.72879e+06	4.67035e+06	2.05534e+06	627781	2.78139e+06	3.27292e+06	327819	292289	197523	33990.1	68310	97014.4	123727	59441.4	106076	42143.7
3796	23.6797	3	392.231	1173.67	-0.00140265	-1.1951	3.51979	SLLATEVGTKR		E0CNP0	Putative uncharacterized protein OS=Vitis vinifera GN=VIT_10s0405g00030 PE=4 SV=1 - [E0CNP0_VITVI]	False	7.39809	Mq2 PP	Mq2 FV	1.20013e-08	53.0998	4.44588e+06	5.74276e+06	5.09069e+06	9.55506e+06	6.73578e+06	2.17952e+06	2.49476e+06	1.08434e+06	741263	1.16017e+06	2.13324e+06	1.06775e+06	779633	1.45567e+06	1.32437e+06	914113	1.72879e+06	4.67035e+06	2.05534e+06	627781	2.78139e+06	3.27292e+06	327819	292289	197523	33990.1	68310	97014.4	123727	59441.4	106076	42143.7
3796	23.6797	3	392.231	1173.67	-0.00140194	-1.19449	3.67364	SLLATEVGTKR		E0CNP0	Putative uncharacterized protein OS=Vitis vinifera GN=VIT_10s0405g00030 PE=4 SV=1 - [E0CNP0_VITVI]	False	7.39809	Mq2 PP	Mq2 FV	1.20013e-08	53.0998	4.44588e+06	5.74276e+06	5.09069e+06	9.55506e+06	6.73578e+06	2.17952e+06	2.49476e+06	1.08434e+06	741263	1.16017e+06	2.13324e+06	1.06775e+06	779633	1.45567e+06	1.32437e+06	914113	1.72879e+06	4.67035e+06	2.05534e+06	627781	2.78139e+06	3.27292e+06	327819	292289	197523	33990.1	68310	97014.4	123727	59441.4	106076	42143.7
3796	23.6797	3	392.231	1173.67	-0.001401	-1.19369	3.75771	SLLATEVGTKR		E0CNP0	Putative uncharacterized protein OS=Vitis vinifera GN=VIT_10s0405g00030 PE=4 SV=1 - [E0CNP0_VITVI]	False	7.39809	Mq2 PP	Mq2 FV	1.20013e-08	53.0998	4.44588e+06	5.74276e+06	5.09069e+06	9.55506e+06	6.73578e+06	2.17952e+06	2.49476e+06	1.08434e+06	741263	1.16017e+06	2.13324e+06	1.06775e+06	779633	1.45567e+06	1.32437e+06	914113	1.72879e+06	4.67035e+06	2.05534e+06	627781	2.78139e+06	3.27292e+06	327819	292289	197523	33990.1	68310	97014.4	123727	59441.4	106076	42143.7
3796	23.6797	3	392.231	1173.67	-0.00140131	-1.19396	3.58934	SLLATEVGTKR		E0CNP0	Putative uncharacterized protein OS=Vitis vinifera GN=VIT_10s0405g00030 PE=4 SV=1 - [E0CNP0_VITVI]	False	7.39809	Mq2 PP	Mq2 FV	1.20013e-08	53.0998	4.44588e+06	5.74276e+06	5.09069e+06	9.55506e+06	6.73578e+06	2.17952e+06	2.49476e+06	1.08434e+06	741263	1.16017e+06	2.13324e+06	1.06775e+06	779633	1.45567e+06	1.32437e+06	914113	1.72879e+06	4.67035e+06	2.05534e+06	627781	2.78139e+06	3.27292e+06	327819	292289	197523	33990.1	68310	97014.4	123727	59441.4	106076	42143.7
3796	23.6797	3	392.231	1173.67	-0.00140218	-1.1947	3.83071	SLLATEVGTKR		E0CNP0	Putative uncharacterized protein OS=Vitis vinifera GN=VIT_10s0405g00030 PE=4 SV=1 - [E0CNP0_VITVI]	False	7.39809	Mq2 PP	Mq2 FV	1.20013e-08	53.0998	4.44588e+06	5.74276e+06	5.09069e+06	9.55506e+06	6.73578e+06	2.17952e+06	2.49476e+06	1.08434e+06	741263	1.16017e+06	2.13324e+06	1.06775e+06	779633	1.45567e+06	1.32437e+06	914113	1.72879e+06	4.67035e+06	2.05534e+06	627781	2.78139e+06	3.27292e+06	327819	292289	197523	33990.1	68310	97014.4	123727	59441.4	106076	42143.7
3796	23.6797	3	392.231	1173.67	-0.00140069	-1.19342	3.99712	SLLATEVGTKR		E0CNP0	Putative uncharacterized protein OS=Vitis vinifera GN=VIT_10s0405g00030 PE=4 SV=1 - [E0CNP0_VITVI]	False	7.39809	Mq2 PP	Mq2 FV	1.20013e-08	53.0998	4.44588e+06	5.74276e+06	5.09069e+06	9.55506e+06	6.73578e+06	2.17952e+06	2.49476e+06	1.08434e+06	741263	1.16017e+06	2.13324e+06	1.06775e+06	779633	1.45567e+06	1.32437e+06	914113	1.72879e+06	4.67035e+06	2.05534e+06	627781	2.78139e+06	3.27292e+06	327819	292289	197523	33990.1	68310	97014.4	123727	59441.4	106076	42143.7
3796	23.6797	3	392.231	1173.67	-0.00139951	-1.19242	3.41291	SLLATEVGTKR		E0CNP0	Putative uncharacterized protein OS=Vitis vinifera GN=VIT_10s0405g00030 PE=4 SV=1 - [E0CNP0_VITVI]	False	7.39809	Mq2 PP	Mq2 FV	1.20013e-08	53.0998	4.44588e+06	5.74276e+06	5.09069e+06	9.55506e+06	6.73578e+06	2.17952e+06	2.49476e+06	1.08434e+06	741263	1.16017e+06	2.13324e+06	1.06775e+06	779633	1.45567e+06	1.32437e+06	914113	1.72879e+06	4.67035e+06	2.05534e+06	627781	2.78139e+06	3.27292e+06	327819	292289	197523	33990.1	68310	97014.4	123727	59441.4	106076	42143.7
3796	23.6797	3	392.231	1173.67	-0.00140029	-1.19309	3.68672	SLLATEVGTKR		E0CNP0	Putative uncharacterized protein OS=Vitis vinifera GN=VIT_10s0405g00030 PE=4 SV=1 - [E0CNP0_VITVI]	False	7.39809	Mq2 PP	Mq2 FV	1.20013e-08	53.0998	4.44588e+06	5.74276e+06	5.09069e+06	9.55506e+06	6.73578e+06	2.17952e+06	2.49476e+06	1.08434e+06	741263	1.16017e+06	2.13324e+06	1.06775e+06	779633	1.45567e+06	1.32437e+06	914113	1.72879e+06	4.67035e+06	2.05534e+06	627781	2.78139e+06	3.27292e+06	327819	292289	197523	33990.1	68310	97014.4	123727	59441.4	106076	42143.7
3796	23.6797	3	392.231	1173.67	-0.00140045	-1.19322	3.35245	SLLATEVGTKR		E0CNP0	Putative uncharacterized protein OS=Vitis vinifera GN=VIT_10s0405g00030 PE=4 SV=1 - [E0CNP0_VITVI]	False	7.39809	Mq2 PP	Mq2 FV	1.20013e-08	53.0998	4.44588e+06	5.74276e+06	5.09069e+06	9.55506e+06	6.73578e+06	2.17952e+06	2.49476e+06	1.08434e+06	741263	1.16017e+06	2.13324e+06	1.06775e+06	779633	1.45567e+06	1.32437e+06	914113	1.72879e+06	4.67035e+06	2.05534e+06	627781	2.78139e+06	3.27292e+06	327819	292289	197523	33990.1	68310	97014.4	123727	59441.4	106076	42143.7
3796	23.6797	3	392.231	1173.67	-0.00140329	-1.19564	3.54115	SLLATEVGTKR		E0CNP0	Putative uncharacterized protein OS=Vitis vinifera GN=VIT_10s0405g00030 PE=4 SV=1 - [E0CNP0_VITVI]	False	7.39809	Mq2 PP	Mq2 FV	1.20013e-08	53.0998	4.44588e+06	5.74276e+06	5.09069e+06	9.55506e+06	6.73578e+06	2.17952e+06	2.49476e+06	1.08434e+06	741263	1.16017e+06	2.13324e+06	1.06775e+06	779633	1.45567e+06	1.32437e+06	914113	1.72879e+06	4.67035e+06	2.05534e+06	627781	2.78139e+06	3.27292e+06	327819	292289	197523	33990.1	68310	97014.4	123727	59441.4	106076	42143.7
3796	23.6797	3	392.231	1173.67	-0.0014021	-1.19463	3.97458	SLLATEVGTKR		E0CNP0	Putative uncharacterized protein OS=Vitis vinifera GN=VIT_10s0405g00030 PE=4 SV=1 - [E0CNP0_VITVI]	False	7.39809	Mq2 PP	Mq2 FV	1.20013e-08	53.0998	4.44588e+06	5.74276e+06	5.09069e+06	9.55506e+06	6.73578e+06	2.17952e+06	2.49476e+06	1.08434e+06	741263	1.16017e+06	2.13324e+06	1.06775e+06	779633	1.45567e+06	1.32437e+06	914113	1.72879e+06	4.67035e+06	2.05534e+06	627781	2.78139e+06	3.27292e+06	327819	292289	197523	33990.1	68310	97014.4	123727	59441.4	106076	42143.7
3796	23.6797	3	392.231	1173.67	-0.00139998	-1.19282	3.56818	SLLATEVGTKR		E0CNP0	Putative uncharacterized protein OS=Vitis vinifera GN=VIT_10s0405g00030 PE=4 SV=1 - [E0CNP0_VITVI]	False	7.39809	Mq2 PP	Mq2 FV	1.20013e-08	53.0998	4.44588e+06	5.74276e+06	5.09069e+06	9.55506e+06	6.73578e+06	2.17952e+06	2.49476e+06	1.08434e+06	741263	1.16017e+06	2.13324e+06	1.06775e+06	779633	1.45567e+06	1.32437e+06	914113	1.72879e+06	4.67035e+06	2.05534e+06	627781	2.78139e+06	3.27292e+06	327819	292289	197523	33990.1	68310	97014.4	123727	59441.4	106076	42143.7
3796	23.6797	3	392.231	1173.67	-0.00139959	-1.19249	4.07615	SLLATEVGTKR		E0CNP0	Putative uncharacterized protein OS=Vitis vinifera GN=VIT_10s0405g00030 PE=4 SV=1 - [E0CNP0_VITVI]	False	7.39809	Mq2 PP	Mq2 FV	1.20013e-08	53.0998	4.44588e+06	5.74276e+06	5.09069e+06	9.55506e+06	6.73578e+06	2.17952e+06	2.49476e+06	1.08434e+06	741263	1.16017e+06	2.13324e+06	1.06775e+06	779633	1.45567e+06	1.32437e+06	914113	1.72879e+06	4.67035e+06	2.05534e+06	627781	2.78139e+06	3.27292e+06	327819	292289	197523	33990.1	68310	97014.4	123727	59441.4	106076	42143.7
3796	23.6797	3	392.231	1173.67	-0.0013999	-1.19275	3.52289	SLLATEVGTKR		E0CNP0	Putative uncharacterized protein OS=Vitis vinifera GN=VIT_10s0405g00030 PE=4 SV=1 - [E0CNP0_VITVI]	False	7.39809	Mq2 PP	Mq2 FV	1.20013e-08	53.0998	4.44588e+06	5.74276e+06	5.09069e+06	9.55506e+06	6.73578e+06	2.17952e+06	2.49476e+06	1.08434e+06	741263	1.16017e+06	2.13324e+06	1.06775e+06	779633	1.45567e+06	1.32437e+06	914113	1.72879e+06	4.67035e+06	2.05534e+06	627781	2.78139e+06	3.27292e+06	327819	292289	197523	33990.1	68310	97014.4	123727	59441.4	106076	42143.7
3796	23.6797	3	392.231	1173.67	-0.00140242	-1.1949	3.54192	SLLATEVGTKR		E0CNP0	Putative uncharacterized protein OS=Vitis vinifera GN=VIT_10s0405g00030 PE=4 SV=1 - [E0CNP0_VITVI]	False	7.39809	Mq2 PP	Mq2 FV	1.20013e-08	53.0998	4.44588e+06	5.74276e+06	5.09069e+06	9.55506e+06	6.73578e+06	2.17952e+06	2.49476e+06	1.08434e+06	741263	1.16017e+06	2.13324e+06	1.06775e+06	779633	1.45567e+06	1.32437e+06	914113	1.72879e+06	4.67035e+06	2.05534e+06	627781	2.78139e+06	3.27292e+06	327819	292289	197523	33990.1	68310	97014.4	123727	59441.4	106076	42143.7
3796	23.6797	3	392.231	1173.67	-0.00139732	-1.19056	2.61524	SLLATEVGTKR		E0CNP0	Putative uncharacterized protein OS=Vitis vinifera GN=VIT_10s0405g00030 PE=4 SV=1 - [E0CNP0_VITVI]	False	7.39809	Mq2 PP	Mq2 FV	1.20013e-08	53.0998	4.44588e+06	5.74276e+06	5.09069e+06	9.55506e+06	6.73578e+06	2.17952e+06	2.49476e+06	1.08434e+06	741263	1.16017e+06	2.13324e+06	1.06775e+06	779633	1.45567e+06	1.32437e+06	914113	1.72879e+06	4.67035e+06	2.05534e+06	627781	2.78139e+06	3.27292e+06	327819	292289	197523	33990.1	68310	97014.4	123727	59441.4	106076	42143.7
3796	23.6797	3	392.231	1173.67	-0.00139943	-1.19235	3.929	SLLATEVGTKR		E0CNP0	Putative uncharacterized protein OS=Vitis vinifera GN=VIT_10s0405g00030 PE=4 SV=1 - [E0CNP0_VITVI]	False	7.39809	Mq2 PP	Mq2 FV	1.20013e-08	53.0998	4.44588e+06	5.74276e+06	5.09069e+06	9.55506e+06	6.73578e+06	2.17952e+06	2.49476e+06	1.08434e+06	741263	1.16017e+06	2.13324e+06	1.06775e+06	779633	1.45567e+06	1.32437e+06	914113	1.72879e+06	4.67035e+06	2.05534e+06	627781	2.78139e+06	3.27292e+06	327819	292289	197523	33990.1	68310	97014.4	123727	59441.4	106076	42143.7
3796	23.6797	3	392.231	1173.67	-0.00140022	-1.19302	3.71643	SLLATEVGTKR		E0CNP0	Putative uncharacterized protein OS=Vitis vinifera GN=VIT_10s0405g00030 PE=4 SV=1 - [E0CNP0_VITVI]	False	7.39809	Mq2 PP	Mq2 FV	1.20013e-08	53.0998	4.44588e+06	5.74276e+06	5.09069e+06	9.55506e+06	6.73578e+06	2.17952e+06	2.49476e+06	1.08434e+06	741263	1.16017e+06	2.13324e+06	1.06775e+06	779633	1.45567e+06	1.32437e+06	914113	1.72879e+06	4.67035e+06	2.05534e+06	627781	2.78139e+06	3.27292e+06	327819	292289	197523	33990.1	68310	97014.4	123727	59441.4	106076	42143.7
3796	23.6797	3	392.231	1173.67	-0.00139935	-1.19229	3.95911	SLLATEVGTKR		E0CNP0	Putative uncharacterized protein OS=Vitis vinifera GN=VIT_10s0405g00030 PE=4 SV=1 - [E0CNP0_VITVI]	False	7.39809	Mq2 PP	Mq2 FV	1.20013e-08	53.0998	4.44588e+06	5.74276e+06	5.09069e+06	9.55506e+06	6.73578e+06	2.17952e+06	2.49476e+06	1.08434e+06	741263	1.16017e+06	2.13324e+06	1.06775e+06	779633	1.45567e+06	1.32437e+06	914113	1.72879e+06	4.67035e+06	2.05534e+06	627781	2.78139e+06	3.27292e+06	327819	292289	197523	33990.1	68310	97014.4	123727	59441.4	106076	42143.7
3796	23.6797	3	392.231	1173.67	-0.00140006	-1.19289	3.44763	SLLATEVGTKR		E0CNP0	Putative uncharacterized protein OS=Vitis vinifera GN=VIT_10s0405g00030 PE=4 SV=1 - [E0CNP0_VITVI]	False	7.39809	Mq2 PP	Mq2 FV	1.20013e-08	53.0998	4.44588e+06	5.74276e+06	5.09069e+06	9.55506e+06	6.73578e+06	2.17952e+06	2.49476e+06	1.08434e+06	741263	1.16017e+06	2.13324e+06	1.06775e+06	779633	1.45567e+06	1.32437e+06	914113	1.72879e+06	4.67035e+06	2.05534e+06	627781	2.78139e+06	3.27292e+06	327819	292289	197523	33990.1	68310	97014.4	123727	59441.4	106076	42143.7
7752	63.0603	2	530.811	1059.61	0.000635732	0.599969	2.71877	INGLLFEVR		E0CNP0	Putative uncharacterized protein OS=Vitis vinifera GN=VIT_10s0405g00030 PE=4 SV=1 - [E0CNP0_VITVI]	False	8.7259	M53 DV	Mq2 GS	0.00605231	120.601	4.08749e+06	663294	381410	2.27455e+06	272128	5.20235e+06	3.56098e+06	3.18452e+06	3.77517e+06	7.35921e+06	1.07014e+06	7.87675e+06	4.67343e+06	3.66204e+06	2.37757e+06	3.99863e+06	4.4756e+06	4.29387e+06	237393	47035.3	662102	132227	782479	417208	580092	173108	433304	48667.2	912732	356315	266858	75658.2
7752	63.0603	2	530.811	1059.61	0.000637356	0.601502	2.83169	INGLLFEVR		E0CNP0	Putative uncharacterized protein OS=Vitis vinifera GN=VIT_10s0405g00030 PE=4 SV=1 - [E0CNP0_VITVI]	False	8.7259	M53 DV	Mq2 GS	0.00605231	120.601	4.08749e+06	663294	381410	2.27455e+06	272128	5.20235e+06	3.56098e+06	3.18452e+06	3.77517e+06	7.35921e+06	1.07014e+06	7.87675e+06	4.67343e+06	3.66204e+06	2.37757e+06	3.99863e+06	4.4756e+06	4.29387e+06	237393	47035.3	662102	132227	782479	417208	580092	173108	433304	48667.2	912732	356315	266858	75658.2
7752	63.0603	2	530.811	1059.61	0.000636545	0.600736	2.41925	INGLLFEVR		E0CNP0	Putative uncharacterized protein OS=Vitis vinifera GN=VIT_10s0405g00030 PE=4 SV=1 - [E0CNP0_VITVI]	False	8.7259	M53 DV	Mq2 GS	0.00605231	120.601	4.08749e+06	663294	381410	2.27455e+06	272128	5.20235e+06	3.56098e+06	3.18452e+06	3.77517e+06	7.35921e+06	1.07014e+06	7.87675e+06	4.67343e+06	3.66204e+06	2.37757e+06	3.99863e+06	4.4756e+06	4.29387e+06	237393	47035.3	662102	132227	782479	417208	580092	173108	433304	48667.2	912732	356315	266858	75658.2
7752	63.0603	2	530.811	1059.61	0.000634219	0.598541	2.7047	INGLLFEVR		E0CNP0	Putative uncharacterized protein OS=Vitis vinifera GN=VIT_10s0405g00030 PE=4 SV=1 - [E0CNP0_VITVI]	False	8.7259	M53 DV	Mq2 GS	0.00605231	120.601	4.08749e+06	663294	381410	2.27455e+06	272128	5.20235e+06	3.56098e+06	3.18452e+06	3.77517e+06	7.35921e+06	1.07014e+06	7.87675e+06	4.67343e+06	3.66204e+06	2.37757e+06	3.99863e+06	4.4756e+06	4.29387e+06	237393	47035.3	662102	132227	782479	417208	580092	173108	433304	48667.2	912732	356315	266858	75658.2
7752	63.0603	2	530.811	1059.61	0.000636313	0.600517	2.74378	INGLLFEVR		E0CNP0	Putative uncharacterized protein OS=Vitis vinifera GN=VIT_10s0405g00030 PE=4 SV=1 - [E0CNP0_VITVI]	False	8.7259	M53 DV	Mq2 GS	0.00605231	120.601	4.08749e+06	663294	381410	2.27455e+06	272128	5.20235e+06	3.56098e+06	3.18452e+06	3.77517e+06	7.35921e+06	1.07014e+06	7.87675e+06	4.67343e+06	3.66204e+06	2.37757e+06	3.99863e+06	4.4756e+06	4.29387e+06	237393	47035.3	662102	132227	782479	417208	580092	173108	433304	48667.2	912732	356315	266858	75658.2
7752	63.0603	2	530.811	1059.61	0.000637472	0.601611	2.40466	INGLLFEVR		E0CNP0	Putative uncharacterized protein OS=Vitis vinifera GN=VIT_10s0405g00030 PE=4 SV=1 - [E0CNP0_VITVI]	False	8.7259	M53 DV	Mq2 GS	0.00605231	120.601	4.08749e+06	663294	381410	2.27455e+06	272128	5.20235e+06	3.56098e+06	3.18452e+06	3.77517e+06	7.35921e+06	1.07014e+06	7.87675e+06	4.67343e+06	3.66204e+06	2.37757e+06	3.99863e+06	4.4756e+06	4.29387e+06	237393	47035.3	662102	132227	782479	417208	580092	173108	433304	48667.2	912732	356315	266858	75658.2
7752	63.0603	2	530.811	1059.61	0.000635848	0.600079	2.53175	INGLLFEVR		E0CNP0	Putative uncharacterized protein OS=Vitis vinifera GN=VIT_10s0405g00030 PE=4 SV=1 - [E0CNP0_VITVI]	False	8.7259	M53 DV	Mq2 GS	0.00605231	120.601	4.08749e+06	663294	381410	2.27455e+06	272128	5.20235e+06	3.56098e+06	3.18452e+06	3.77517e+06	7.35921e+06	1.07014e+06	7.87675e+06	4.67343e+06	3.66204e+06	2.37757e+06	3.99863e+06	4.4756e+06	4.29387e+06	237393	47035.3	662102	132227	782479	417208	580092	173108	433304	48667.2	912732	356315	266858	75658.2
7752	63.0603	2	530.811	1059.61	0.000635616	0.599859	2.66681	INGLLFEVR		E0CNP0	Putative uncharacterized protein OS=Vitis vinifera GN=VIT_10s0405g00030 PE=4 SV=1 - [E0CNP0_VITVI]	False	8.7259	M53 DV	Mq2 GS	0.00605231	120.601	4.08749e+06	663294	381410	2.27455e+06	272128	5.20235e+06	3.56098e+06	3.18452e+06	3.77517e+06	7.35921e+06	1.07014e+06	7.87675e+06	4.67343e+06	3.66204e+06	2.37757e+06	3.99863e+06	4.4756e+06	4.29387e+06	237393	47035.3	662102	132227	782479	417208	580092	173108	433304	48667.2	912732	356315	266858	75658.2
7752	63.0603	2	530.811	1059.61	0.000636429	0.600627	2.53806	INGLLFEVR		E0CNP0	Putative uncharacterized protein OS=Vitis vinifera GN=VIT_10s0405g00030 PE=4 SV=1 - [E0CNP0_VITVI]	False	8.7259	M53 DV	Mq2 GS	0.00605231	120.601	4.08749e+06	663294	381410	2.27455e+06	272128	5.20235e+06	3.56098e+06	3.18452e+06	3.77517e+06	7.35921e+06	1.07014e+06	7.87675e+06	4.67343e+06	3.66204e+06	2.37757e+06	3.99863e+06	4.4756e+06	4.29387e+06	237393	47035.3	662102	132227	782479	417208	580092	173108	433304	48667.2	912732	356315	266858	75658.2
16301	25.3686	3	349.206	1044.6	1.2029e-06	0.00115155	2.6591	GAFLNGKPIK	[5] Deamidated (N)	E0CNP0	Putative uncharacterized protein OS=Vitis vinifera GN=VIT_10s0405g00030 PE=4 SV=1 - [E0CNP0_VITVI]	True	13.2881	Mq2 PP	Mq2 M	0.00495205	115.51	586282	977676	1.29577e+06	1.617e+06	2.04522e+06	589262	386594	287665	157009	293919	14760.1	40285.5	604755	138296	75615.3	280395	57391.3	615883	349910	159794	470695	993775	88630.2	45293.8	52401.1	7199.53	17305.7	671.255	4668.15	46108.2	10077.8	2406.2
16301	25.3686	3	349.206	1044.6	-3.15074e-08	-3.01623e-05	2.6926	GAFLNGKPIK	[5] Deamidated (N)	E0CNP0	Putative uncharacterized protein OS=Vitis vinifera GN=VIT_10s0405g00030 PE=4 SV=1 - [E0CNP0_VITVI]	True	13.2881	Mq2 PP	Mq2 M	0.00495205	115.51	586282	977676	1.29577e+06	1.617e+06	2.04522e+06	589262	386594	287665	157009	293919	14760.1	40285.5	604755	138296	75615.3	280395	57391.3	615883	349910	159794	470695	993775	88630.2	45293.8	52401.1	7199.53	17305.7	671.255	4668.15	46108.2	10077.8	2406.2
16301	25.3686	3	349.206	1044.6	7.62402e-07	0.000729853	2.79822	GAFLNGKPIK	[5] Deamidated (N)	E0CNP0	Putative uncharacterized protein OS=Vitis vinifera GN=VIT_10s0405g00030 PE=4 SV=1 - [E0CNP0_VITVI]	True	13.2881	Mq2 PP	Mq2 M	0.00495205	115.51	586282	977676	1.29577e+06	1.617e+06	2.04522e+06	589262	386594	287665	157009	293919	14760.1	40285.5	604755	138296	75615.3	280395	57391.3	615883	349910	159794	470695	993775	88630.2	45293.8	52401.1	7199.53	17305.7	671.255	4668.15	46108.2	10077.8	2406.2
16301	25.3686	3	349.206	1044.6	2.60982e-06	0.0024984	2.7391	GAFLNGKPIK	[5] Deamidated (N)	E0CNP0	Putative uncharacterized protein OS=Vitis vinifera GN=VIT_10s0405g00030 PE=4 SV=1 - [E0CNP0_VITVI]	True	13.2881	Mq2 PP	Mq2 M	0.00495205	115.51	586282	977676	1.29577e+06	1.617e+06	2.04522e+06	589262	386594	287665	157009	293919	14760.1	40285.5	604755	138296	75615.3	280395	57391.3	615883	349910	159794	470695	993775	88630.2	45293.8	52401.1	7199.53	17305.7	671.255	4668.15	46108.2	10077.8	2406.2
16301	25.3686	3	349.206	1044.6	-2.96434e-07	-0.000283779	2.0153	GAFLNGKPIK	[5] Deamidated (N)	E0CNP0	Putative uncharacterized protein OS=Vitis vinifera GN=VIT_10s0405g00030 PE=4 SV=1 - [E0CNP0_VITVI]	True	13.2881	Mq2 PP	Mq2 M	0.00495205	115.51	586282	977676	1.29577e+06	1.617e+06	2.04522e+06	589262	386594	287665	157009	293919	14760.1	40285.5	604755	138296	75615.3	280395	57391.3	615883	349910	159794	470695	993775	88630.2	45293.8	52401.1	7199.53	17305.7	671.255	4668.15	46108.2	10077.8	2406.2
16301	25.3686	3	349.206	1044.6	-1.19802e-07	-0.000114688	2.38144	GAFLNGKPIK	[5] Deamidated (N)	E0CNP0	Putative uncharacterized protein OS=Vitis vinifera GN=VIT_10s0405g00030 PE=4 SV=1 - [E0CNP0_VITVI]	True	13.2881	Mq2 PP	Mq2 M	0.00495205	115.51	586282	977676	1.29577e+06	1.617e+06	2.04522e+06	589262	386594	287665	157009	293919	14760.1	40285.5	604755	138296	75615.3	280395	57391.3	615883	349910	159794	470695	993775	88630.2	45293.8	52401.1	7199.53	17305.7	671.255	4668.15	46108.2	10077.8	2406.2
16301	25.3686	3	349.206	1044.6	1.45028e-07	0.000138836	2.49118	GAFLNGKPIK	[5] Deamidated (N)	E0CNP0	Putative uncharacterized protein OS=Vitis vinifera GN=VIT_10s0405g00030 PE=4 SV=1 - [E0CNP0_VITVI]	True	13.2881	Mq2 PP	Mq2 M	0.00495205	115.51	586282	977676	1.29577e+06	1.617e+06	2.04522e+06	589262	386594	287665	157009	293919	14760.1	40285.5	604755	138296	75615.3	280395	57391.3	615883	349910	159794	470695	993775	88630.2	45293.8	52401.1	7199.53	17305.7	671.255	4668.15	46108.2	10077.8	2406.2
16301	25.3686	3	349.206	1044.6	-1.18056e-06	-0.00113015	2.85191	GAFLNGKPIK	[5] Deamidated (N)	E0CNP0	Putative uncharacterized protein OS=Vitis vinifera GN=VIT_10s0405g00030 PE=4 SV=1 - [E0CNP0_VITVI]	True	13.2881	Mq2 PP	Mq2 M	0.00495205	115.51	586282	977676	1.29577e+06	1.617e+06	2.04522e+06	589262	386594	287665	157009	293919	14760.1	40285.5	604755	138296	75615.3	280395	57391.3	615883	349910	159794	470695	993775	88630.2	45293.8	52401.1	7199.53	17305.7	671.255	4668.15	46108.2	10077.8	2406.2
16301	25.3686	3	349.206	1044.6	-2.08111e-07	-0.000199226	2.88764	GAFLNGKPIK	[5] Deamidated (N)	E0CNP0	Putative uncharacterized protein OS=Vitis vinifera GN=VIT_10s0405g00030 PE=4 SV=1 - [E0CNP0_VITVI]	True	13.2881	Mq2 PP	Mq2 M	0.00495205	115.51	586282	977676	1.29577e+06	1.617e+06	2.04522e+06	589262	386594	287665	157009	293919	14760.1	40285.5	604755	138296	75615.3	280395	57391.3	615883	349910	159794	470695	993775	88630.2	45293.8	52401.1	7199.53	17305.7	671.255	4668.15	46108.2	10077.8	2406.2
16301	25.3686	3	349.206	1044.6	8.50534e-07	0.000814222	2.76515	GAFLNGKPIK	[5] Deamidated (N)	E0CNP0	Putative uncharacterized protein OS=Vitis vinifera GN=VIT_10s0405g00030 PE=4 SV=1 - [E0CNP0_VITVI]	True	13.2881	Mq2 PP	Mq2 M	0.00495205	115.51	586282	977676	1.29577e+06	1.617e+06	2.04522e+06	589262	386594	287665	157009	293919	14760.1	40285.5	604755	138296	75615.3	280395	57391.3	615883	349910	159794	470695	993775	88630.2	45293.8	52401.1	7199.53	17305.7	671.255	4668.15	46108.2	10077.8	2406.2
16301	25.3686	3	349.206	1044.6	1.55502e-06	0.00148863	2.91461	GAFLNGKPIK	[5] Deamidated (N)	E0CNP0	Putative uncharacterized protein OS=Vitis vinifera GN=VIT_10s0405g00030 PE=4 SV=1 - [E0CNP0_VITVI]	True	13.2881	Mq2 PP	Mq2 M	0.00495205	115.51	586282	977676	1.29577e+06	1.617e+06	2.04522e+06	589262	386594	287665	157009	293919	14760.1	40285.5	604755	138296	75615.3	280395	57391.3	615883	349910	159794	470695	993775	88630.2	45293.8	52401.1	7199.53	17305.7	671.255	4668.15	46108.2	10077.8	2406.2
19987	43.3663	3	673.05	2016.13	0.00105901	0.525268	3.06997	GAFLNGKPIKVSSQTELVK	[5] Deamidated (N)	E0CNP0	Putative uncharacterized protein OS=Vitis vinifera GN=VIT_10s0405g00030 PE=4 SV=1 - [E0CNP0_VITVI]	True	262.111	Mq2 GS	M53 DF	0.00118199	124.179	2.31252e+06	3.1372e+06	200460	318047	40500.2	368866	333254	294662	209292	179660	700558	1.00377e+06	104001	136797	53629.4	100131	212258	2.42928e+06	1.1228e+06	24720.6	92580.8	19679.1	55480.7	39044.3	53675.6	9596.96	10578.2	31859.7	116314	7929.29	9968.57	1706.57
19987	43.3663	3	673.05	2016.13	0.00105827	0.524905	4.63931	GAFLNGKPIKVSSQTELVK	[5] Deamidated (N)	E0CNP0	Putative uncharacterized protein OS=Vitis vinifera GN=VIT_10s0405g00030 PE=4 SV=1 - [E0CNP0_VITVI]	True	262.111	Mq2 GS	M53 DF	0.00118199	124.179	2.31252e+06	3.1372e+06	200460	318047	40500.2	368866	333254	294662	209292	179660	700558	1.00377e+06	104001	136797	53629.4	100131	212258	2.42928e+06	1.1228e+06	24720.6	92580.8	19679.1	55480.7	39044.3	53675.6	9596.96	10578.2	31859.7	116314	7929.29	9968.57	1706.57
19987	43.3663	3	673.05	2016.13	0.00105864	0.525086	3.61395	GAFLNGKPIKVSSQTELVK	[5] Deamidated (N)	E0CNP0	Putative uncharacterized protein OS=Vitis vinifera GN=VIT_10s0405g00030 PE=4 SV=1 - [E0CNP0_VITVI]	True	262.111	Mq2 GS	M53 DF	0.00118199	124.179	2.31252e+06	3.1372e+06	200460	318047	40500.2	368866	333254	294662	209292	179660	700558	1.00377e+06	104001	136797	53629.4	100131	212258	2.42928e+06	1.1228e+06	24720.6	92580.8	19679.1	55480.7	39044.3	53675.6	9596.96	10578.2	31859.7	116314	7929.29	9968.57	1706.57
19987	43.3663	3	673.05	2016.13	0.00105708	0.524312	4.54538	GAFLNGKPIKVSSQTELVK	[5] Deamidated (N)	E0CNP0	Putative uncharacterized protein OS=Vitis vinifera GN=VIT_10s0405g00030 PE=4 SV=1 - [E0CNP0_VITVI]	True	262.111	Mq2 GS	M53 DF	0.00118199	124.179	2.31252e+06	3.1372e+06	200460	318047	40500.2	368866	333254	294662	209292	179660	700558	1.00377e+06	104001	136797	53629.4	100131	212258	2.42928e+06	1.1228e+06	24720.6	92580.8	19679.1	55480.7	39044.3	53675.6	9596.96	10578.2	31859.7	116314	7929.29	9968.57	1706.57
19987	43.3663	3	673.05	2016.13	0.00106092	0.526216	3.50785	GAFLNGKPIKVSSQTELVK	[5] Deamidated (N)	E0CNP0	Putative uncharacterized protein OS=Vitis vinifera GN=VIT_10s0405g00030 PE=4 SV=1 - [E0CNP0_VITVI]	True	262.111	Mq2 GS	M53 DF	0.00118199	124.179	2.31252e+06	3.1372e+06	200460	318047	40500.2	368866	333254	294662	209292	179660	700558	1.00377e+06	104001	136797	53629.4	100131	212258	2.42928e+06	1.1228e+06	24720.6	92580.8	19679.1	55480.7	39044.3	53675.6	9596.96	10578.2	31859.7	116314	7929.29	9968.57	1706.57
19987	43.3663	3	673.05	2016.13	0.0010569	0.524221	3.78173	GAFLNGKPIKVSSQTELVK	[5] Deamidated (N)	E0CNP0	Putative uncharacterized protein OS=Vitis vinifera GN=VIT_10s0405g00030 PE=4 SV=1 - [E0CNP0_VITVI]	True	262.111	Mq2 GS	M53 DF	0.00118199	124.179	2.31252e+06	3.1372e+06	200460	318047	40500.2	368866	333254	294662	209292	179660	700558	1.00377e+06	104001	136797	53629.4	100131	212258	2.42928e+06	1.1228e+06	24720.6	92580.8	19679.1	55480.7	39044.3	53675.6	9596.96	10578.2	31859.7	116314	7929.29	9968.57	1706.57
19987	43.3663	3	673.05	2016.13	0.00105928	0.525403	3.5994	GAFLNGKPIKVSSQTELVK	[5] Deamidated (N)	E0CNP0	Putative uncharacterized protein OS=Vitis vinifera GN=VIT_10s0405g00030 PE=4 SV=1 - [E0CNP0_VITVI]	True	262.111	Mq2 GS	M53 DF	0.00118199	124.179	2.31252e+06	3.1372e+06	200460	318047	40500.2	368866	333254	294662	209292	179660	700558	1.00377e+06	104001	136797	53629.4	100131	212258	2.42928e+06	1.1228e+06	24720.6	92580.8	19679.1	55480.7	39044.3	53675.6	9596.96	10578.2	31859.7	116314	7929.29	9968.57	1706.57
19987	43.3663	3	673.05	2016.13	0.00105946	0.525494	4.22948	GAFLNGKPIKVSSQTELVK	[5] Deamidated (N)	E0CNP0	Putative uncharacterized protein OS=Vitis vinifera GN=VIT_10s0405g00030 PE=4 SV=1 - [E0CNP0_VITVI]	True	262.111	Mq2 GS	M53 DF	0.00118199	124.179	2.31252e+06	3.1372e+06	200460	318047	40500.2	368866	333254	294662	209292	179660	700558	1.00377e+06	104001	136797	53629.4	100131	212258	2.42928e+06	1.1228e+06	24720.6	92580.8	19679.1	55480.7	39044.3	53675.6	9596.96	10578.2	31859.7	116314	7929.29	9968.57	1706.57
25479	16.3854	3	410.912	1229.71	9.81809e-05	0.0798405	3.66748	GKGAFLNGKPIK	[7] Deamidated (N)	E0CNP0	Putative uncharacterized protein OS=Vitis vinifera GN=VIT_10s0405g00030 PE=4 SV=1 - [E0CNP0_VITVI]	True	83.7676	M53 GS	Mq2 FV	0.0191565	173.205	336041	984923	284504	494408	338592	56407.1	84874.5	8433.19	0	91017.8	0	19481.6	0	16805.4	0	35827.4	38956.2	353008	352504	35084.8	143918	164522	8484.12	9943.99	1536.19	0	5359.05	0	2257.47	0	1224.64	0
25479	16.3854	3	410.912	1229.71	9.72875e-05	0.079114	3.30586	GKGAFLNGKPIK	[7] Deamidated (N)	E0CNP0	Putative uncharacterized protein OS=Vitis vinifera GN=VIT_10s0405g00030 PE=4 SV=1 - [E0CNP0_VITVI]	True	83.7676	M53 GS	Mq2 FV	0.0191565	173.205	336041	984923	284504	494408	338592	56407.1	84874.5	8433.19	0	91017.8	0	19481.6	0	16805.4	0	35827.4	38956.2	353008	352504	35084.8	143918	164522	8484.12	9943.99	1536.19	0	5359.05	0	2257.47	0	1224.64	0
25479	16.3854	3	410.912	1229.71	9.57943e-05	0.0778997	3.9301	GKGAFLNGKPIK	[7] Deamidated (N)	E0CNP0	Putative uncharacterized protein OS=Vitis vinifera GN=VIT_10s0405g00030 PE=4 SV=1 - [E0CNP0_VITVI]	True	83.7676	M53 GS	Mq2 FV	0.0191565	173.205	336041	984923	284504	494408	338592	56407.1	84874.5	8433.19	0	91017.8	0	19481.6	0	16805.4	0	35827.4	38956.2	353008	352504	35084.8	143918	164522	8484.12	9943.99	1536.19	0	5359.05	0	2257.47	0	1224.64	0
27177	68.22	2	531.304	1060.59	0.00142535	1.34392	2.85416	INGLLFEVR	[2] Deamidated (N)	E0CNP0	Putative uncharacterized protein OS=Vitis vinifera GN=VIT_10s0405g00030 PE=4 SV=1 - [E0CNP0_VITVI]	False	87.9946	Mq2 PP	Mq2 M	0.0302122	144.367	749933	535883	107695	1.86716e+06	3.21948e+06	904013	286486	266954	413972	172930	113625	23294.4	372977	49880.7	0	64557.4	22151.9	787797	191793	13280.9	543513	1.56435e+06	135972	33565	48628.4	18982.4	10182	5167.39	2699.28	28436.8	3634.87	0
27177	68.22	2	531.304	1060.59	0.00142465	1.34326	2.76995	INGLLFEVR	[2] Deamidated (N)	E0CNP0	Putative uncharacterized protein OS=Vitis vinifera GN=VIT_10s0405g00030 PE=4 SV=1 - [E0CNP0_VITVI]	False	87.9946	Mq2 PP	Mq2 M	0.0302122	144.367	749933	535883	107695	1.86716e+06	3.21948e+06	904013	286486	266954	413972	172930	113625	23294.4	372977	49880.7	0	64557.4	22151.9	787797	191793	13280.9	543513	1.56435e+06	135972	33565	48628.4	18982.4	10182	5167.39	2699.28	28436.8	3634.87	0
27177	68.22	2	531.304	1060.59	0.00142349	1.34217	2.54722	INGLLFEVR	[2] Deamidated (N)	E0CNP0	Putative uncharacterized protein OS=Vitis vinifera GN=VIT_10s0405g00030 PE=4 SV=1 - [E0CNP0_VITVI]	False	87.9946	Mq2 PP	Mq2 M	0.0302122	144.367	749933	535883	107695	1.86716e+06	3.21948e+06	904013	286486	266954	413972	172930	113625	23294.4	372977	49880.7	0	64557.4	22151.9	787797	191793	13280.9	543513	1.56435e+06	135972	33565	48628.4	18982.4	10182	5167.39	2699.28	28436.8	3634.87	0
27177	68.22	2	531.304	1060.59	0.00142454	1.34315	3.30676	INGLLFEVR	[2] Deamidated (N)	E0CNP0	Putative uncharacterized protein OS=Vitis vinifera GN=VIT_10s0405g00030 PE=4 SV=1 - [E0CNP0_VITVI]	False	87.9946	Mq2 PP	Mq2 M	0.0302122	144.367	749933	535883	107695	1.86716e+06	3.21948e+06	904013	286486	266954	413972	172930	113625	23294.4	372977	49880.7	0	64557.4	22151.9	787797	191793	13280.9	543513	1.56435e+06	135972	33565	48628.4	18982.4	10182	5167.39	2699.28	28436.8	3634.87	0
27177	68.22	2	531.304	1060.59	0.00142338	1.34206	2.835	INGLLFEVR	[2] Deamidated (N)	E0CNP0	Putative uncharacterized protein OS=Vitis vinifera GN=VIT_10s0405g00030 PE=4 SV=1 - [E0CNP0_VITVI]	False	87.9946	Mq2 PP	Mq2 M	0.0302122	144.367	749933	535883	107695	1.86716e+06	3.21948e+06	904013	286486	266954	413972	172930	113625	23294.4	372977	49880.7	0	64557.4	22151.9	787797	191793	13280.9	543513	1.56435e+06	135972	33565	48628.4	18982.4	10182	5167.39	2699.28	28436.8	3634.87	0
27177	68.22	2	531.304	1060.59	0.00142419	1.34283	2.37341	INGLLFEVR	[2] Deamidated (N)	E0CNP0	Putative uncharacterized protein OS=Vitis vinifera GN=VIT_10s0405g00030 PE=4 SV=1 - [E0CNP0_VITVI]	False	87.9946	Mq2 PP	Mq2 M	0.0302122	144.367	749933	535883	107695	1.86716e+06	3.21948e+06	904013	286486	266954	413972	172930	113625	23294.4	372977	49880.7	0	64557.4	22151.9	787797	191793	13280.9	543513	1.56435e+06	135972	33565	48628.4	18982.4	10182	5167.39	2699.28	28436.8	3634.87	0
27177	68.22	2	531.304	1060.59	0.00142407	1.34272	2.96466	INGLLFEVR	[2] Deamidated (N)	E0CNP0	Putative uncharacterized protein OS=Vitis vinifera GN=VIT_10s0405g00030 PE=4 SV=1 - [E0CNP0_VITVI]	False	87.9946	Mq2 PP	Mq2 M	0.0302122	144.367	749933	535883	107695	1.86716e+06	3.21948e+06	904013	286486	266954	413972	172930	113625	23294.4	372977	49880.7	0	64557.4	22151.9	787797	191793	13280.9	543513	1.56435e+06	135972	33565	48628.4	18982.4	10182	5167.39	2699.28	28436.8	3634.87	0
27177	68.22	2	531.304	1060.59	0.00142523	1.34381	3.04727	INGLLFEVR	[2] Deamidated (N)	E0CNP0	Putative uncharacterized protein OS=Vitis vinifera GN=VIT_10s0405g00030 PE=4 SV=1 - [E0CNP0_VITVI]	False	87.9946	Mq2 PP	Mq2 M	0.0302122	144.367	749933	535883	107695	1.86716e+06	3.21948e+06	904013	286486	266954	413972	172930	113625	23294.4	372977	49880.7	0	64557.4	22151.9	787797	191793	13280.9	543513	1.56435e+06	135972	33565	48628.4	18982.4	10182	5167.39	2699.28	28436.8	3634.87	0
27177	68.22	2	531.304	1060.59	0.00142489	1.34348	1.52147	INGLLFEVR	[2] Deamidated (N)	E0CNP0	Putative uncharacterized protein OS=Vitis vinifera GN=VIT_10s0405g00030 PE=4 SV=1 - [E0CNP0_VITVI]	False	87.9946	Mq2 PP	Mq2 M	0.0302122	144.367	749933	535883	107695	1.86716e+06	3.21948e+06	904013	286486	266954	413972	172930	113625	23294.4	372977	49880.7	0	64557.4	22151.9	787797	191793	13280.9	543513	1.56435e+06	135972	33565	48628.4	18982.4	10182	5167.39	2699.28	28436.8	3634.87	0
27177	68.22	2	531.304	1060.59	0.00142581	1.34436	2.64676	INGLLFEVR	[2] Deamidated (N)	E0CNP0	Putative uncharacterized protein OS=Vitis vinifera GN=VIT_10s0405g00030 PE=4 SV=1 - [E0CNP0_VITVI]	False	87.9946	Mq2 PP	Mq2 M	0.0302122	144.367	749933	535883	107695	1.86716e+06	3.21948e+06	904013	286486	266954	413972	172930	113625	23294.4	372977	49880.7	0	64557.4	22151.9	787797	191793	13280.9	543513	1.56435e+06	135972	33565	48628.4	18982.4	10182	5167.39	2699.28	28436.8	3634.87	0
27177	68.22	2	531.304	1060.59	0.001425	1.34359	2.62284	INGLLFEVR	[2] Deamidated (N)	E0CNP0	Putative uncharacterized protein OS=Vitis vinifera GN=VIT_10s0405g00030 PE=4 SV=1 - [E0CNP0_VITVI]	False	87.9946	Mq2 PP	Mq2 M	0.0302122	144.367	749933	535883	107695	1.86716e+06	3.21948e+06	904013	286486	266954	413972	172930	113625	23294.4	372977	49880.7	0	64557.4	22151.9	787797	191793	13280.9	543513	1.56435e+06	135972	33565	48628.4	18982.4	10182	5167.39	2699.28	28436.8	3634.87	0
27177	68.22	2	531.304	1060.59	0.00142905	1.3474	2.93499	INGLLFEVR	[2] Deamidated (N)	E0CNP0	Putative uncharacterized protein OS=Vitis vinifera GN=VIT_10s0405g00030 PE=4 SV=1 - [E0CNP0_VITVI]	False	87.9946	Mq2 PP	Mq2 M	0.0302122	144.367	749933	535883	107695	1.86716e+06	3.21948e+06	904013	286486	266954	413972	172930	113625	23294.4	372977	49880.7	0	64557.4	22151.9	787797	191793	13280.9	543513	1.56435e+06	135972	33565	48628.4	18982.4	10182	5167.39	2699.28	28436.8	3634.87	0
27177	68.22	2	531.304	1060.59	0.00142732	1.34577	3.27618	INGLLFEVR	[2] Deamidated (N)	E0CNP0	Putative uncharacterized protein OS=Vitis vinifera GN=VIT_10s0405g00030 PE=4 SV=1 - [E0CNP0_VITVI]	False	87.9946	Mq2 PP	Mq2 M	0.0302122	144.367	749933	535883	107695	1.86716e+06	3.21948e+06	904013	286486	266954	413972	172930	113625	23294.4	372977	49880.7	0	64557.4	22151.9	787797	191793	13280.9	543513	1.56435e+06	135972	33565	48628.4	18982.4	10182	5167.39	2699.28	28436.8	3634.87	0
27177	68.22	2	531.304	1060.59	0.00142628	1.34479	3.00638	INGLLFEVR	[2] Deamidated (N)	E0CNP0	Putative uncharacterized protein OS=Vitis vinifera GN=VIT_10s0405g00030 PE=4 SV=1 - [E0CNP0_VITVI]	False	87.9946	Mq2 PP	Mq2 M	0.0302122	144.367	749933	535883	107695	1.86716e+06	3.21948e+06	904013	286486	266954	413972	172930	113625	23294.4	372977	49880.7	0	64557.4	22151.9	787797	191793	13280.9	543513	1.56435e+06	135972	33565	48628.4	18982.4	10182	5167.39	2699.28	28436.8	3634.87	0
27177	68.22	2	531.304	1060.59	0.00142512	1.3437	2.35975	INGLLFEVR	[2] Deamidated (N)	E0CNP0	Putative uncharacterized protein OS=Vitis vinifera GN=VIT_10s0405g00030 PE=4 SV=1 - [E0CNP0_VITVI]	False	87.9946	Mq2 PP	Mq2 M	0.0302122	144.367	749933	535883	107695	1.86716e+06	3.21948e+06	904013	286486	266954	413972	172930	113625	23294.4	372977	49880.7	0	64557.4	22151.9	787797	191793	13280.9	543513	1.56435e+06	135972	33565	48628.4	18982.4	10182	5167.39	2699.28	28436.8	3634.87	0
42324	114.668	2	1094.12	2186.22	0.017669	8.08208	3.8809	VPAVGVVYNPILDELFTAIR	[9] Deamidated (N)	E0CNP0	Putative uncharacterized protein OS=Vitis vinifera GN=VIT_10s0405g00030 PE=4 SV=1 - [E0CNP0_VITVI]	True	Infinity	Mq2 PP	M53 FG	0.010441	173.205	344166	0	0	2.32809e+06	0	0	45014.9	0	0	0	0	0	0	0	0	0	0	361543	0	0	677686	0	0	5273.99	0	0	0	0	0	0	0	0
42324	114.668	2	1094.12	2186.22	0.0176676	8.08144	3.88694	VPAVGVVYNPILDELFTAIR	[9] Deamidated (N)	E0CNP0	Putative uncharacterized protein OS=Vitis vinifera GN=VIT_10s0405g00030 PE=4 SV=1 - [E0CNP0_VITVI]	True	Infinity	Mq2 PP	M53 FG	0.010441	173.205	344166	0	0	2.32809e+06	0	0	45014.9	0	0	0	0	0	0	0	0	0	0	361543	0	0	677686	0	0	5273.99	0	0	0	0	0	0	0	0
42324	114.668	2	1094.12	2186.22	0.0176684	8.08181	4.11644	VPAVGVVYNPILDELFTAIR	[9] Deamidated (N)	E0CNP0	Putative uncharacterized protein OS=Vitis vinifera GN=VIT_10s0405g00030 PE=4 SV=1 - [E0CNP0_VITVI]	True	Infinity	Mq2 PP	M53 FG	0.010441	173.205	344166	0	0	2.32809e+06	0	0	45014.9	0	0	0	0	0	0	0	0	0	0	361543	0	0	677686	0	0	5273.99	0	0	0	0	0	0	0	0
46176	113.672	2	1094.12	2186.22	0.0204343	9.34694	4.04387	VPAVGVVYNPILDELFTAIR	[9] Deamidated (N)	E0CNP0	Putative uncharacterized protein OS=Vitis vinifera GN=VIT_10s0405g00030 PE=4 SV=1 - [E0CNP0_VITVI]	True	2.95242e+09	M53 GS	M53 DV	0.899527	173.205	50304.6	96660.9	22699.6	0	1138.03	0	5123.39	785439	0	28438	38045.6	64579	82606.3	0	3940.1	0	239237	52844.4	34595	2799.3	0	552.97	0	600.262	143076	0	1674.4	1730.22	7483.21	6298.14	0	125.381
48698	109.131	3	791.118	2370.33	0.0010542	0.444748	6.20233	VPAVGVVYNPILDELFTAIRGK		E0CNP0	Putative uncharacterized protein OS=Vitis vinifera GN=VIT_10s0405g00030 PE=4 SV=1 - [E0CNP0_VITVI]	True	541.991	Mq2 DV	M53 DV	0.0206133	172.56	1.52315e+06	924283	4.50866e+06	63089.2	193467	95188.9	45083.2	66560.7	108758	10219.8	4.77881e+07	210919	30433.8	7005.44	224117	50823.7	22826.3	1.60005e+06	330801	556005	18364.7	94005.9	14317.3	5281.99	12124.7	4987.02	601.735	2.17329e+06	24440.6	2320.36	510.496	7131.76
48698	109.131	3	791.118	2370.33	0.00105249	0.444025	8.341	VPAVGVVYNPILDELFTAIRGK		E0CNP0	Putative uncharacterized protein OS=Vitis vinifera GN=VIT_10s0405g00030 PE=4 SV=1 - [E0CNP0_VITVI]	True	541.991	Mq2 DV	M53 DV	0.0206133	172.56	1.52315e+06	924283	4.50866e+06	63089.2	193467	95188.9	45083.2	66560.7	108758	10219.8	4.77881e+07	210919	30433.8	7005.44	224117	50823.7	22826.3	1.60005e+06	330801	556005	18364.7	94005.9	14317.3	5281.99	12124.7	4987.02	601.735	2.17329e+06	24440.6	2320.36	510.496	7131.76
48698	109.131	3	791.118	2370.33	0.00105288	0.44419	8.29544	VPAVGVVYNPILDELFTAIRGK		E0CNP0	Putative uncharacterized protein OS=Vitis vinifera GN=VIT_10s0405g00030 PE=4 SV=1 - [E0CNP0_VITVI]	True	541.991	Mq2 DV	M53 DV	0.0206133	172.56	1.52315e+06	924283	4.50866e+06	63089.2	193467	95188.9	45083.2	66560.7	108758	10219.8	4.77881e+07	210919	30433.8	7005.44	224117	50823.7	22826.3	1.60005e+06	330801	556005	18364.7	94005.9	14317.3	5281.99	12124.7	4987.02	601.735	2.17329e+06	24440.6	2320.36	510.496	7131.76
48698	109.131	3	791.118	2370.33	0.00106039	0.447358	8.05669	VPAVGVVYNPILDELFTAIRGK		E0CNP0	Putative uncharacterized protein OS=Vitis vinifera GN=VIT_10s0405g00030 PE=4 SV=1 - [E0CNP0_VITVI]	True	541.991	Mq2 DV	M53 DV	0.0206133	172.56	1.52315e+06	924283	4.50866e+06	63089.2	193467	95188.9	45083.2	66560.7	108758	10219.8	4.77881e+07	210919	30433.8	7005.44	224117	50823.7	22826.3	1.60005e+06	330801	556005	18364.7	94005.9	14317.3	5281.99	12124.7	4987.02	601.735	2.17329e+06	24440.6	2320.36	510.496	7131.76
48698	109.131	3	791.118	2370.33	0.0010517	0.443695	7.62194	VPAVGVVYNPILDELFTAIRGK		E0CNP0	Putative uncharacterized protein OS=Vitis vinifera GN=VIT_10s0405g00030 PE=4 SV=1 - [E0CNP0_VITVI]	True	541.991	Mq2 DV	M53 DV	0.0206133	172.56	1.52315e+06	924283	4.50866e+06	63089.2	193467	95188.9	45083.2	66560.7	108758	10219.8	4.77881e+07	210919	30433.8	7005.44	224117	50823.7	22826.3	1.60005e+06	330801	556005	18364.7	94005.9	14317.3	5281.99	12124.7	4987.02	601.735	2.17329e+06	24440.6	2320.36	510.496	7131.76
48698	109.131	3	791.118	2370.33	0.00105272	0.444124	8.02179	VPAVGVVYNPILDELFTAIRGK		E0CNP0	Putative uncharacterized protein OS=Vitis vinifera GN=VIT_10s0405g00030 PE=4 SV=1 - [E0CNP0_VITVI]	True	541.991	Mq2 DV	M53 DV	0.0206133	172.56	1.52315e+06	924283	4.50866e+06	63089.2	193467	95188.9	45083.2	66560.7	108758	10219.8	4.77881e+07	210919	30433.8	7005.44	224117	50823.7	22826.3	1.60005e+06	330801	556005	18364.7	94005.9	14317.3	5281.99	12124.7	4987.02	601.735	2.17329e+06	24440.6	2320.36	510.496	7131.76
48698	109.131	3	791.118	2370.33	0.00105443	0.444846	8.09162	VPAVGVVYNPILDELFTAIRGK		E0CNP0	Putative uncharacterized protein OS=Vitis vinifera GN=VIT_10s0405g00030 PE=4 SV=1 - [E0CNP0_VITVI]	True	541.991	Mq2 DV	M53 DV	0.0206133	172.56	1.52315e+06	924283	4.50866e+06	63089.2	193467	95188.9	45083.2	66560.7	108758	10219.8	4.77881e+07	210919	30433.8	7005.44	224117	50823.7	22826.3	1.60005e+06	330801	556005	18364.7	94005.9	14317.3	5281.99	12124.7	4987.02	601.735	2.17329e+06	24440.6	2320.36	510.496	7131.76
48698	109.131	3	791.118	2370.33	0.00105335	0.444387	7.75099	VPAVGVVYNPILDELFTAIRGK		E0CNP0	Putative uncharacterized protein OS=Vitis vinifera GN=VIT_10s0405g00030 PE=4 SV=1 - [E0CNP0_VITVI]	True	541.991	Mq2 DV	M53 DV	0.0206133	172.56	1.52315e+06	924283	4.50866e+06	63089.2	193467	95188.9	45083.2	66560.7	108758	10219.8	4.77881e+07	210919	30433.8	7005.44	224117	50823.7	22826.3	1.60005e+06	330801	556005	18364.7	94005.9	14317.3	5281.99	12124.7	4987.02	601.735	2.17329e+06	24440.6	2320.36	510.496	7131.76
53955	114.419	2	1093.61	2185.21	-0.00103161	-0.472086	5.73302	VPAVGVVYNPILDELFTAIR		E0CNP0	Putative uncharacterized protein OS=Vitis vinifera GN=VIT_10s0405g00030 PE=4 SV=1 - [E0CNP0_VITVI]	True	Infinity	M53 FG	M53 DV	0.000231616	171.891	2793.95	1.16312e+06	240938	3550.93	45.3226	1.92969e+06	0	18374.1	0	0	0	0	0	0	0	0	0	2935.01	416282	29712.3	1033.65	22.0223	290243	0	3347.02	0	0	0	0	0	0	0
53955	114.419	2	1093.61	2185.21	-0.00102857	-0.470696	5.33687	VPAVGVVYNPILDELFTAIR		E0CNP0	Putative uncharacterized protein OS=Vitis vinifera GN=VIT_10s0405g00030 PE=4 SV=1 - [E0CNP0_VITVI]	True	Infinity	M53 FG	M53 DV	0.000231616	171.891	2793.95	1.16312e+06	240938	3550.93	45.3226	1.92969e+06	0	18374.1	0	0	0	0	0	0	0	0	0	2935.01	416282	29712.3	1033.65	22.0223	290243	0	3347.02	0	0	0	0	0	0	0
57338	69.1411	3	750.728	2249.16	-0.00245463	-1.09135	4.17763	DKSTVDATTNRINGLLFEVR	[13] Deamidated (N)	E0CNP0	Putative uncharacterized protein OS=Vitis vinifera GN=VIT_10s0405g00030 PE=4 SV=1 - [E0CNP0_VITVI]	True	31.9482	Mq2 DF	Mq2 FG	0.0155861	173.205	507025	753536	1.04667e+06	762162	275138	0	72217.9	0	204004	241304	0	280190	109541	71665.3	138177	155137	31274.2	532624	269691	129075	221859	133690	0	8461.13	0	9354.48	14207.8	0	32467.5	8351.72	5222.35	4397.02
57338	69.1411	3	750.728	2249.16	-0.00245185	-1.09012	3.39345	DKSTVDATTNRINGLLFEVR	[13] Deamidated (N)	E0CNP0	Putative uncharacterized protein OS=Vitis vinifera GN=VIT_10s0405g00030 PE=4 SV=1 - [E0CNP0_VITVI]	True	31.9482	Mq2 DF	Mq2 FG	0.0155861	173.205	507025	753536	1.04667e+06	762162	275138	0	72217.9	0	204004	241304	0	280190	109541	71665.3	138177	155137	31274.2	532624	269691	129075	221859	133690	0	8461.13	0	9354.48	14207.8	0	32467.5	8351.72	5222.35	4397.02
57338	69.1411	3	750.728	2249.16	-0.00245291	-1.09059	3.665	DKSTVDATTNRINGLLFEVR	[13] Deamidated (N)	E0CNP0	Putative uncharacterized protein OS=Vitis vinifera GN=VIT_10s0405g00030 PE=4 SV=1 - [E0CNP0_VITVI]	True	31.9482	Mq2 DF	Mq2 FG	0.0155861	173.205	507025	753536	1.04667e+06	762162	275138	0	72217.9	0	204004	241304	0	280190	109541	71665.3	138177	155137	31274.2	532624	269691	129075	221859	133690	0	8461.13	0	9354.48	14207.8	0	32467.5	8351.72	5222.35	4397.02
57338	69.1411	3	750.728	2249.16	-0.00245644	-1.09216	3.64143	DKSTVDATTNRINGLLFEVR	[13] Deamidated (N)	E0CNP0	Putative uncharacterized protein OS=Vitis vinifera GN=VIT_10s0405g00030 PE=4 SV=1 - [E0CNP0_VITVI]	True	31.9482	Mq2 DF	Mq2 FG	0.0155861	173.205	507025	753536	1.04667e+06	762162	275138	0	72217.9	0	204004	241304	0	280190	109541	71665.3	138177	155137	31274.2	532624	269691	129075	221859	133690	0	8461.13	0	9354.48	14207.8	0	32467.5	8351.72	5222.35	4397.02
57338	69.1411	3	750.728	2249.16	-0.00245275	-1.09051	3.1721	DKSTVDATTNRINGLLFEVR	[13] Deamidated (N)	E0CNP0	Putative uncharacterized protein OS=Vitis vinifera GN=VIT_10s0405g00030 PE=4 SV=1 - [E0CNP0_VITVI]	True	31.9482	Mq2 DF	Mq2 FG	0.0155861	173.205	507025	753536	1.04667e+06	762162	275138	0	72217.9	0	204004	241304	0	280190	109541	71665.3	138177	155137	31274.2	532624	269691	129075	221859	133690	0	8461.13	0	9354.48	14207.8	0	32467.5	8351.72	5222.35	4397.02
57338	69.1411	3	750.728	2249.16	-0.00245611	-1.09201	3.76249	DKSTVDATTNRINGLLFEVR	[13] Deamidated (N)	E0CNP0	Putative uncharacterized protein OS=Vitis vinifera GN=VIT_10s0405g00030 PE=4 SV=1 - [E0CNP0_VITVI]	True	31.9482	Mq2 DF	Mq2 FG	0.0155861	173.205	507025	753536	1.04667e+06	762162	275138	0	72217.9	0	204004	241304	0	280190	109541	71665.3	138177	155137	31274.2	532624	269691	129075	221859	133690	0	8461.13	0	9354.48	14207.8	0	32467.5	8351.72	5222.35	4397.02
75456	107.948	3	791.454	2371.34	0.0240236	10.1309	5.88511	VPAVGVVYNPILDELFTAIRGK	[9] Deamidated (N)	E0CNP0	Putative uncharacterized protein OS=Vitis vinifera GN=VIT_10s0405g00030 PE=4 SV=1 - [E0CNP0_VITVI]	False	315.987	Mq2 DF	M53 FG	0.189662	170.615	753463	305526	1.05118e+08	77109.8	149493	57930.6	78544.3	589121	361730	55065.1	1.97615e+07	325936	407892	996738	1.33062e+06	206880	41608.7	791504	109348	1.29631e+07	22446	72639	8713.27	9202.33	107314	16586.9	3242.19	898703	37768.4	31098.8	72633.6	42342.7
75456	107.948	3	791.454	2371.34	0.024025	10.1315	6.49666	VPAVGVVYNPILDELFTAIRGK	[9] Deamidated (N)	E0CNP0	Putative uncharacterized protein OS=Vitis vinifera GN=VIT_10s0405g00030 PE=4 SV=1 - [E0CNP0_VITVI]	False	315.987	Mq2 DF	M53 FG	0.189662	170.615	753463	305526	1.05118e+08	77109.8	149493	57930.6	78544.3	589121	361730	55065.1	1.97615e+07	325936	407892	996738	1.33062e+06	206880	41608.7	791504	109348	1.29631e+07	22446	72639	8713.27	9202.33	107314	16586.9	3242.19	898703	37768.4	31098.8	72633.6	42342.7
75456	107.948	3	791.454	2371.34	0.0240242	10.1312	5.194	VPAVGVVYNPILDELFTAIRGK	[9] Deamidated (N)	E0CNP0	Putative uncharacterized protein OS=Vitis vinifera GN=VIT_10s0405g00030 PE=4 SV=1 - [E0CNP0_VITVI]	False	315.987	Mq2 DF	M53 FG	0.189662	170.615	753463	305526	1.05118e+08	77109.8	149493	57930.6	78544.3	589121	361730	55065.1	1.97615e+07	325936	407892	996738	1.33062e+06	206880	41608.7	791504	109348	1.29631e+07	22446	72639	8713.27	9202.33	107314	16586.9	3242.19	898703	37768.4	31098.8	72633.6	42342.7
75456	107.948	3	791.454	2371.34	0.0240265	10.1322	3.28657	VPAVGVVYNPILDELFTAIRGK	[9] Deamidated (N)	E0CNP0	Putative uncharacterized protein OS=Vitis vinifera GN=VIT_10s0405g00030 PE=4 SV=1 - [E0CNP0_VITVI]	False	315.987	Mq2 DF	M53 FG	0.189662	170.615	753463	305526	1.05118e+08	77109.8	149493	57930.6	78544.3	589121	361730	55065.1	1.97615e+07	325936	407892	996738	1.33062e+06	206880	41608.7	791504	109348	1.29631e+07	22446	72639	8713.27	9202.33	107314	16586.9	3242.19	898703	37768.4	31098.8	72633.6	42342.7
107867	43.3663	2	1009.07	2016.13	-4.90114e-05	-0.0243097	3.03625	GAFLNGKPIKVSSQTELVK	[5] Deamidated (N)	E0CNP0	Putative uncharacterized protein OS=Vitis vinifera GN=VIT_10s0405g00030 PE=4 SV=1 - [E0CNP0_VITVI]	True	Infinity	Mq2 GS	M53 DF	0.0104066	173.205	132405	84792.4	53134.8	0	0	0	0	0	0	0	0	0	0	14481.9	0	0	0	139090	30347.2	6552.56	0	0	0	0	0	0	0	0	0	0	1055.32	0
107867	43.3663	2	1009.07	2016.13	-4.47117e-05	-0.022177	2.68063	GAFLNGKPIKVSSQTELVK	[5] Deamidated (N)	E0CNP0	Putative uncharacterized protein OS=Vitis vinifera GN=VIT_10s0405g00030 PE=4 SV=1 - [E0CNP0_VITVI]	True	Infinity	Mq2 GS	M53 DF	0.0104066	173.205	132405	84792.4	53134.8	0	0	0	0	0	0	0	0	0	0	14481.9	0	0	0	139090	30347.2	6552.56	0	0	0	0	0	0	0	0	0	0	1055.32	0
[truncated: 19 more columns]
