# Supplementary material for: Tartaric acid pathways in Vitis vinifera L. (cv. Ugni blanc): a comparative study of two vintages with contrasted climatic conditions
Source: BMC Plant Biol. 2016 Jun 28;16:144. doi: 10.1186/s12870-016-0833-1 (PMC4924324; doi:10.1186/s12870-016-0833-1)
Supplement: Additional file 4: Table S2. — Compilation of proteomic data concerning the four proteins of interest. (ZIP 824 kb) [file 12870_2016_833_MOESM4_ESM.zip › Table S2-5 Cholet et al 2016 Proteo2011_D7T3I7.xlsx]

## Sheet: cc121113_D7T3I7
																		Normalized abundance																		Raw abundance
																		Mq2 FB			Mq2 PS			Mq2 BC			Mq2 VB			Mq2 VE			Mq2 H			Mq2 FB			Mq2 PS			Mq2 BC			Mq2 VB			Mq2 VE
#	Retention time (min)	Charge	m/z	Measured mass	Mass error (u)	Mass error (ppm)	Score	Sequence	Modifications	Accession	Description	Use in quantitation	Max fold change	Highest mean condition	Lowest mean condition	Anova	Maximum CV	cc121113_04	cc121113_05	cc121113_06	cc121113_18	cc121113_19	cc121113_20	cc121113_32	cc121113_33	cc121113_34	cc121113_46	cc121113_47	cc121113_48	cc121113_60	cc121113_61ter	cc121113_62	cc121113_73	cc121113_74	cc121113_75B	cc121113_04	cc121113_05	cc121113_06	cc121113_18	cc121113_19	cc121113_20	cc121113_32	cc121113_33	cc121113_34	cc121113_46	cc121113_47	cc121113_48	cc121113_60	cc121113_61ter
4472	79.3928	2	1055.02	2108.02	0.0103564	4.91287	3.61941	LGINFFDTSPYYGGTLSEK		D7T3I7	Putative uncharacterized protein OS=Vitis vinifera GN=VIT_03s0088g01250 PE=4 SV=1 - [D7T3I7_VITVI]	False	7.08756	M53 PP	M53 DV	0.000191847	86.6453	196588	305182	294484	464811	594138	351272	303024	220554	404426	189732	179338	242054	141135	301928	123360	230770	286059	320252	410698	374848	474210	213666	190994	180395	156812	150382	89369	148278	179338	179055	473826	77474.8
4472	79.3928	2	1055.02	2108.02	0.0103559	4.91265	2.95881	LGINFFDTSPYYGGTLSEK		D7T3I7	Putative uncharacterized protein OS=Vitis vinifera GN=VIT_03s0088g01250 PE=4 SV=1 - [D7T3I7_VITVI]	False	7.08756	M53 PP	M53 DV	0.000191847	86.6453	196588	305182	294484	464811	594138	351272	303024	220554	404426	189732	179338	242054	141135	301928	123360	230770	286059	320252	410698	374848	474210	213666	190994	180395	156812	150382	89369	148278	179338	179055	473826	77474.8
4472	79.3928	2	1055.02	2108.02	0.0103544	4.91192	3.93862	LGINFFDTSPYYGGTLSEK		D7T3I7	Putative uncharacterized protein OS=Vitis vinifera GN=VIT_03s0088g01250 PE=4 SV=1 - [D7T3I7_VITVI]	False	7.08756	M53 PP	M53 DV	0.000191847	86.6453	196588	305182	294484	464811	594138	351272	303024	220554	404426	189732	179338	242054	141135	301928	123360	230770	286059	320252	410698	374848	474210	213666	190994	180395	156812	150382	89369	148278	179338	179055	473826	77474.8
4472	79.3928	2	1055.02	2108.02	0.0103556	4.91248	3.76016	LGINFFDTSPYYGGTLSEK		D7T3I7	Putative uncharacterized protein OS=Vitis vinifera GN=VIT_03s0088g01250 PE=4 SV=1 - [D7T3I7_VITVI]	False	7.08756	M53 PP	M53 DV	0.000191847	86.6453	196588	305182	294484	464811	594138	351272	303024	220554	404426	189732	179338	242054	141135	301928	123360	230770	286059	320252	410698	374848	474210	213666	190994	180395	156812	150382	89369	148278	179338	179055	473826	77474.8
4472	79.3928	2	1055.02	2108.02	0.0103546	4.91203	4.90906	LGINFFDTSPYYGGTLSEK		D7T3I7	Putative uncharacterized protein OS=Vitis vinifera GN=VIT_03s0088g01250 PE=4 SV=1 - [D7T3I7_VITVI]	False	7.08756	M53 PP	M53 DV	0.000191847	86.6453	196588	305182	294484	464811	594138	351272	303024	220554	404426	189732	179338	242054	141135	301928	123360	230770	286059	320252	410698	374848	474210	213666	190994	180395	156812	150382	89369	148278	179338	179055	473826	77474.8
4472	79.3928	2	1055.02	2108.02	0.0103557	4.91254	4.21444	LGINFFDTSPYYGGTLSEK		D7T3I7	Putative uncharacterized protein OS=Vitis vinifera GN=VIT_03s0088g01250 PE=4 SV=1 - [D7T3I7_VITVI]	False	7.08756	M53 PP	M53 DV	0.000191847	86.6453	196588	305182	294484	464811	594138	351272	303024	220554	404426	189732	179338	242054	141135	301928	123360	230770	286059	320252	410698	374848	474210	213666	190994	180395	156812	150382	89369	148278	179338	179055	473826	77474.8
4472	79.3928	2	1055.02	2108.02	0.0103547	4.91209	3.89957	LGINFFDTSPYYGGTLSEK		D7T3I7	Putative uncharacterized protein OS=Vitis vinifera GN=VIT_03s0088g01250 PE=4 SV=1 - [D7T3I7_VITVI]	False	7.08756	M53 PP	M53 DV	0.000191847	86.6453	196588	305182	294484	464811	594138	351272	303024	220554	404426	189732	179338	242054	141135	301928	123360	230770	286059	320252	410698	374848	474210	213666	190994	180395	156812	150382	89369	148278	179338	179055	473826	77474.8
4472	79.3928	2	1055.02	2108.02	0.010354	4.91175	3.75312	LGINFFDTSPYYGGTLSEK		D7T3I7	Putative uncharacterized protein OS=Vitis vinifera GN=VIT_03s0088g01250 PE=4 SV=1 - [D7T3I7_VITVI]	False	7.08756	M53 PP	M53 DV	0.000191847	86.6453	196588	305182	294484	464811	594138	351272	303024	220554	404426	189732	179338	242054	141135	301928	123360	230770	286059	320252	410698	374848	474210	213666	190994	180395	156812	150382	89369	148278	179338	179055	473826	77474.8
4472	79.3928	2	1055.02	2108.02	0.0103536	4.91153	4.26331	LGINFFDTSPYYGGTLSEK		D7T3I7	Putative uncharacterized protein OS=Vitis vinifera GN=VIT_03s0088g01250 PE=4 SV=1 - [D7T3I7_VITVI]	False	7.08756	M53 PP	M53 DV	0.000191847	86.6453	196588	305182	294484	464811	594138	351272	303024	220554	404426	189732	179338	242054	141135	301928	123360	230770	286059	320252	410698	374848	474210	213666	190994	180395	156812	150382	89369	148278	179338	179055	473826	77474.8
4472	79.3928	2	1055.02	2108.02	0.010355	4.9122	4.42412	LGINFFDTSPYYGGTLSEK		D7T3I7	Putative uncharacterized protein OS=Vitis vinifera GN=VIT_03s0088g01250 PE=4 SV=1 - [D7T3I7_VITVI]	False	7.08756	M53 PP	M53 DV	0.000191847	86.6453	196588	305182	294484	464811	594138	351272	303024	220554	404426	189732	179338	242054	141135	301928	123360	230770	286059	320252	410698	374848	474210	213666	190994	180395	156812	150382	89369	148278	179338	179055	473826	77474.8
4472	79.3928	2	1055.02	2108.02	0.0103539	4.9117	4.14967	LGINFFDTSPYYGGTLSEK		D7T3I7	Putative uncharacterized protein OS=Vitis vinifera GN=VIT_03s0088g01250 PE=4 SV=1 - [D7T3I7_VITVI]	False	7.08756	M53 PP	M53 DV	0.000191847	86.6453	196588	305182	294484	464811	594138	351272	303024	220554	404426	189732	179338	242054	141135	301928	123360	230770	286059	320252	410698	374848	474210	213666	190994	180395	156812	150382	89369	148278	179338	179055	473826	77474.8
4472	79.3928	2	1055.02	2108.02	0.0103537	4.91158	4.0611	LGINFFDTSPYYGGTLSEK		D7T3I7	Putative uncharacterized protein OS=Vitis vinifera GN=VIT_03s0088g01250 PE=4 SV=1 - [D7T3I7_VITVI]	False	7.08756	M53 PP	M53 DV	0.000191847	86.6453	196588	305182	294484	464811	594138	351272	303024	220554	404426	189732	179338	242054	141135	301928	123360	230770	286059	320252	410698	374848	474210	213666	190994	180395	156812	150382	89369	148278	179338	179055	473826	77474.8
4472	79.3928	2	1055.02	2108.02	0.0103558	4.91259	3.49104	LGINFFDTSPYYGGTLSEK		D7T3I7	Putative uncharacterized protein OS=Vitis vinifera GN=VIT_03s0088g01250 PE=4 SV=1 - [D7T3I7_VITVI]	False	7.08756	M53 PP	M53 DV	0.000191847	86.6453	196588	305182	294484	464811	594138	351272	303024	220554	404426	189732	179338	242054	141135	301928	123360	230770	286059	320252	410698	374848	474210	213666	190994	180395	156812	150382	89369	148278	179338	179055	473826	77474.8
4472	79.3928	2	1055.02	2108.02	0.0103533	4.91142	3.90849	LGINFFDTSPYYGGTLSEK		D7T3I7	Putative uncharacterized protein OS=Vitis vinifera GN=VIT_03s0088g01250 PE=4 SV=1 - [D7T3I7_VITVI]	False	7.08756	M53 PP	M53 DV	0.000191847	86.6453	196588	305182	294484	464811	594138	351272	303024	220554	404426	189732	179338	242054	141135	301928	123360	230770	286059	320252	410698	374848	474210	213666	190994	180395	156812	150382	89369	148278	179338	179055	473826	77474.8
4472	79.3928	2	1055.02	2108.02	0.010352	4.91079	3.88577	LGINFFDTSPYYGGTLSEK		D7T3I7	Putative uncharacterized protein OS=Vitis vinifera GN=VIT_03s0088g01250 PE=4 SV=1 - [D7T3I7_VITVI]	False	7.08756	M53 PP	M53 DV	0.000191847	86.6453	196588	305182	294484	464811	594138	351272	303024	220554	404426	189732	179338	242054	141135	301928	123360	230770	286059	320252	410698	374848	474210	213666	190994	180395	156812	150382	89369	148278	179338	179055	473826	77474.8
4472	79.3928	2	1055.02	2108.02	0.010353	4.91125	3.85959	LGINFFDTSPYYGGTLSEK		D7T3I7	Putative uncharacterized protein OS=Vitis vinifera GN=VIT_03s0088g01250 PE=4 SV=1 - [D7T3I7_VITVI]	False	7.08756	M53 PP	M53 DV	0.000191847	86.6453	196588	305182	294484	464811	594138	351272	303024	220554	404426	189732	179338	242054	141135	301928	123360	230770	286059	320252	410698	374848	474210	213666	190994	180395	156812	150382	89369	148278	179338	179055	473826	77474.8
4472	79.3928	2	1055.02	2108.02	0.0103549	4.91215	4.23203	LGINFFDTSPYYGGTLSEK		D7T3I7	Putative uncharacterized protein OS=Vitis vinifera GN=VIT_03s0088g01250 PE=4 SV=1 - [D7T3I7_VITVI]	False	7.08756	M53 PP	M53 DV	0.000191847	86.6453	196588	305182	294484	464811	594138	351272	303024	220554	404426	189732	179338	242054	141135	301928	123360	230770	286059	320252	410698	374848	474210	213666	190994	180395	156812	150382	89369	148278	179338	179055	473826	77474.8
4472	79.3928	2	1055.02	2108.02	0.0103524	4.91096	3.84735	LGINFFDTSPYYGGTLSEK		D7T3I7	Putative uncharacterized protein OS=Vitis vinifera GN=VIT_03s0088g01250 PE=4 SV=1 - [D7T3I7_VITVI]	False	7.08756	M53 PP	M53 DV	0.000191847	86.6453	196588	305182	294484	464811	594138	351272	303024	220554	404426	189732	179338	242054	141135	301928	123360	230770	286059	320252	410698	374848	474210	213666	190994	180395	156812	150382	89369	148278	179338	179055	473826	77474.8
4472	79.3928	2	1055.02	2108.02	0.0103528	4.91119	4.01826	LGINFFDTSPYYGGTLSEK		D7T3I7	Putative uncharacterized protein OS=Vitis vinifera GN=VIT_03s0088g01250 PE=4 SV=1 - [D7T3I7_VITVI]	False	7.08756	M53 PP	M53 DV	0.000191847	86.6453	196588	305182	294484	464811	594138	351272	303024	220554	404426	189732	179338	242054	141135	301928	123360	230770	286059	320252	410698	374848	474210	213666	190994	180395	156812	150382	89369	148278	179338	179055	473826	77474.8
6093	49.4335	2	646.285	1290.56	0.00353635	2.74018	1.95822	YAEGFDFSAER		D7T3I7	Putative uncharacterized protein OS=Vitis vinifera GN=VIT_03s0088g01250 PE=4 SV=1 - [D7T3I7_VITVI]	True	702.965	M53 PP	M53 M	2.84144e-05	173.205	15398.5	17622.5	20646	47106.6	122020	46099.2	61117.9	45727.2	88546.7	25826.5	25808.1	32272.9	4490.1	5453.01	2035.53	6777.94	21024.7	21097	32169.5	21645.3	33246.4	21654.2	39224.8	23674.2	31628	31178.5	19566.8	20183.7	25808.1	23873.3	15074.4	1399.24
6093	49.4335	2	646.285	1290.56	0.00353787	2.74136	2.49654	YAEGFDFSAER		D7T3I7	Putative uncharacterized protein OS=Vitis vinifera GN=VIT_03s0088g01250 PE=4 SV=1 - [D7T3I7_VITVI]	True	702.965	M53 PP	M53 M	2.84144e-05	173.205	15398.5	17622.5	20646	47106.6	122020	46099.2	61117.9	45727.2	88546.7	25826.5	25808.1	32272.9	4490.1	5453.01	2035.53	6777.94	21024.7	21097	32169.5	21645.3	33246.4	21654.2	39224.8	23674.2	31628	31178.5	19566.8	20183.7	25808.1	23873.3	15074.4	1399.24
6093	49.4335	2	646.285	1290.56	0.00353701	2.7407	2.92029	YAEGFDFSAER		D7T3I7	Putative uncharacterized protein OS=Vitis vinifera GN=VIT_03s0088g01250 PE=4 SV=1 - [D7T3I7_VITVI]	True	702.965	M53 PP	M53 M	2.84144e-05	173.205	15398.5	17622.5	20646	47106.6	122020	46099.2	61117.9	45727.2	88546.7	25826.5	25808.1	32272.9	4490.1	5453.01	2035.53	6777.94	21024.7	21097	32169.5	21645.3	33246.4	21654.2	39224.8	23674.2	31628	31178.5	19566.8	20183.7	25808.1	23873.3	15074.4	1399.24
6093	49.4335	2	646.285	1290.56	0.00353587	2.73981	2.22844	YAEGFDFSAER		D7T3I7	Putative uncharacterized protein OS=Vitis vinifera GN=VIT_03s0088g01250 PE=4 SV=1 - [D7T3I7_VITVI]	True	702.965	M53 PP	M53 M	2.84144e-05	173.205	15398.5	17622.5	20646	47106.6	122020	46099.2	61117.9	45727.2	88546.7	25826.5	25808.1	32272.9	4490.1	5453.01	2035.53	6777.94	21024.7	21097	32169.5	21645.3	33246.4	21654.2	39224.8	23674.2	31628	31178.5	19566.8	20183.7	25808.1	23873.3	15074.4	1399.24
6093	49.4335	2	646.285	1290.56	0.00353596	2.73988	2.50357	YAEGFDFSAER		D7T3I7	Putative uncharacterized protein OS=Vitis vinifera GN=VIT_03s0088g01250 PE=4 SV=1 - [D7T3I7_VITVI]	True	702.965	M53 PP	M53 M	2.84144e-05	173.205	15398.5	17622.5	20646	47106.6	122020	46099.2	61117.9	45727.2	88546.7	25826.5	25808.1	32272.9	4490.1	5453.01	2035.53	6777.94	21024.7	21097	32169.5	21645.3	33246.4	21654.2	39224.8	23674.2	31628	31178.5	19566.8	20183.7	25808.1	23873.3	15074.4	1399.24
6093	49.4335	2	646.285	1290.56	0.00353682	2.74055	2.71111	YAEGFDFSAER		D7T3I7	Putative uncharacterized protein OS=Vitis vinifera GN=VIT_03s0088g01250 PE=4 SV=1 - [D7T3I7_VITVI]	True	702.965	M53 PP	M53 M	2.84144e-05	173.205	15398.5	17622.5	20646	47106.6	122020	46099.2	61117.9	45727.2	88546.7	25826.5	25808.1	32272.9	4490.1	5453.01	2035.53	6777.94	21024.7	21097	32169.5	21645.3	33246.4	21654.2	39224.8	23674.2	31628	31178.5	19566.8	20183.7	25808.1	23873.3	15074.4	1399.24
6093	49.4335	2	646.285	1290.56	0.00353606	2.73996	2.01974	YAEGFDFSAER		D7T3I7	Putative uncharacterized protein OS=Vitis vinifera GN=VIT_03s0088g01250 PE=4 SV=1 - [D7T3I7_VITVI]	True	702.965	M53 PP	M53 M	2.84144e-05	173.205	15398.5	17622.5	20646	47106.6	122020	46099.2	61117.9	45727.2	88546.7	25826.5	25808.1	32272.9	4490.1	5453.01	2035.53	6777.94	21024.7	21097	32169.5	21645.3	33246.4	21654.2	39224.8	23674.2	31628	31178.5	19566.8	20183.7	25808.1	23873.3	15074.4	1399.24
6093	49.4335	2	646.285	1290.56	0.00353405	2.7384	1.85756	YAEGFDFSAER		D7T3I7	Putative uncharacterized protein OS=Vitis vinifera GN=VIT_03s0088g01250 PE=4 SV=1 - [D7T3I7_VITVI]	True	702.965	M53 PP	M53 M	2.84144e-05	173.205	15398.5	17622.5	20646	47106.6	122020	46099.2	61117.9	45727.2	88546.7	25826.5	25808.1	32272.9	4490.1	5453.01	2035.53	6777.94	21024.7	21097	32169.5	21645.3	33246.4	21654.2	39224.8	23674.2	31628	31178.5	19566.8	20183.7	25808.1	23873.3	15074.4	1399.24
6093	49.4335	2	646.285	1290.56	0.00353424	2.73855	2.56392	YAEGFDFSAER		D7T3I7	Putative uncharacterized protein OS=Vitis vinifera GN=VIT_03s0088g01250 PE=4 SV=1 - [D7T3I7_VITVI]	True	702.965	M53 PP	M53 M	2.84144e-05	173.205	15398.5	17622.5	20646	47106.6	122020	46099.2	61117.9	45727.2	88546.7	25826.5	25808.1	32272.9	4490.1	5453.01	2035.53	6777.94	21024.7	21097	32169.5	21645.3	33246.4	21654.2	39224.8	23674.2	31628	31178.5	19566.8	20183.7	25808.1	23873.3	15074.4	1399.24
6093	49.4335	2	646.285	1290.56	0.00353644	2.74026	2.65245	YAEGFDFSAER		D7T3I7	Putative uncharacterized protein OS=Vitis vinifera GN=VIT_03s0088g01250 PE=4 SV=1 - [D7T3I7_VITVI]	True	702.965	M53 PP	M53 M	2.84144e-05	173.205	15398.5	17622.5	20646	47106.6	122020	46099.2	61117.9	45727.2	88546.7	25826.5	25808.1	32272.9	4490.1	5453.01	2035.53	6777.94	21024.7	21097	32169.5	21645.3	33246.4	21654.2	39224.8	23674.2	31628	31178.5	19566.8	20183.7	25808.1	23873.3	15074.4	1399.24
6093	49.4335	2	646.285	1290.56	0.00353376	2.73818	2.82457	YAEGFDFSAER		D7T3I7	Putative uncharacterized protein OS=Vitis vinifera GN=VIT_03s0088g01250 PE=4 SV=1 - [D7T3I7_VITVI]	True	702.965	M53 PP	M53 M	2.84144e-05	173.205	15398.5	17622.5	20646	47106.6	122020	46099.2	61117.9	45727.2	88546.7	25826.5	25808.1	32272.9	4490.1	5453.01	2035.53	6777.94	21024.7	21097	32169.5	21645.3	33246.4	21654.2	39224.8	23674.2	31628	31178.5	19566.8	20183.7	25808.1	23873.3	15074.4	1399.24
6093	49.4335	2	646.285	1290.56	0.00353501	2.73914	2.75516	YAEGFDFSAER		D7T3I7	Putative uncharacterized protein OS=Vitis vinifera GN=VIT_03s0088g01250 PE=4 SV=1 - [D7T3I7_VITVI]	True	702.965	M53 PP	M53 M	2.84144e-05	173.205	15398.5	17622.5	20646	47106.6	122020	46099.2	61117.9	45727.2	88546.7	25826.5	25808.1	32272.9	4490.1	5453.01	2035.53	6777.94	21024.7	21097	32169.5	21645.3	33246.4	21654.2	39224.8	23674.2	31628	31178.5	19566.8	20183.7	25808.1	23873.3	15074.4	1399.24
6093	49.4335	2	646.285	1290.56	0.00353549	2.73951	3.33474	YAEGFDFSAER		D7T3I7	Putative uncharacterized protein OS=Vitis vinifera GN=VIT_03s0088g01250 PE=4 SV=1 - [D7T3I7_VITVI]	True	702.965	M53 PP	M53 M	2.84144e-05	173.205	15398.5	17622.5	20646	47106.6	122020	46099.2	61117.9	45727.2	88546.7	25826.5	25808.1	32272.9	4490.1	5453.01	2035.53	6777.94	21024.7	21097	32169.5	21645.3	33246.4	21654.2	39224.8	23674.2	31628	31178.5	19566.8	20183.7	25808.1	23873.3	15074.4	1399.24
6093	49.4335	2	646.285	1290.56	0.00353529	2.73937	2.65838	YAEGFDFSAER		D7T3I7	Putative uncharacterized protein OS=Vitis vinifera GN=VIT_03s0088g01250 PE=4 SV=1 - [D7T3I7_VITVI]	True	702.965	M53 PP	M53 M	2.84144e-05	173.205	15398.5	17622.5	20646	47106.6	122020	46099.2	61117.9	45727.2	88546.7	25826.5	25808.1	32272.9	4490.1	5453.01	2035.53	6777.94	21024.7	21097	32169.5	21645.3	33246.4	21654.2	39224.8	23674.2	31628	31178.5	19566.8	20183.7	25808.1	23873.3	15074.4	1399.24
6093	49.4335	2	646.285	1290.56	0.00353462	2.73885	3.07363	YAEGFDFSAER		D7T3I7	Putative uncharacterized protein OS=Vitis vinifera GN=VIT_03s0088g01250 PE=4 SV=1 - [D7T3I7_VITVI]	True	702.965	M53 PP	M53 M	2.84144e-05	173.205	15398.5	17622.5	20646	47106.6	122020	46099.2	61117.9	45727.2	88546.7	25826.5	25808.1	32272.9	4490.1	5453.01	2035.53	6777.94	21024.7	21097	32169.5	21645.3	33246.4	21654.2	39224.8	23674.2	31628	31178.5	19566.8	20183.7	25808.1	23873.3	15074.4	1399.24
6093	49.4335	2	646.285	1290.56	0.00353491	2.73907	2.4525	YAEGFDFSAER		D7T3I7	Putative uncharacterized protein OS=Vitis vinifera GN=VIT_03s0088g01250 PE=4 SV=1 - [D7T3I7_VITVI]	True	702.965	M53 PP	M53 M	2.84144e-05	173.205	15398.5	17622.5	20646	47106.6	122020	46099.2	61117.9	45727.2	88546.7	25826.5	25808.1	32272.9	4490.1	5453.01	2035.53	6777.94	21024.7	21097	32169.5	21645.3	33246.4	21654.2	39224.8	23674.2	31628	31178.5	19566.8	20183.7	25808.1	23873.3	15074.4	1399.24
6093	49.4335	2	646.285	1290.56	0.00353433	2.73862	2.6155	YAEGFDFSAER		D7T3I7	Putative uncharacterized protein OS=Vitis vinifera GN=VIT_03s0088g01250 PE=4 SV=1 - [D7T3I7_VITVI]	True	702.965	M53 PP	M53 M	2.84144e-05	173.205	15398.5	17622.5	20646	47106.6	122020	46099.2	61117.9	45727.2	88546.7	25826.5	25808.1	32272.9	4490.1	5453.01	2035.53	6777.94	21024.7	21097	32169.5	21645.3	33246.4	21654.2	39224.8	23674.2	31628	31178.5	19566.8	20183.7	25808.1	23873.3	15074.4	1399.24
6093	49.4335	2	646.285	1290.56	0.00353357	2.73803	2.19451	YAEGFDFSAER		D7T3I7	Putative uncharacterized protein OS=Vitis vinifera GN=VIT_03s0088g01250 PE=4 SV=1 - [D7T3I7_VITVI]	True	702.965	M53 PP	M53 M	2.84144e-05	173.205	15398.5	17622.5	20646	47106.6	122020	46099.2	61117.9	45727.2	88546.7	25826.5	25808.1	32272.9	4490.1	5453.01	2035.53	6777.94	21024.7	21097	32169.5	21645.3	33246.4	21654.2	39224.8	23674.2	31628	31178.5	19566.8	20183.7	25808.1	23873.3	15074.4	1399.24
6191	79.5158	2	885.996	1769.98	0.00542534	3.06521	3.89844	GVGVISASPLAMGLLTER		D7T3I7	Putative uncharacterized protein OS=Vitis vinifera GN=VIT_03s0088g01250 PE=4 SV=1 - [D7T3I7_VITVI]	True	2437.55	M53 PP	Mq2 M	5.13457e-07	111.021	44923.1	64967.4	75648.3	177220	261673	124960	119632	86238.6	168026	50856.7	50854.8	83610.9	9182.81	666.068	14610.6	0.167572	265.161	381.211	93850.1	79797.9	121817	81465.6	84118.4	64173	61908.3	58800.8	37129.9	39745.1	50854.8	61849.5	30829	170.913
6191	79.5158	2	885.996	1769.98	0.00542353	3.06419	2.96657	GVGVISASPLAMGLLTER		D7T3I7	Putative uncharacterized protein OS=Vitis vinifera GN=VIT_03s0088g01250 PE=4 SV=1 - [D7T3I7_VITVI]	True	2437.55	M53 PP	Mq2 M	5.13457e-07	111.021	44923.1	64967.4	75648.3	177220	261673	124960	119632	86238.6	168026	50856.7	50854.8	83610.9	9182.81	666.068	14610.6	0.167572	265.161	381.211	93850.1	79797.9	121817	81465.6	84118.4	64173	61908.3	58800.8	37129.9	39745.1	50854.8	61849.5	30829	170.913
6191	79.5158	2	885.996	1769.98	0.00542395	3.06443	3.22778	GVGVISASPLAMGLLTER		D7T3I7	Putative uncharacterized protein OS=Vitis vinifera GN=VIT_03s0088g01250 PE=4 SV=1 - [D7T3I7_VITVI]	True	2437.55	M53 PP	Mq2 M	5.13457e-07	111.021	44923.1	64967.4	75648.3	177220	261673	124960	119632	86238.6	168026	50856.7	50854.8	83610.9	9182.81	666.068	14610.6	0.167572	265.161	381.211	93850.1	79797.9	121817	81465.6	84118.4	64173	61908.3	58800.8	37129.9	39745.1	50854.8	61849.5	30829	170.913
6191	79.5158	2	885.996	1769.98	0.00542367	3.06427	3.8451	GVGVISASPLAMGLLTER		D7T3I7	Putative uncharacterized protein OS=Vitis vinifera GN=VIT_03s0088g01250 PE=4 SV=1 - [D7T3I7_VITVI]	True	2437.55	M53 PP	Mq2 M	5.13457e-07	111.021	44923.1	64967.4	75648.3	177220	261673	124960	119632	86238.6	168026	50856.7	50854.8	83610.9	9182.81	666.068	14610.6	0.167572	265.161	381.211	93850.1	79797.9	121817	81465.6	84118.4	64173	61908.3	58800.8	37129.9	39745.1	50854.8	61849.5	30829	170.913
6191	79.5158	2	885.996	1769.98	0.00542269	3.06372	4.44774	GVGVISASPLAMGLLTER		D7T3I7	Putative uncharacterized protein OS=Vitis vinifera GN=VIT_03s0088g01250 PE=4 SV=1 - [D7T3I7_VITVI]	True	2437.55	M53 PP	Mq2 M	5.13457e-07	111.021	44923.1	64967.4	75648.3	177220	261673	124960	119632	86238.6	168026	50856.7	50854.8	83610.9	9182.81	666.068	14610.6	0.167572	265.161	381.211	93850.1	79797.9	121817	81465.6	84118.4	64173	61908.3	58800.8	37129.9	39745.1	50854.8	61849.5	30829	170.913
6191	79.5158	2	885.996	1769.98	0.00542213	3.0634	3.865	GVGVISASPLAMGLLTER		D7T3I7	Putative uncharacterized protein OS=Vitis vinifera GN=VIT_03s0088g01250 PE=4 SV=1 - [D7T3I7_VITVI]	True	2437.55	M53 PP	Mq2 M	5.13457e-07	111.021	44923.1	64967.4	75648.3	177220	261673	124960	119632	86238.6	168026	50856.7	50854.8	83610.9	9182.81	666.068	14610.6	0.167572	265.161	381.211	93850.1	79797.9	121817	81465.6	84118.4	64173	61908.3	58800.8	37129.9	39745.1	50854.8	61849.5	30829	170.913
6191	79.5158	2	885.996	1769.98	0.00542171	3.06316	3.81712	GVGVISASPLAMGLLTER		D7T3I7	Putative uncharacterized protein OS=Vitis vinifera GN=VIT_03s0088g01250 PE=4 SV=1 - [D7T3I7_VITVI]	True	2437.55	M53 PP	Mq2 M	5.13457e-07	111.021	44923.1	64967.4	75648.3	177220	261673	124960	119632	86238.6	168026	50856.7	50854.8	83610.9	9182.81	666.068	14610.6	0.167572	265.161	381.211	93850.1	79797.9	121817	81465.6	84118.4	64173	61908.3	58800.8	37129.9	39745.1	50854.8	61849.5	30829	170.913
6191	79.5158	2	885.996	1769.98	0.00542192	3.06328	3.784	GVGVISASPLAMGLLTER		D7T3I7	Putative uncharacterized protein OS=Vitis vinifera GN=VIT_03s0088g01250 PE=4 SV=1 - [D7T3I7_VITVI]	True	2437.55	M53 PP	Mq2 M	5.13457e-07	111.021	44923.1	64967.4	75648.3	177220	261673	124960	119632	86238.6	168026	50856.7	50854.8	83610.9	9182.81	666.068	14610.6	0.167572	265.161	381.211	93850.1	79797.9	121817	81465.6	84118.4	64173	61908.3	58800.8	37129.9	39745.1	50854.8	61849.5	30829	170.913
6191	79.5158	2	885.996	1769.98	0.00542157	3.06308	4.11583	GVGVISASPLAMGLLTER		D7T3I7	Putative uncharacterized protein OS=Vitis vinifera GN=VIT_03s0088g01250 PE=4 SV=1 - [D7T3I7_VITVI]	True	2437.55	M53 PP	Mq2 M	5.13457e-07	111.021	44923.1	64967.4	75648.3	177220	261673	124960	119632	86238.6	168026	50856.7	50854.8	83610.9	9182.81	666.068	14610.6	0.167572	265.161	381.211	93850.1	79797.9	121817	81465.6	84118.4	64173	61908.3	58800.8	37129.9	39745.1	50854.8	61849.5	30829	170.913
6191	79.5158	2	885.996	1769.98	0.00542122	3.06288	3.83527	GVGVISASPLAMGLLTER		D7T3I7	Putative uncharacterized protein OS=Vitis vinifera GN=VIT_03s0088g01250 PE=4 SV=1 - [D7T3I7_VITVI]	True	2437.55	M53 PP	Mq2 M	5.13457e-07	111.021	44923.1	64967.4	75648.3	177220	261673	124960	119632	86238.6	168026	50856.7	50854.8	83610.9	9182.81	666.068	14610.6	0.167572	265.161	381.211	93850.1	79797.9	121817	81465.6	84118.4	64173	61908.3	58800.8	37129.9	39745.1	50854.8	61849.5	30829	170.913
6191	79.5158	2	885.996	1769.98	0.00542255	3.06364	4.81594	GVGVISASPLAMGLLTER		D7T3I7	Putative uncharacterized protein OS=Vitis vinifera GN=VIT_03s0088g01250 PE=4 SV=1 - [D7T3I7_VITVI]	True	2437.55	M53 PP	Mq2 M	5.13457e-07	111.021	44923.1	64967.4	75648.3	177220	261673	124960	119632	86238.6	168026	50856.7	50854.8	83610.9	9182.81	666.068	14610.6	0.167572	265.161	381.211	93850.1	79797.9	121817	81465.6	84118.4	64173	61908.3	58800.8	37129.9	39745.1	50854.8	61849.5	30829	170.913
6191	79.5158	2	885.996	1769.98	0.00542262	3.06368	3.94218	GVGVISASPLAMGLLTER		D7T3I7	Putative uncharacterized protein OS=Vitis vinifera GN=VIT_03s0088g01250 PE=4 SV=1 - [D7T3I7_VITVI]	True	2437.55	M53 PP	Mq2 M	5.13457e-07	111.021	44923.1	64967.4	75648.3	177220	261673	124960	119632	86238.6	168026	50856.7	50854.8	83610.9	9182.81	666.068	14610.6	0.167572	265.161	381.211	93850.1	79797.9	121817	81465.6	84118.4	64173	61908.3	58800.8	37129.9	39745.1	50854.8	61849.5	30829	170.913
6191	79.5158	2	885.996	1769.98	0.00542143	3.063	3.35601	GVGVISASPLAMGLLTER		D7T3I7	Putative uncharacterized protein OS=Vitis vinifera GN=VIT_03s0088g01250 PE=4 SV=1 - [D7T3I7_VITVI]	True	2437.55	M53 PP	Mq2 M	5.13457e-07	111.021	44923.1	64967.4	75648.3	177220	261673	124960	119632	86238.6	168026	50856.7	50854.8	83610.9	9182.81	666.068	14610.6	0.167572	265.161	381.211	93850.1	79797.9	121817	81465.6	84118.4	64173	61908.3	58800.8	37129.9	39745.1	50854.8	61849.5	30829	170.913
6191	79.5158	2	885.996	1769.98	0.00542107	3.0628	4.20743	GVGVISASPLAMGLLTER		D7T3I7	Putative uncharacterized protein OS=Vitis vinifera GN=VIT_03s0088g01250 PE=4 SV=1 - [D7T3I7_VITVI]	True	2437.55	M53 PP	Mq2 M	5.13457e-07	111.021	44923.1	64967.4	75648.3	177220	261673	124960	119632	86238.6	168026	50856.7	50854.8	83610.9	9182.81	666.068	14610.6	0.167572	265.161	381.211	93850.1	79797.9	121817	81465.6	84118.4	64173	61908.3	58800.8	37129.9	39745.1	50854.8	61849.5	30829	170.913
6191	79.5158	2	885.996	1769.98	0.00542346	3.06415	4.0975	GVGVISASPLAMGLLTER		D7T3I7	Putative uncharacterized protein OS=Vitis vinifera GN=VIT_03s0088g01250 PE=4 SV=1 - [D7T3I7_VITVI]	True	2437.55	M53 PP	Mq2 M	5.13457e-07	111.021	44923.1	64967.4	75648.3	177220	261673	124960	119632	86238.6	168026	50856.7	50854.8	83610.9	9182.81	666.068	14610.6	0.167572	265.161	381.211	93850.1	79797.9	121817	81465.6	84118.4	64173	61908.3	58800.8	37129.9	39745.1	50854.8	61849.5	30829	170.913
6191	79.5158	2	885.996	1769.98	0.00542241	3.06356	3.36021	GVGVISASPLAMGLLTER		D7T3I7	Putative uncharacterized protein OS=Vitis vinifera GN=VIT_03s0088g01250 PE=4 SV=1 - [D7T3I7_VITVI]	True	2437.55	M53 PP	Mq2 M	5.13457e-07	111.021	44923.1	64967.4	75648.3	177220	261673	124960	119632	86238.6	168026	50856.7	50854.8	83610.9	9182.81	666.068	14610.6	0.167572	265.161	381.211	93850.1	79797.9	121817	81465.6	84118.4	64173	61908.3	58800.8	37129.9	39745.1	50854.8	61849.5	30829	170.913
6191	79.5158	2	885.996	1769.98	0.00542185	3.06324	2.70396	GVGVISASPLAMGLLTER		D7T3I7	Putative uncharacterized protein OS=Vitis vinifera GN=VIT_03s0088g01250 PE=4 SV=1 - [D7T3I7_VITVI]	True	2437.55	M53 PP	Mq2 M	5.13457e-07	111.021	44923.1	64967.4	75648.3	177220	261673	124960	119632	86238.6	168026	50856.7	50854.8	83610.9	9182.81	666.068	14610.6	0.167572	265.161	381.211	93850.1	79797.9	121817	81465.6	84118.4	64173	61908.3	58800.8	37129.9	39745.1	50854.8	61849.5	30829	170.913
6191	79.5158	2	885.996	1769.98	0.00541973	3.06205	2.05756	GVGVISASPLAMGLLTER		D7T3I7	Putative uncharacterized protein OS=Vitis vinifera GN=VIT_03s0088g01250 PE=4 SV=1 - [D7T3I7_VITVI]	True	2437.55	M53 PP	Mq2 M	5.13457e-07	111.021	44923.1	64967.4	75648.3	177220	261673	124960	119632	86238.6	168026	50856.7	50854.8	83610.9	9182.81	666.068	14610.6	0.167572	265.161	381.211	93850.1	79797.9	121817	81465.6	84118.4	64173	61908.3	58800.8	37129.9	39745.1	50854.8	61849.5	30829	170.913
6191	79.5158	2	885.996	1769.98	0.00542129	3.06292	3.82884	GVGVISASPLAMGLLTER		D7T3I7	Putative uncharacterized protein OS=Vitis vinifera GN=VIT_03s0088g01250 PE=4 SV=1 - [D7T3I7_VITVI]	True	2437.55	M53 PP	Mq2 M	5.13457e-07	111.021	44923.1	64967.4	75648.3	177220	261673	124960	119632	86238.6	168026	50856.7	50854.8	83610.9	9182.81	666.068	14610.6	0.167572	265.161	381.211	93850.1	79797.9	121817	81465.6	84118.4	64173	61908.3	58800.8	37129.9	39745.1	50854.8	61849.5	30829	170.913
8905	70.924	2	893.994	1785.97	0.00700532	3.92243	4.12668	GVGVISASPLAMGLLTER	[12] Oxidation (M)	D7T3I7	Putative uncharacterized protein OS=Vitis vinifera GN=VIT_03s0088g01250 PE=4 SV=1 - [D7T3I7_VITVI]	True	75.5329	Mq2 M	M53 M	1.95171e-06	123.44	18035.3	24116.1	16436.9	93069.4	163558	53386.2	66224.3	48141.8	107283	61940.1	39341.5	71803.4	35295.9	206426	14357.1	165254	336029	918519	37678.1	29621.2	26468.5	42782.6	52577.9	27416.4	34270.5	32824.9	23707.1	48406.8	39341.5	53115.1	118497	52969
8905	70.924	2	893.994	1785.97	0.00700581	3.9227	3.86175	GVGVISASPLAMGLLTER	[12] Oxidation (M)	D7T3I7	Putative uncharacterized protein OS=Vitis vinifera GN=VIT_03s0088g01250 PE=4 SV=1 - [D7T3I7_VITVI]	True	75.5329	Mq2 M	M53 M	1.95171e-06	123.44	18035.3	24116.1	16436.9	93069.4	163558	53386.2	66224.3	48141.8	107283	61940.1	39341.5	71803.4	35295.9	206426	14357.1	165254	336029	918519	37678.1	29621.2	26468.5	42782.6	52577.9	27416.4	34270.5	32824.9	23707.1	48406.8	39341.5	53115.1	118497	52969
8905	70.924	2	893.994	1785.97	0.00700623	3.92293	3.39895	GVGVISASPLAMGLLTER	[12] Oxidation (M)	D7T3I7	Putative uncharacterized protein OS=Vitis vinifera GN=VIT_03s0088g01250 PE=4 SV=1 - [D7T3I7_VITVI]	True	75.5329	Mq2 M	M53 M	1.95171e-06	123.44	18035.3	24116.1	16436.9	93069.4	163558	53386.2	66224.3	48141.8	107283	61940.1	39341.5	71803.4	35295.9	206426	14357.1	165254	336029	918519	37678.1	29621.2	26468.5	42782.6	52577.9	27416.4	34270.5	32824.9	23707.1	48406.8	39341.5	53115.1	118497	52969
8905	70.924	2	893.994	1785.97	0.00700462	3.92204	3.64264	GVGVISASPLAMGLLTER	[12] Oxidation (M)	D7T3I7	Putative uncharacterized protein OS=Vitis vinifera GN=VIT_03s0088g01250 PE=4 SV=1 - [D7T3I7_VITVI]	True	75.5329	Mq2 M	M53 M	1.95171e-06	123.44	18035.3	24116.1	16436.9	93069.4	163558	53386.2	66224.3	48141.8	107283	61940.1	39341.5	71803.4	35295.9	206426	14357.1	165254	336029	918519	37678.1	29621.2	26468.5	42782.6	52577.9	27416.4	34270.5	32824.9	23707.1	48406.8	39341.5	53115.1	118497	52969
8905	70.924	2	893.994	1785.97	0.00700574	3.92266	4.63582	GVGVISASPLAMGLLTER	[12] Oxidation (M)	D7T3I7	Putative uncharacterized protein OS=Vitis vinifera GN=VIT_03s0088g01250 PE=4 SV=1 - [D7T3I7_VITVI]	True	75.5329	Mq2 M	M53 M	1.95171e-06	123.44	18035.3	24116.1	16436.9	93069.4	163558	53386.2	66224.3	48141.8	107283	61940.1	39341.5	71803.4	35295.9	206426	14357.1	165254	336029	918519	37678.1	29621.2	26468.5	42782.6	52577.9	27416.4	34270.5	32824.9	23707.1	48406.8	39341.5	53115.1	118497	52969
8905	70.924	2	893.994	1785.97	0.00700637	3.92301	3.26662	GVGVISASPLAMGLLTER	[12] Oxidation (M)	D7T3I7	Putative uncharacterized protein OS=Vitis vinifera GN=VIT_03s0088g01250 PE=4 SV=1 - [D7T3I7_VITVI]	True	75.5329	Mq2 M	M53 M	1.95171e-06	123.44	18035.3	24116.1	16436.9	93069.4	163558	53386.2	66224.3	48141.8	107283	61940.1	39341.5	71803.4	35295.9	206426	14357.1	165254	336029	918519	37678.1	29621.2	26468.5	42782.6	52577.9	27416.4	34270.5	32824.9	23707.1	48406.8	39341.5	53115.1	118497	52969
8905	70.924	2	893.994	1785.97	0.00700595	3.92278	3.72738	GVGVISASPLAMGLLTER	[12] Oxidation (M)	D7T3I7	Putative uncharacterized protein OS=Vitis vinifera GN=VIT_03s0088g01250 PE=4 SV=1 - [D7T3I7_VITVI]	True	75.5329	Mq2 M	M53 M	1.95171e-06	123.44	18035.3	24116.1	16436.9	93069.4	163558	53386.2	66224.3	48141.8	107283	61940.1	39341.5	71803.4	35295.9	206426	14357.1	165254	336029	918519	37678.1	29621.2	26468.5	42782.6	52577.9	27416.4	34270.5	32824.9	23707.1	48406.8	39341.5	53115.1	118497	52969
8905	70.924	2	893.994	1785.97	0.00700567	3.92262	3.41249	GVGVISASPLAMGLLTER	[12] Oxidation (M)	D7T3I7	Putative uncharacterized protein OS=Vitis vinifera GN=VIT_03s0088g01250 PE=4 SV=1 - [D7T3I7_VITVI]	True	75.5329	Mq2 M	M53 M	1.95171e-06	123.44	18035.3	24116.1	16436.9	93069.4	163558	53386.2	66224.3	48141.8	107283	61940.1	39341.5	71803.4	35295.9	206426	14357.1	165254	336029	918519	37678.1	29621.2	26468.5	42782.6	52577.9	27416.4	34270.5	32824.9	23707.1	48406.8	39341.5	53115.1	118497	52969
8905	70.924	2	893.994	1785.97	0.00700427	3.92184	2.99624	GVGVISASPLAMGLLTER	[12] Oxidation (M)	D7T3I7	Putative uncharacterized protein OS=Vitis vinifera GN=VIT_03s0088g01250 PE=4 SV=1 - [D7T3I7_VITVI]	True	75.5329	Mq2 M	M53 M	1.95171e-06	123.44	18035.3	24116.1	16436.9	93069.4	163558	53386.2	66224.3	48141.8	107283	61940.1	39341.5	71803.4	35295.9	206426	14357.1	165254	336029	918519	37678.1	29621.2	26468.5	42782.6	52577.9	27416.4	34270.5	32824.9	23707.1	48406.8	39341.5	53115.1	118497	52969
8905	70.924	2	893.994	1785.97	0.00700336	3.92133	3.15764	GVGVISASPLAMGLLTER	[12] Oxidation (M)	D7T3I7	Putative uncharacterized protein OS=Vitis vinifera GN=VIT_03s0088g01250 PE=4 SV=1 - [D7T3I7_VITVI]	True	75.5329	Mq2 M	M53 M	1.95171e-06	123.44	18035.3	24116.1	16436.9	93069.4	163558	53386.2	66224.3	48141.8	107283	61940.1	39341.5	71803.4	35295.9	206426	14357.1	165254	336029	918519	37678.1	29621.2	26468.5	42782.6	52577.9	27416.4	34270.5	32824.9	23707.1	48406.8	39341.5	53115.1	118497	52969
11525	24.5419	2	477.251	952.487	0.000605594	0.635804	1.33069	NEYIVSTK		D7T3I7	Putative uncharacterized protein OS=Vitis vinifera GN=VIT_03s0088g01250 PE=4 SV=1 - [D7T3I7_VITVI]	True	115.704	M53 PP	M53 M	6.18932e-08	125.399	2267.66	4836.4	4999.35	19445	37945.8	17205.1	18458.8	13888.9	22929.2	6013.75	6883.03	7817.33	2054.63	3697.66	1632.48	3563.17	6195.68	6542.59	4737.44	5940.44	8050.51	8938.58	12198.2	8835.64	9552.25	9469.95	5066.85	4699.81	6883.03	5782.71	6897.91	948.821
11525	24.5419	2	477.251	952.487	0.000603982	0.634111	1.39327	NEYIVSTK		D7T3I7	Putative uncharacterized protein OS=Vitis vinifera GN=VIT_03s0088g01250 PE=4 SV=1 - [D7T3I7_VITVI]	True	115.704	M53 PP	M53 M	6.18932e-08	125.399	2267.66	4836.4	4999.35	19445	37945.8	17205.1	18458.8	13888.9	22929.2	6013.75	6883.03	7817.33	2054.63	3697.66	1632.48	3563.17	6195.68	6542.59	4737.44	5940.44	8050.51	8938.58	12198.2	8835.64	9552.25	9469.95	5066.85	4699.81	6883.03	5782.71	6897.91	948.821
11525	24.5419	2	477.251	952.487	0.000604498	0.634653	1.60728	NEYIVSTK		D7T3I7	Putative uncharacterized protein OS=Vitis vinifera GN=VIT_03s0088g01250 PE=4 SV=1 - [D7T3I7_VITVI]	True	115.704	M53 PP	M53 M	6.18932e-08	125.399	2267.66	4836.4	4999.35	19445	37945.8	17205.1	18458.8	13888.9	22929.2	6013.75	6883.03	7817.33	2054.63	3697.66	1632.48	3563.17	6195.68	6542.59	4737.44	5940.44	8050.51	8938.58	12198.2	8835.64	9552.25	9469.95	5066.85	4699.81	6883.03	5782.71	6897.91	948.821
11525	24.5419	2	477.251	952.487	0.00060553	0.635736	1.09865	NEYIVSTK		D7T3I7	Putative uncharacterized protein OS=Vitis vinifera GN=VIT_03s0088g01250 PE=4 SV=1 - [D7T3I7_VITVI]	True	115.704	M53 PP	M53 M	6.18932e-08	125.399	2267.66	4836.4	4999.35	19445	37945.8	17205.1	18458.8	13888.9	22929.2	6013.75	6883.03	7817.33	2054.63	3697.66	1632.48	3563.17	6195.68	6542.59	4737.44	5940.44	8050.51	8938.58	12198.2	8835.64	9552.25	9469.95	5066.85	4699.81	6883.03	5782.71	6897.91	948.821
11525	24.5419	2	477.251	952.487	0.000603853	0.633975	1.04606	NEYIVSTK		D7T3I7	Putative uncharacterized protein OS=Vitis vinifera GN=VIT_03s0088g01250 PE=4 SV=1 - [D7T3I7_VITVI]	True	115.704	M53 PP	M53 M	6.18932e-08	125.399	2267.66	4836.4	4999.35	19445	37945.8	17205.1	18458.8	13888.9	22929.2	6013.75	6883.03	7817.33	2054.63	3697.66	1632.48	3563.17	6195.68	6542.59	4737.44	5940.44	8050.51	8938.58	12198.2	8835.64	9552.25	9469.95	5066.85	4699.81	6883.03	5782.71	6897.91	948.821
11525	24.5419	2	477.251	952.487	0.00060353	0.633636	1.92565	NEYIVSTK		D7T3I7	Putative uncharacterized protein OS=Vitis vinifera GN=VIT_03s0088g01250 PE=4 SV=1 - [D7T3I7_VITVI]	True	115.704	M53 PP	M53 M	6.18932e-08	125.399	2267.66	4836.4	4999.35	19445	37945.8	17205.1	18458.8	13888.9	22929.2	6013.75	6883.03	7817.33	2054.63	3697.66	1632.48	3563.17	6195.68	6542.59	4737.44	5940.44	8050.51	8938.58	12198.2	8835.64	9552.25	9469.95	5066.85	4699.81	6883.03	5782.71	6897.91	948.821
11525	24.5419	2	477.251	952.487	0.000604692	0.634856	1.54506	NEYIVSTK		D7T3I7	Putative uncharacterized protein OS=Vitis vinifera GN=VIT_03s0088g01250 PE=4 SV=1 - [D7T3I7_VITVI]	True	115.704	M53 PP	M53 M	6.18932e-08	125.399	2267.66	4836.4	4999.35	19445	37945.8	17205.1	18458.8	13888.9	22929.2	6013.75	6883.03	7817.33	2054.63	3697.66	1632.48	3563.17	6195.68	6542.59	4737.44	5940.44	8050.51	8938.58	12198.2	8835.64	9552.25	9469.95	5066.85	4699.81	6883.03	5782.71	6897.91	948.821
11525	24.5419	2	477.251	952.487	0.000603465	0.633568	1.62088	NEYIVSTK		D7T3I7	Putative uncharacterized protein OS=Vitis vinifera GN=VIT_03s0088g01250 PE=4 SV=1 - [D7T3I7_VITVI]	True	115.704	M53 PP	M53 M	6.18932e-08	125.399	2267.66	4836.4	4999.35	19445	37945.8	17205.1	18458.8	13888.9	22929.2	6013.75	6883.03	7817.33	2054.63	3697.66	1632.48	3563.17	6195.68	6542.59	4737.44	5940.44	8050.51	8938.58	12198.2	8835.64	9552.25	9469.95	5066.85	4699.81	6883.03	5782.71	6897.91	948.821
11525	24.5419	2	477.251	952.487	0.000601262	0.631255	1.77508	NEYIVSTK		D7T3I7	Putative uncharacterized protein OS=Vitis vinifera GN=VIT_03s0088g01250 PE=4 SV=1 - [D7T3I7_VITVI]	True	115.704	M53 PP	M53 M	6.18932e-08	125.399	2267.66	4836.4	4999.35	19445	37945.8	17205.1	18458.8	13888.9	22929.2	6013.75	6883.03	7817.33	2054.63	3697.66	1632.48	3563.17	6195.68	6542.59	4737.44	5940.44	8050.51	8938.58	12198.2	8835.64	9552.25	9469.95	5066.85	4699.81	6883.03	5782.71	6897.91	948.821
11525	24.5419	2	477.251	952.487	0.00060204	0.632072	1.0695	NEYIVSTK		D7T3I7	Putative uncharacterized protein OS=Vitis vinifera GN=VIT_03s0088g01250 PE=4 SV=1 - [D7T3I7_VITVI]	True	115.704	M53 PP	M53 M	6.18932e-08	125.399	2267.66	4836.4	4999.35	19445	37945.8	17205.1	18458.8	13888.9	22929.2	6013.75	6883.03	7817.33	2054.63	3697.66	1632.48	3563.17	6195.68	6542.59	4737.44	5940.44	8050.51	8938.58	12198.2	8835.64	9552.25	9469.95	5066.85	4699.81	6883.03	5782.71	6897.91	948.821
12527	38.1785	3	482.247	1443.72	0.00300201	2.07937	2.09873	GPPEWHPASPELK		D7T3I7	Putative uncharacterized protein OS=Vitis vinifera GN=VIT_03s0088g01250 PE=4 SV=1 - [D7T3I7_VITVI]	True	25.068	M53 PP	M53 M	6.04974e-09	113.538	15056.6	12539.1	16316.4	39871.3	50837.5	40266.8	31990.1	26029	37576.4	19296.1	22960.3	20911.4	5450.4	3572.21	4839.7	5758.95	8386.79	3784.09	31455.3	15401.4	26274.5	18328.2	16342.4	20679	16554.6	17747.5	8303.55	15080.1	22960.3	15468.8	18298.4	916.63
12527	38.1785	3	482.247	1443.72	0.00300259	2.07976	1.0918	GPPEWHPASPELK		D7T3I7	Putative uncharacterized protein OS=Vitis vinifera GN=VIT_03s0088g01250 PE=4 SV=1 - [D7T3I7_VITVI]	True	25.068	M53 PP	M53 M	6.04974e-09	113.538	15056.6	12539.1	16316.4	39871.3	50837.5	40266.8	31990.1	26029	37576.4	19296.1	22960.3	20911.4	5450.4	3572.21	4839.7	5758.95	8386.79	3784.09	31455.3	15401.4	26274.5	18328.2	16342.4	20679	16554.6	17747.5	8303.55	15080.1	22960.3	15468.8	18298.4	916.63
18102	87.0648	2	893.463	1784.91	0.00668988	3.74803	2.00057	DEETLSEVEAILNPVK		D7T3I7	Putative uncharacterized protein OS=Vitis vinifera GN=VIT_03s0088g01250 PE=4 SV=1 - [D7T3I7_VITVI]	True	140.637	M53 PP	Mq2 FV	6.03155e-09	108.986	12953.5	16329.4	17012.3	58575	98535.2	37354.3	50637.4	22695.3	51737.2	1654.1	1804.77	6301.58	4080.69	624.317	1046.94	5383.99	14541.2	14277	27061.5	20057	27395.1	26926	31675.5	19183.3	26204.4	15474.5	11432.8	1292.69	1804.77	4661.47	13699.9	160.2
18102	87.0648	2	893.463	1784.91	0.00668953	3.74784	1.73546	DEETLSEVEAILNPVK		D7T3I7	Putative uncharacterized protein OS=Vitis vinifera GN=VIT_03s0088g01250 PE=4 SV=1 - [D7T3I7_VITVI]	True	140.637	M53 PP	Mq2 FV	6.03155e-09	108.986	12953.5	16329.4	17012.3	58575	98535.2	37354.3	50637.4	22695.3	51737.2	1654.1	1804.77	6301.58	4080.69	624.317	1046.94	5383.99	14541.2	14277	27061.5	20057	27395.1	26926	31675.5	19183.3	26204.4	15474.5	11432.8	1292.69	1804.77	4661.47	13699.9	160.2
18102	87.0648	2	893.463	1784.91	0.00668876	3.74741	1.62259	DEETLSEVEAILNPVK		D7T3I7	Putative uncharacterized protein OS=Vitis vinifera GN=VIT_03s0088g01250 PE=4 SV=1 - [D7T3I7_VITVI]	True	140.637	M53 PP	Mq2 FV	6.03155e-09	108.986	12953.5	16329.4	17012.3	58575	98535.2	37354.3	50637.4	22695.3	51737.2	1654.1	1804.77	6301.58	4080.69	624.317	1046.94	5383.99	14541.2	14277	27061.5	20057	27395.1	26926	31675.5	19183.3	26204.4	15474.5	11432.8	1292.69	1804.77	4661.47	13699.9	160.2
18102	87.0648	2	893.463	1784.91	0.00668967	3.74792	1.14086	DEETLSEVEAILNPVK		D7T3I7	Putative uncharacterized protein OS=Vitis vinifera GN=VIT_03s0088g01250 PE=4 SV=1 - [D7T3I7_VITVI]	True	140.637	M53 PP	Mq2 FV	6.03155e-09	108.986	12953.5	16329.4	17012.3	58575	98535.2	37354.3	50637.4	22695.3	51737.2	1654.1	1804.77	6301.58	4080.69	624.317	1046.94	5383.99	14541.2	14277	27061.5	20057	27395.1	26926	31675.5	19183.3	26204.4	15474.5	11432.8	1292.69	1804.77	4661.47	13699.9	160.2
39898	106.819	3	1186.28	3555.83	0.0114073	3.20807	3.1826	QVEENVAAATELAIFGKDEETLSEVEAILNPVK		D7T3I7	Putative uncharacterized protein OS=Vitis vinifera GN=VIT_03s0088g01250 PE=4 SV=1 - [D7T3I7_VITVI]	True	99.8821	M53 BF	M53 FG	0.0459794	171.195	65250.8	54459.7	51221.9	1419.21	1877.55	716.276	1543.15	2649.1	0	354.542	10648.9	4875.37	19735.8	68.9657	3180.53	14558.8	1551.17	1468.57	136318	66891.5	82483.1	652.391	603.564	367.843	798.565	1806.26	0	277.078	10648.9	3606.46	66258	17.6966
69569	44.225	2	623.298	1244.58	0.00214559	1.72395	2.33905	NQTWPSGIQQS		D7T3I7	Putative uncharacterized protein OS=Vitis vinifera GN=VIT_03s0088g01250 PE=4 SV=1 - [D7T3I7_VITVI]	True	Infinity	M53 PP	M53 FV	0.0283783	173.205	123.427	0	202.617	5.34717	1320.78	0	87.4911	314.229	492.181	0	110.304	187.624	18.3542	0	151.299	100.025	240.727	0	257.854	0	326.277	2.45801	424.583	0	45.2759	214.253	108.761	0	110.304	138.791	61.6197	0
71660	86.8923	3	595.976	1784.91	0.00282722	1.58396	3.7342	DEETLSEVEAILNPVK		D7T3I7	Putative uncharacterized protein OS=Vitis vinifera GN=VIT_03s0088g01250 PE=4 SV=1 - [D7T3I7_VITVI]	True	Infinity	M53 PP	Mq2 BF	5.69779e-11	151.74	0	0	0	1203.37	824.414	264.222	487.911	119.217	210.089	0	0	0	0	0	0	0	0	0	0	0	0	553.173	265.019	135.691	252.49	81.2863	46.4249	0	0	0	0	0
[truncated: 22 more columns]
