# Supplementary material for: Tartaric acid pathways in Vitis vinifera L. (cv. Ugni blanc): a comparative study of two vintages with contrasted climatic conditions
Source: BMC Plant Biol. 2016 Jun 28;16:144. doi: 10.1186/s12870-016-0833-1 (PMC4924324; doi:10.1186/s12870-016-0833-1)
Supplement: Additional file 4: Table S2. — Compilation of proteomic data concerning the four proteins of interest. (ZIP 824 kb) [file 12870_2016_833_MOESM4_ESM.zip › Table S2-6 Cholet et al 2016 Prote2013_D7T3I7.xlsx]

## Sheet: cc140708_D7T3I7
																		Normalized abundance																	Raw abundance
																		Mq2 FB			Mq2 PS		Mq2 BC			Mq2 VB			Mq2 VE			Mq2 H			Mq2 FB			Mq2 PS		Mq2 BC			Mq2 VB			Mq2 VE			Mq2 H
#	Retention time (min)	Charge	m/z	Measured mass	Mass error (u)	Mass error (ppm)	Score	Sequence	Modifications	Accession	Description	Use in quantitation	Max fold change	Highest mean condition	Lowest mean condition	Anova	Maximum CV	cc140708_MQ2_07	cc140708_MQ2_08	cc140708_MQ2_09	cc140708_MQ2_10	cc140708_MQ2_11	cc140708_MQ2_12	cc140708_MQ2_13	cc140708_MQ2_14	cc140708_MQ2_15	cc140708_MQ2_16	cc140708_MQ2_17	cc140708_MQ2_18	cc140708_MQ2_19	cc140708_MQ2_20	cc140708_MQ2_21	cc140708_MQ2_22	cc140708_MQ2_23	cc140708_MQ2_07	cc140708_MQ2_08	cc140708_MQ2_09	cc140708_MQ2_10	cc140708_MQ2_11	cc140708_MQ2_12	cc140708_MQ2_13	cc140708_MQ2_14	cc140708_MQ2_15	cc140708_MQ2_16	cc140708_MQ2_17	cc140708_MQ2_18	cc140708_MQ2_19	cc140708_MQ2_20	cc140708_MQ2_21
1641	77.8129	2	681.871	1361.73	0.00403838	2.96564	2.97776	DISSVLVGMNSIK		D7T3I7	Putative uncharacterized protein OS=Vitis vinifera GN=VIT_03s0088g01250 PE=4 SV=1 - [D7T3I7_VITVI]	False	5.76563	Mq2 PP	Mq2 M	0.00185679	75.8497	2.59044e+07	5.06882e+07	2.37789e+07	5.20036e+07	6.66151e+07	4.57356e+07	2.7054e+07	2.22927e+07	1.72202e+07	2.07302e+07	1.85956e+06	8.99566e+06	2.41345e+07	1.08763e+07	5.36841e+06	1.40052e+07	1.14865e+07	2.72123e+07	1.81413e+07	2.93241e+06	1.51378e+07	3.23684e+07	6.87903e+06	3.16968e+06	4.06084e+06	789620	1.22058e+06	84568.4	1.04239e+06	1.84008e+06	792574	170832
1641	77.8129	2	681.871	1361.73	0.00403811	2.96544	3.1767	DISSVLVGMNSIK		D7T3I7	Putative uncharacterized protein OS=Vitis vinifera GN=VIT_03s0088g01250 PE=4 SV=1 - [D7T3I7_VITVI]	False	5.76563	Mq2 PP	Mq2 M	0.00185679	75.8497	2.59044e+07	5.06882e+07	2.37789e+07	5.20036e+07	6.66151e+07	4.57356e+07	2.7054e+07	2.22927e+07	1.72202e+07	2.07302e+07	1.85956e+06	8.99566e+06	2.41345e+07	1.08763e+07	5.36841e+06	1.40052e+07	1.14865e+07	2.72123e+07	1.81413e+07	2.93241e+06	1.51378e+07	3.23684e+07	6.87903e+06	3.16968e+06	4.06084e+06	789620	1.22058e+06	84568.4	1.04239e+06	1.84008e+06	792574	170832
2660	22.2406	2	445.733	889.451	3.78231e-05	0.0425241	1.93347	SIDESLAR		D7T3I7	Putative uncharacterized protein OS=Vitis vinifera GN=VIT_03s0088g01250 PE=4 SV=1 - [D7T3I7_VITVI]	False	6.62348	Mq2 PP	M53 M	4.74801e-05	64.1237	5.10871e+06	9.34442e+06	1.37373e+07	1.59939e+07	1.82668e+07	6.31151e+06	6.86316e+06	3.72985e+06	1.43002e+07	8.31132e+06	8.64705e+06	1.10795e+06	5.51739e+06	5.71224e+06	3.25213e+06	6.06232e+06	1.48507e+06	5.36665e+06	3.34437e+06	1.69408e+06	4.65569e+06	8.87588e+06	949307	804095	679431	655726	489363	393247	128386	420662	416259	103488
2660	22.2406	2	445.733	889.451	3.65804e-05	0.041127	1.88089	SIDESLAR		D7T3I7	Putative uncharacterized protein OS=Vitis vinifera GN=VIT_03s0088g01250 PE=4 SV=1 - [D7T3I7_VITVI]	False	6.62348	Mq2 PP	M53 M	4.74801e-05	64.1237	5.10871e+06	9.34442e+06	1.37373e+07	1.59939e+07	1.82668e+07	6.31151e+06	6.86316e+06	3.72985e+06	1.43002e+07	8.31132e+06	8.64705e+06	1.10795e+06	5.51739e+06	5.71224e+06	3.25213e+06	6.06232e+06	1.48507e+06	5.36665e+06	3.34437e+06	1.69408e+06	4.65569e+06	8.87588e+06	949307	804095	679431	655726	489363	393247	128386	420662	416259	103488
2660	22.2406	2	445.733	889.451	3.74782e-05	0.0421363	1.91077	SIDESLAR		D7T3I7	Putative uncharacterized protein OS=Vitis vinifera GN=VIT_03s0088g01250 PE=4 SV=1 - [D7T3I7_VITVI]	False	6.62348	Mq2 PP	M53 M	4.74801e-05	64.1237	5.10871e+06	9.34442e+06	1.37373e+07	1.59939e+07	1.82668e+07	6.31151e+06	6.86316e+06	3.72985e+06	1.43002e+07	8.31132e+06	8.64705e+06	1.10795e+06	5.51739e+06	5.71224e+06	3.25213e+06	6.06232e+06	1.48507e+06	5.36665e+06	3.34437e+06	1.69408e+06	4.65569e+06	8.87588e+06	949307	804095	679431	655726	489363	393247	128386	420662	416259	103488
2660	22.2406	2	445.733	889.451	3.93383e-05	0.0442277	1.90353	SIDESLAR		D7T3I7	Putative uncharacterized protein OS=Vitis vinifera GN=VIT_03s0088g01250 PE=4 SV=1 - [D7T3I7_VITVI]	False	6.62348	Mq2 PP	M53 M	4.74801e-05	64.1237	5.10871e+06	9.34442e+06	1.37373e+07	1.59939e+07	1.82668e+07	6.31151e+06	6.86316e+06	3.72985e+06	1.43002e+07	8.31132e+06	8.64705e+06	1.10795e+06	5.51739e+06	5.71224e+06	3.25213e+06	6.06232e+06	1.48507e+06	5.36665e+06	3.34437e+06	1.69408e+06	4.65569e+06	8.87588e+06	949307	804095	679431	655726	489363	393247	128386	420662	416259	103488
2660	22.2406	2	445.733	889.451	3.65113e-05	0.0410493	1.98294	SIDESLAR		D7T3I7	Putative uncharacterized protein OS=Vitis vinifera GN=VIT_03s0088g01250 PE=4 SV=1 - [D7T3I7_VITVI]	False	6.62348	Mq2 PP	M53 M	4.74801e-05	64.1237	5.10871e+06	9.34442e+06	1.37373e+07	1.59939e+07	1.82668e+07	6.31151e+06	6.86316e+06	3.72985e+06	1.43002e+07	8.31132e+06	8.64705e+06	1.10795e+06	5.51739e+06	5.71224e+06	3.25213e+06	6.06232e+06	1.48507e+06	5.36665e+06	3.34437e+06	1.69408e+06	4.65569e+06	8.87588e+06	949307	804095	679431	655726	489363	393247	128386	420662	416259	103488
2660	22.2406	2	445.733	889.451	3.78921e-05	0.0426017	1.84682	SIDESLAR		D7T3I7	Putative uncharacterized protein OS=Vitis vinifera GN=VIT_03s0088g01250 PE=4 SV=1 - [D7T3I7_VITVI]	False	6.62348	Mq2 PP	M53 M	4.74801e-05	64.1237	5.10871e+06	9.34442e+06	1.37373e+07	1.59939e+07	1.82668e+07	6.31151e+06	6.86316e+06	3.72985e+06	1.43002e+07	8.31132e+06	8.64705e+06	1.10795e+06	5.51739e+06	5.71224e+06	3.25213e+06	6.06232e+06	1.48507e+06	5.36665e+06	3.34437e+06	1.69408e+06	4.65569e+06	8.87588e+06	949307	804095	679431	655726	489363	393247	128386	420662	416259	103488
2660	22.2406	2	445.733	889.451	3.81678e-05	0.0429117	1.72497	SIDESLAR		D7T3I7	Putative uncharacterized protein OS=Vitis vinifera GN=VIT_03s0088g01250 PE=4 SV=1 - [D7T3I7_VITVI]	False	6.62348	Mq2 PP	M53 M	4.74801e-05	64.1237	5.10871e+06	9.34442e+06	1.37373e+07	1.59939e+07	1.82668e+07	6.31151e+06	6.86316e+06	3.72985e+06	1.43002e+07	8.31132e+06	8.64705e+06	1.10795e+06	5.51739e+06	5.71224e+06	3.25213e+06	6.06232e+06	1.48507e+06	5.36665e+06	3.34437e+06	1.69408e+06	4.65569e+06	8.87588e+06	949307	804095	679431	655726	489363	393247	128386	420662	416259	103488
2660	22.2406	2	445.733	889.451	3.89943e-05	0.0438409	1.50692	SIDESLAR		D7T3I7	Putative uncharacterized protein OS=Vitis vinifera GN=VIT_03s0088g01250 PE=4 SV=1 - [D7T3I7_VITVI]	False	6.62348	Mq2 PP	M53 M	4.74801e-05	64.1237	5.10871e+06	9.34442e+06	1.37373e+07	1.59939e+07	1.82668e+07	6.31151e+06	6.86316e+06	3.72985e+06	1.43002e+07	8.31132e+06	8.64705e+06	1.10795e+06	5.51739e+06	5.71224e+06	3.25213e+06	6.06232e+06	1.48507e+06	5.36665e+06	3.34437e+06	1.69408e+06	4.65569e+06	8.87588e+06	949307	804095	679431	655726	489363	393247	128386	420662	416259	103488
2660	22.2406	2	445.733	889.451	3.67186e-05	0.0412824	1.88224	SIDESLAR		D7T3I7	Putative uncharacterized protein OS=Vitis vinifera GN=VIT_03s0088g01250 PE=4 SV=1 - [D7T3I7_VITVI]	False	6.62348	Mq2 PP	M53 M	4.74801e-05	64.1237	5.10871e+06	9.34442e+06	1.37373e+07	1.59939e+07	1.82668e+07	6.31151e+06	6.86316e+06	3.72985e+06	1.43002e+07	8.31132e+06	8.64705e+06	1.10795e+06	5.51739e+06	5.71224e+06	3.25213e+06	6.06232e+06	1.48507e+06	5.36665e+06	3.34437e+06	1.69408e+06	4.65569e+06	8.87588e+06	949307	804095	679431	655726	489363	393247	128386	420662	416259	103488
2660	22.2406	2	445.733	889.451	3.66495e-05	0.0412047	1.81889	SIDESLAR		D7T3I7	Putative uncharacterized protein OS=Vitis vinifera GN=VIT_03s0088g01250 PE=4 SV=1 - [D7T3I7_VITVI]	False	6.62348	Mq2 PP	M53 M	4.74801e-05	64.1237	5.10871e+06	9.34442e+06	1.37373e+07	1.59939e+07	1.82668e+07	6.31151e+06	6.86316e+06	3.72985e+06	1.43002e+07	8.31132e+06	8.64705e+06	1.10795e+06	5.51739e+06	5.71224e+06	3.25213e+06	6.06232e+06	1.48507e+06	5.36665e+06	3.34437e+06	1.69408e+06	4.65569e+06	8.87588e+06	949307	804095	679431	655726	489363	393247	128386	420662	416259	103488
2660	22.2406	2	445.733	889.451	3.69949e-05	0.041593	2.16146	SIDESLAR		D7T3I7	Putative uncharacterized protein OS=Vitis vinifera GN=VIT_03s0088g01250 PE=4 SV=1 - [D7T3I7_VITVI]	False	6.62348	Mq2 PP	M53 M	4.74801e-05	64.1237	5.10871e+06	9.34442e+06	1.37373e+07	1.59939e+07	1.82668e+07	6.31151e+06	6.86316e+06	3.72985e+06	1.43002e+07	8.31132e+06	8.64705e+06	1.10795e+06	5.51739e+06	5.71224e+06	3.25213e+06	6.06232e+06	1.48507e+06	5.36665e+06	3.34437e+06	1.69408e+06	4.65569e+06	8.87588e+06	949307	804095	679431	655726	489363	393247	128386	420662	416259	103488
2660	22.2406	2	445.733	889.451	3.72711e-05	0.0419035	1.52986	SIDESLAR		D7T3I7	Putative uncharacterized protein OS=Vitis vinifera GN=VIT_03s0088g01250 PE=4 SV=1 - [D7T3I7_VITVI]	False	6.62348	Mq2 PP	M53 M	4.74801e-05	64.1237	5.10871e+06	9.34442e+06	1.37373e+07	1.59939e+07	1.82668e+07	6.31151e+06	6.86316e+06	3.72985e+06	1.43002e+07	8.31132e+06	8.64705e+06	1.10795e+06	5.51739e+06	5.71224e+06	3.25213e+06	6.06232e+06	1.48507e+06	5.36665e+06	3.34437e+06	1.69408e+06	4.65569e+06	8.87588e+06	949307	804095	679431	655726	489363	393247	128386	420662	416259	103488
2660	22.2406	2	445.733	889.451	3.72021e-05	0.0418259	2.20343	SIDESLAR		D7T3I7	Putative uncharacterized protein OS=Vitis vinifera GN=VIT_03s0088g01250 PE=4 SV=1 - [D7T3I7_VITVI]	False	6.62348	Mq2 PP	M53 M	4.74801e-05	64.1237	5.10871e+06	9.34442e+06	1.37373e+07	1.59939e+07	1.82668e+07	6.31151e+06	6.86316e+06	3.72985e+06	1.43002e+07	8.31132e+06	8.64705e+06	1.10795e+06	5.51739e+06	5.71224e+06	3.25213e+06	6.06232e+06	1.48507e+06	5.36665e+06	3.34437e+06	1.69408e+06	4.65569e+06	8.87588e+06	949307	804095	679431	655726	489363	393247	128386	420662	416259	103488
2660	22.2406	2	445.733	889.451	3.51272e-05	0.0394931	1.96042	SIDESLAR		D7T3I7	Putative uncharacterized protein OS=Vitis vinifera GN=VIT_03s0088g01250 PE=4 SV=1 - [D7T3I7_VITVI]	False	6.62348	Mq2 PP	M53 M	4.74801e-05	64.1237	5.10871e+06	9.34442e+06	1.37373e+07	1.59939e+07	1.82668e+07	6.31151e+06	6.86316e+06	3.72985e+06	1.43002e+07	8.31132e+06	8.64705e+06	1.10795e+06	5.51739e+06	5.71224e+06	3.25213e+06	6.06232e+06	1.48507e+06	5.36665e+06	3.34437e+06	1.69408e+06	4.65569e+06	8.87588e+06	949307	804095	679431	655726	489363	393247	128386	420662	416259	103488
2660	22.2406	2	445.733	889.451	3.68568e-05	0.0414377	2.18262	SIDESLAR		D7T3I7	Putative uncharacterized protein OS=Vitis vinifera GN=VIT_03s0088g01250 PE=4 SV=1 - [D7T3I7_VITVI]	False	6.62348	Mq2 PP	M53 M	4.74801e-05	64.1237	5.10871e+06	9.34442e+06	1.37373e+07	1.59939e+07	1.82668e+07	6.31151e+06	6.86316e+06	3.72985e+06	1.43002e+07	8.31132e+06	8.64705e+06	1.10795e+06	5.51739e+06	5.71224e+06	3.25213e+06	6.06232e+06	1.48507e+06	5.36665e+06	3.34437e+06	1.69408e+06	4.65569e+06	8.87588e+06	949307	804095	679431	655726	489363	393247	128386	420662	416259	103488
2660	22.2406	2	445.733	889.451	4.07123e-05	0.0457724	1.73409	SIDESLAR		D7T3I7	Putative uncharacterized protein OS=Vitis vinifera GN=VIT_03s0088g01250 PE=4 SV=1 - [D7T3I7_VITVI]	False	6.62348	Mq2 PP	M53 M	4.74801e-05	64.1237	5.10871e+06	9.34442e+06	1.37373e+07	1.59939e+07	1.82668e+07	6.31151e+06	6.86316e+06	3.72985e+06	1.43002e+07	8.31132e+06	8.64705e+06	1.10795e+06	5.51739e+06	5.71224e+06	3.25213e+06	6.06232e+06	1.48507e+06	5.36665e+06	3.34437e+06	1.69408e+06	4.65569e+06	8.87588e+06	949307	804095	679431	655726	489363	393247	128386	420662	416259	103488
2660	22.2406	2	445.733	889.451	3.74092e-05	0.0420588	1.75729	SIDESLAR		D7T3I7	Putative uncharacterized protein OS=Vitis vinifera GN=VIT_03s0088g01250 PE=4 SV=1 - [D7T3I7_VITVI]	False	6.62348	Mq2 PP	M53 M	4.74801e-05	64.1237	5.10871e+06	9.34442e+06	1.37373e+07	1.59939e+07	1.82668e+07	6.31151e+06	6.86316e+06	3.72985e+06	1.43002e+07	8.31132e+06	8.64705e+06	1.10795e+06	5.51739e+06	5.71224e+06	3.25213e+06	6.06232e+06	1.48507e+06	5.36665e+06	3.34437e+06	1.69408e+06	4.65569e+06	8.87588e+06	949307	804095	679431	655726	489363	393247	128386	420662	416259	103488
2660	22.2406	2	445.733	889.451	3.75472e-05	0.0422139	2.06661	SIDESLAR		D7T3I7	Putative uncharacterized protein OS=Vitis vinifera GN=VIT_03s0088g01250 PE=4 SV=1 - [D7T3I7_VITVI]	False	6.62348	Mq2 PP	M53 M	4.74801e-05	64.1237	5.10871e+06	9.34442e+06	1.37373e+07	1.59939e+07	1.82668e+07	6.31151e+06	6.86316e+06	3.72985e+06	1.43002e+07	8.31132e+06	8.64705e+06	1.10795e+06	5.51739e+06	5.71224e+06	3.25213e+06	6.06232e+06	1.48507e+06	5.36665e+06	3.34437e+06	1.69408e+06	4.65569e+06	8.87588e+06	949307	804095	679431	655726	489363	393247	128386	420662	416259	103488
2660	22.2406	2	445.733	889.451	3.76852e-05	0.042369	1.5587	SIDESLAR		D7T3I7	Putative uncharacterized protein OS=Vitis vinifera GN=VIT_03s0088g01250 PE=4 SV=1 - [D7T3I7_VITVI]	False	6.62348	Mq2 PP	M53 M	4.74801e-05	64.1237	5.10871e+06	9.34442e+06	1.37373e+07	1.59939e+07	1.82668e+07	6.31151e+06	6.86316e+06	3.72985e+06	1.43002e+07	8.31132e+06	8.64705e+06	1.10795e+06	5.51739e+06	5.71224e+06	3.25213e+06	6.06232e+06	1.48507e+06	5.36665e+06	3.34437e+06	1.69408e+06	4.65569e+06	8.87588e+06	949307	804095	679431	655726	489363	393247	128386	420662	416259	103488
2660	22.2406	2	445.733	889.451	3.91319e-05	0.0439956	1.63196	SIDESLAR		D7T3I7	Putative uncharacterized protein OS=Vitis vinifera GN=VIT_03s0088g01250 PE=4 SV=1 - [D7T3I7_VITVI]	False	6.62348	Mq2 PP	M53 M	4.74801e-05	64.1237	5.10871e+06	9.34442e+06	1.37373e+07	1.59939e+07	1.82668e+07	6.31151e+06	6.86316e+06	3.72985e+06	1.43002e+07	8.31132e+06	8.64705e+06	1.10795e+06	5.51739e+06	5.71224e+06	3.25213e+06	6.06232e+06	1.48507e+06	5.36665e+06	3.34437e+06	1.69408e+06	4.65569e+06	8.87588e+06	949307	804095	679431	655726	489363	393247	128386	420662	416259	103488
2660	22.2406	2	445.733	889.451	3.88566e-05	0.0436861	1.71808	SIDESLAR		D7T3I7	Putative uncharacterized protein OS=Vitis vinifera GN=VIT_03s0088g01250 PE=4 SV=1 - [D7T3I7_VITVI]	False	6.62348	Mq2 PP	M53 M	4.74801e-05	64.1237	5.10871e+06	9.34442e+06	1.37373e+07	1.59939e+07	1.82668e+07	6.31151e+06	6.86316e+06	3.72985e+06	1.43002e+07	8.31132e+06	8.64705e+06	1.10795e+06	5.51739e+06	5.71224e+06	3.25213e+06	6.06232e+06	1.48507e+06	5.36665e+06	3.34437e+06	1.69408e+06	4.65569e+06	8.87588e+06	949307	804095	679431	655726	489363	393247	128386	420662	416259	103488
2660	22.2406	2	445.733	889.451	3.7064e-05	0.0416707	1.95565	SIDESLAR		D7T3I7	Putative uncharacterized protein OS=Vitis vinifera GN=VIT_03s0088g01250 PE=4 SV=1 - [D7T3I7_VITVI]	False	6.62348	Mq2 PP	M53 M	4.74801e-05	64.1237	5.10871e+06	9.34442e+06	1.37373e+07	1.59939e+07	1.82668e+07	6.31151e+06	6.86316e+06	3.72985e+06	1.43002e+07	8.31132e+06	8.64705e+06	1.10795e+06	5.51739e+06	5.71224e+06	3.25213e+06	6.06232e+06	1.48507e+06	5.36665e+06	3.34437e+06	1.69408e+06	4.65569e+06	8.87588e+06	949307	804095	679431	655726	489363	393247	128386	420662	416259	103488
2660	22.2406	2	445.733	889.451	3.83057e-05	0.0430667	1.67337	SIDESLAR		D7T3I7	Putative uncharacterized protein OS=Vitis vinifera GN=VIT_03s0088g01250 PE=4 SV=1 - [D7T3I7_VITVI]	False	6.62348	Mq2 PP	M53 M	4.74801e-05	64.1237	5.10871e+06	9.34442e+06	1.37373e+07	1.59939e+07	1.82668e+07	6.31151e+06	6.86316e+06	3.72985e+06	1.43002e+07	8.31132e+06	8.64705e+06	1.10795e+06	5.51739e+06	5.71224e+06	3.25213e+06	6.06232e+06	1.48507e+06	5.36665e+06	3.34437e+06	1.69408e+06	4.65569e+06	8.87588e+06	949307	804095	679431	655726	489363	393247	128386	420662	416259	103488
2660	22.2406	2	445.733	889.451	3.6373e-05	0.0408938	1.88054	SIDESLAR		D7T3I7	Putative uncharacterized protein OS=Vitis vinifera GN=VIT_03s0088g01250 PE=4 SV=1 - [D7T3I7_VITVI]	False	6.62348	Mq2 PP	M53 M	4.74801e-05	64.1237	5.10871e+06	9.34442e+06	1.37373e+07	1.59939e+07	1.82668e+07	6.31151e+06	6.86316e+06	3.72985e+06	1.43002e+07	8.31132e+06	8.64705e+06	1.10795e+06	5.51739e+06	5.71224e+06	3.25213e+06	6.06232e+06	1.48507e+06	5.36665e+06	3.34437e+06	1.69408e+06	4.65569e+06	8.87588e+06	949307	804095	679431	655726	489363	393247	128386	420662	416259	103488
2660	22.2406	2	445.733	889.451	3.77541e-05	0.0424466	1.97931	SIDESLAR		D7T3I7	Putative uncharacterized protein OS=Vitis vinifera GN=VIT_03s0088g01250 PE=4 SV=1 - [D7T3I7_VITVI]	False	6.62348	Mq2 PP	M53 M	4.74801e-05	64.1237	5.10871e+06	9.34442e+06	1.37373e+07	1.59939e+07	1.82668e+07	6.31151e+06	6.86316e+06	3.72985e+06	1.43002e+07	8.31132e+06	8.64705e+06	1.10795e+06	5.51739e+06	5.71224e+06	3.25213e+06	6.06232e+06	1.48507e+06	5.36665e+06	3.34437e+06	1.69408e+06	4.65569e+06	8.87588e+06	949307	804095	679431	655726	489363	393247	128386	420662	416259	103488
5862	48.4516	2	646.283	1290.55	-0.000903124	-0.699797	3.10767	YAEGFDFSAER		D7T3I7	Putative uncharacterized protein OS=Vitis vinifera GN=VIT_03s0088g01250 PE=4 SV=1 - [D7T3I7_VITVI]	True	189.961	Mq2 PP	M53 M	2.26684e-11	98.2823	4.27032e+06	1.0031e+07	1.28125e+07	2.94183e+07	3.44307e+07	1.12774e+07	6.16303e+06	4.45026e+06	7.84106e+06	4.84929e+06	1.29058e+06	313531	397899	254219	697272	286773	125255	4.48592e+06	3.5901e+06	1.58004e+06	8.56341e+06	1.67299e+07	1.69622e+06	722067	810660	359547	285522	58692.4	36331	30337	18525.3	22188.3
5862	48.4516	2	646.283	1290.55	-0.000906072	-0.702081	3.19597	YAEGFDFSAER		D7T3I7	Putative uncharacterized protein OS=Vitis vinifera GN=VIT_03s0088g01250 PE=4 SV=1 - [D7T3I7_VITVI]	True	189.961	Mq2 PP	M53 M	2.26684e-11	98.2823	4.27032e+06	1.0031e+07	1.28125e+07	2.94183e+07	3.44307e+07	1.12774e+07	6.16303e+06	4.45026e+06	7.84106e+06	4.84929e+06	1.29058e+06	313531	397899	254219	697272	286773	125255	4.48592e+06	3.5901e+06	1.58004e+06	8.56341e+06	1.67299e+07	1.69622e+06	722067	810660	359547	285522	58692.4	36331	30337	18525.3	22188.3
5862	48.4516	2	646.283	1290.55	-0.000905309	-0.70149	3.34449	YAEGFDFSAER		D7T3I7	Putative uncharacterized protein OS=Vitis vinifera GN=VIT_03s0088g01250 PE=4 SV=1 - [D7T3I7_VITVI]	True	189.961	Mq2 PP	M53 M	2.26684e-11	98.2823	4.27032e+06	1.0031e+07	1.28125e+07	2.94183e+07	3.44307e+07	1.12774e+07	6.16303e+06	4.45026e+06	7.84106e+06	4.84929e+06	1.29058e+06	313531	397899	254219	697272	286773	125255	4.48592e+06	3.5901e+06	1.58004e+06	8.56341e+06	1.67299e+07	1.69622e+06	722067	810660	359547	285522	58692.4	36331	30337	18525.3	22188.3
5862	48.4516	2	646.283	1290.55	-0.000906549	-0.702451	2.85745	YAEGFDFSAER		D7T3I7	Putative uncharacterized protein OS=Vitis vinifera GN=VIT_03s0088g01250 PE=4 SV=1 - [D7T3I7_VITVI]	True	189.961	Mq2 PP	M53 M	2.26684e-11	98.2823	4.27032e+06	1.0031e+07	1.28125e+07	2.94183e+07	3.44307e+07	1.12774e+07	6.16303e+06	4.45026e+06	7.84106e+06	4.84929e+06	1.29058e+06	313531	397899	254219	697272	286773	125255	4.48592e+06	3.5901e+06	1.58004e+06	8.56341e+06	1.67299e+07	1.69622e+06	722067	810660	359547	285522	58692.4	36331	30337	18525.3	22188.3
5862	48.4516	2	646.283	1290.55	-0.000904168	-0.700606	3.43186	YAEGFDFSAER		D7T3I7	Putative uncharacterized protein OS=Vitis vinifera GN=VIT_03s0088g01250 PE=4 SV=1 - [D7T3I7_VITVI]	True	189.961	Mq2 PP	M53 M	2.26684e-11	98.2823	4.27032e+06	1.0031e+07	1.28125e+07	2.94183e+07	3.44307e+07	1.12774e+07	6.16303e+06	4.45026e+06	7.84106e+06	4.84929e+06	1.29058e+06	313531	397899	254219	697272	286773	125255	4.48592e+06	3.5901e+06	1.58004e+06	8.56341e+06	1.67299e+07	1.69622e+06	722067	810660	359547	285522	58692.4	36331	30337	18525.3	22188.3
5862	48.4516	2	646.283	1290.55	-0.000901235	-0.698333	3.37152	YAEGFDFSAER		D7T3I7	Putative uncharacterized protein OS=Vitis vinifera GN=VIT_03s0088g01250 PE=4 SV=1 - [D7T3I7_VITVI]	True	189.961	Mq2 PP	M53 M	2.26684e-11	98.2823	4.27032e+06	1.0031e+07	1.28125e+07	2.94183e+07	3.44307e+07	1.12774e+07	6.16303e+06	4.45026e+06	7.84106e+06	4.84929e+06	1.29058e+06	313531	397899	254219	697272	286773	125255	4.48592e+06	3.5901e+06	1.58004e+06	8.56341e+06	1.67299e+07	1.69622e+06	722067	810660	359547	285522	58692.4	36331	30337	18525.3	22188.3
5862	48.4516	2	646.283	1290.55	-0.000904358	-0.700753	2.79528	YAEGFDFSAER		D7T3I7	Putative uncharacterized protein OS=Vitis vinifera GN=VIT_03s0088g01250 PE=4 SV=1 - [D7T3I7_VITVI]	True	189.961	Mq2 PP	M53 M	2.26684e-11	98.2823	4.27032e+06	1.0031e+07	1.28125e+07	2.94183e+07	3.44307e+07	1.12774e+07	6.16303e+06	4.45026e+06	7.84106e+06	4.84929e+06	1.29058e+06	313531	397899	254219	697272	286773	125255	4.48592e+06	3.5901e+06	1.58004e+06	8.56341e+06	1.67299e+07	1.69622e+06	722067	810660	359547	285522	58692.4	36331	30337	18525.3	22188.3
5862	48.4516	2	646.283	1290.55	-0.000908657	-0.704084	2.91404	YAEGFDFSAER		D7T3I7	Putative uncharacterized protein OS=Vitis vinifera GN=VIT_03s0088g01250 PE=4 SV=1 - [D7T3I7_VITVI]	True	189.961	Mq2 PP	M53 M	2.26684e-11	98.2823	4.27032e+06	1.0031e+07	1.28125e+07	2.94183e+07	3.44307e+07	1.12774e+07	6.16303e+06	4.45026e+06	7.84106e+06	4.84929e+06	1.29058e+06	313531	397899	254219	697272	286773	125255	4.48592e+06	3.5901e+06	1.58004e+06	8.56341e+06	1.67299e+07	1.69622e+06	722067	810660	359547	285522	58692.4	36331	30337	18525.3	22188.3
5862	48.4516	2	646.283	1290.55	-0.00090569	-0.701785	3.03575	YAEGFDFSAER		D7T3I7	Putative uncharacterized protein OS=Vitis vinifera GN=VIT_03s0088g01250 PE=4 SV=1 - [D7T3I7_VITVI]	True	189.961	Mq2 PP	M53 M	2.26684e-11	98.2823	4.27032e+06	1.0031e+07	1.28125e+07	2.94183e+07	3.44307e+07	1.12774e+07	6.16303e+06	4.45026e+06	7.84106e+06	4.84929e+06	1.29058e+06	313531	397899	254219	697272	286773	125255	4.48592e+06	3.5901e+06	1.58004e+06	8.56341e+06	1.67299e+07	1.69622e+06	722067	810660	359547	285522	58692.4	36331	30337	18525.3	22188.3
5862	48.4516	2	646.283	1290.55	-0.000903883	-0.700385	3.10639	YAEGFDFSAER		D7T3I7	Putative uncharacterized protein OS=Vitis vinifera GN=VIT_03s0088g01250 PE=4 SV=1 - [D7T3I7_VITVI]	True	189.961	Mq2 PP	M53 M	2.26684e-11	98.2823	4.27032e+06	1.0031e+07	1.28125e+07	2.94183e+07	3.44307e+07	1.12774e+07	6.16303e+06	4.45026e+06	7.84106e+06	4.84929e+06	1.29058e+06	313531	397899	254219	697272	286773	125255	4.48592e+06	3.5901e+06	1.58004e+06	8.56341e+06	1.67299e+07	1.69622e+06	722067	810660	359547	285522	58692.4	36331	30337	18525.3	22188.3
5862	48.4516	2	646.283	1290.55	-0.000906263	-0.702229	3.07335	YAEGFDFSAER		D7T3I7	Putative uncharacterized protein OS=Vitis vinifera GN=VIT_03s0088g01250 PE=4 SV=1 - [D7T3I7_VITVI]	True	189.961	Mq2 PP	M53 M	2.26684e-11	98.2823	4.27032e+06	1.0031e+07	1.28125e+07	2.94183e+07	3.44307e+07	1.12774e+07	6.16303e+06	4.45026e+06	7.84106e+06	4.84929e+06	1.29058e+06	313531	397899	254219	697272	286773	125255	4.48592e+06	3.5901e+06	1.58004e+06	8.56341e+06	1.67299e+07	1.69622e+06	722067	810660	359547	285522	58692.4	36331	30337	18525.3	22188.3
5862	48.4516	2	646.283	1290.55	-0.000905119	-0.701342	3.09418	YAEGFDFSAER		D7T3I7	Putative uncharacterized protein OS=Vitis vinifera GN=VIT_03s0088g01250 PE=4 SV=1 - [D7T3I7_VITVI]	True	189.961	Mq2 PP	M53 M	2.26684e-11	98.2823	4.27032e+06	1.0031e+07	1.28125e+07	2.94183e+07	3.44307e+07	1.12774e+07	6.16303e+06	4.45026e+06	7.84106e+06	4.84929e+06	1.29058e+06	313531	397899	254219	697272	286773	125255	4.48592e+06	3.5901e+06	1.58004e+06	8.56341e+06	1.67299e+07	1.69622e+06	722067	810660	359547	285522	58692.4	36331	30337	18525.3	22188.3
5862	48.4516	2	646.283	1290.55	-0.000903978	-0.700458	3.16052	YAEGFDFSAER		D7T3I7	Putative uncharacterized protein OS=Vitis vinifera GN=VIT_03s0088g01250 PE=4 SV=1 - [D7T3I7_VITVI]	True	189.961	Mq2 PP	M53 M	2.26684e-11	98.2823	4.27032e+06	1.0031e+07	1.28125e+07	2.94183e+07	3.44307e+07	1.12774e+07	6.16303e+06	4.45026e+06	7.84106e+06	4.84929e+06	1.29058e+06	313531	397899	254219	697272	286773	125255	4.48592e+06	3.5901e+06	1.58004e+06	8.56341e+06	1.67299e+07	1.69622e+06	722067	810660	359547	285522	58692.4	36331	30337	18525.3	22188.3
5862	48.4516	2	646.283	1290.55	-0.000903504	-0.700091	3.3045	YAEGFDFSAER		D7T3I7	Putative uncharacterized protein OS=Vitis vinifera GN=VIT_03s0088g01250 PE=4 SV=1 - [D7T3I7_VITVI]	True	189.961	Mq2 PP	M53 M	2.26684e-11	98.2823	4.27032e+06	1.0031e+07	1.28125e+07	2.94183e+07	3.44307e+07	1.12774e+07	6.16303e+06	4.45026e+06	7.84106e+06	4.84929e+06	1.29058e+06	313531	397899	254219	697272	286773	125255	4.48592e+06	3.5901e+06	1.58004e+06	8.56341e+06	1.67299e+07	1.69622e+06	722067	810660	359547	285522	58692.4	36331	30337	18525.3	22188.3
5862	48.4516	2	646.283	1290.55	-0.000901895	-0.698845	3.1469	YAEGFDFSAER		D7T3I7	Putative uncharacterized protein OS=Vitis vinifera GN=VIT_03s0088g01250 PE=4 SV=1 - [D7T3I7_VITVI]	True	189.961	Mq2 PP	M53 M	2.26684e-11	98.2823	4.27032e+06	1.0031e+07	1.28125e+07	2.94183e+07	3.44307e+07	1.12774e+07	6.16303e+06	4.45026e+06	7.84106e+06	4.84929e+06	1.29058e+06	313531	397899	254219	697272	286773	125255	4.48592e+06	3.5901e+06	1.58004e+06	8.56341e+06	1.67299e+07	1.69622e+06	722067	810660	359547	285522	58692.4	36331	30337	18525.3	22188.3
5862	48.4516	2	646.283	1290.55	-0.000904738	-0.701047	3.26086	YAEGFDFSAER		D7T3I7	Putative uncharacterized protein OS=Vitis vinifera GN=VIT_03s0088g01250 PE=4 SV=1 - [D7T3I7_VITVI]	True	189.961	Mq2 PP	M53 M	2.26684e-11	98.2823	4.27032e+06	1.0031e+07	1.28125e+07	2.94183e+07	3.44307e+07	1.12774e+07	6.16303e+06	4.45026e+06	7.84106e+06	4.84929e+06	1.29058e+06	313531	397899	254219	697272	286773	125255	4.48592e+06	3.5901e+06	1.58004e+06	8.56341e+06	1.67299e+07	1.69622e+06	722067	810660	359547	285522	58692.4	36331	30337	18525.3	22188.3
5862	48.4516	2	646.283	1290.55	-0.000904643	-0.700974	3.078	YAEGFDFSAER		D7T3I7	Putative uncharacterized protein OS=Vitis vinifera GN=VIT_03s0088g01250 PE=4 SV=1 - [D7T3I7_VITVI]	True	189.961	Mq2 PP	M53 M	2.26684e-11	98.2823	4.27032e+06	1.0031e+07	1.28125e+07	2.94183e+07	3.44307e+07	1.12774e+07	6.16303e+06	4.45026e+06	7.84106e+06	4.84929e+06	1.29058e+06	313531	397899	254219	697272	286773	125255	4.48592e+06	3.5901e+06	1.58004e+06	8.56341e+06	1.67299e+07	1.69622e+06	722067	810660	359547	285522	58692.4	36331	30337	18525.3	22188.3
5862	48.4516	2	646.283	1290.55	-0.000904453	-0.700826	3.01744	YAEGFDFSAER		D7T3I7	Putative uncharacterized protein OS=Vitis vinifera GN=VIT_03s0088g01250 PE=4 SV=1 - [D7T3I7_VITVI]	True	189.961	Mq2 PP	M53 M	2.26684e-11	98.2823	4.27032e+06	1.0031e+07	1.28125e+07	2.94183e+07	3.44307e+07	1.12774e+07	6.16303e+06	4.45026e+06	7.84106e+06	4.84929e+06	1.29058e+06	313531	397899	254219	697272	286773	125255	4.48592e+06	3.5901e+06	1.58004e+06	8.56341e+06	1.67299e+07	1.69622e+06	722067	810660	359547	285522	58692.4	36331	30337	18525.3	22188.3
5862	48.4516	2	646.283	1290.55	-0.000904263	-0.700679	3.12775	YAEGFDFSAER		D7T3I7	Putative uncharacterized protein OS=Vitis vinifera GN=VIT_03s0088g01250 PE=4 SV=1 - [D7T3I7_VITVI]	True	189.961	Mq2 PP	M53 M	2.26684e-11	98.2823	4.27032e+06	1.0031e+07	1.28125e+07	2.94183e+07	3.44307e+07	1.12774e+07	6.16303e+06	4.45026e+06	7.84106e+06	4.84929e+06	1.29058e+06	313531	397899	254219	697272	286773	125255	4.48592e+06	3.5901e+06	1.58004e+06	8.56341e+06	1.67299e+07	1.69622e+06	722067	810660	359547	285522	58692.4	36331	30337	18525.3	22188.3
5862	48.4516	2	646.283	1290.55	-0.000904548	-0.7009	3.18303	YAEGFDFSAER		D7T3I7	Putative uncharacterized protein OS=Vitis vinifera GN=VIT_03s0088g01250 PE=4 SV=1 - [D7T3I7_VITVI]	True	189.961	Mq2 PP	M53 M	2.26684e-11	98.2823	4.27032e+06	1.0031e+07	1.28125e+07	2.94183e+07	3.44307e+07	1.12774e+07	6.16303e+06	4.45026e+06	7.84106e+06	4.84929e+06	1.29058e+06	313531	397899	254219	697272	286773	125255	4.48592e+06	3.5901e+06	1.58004e+06	8.56341e+06	1.67299e+07	1.69622e+06	722067	810660	359547	285522	58692.4	36331	30337	18525.3	22188.3
5862	48.4516	2	646.283	1290.55	-0.000906454	-0.702377	3.15285	YAEGFDFSAER		D7T3I7	Putative uncharacterized protein OS=Vitis vinifera GN=VIT_03s0088g01250 PE=4 SV=1 - [D7T3I7_VITVI]	True	189.961	Mq2 PP	M53 M	2.26684e-11	98.2823	4.27032e+06	1.0031e+07	1.28125e+07	2.94183e+07	3.44307e+07	1.12774e+07	6.16303e+06	4.45026e+06	7.84106e+06	4.84929e+06	1.29058e+06	313531	397899	254219	697272	286773	125255	4.48592e+06	3.5901e+06	1.58004e+06	8.56341e+06	1.67299e+07	1.69622e+06	722067	810660	359547	285522	58692.4	36331	30337	18525.3	22188.3
5862	48.4516	2	646.283	1290.55	-0.000905786	-0.701859	3.02828	YAEGFDFSAER		D7T3I7	Putative uncharacterized protein OS=Vitis vinifera GN=VIT_03s0088g01250 PE=4 SV=1 - [D7T3I7_VITVI]	True	189.961	Mq2 PP	M53 M	2.26684e-11	98.2823	4.27032e+06	1.0031e+07	1.28125e+07	2.94183e+07	3.44307e+07	1.12774e+07	6.16303e+06	4.45026e+06	7.84106e+06	4.84929e+06	1.29058e+06	313531	397899	254219	697272	286773	125255	4.48592e+06	3.5901e+06	1.58004e+06	8.56341e+06	1.67299e+07	1.69622e+06	722067	810660	359547	285522	58692.4	36331	30337	18525.3	22188.3
5862	48.4516	2	646.283	1290.55	-0.000902462	-0.699284	2.89311	YAEGFDFSAER		D7T3I7	Putative uncharacterized protein OS=Vitis vinifera GN=VIT_03s0088g01250 PE=4 SV=1 - [D7T3I7_VITVI]	True	189.961	Mq2 PP	M53 M	2.26684e-11	98.2823	4.27032e+06	1.0031e+07	1.28125e+07	2.94183e+07	3.44307e+07	1.12774e+07	6.16303e+06	4.45026e+06	7.84106e+06	4.84929e+06	1.29058e+06	313531	397899	254219	697272	286773	125255	4.48592e+06	3.5901e+06	1.58004e+06	8.56341e+06	1.67299e+07	1.69622e+06	722067	810660	359547	285522	58692.4	36331	30337	18525.3	22188.3
5862	48.4516	2	646.283	1290.55	-0.000906358	-0.702303	3.14704	YAEGFDFSAER		D7T3I7	Putative uncharacterized protein OS=Vitis vinifera GN=VIT_03s0088g01250 PE=4 SV=1 - [D7T3I7_VITVI]	True	189.961	Mq2 PP	M53 M	2.26684e-11	98.2823	4.27032e+06	1.0031e+07	1.28125e+07	2.94183e+07	3.44307e+07	1.12774e+07	6.16303e+06	4.45026e+06	7.84106e+06	4.84929e+06	1.29058e+06	313531	397899	254219	697272	286773	125255	4.48592e+06	3.5901e+06	1.58004e+06	8.56341e+06	1.67299e+07	1.69622e+06	722067	810660	359547	285522	58692.4	36331	30337	18525.3	22188.3
5862	48.4516	2	646.283	1290.55	-0.000905595	-0.701711	3.23345	YAEGFDFSAER		D7T3I7	Putative uncharacterized protein OS=Vitis vinifera GN=VIT_03s0088g01250 PE=4 SV=1 - [D7T3I7_VITVI]	True	189.961	Mq2 PP	M53 M	2.26684e-11	98.2823	4.27032e+06	1.0031e+07	1.28125e+07	2.94183e+07	3.44307e+07	1.12774e+07	6.16303e+06	4.45026e+06	7.84106e+06	4.84929e+06	1.29058e+06	313531	397899	254219	697272	286773	125255	4.48592e+06	3.5901e+06	1.58004e+06	8.56341e+06	1.67299e+07	1.69622e+06	722067	810660	359547	285522	58692.4	36331	30337	18525.3	22188.3
5862	48.4516	2	646.283	1290.55	-0.000905881	-0.701933	3.02378	YAEGFDFSAER		D7T3I7	Putative uncharacterized protein OS=Vitis vinifera GN=VIT_03s0088g01250 PE=4 SV=1 - [D7T3I7_VITVI]	True	189.961	Mq2 PP	M53 M	2.26684e-11	98.2823	4.27032e+06	1.0031e+07	1.28125e+07	2.94183e+07	3.44307e+07	1.12774e+07	6.16303e+06	4.45026e+06	7.84106e+06	4.84929e+06	1.29058e+06	313531	397899	254219	697272	286773	125255	4.48592e+06	3.5901e+06	1.58004e+06	8.56341e+06	1.67299e+07	1.69622e+06	722067	810660	359547	285522	58692.4	36331	30337	18525.3	22188.3
5862	48.4516	2	646.283	1290.55	-0.000903598	-0.700164	3.15827	YAEGFDFSAER		D7T3I7	Putative uncharacterized protein OS=Vitis vinifera GN=VIT_03s0088g01250 PE=4 SV=1 - [D7T3I7_VITVI]	True	189.961	Mq2 PP	M53 M	2.26684e-11	98.2823	4.27032e+06	1.0031e+07	1.28125e+07	2.94183e+07	3.44307e+07	1.12774e+07	6.16303e+06	4.45026e+06	7.84106e+06	4.84929e+06	1.29058e+06	313531	397899	254219	697272	286773	125255	4.48592e+06	3.5901e+06	1.58004e+06	8.56341e+06	1.67299e+07	1.69622e+06	722067	810660	359547	285522	58692.4	36331	30337	18525.3	22188.3
5862	48.4516	2	646.283	1290.55	-0.000903693	-0.700238	2.62803	YAEGFDFSAER		D7T3I7	Putative uncharacterized protein OS=Vitis vinifera GN=VIT_03s0088g01250 PE=4 SV=1 - [D7T3I7_VITVI]	True	189.961	Mq2 PP	M53 M	2.26684e-11	98.2823	4.27032e+06	1.0031e+07	1.28125e+07	2.94183e+07	3.44307e+07	1.12774e+07	6.16303e+06	4.45026e+06	7.84106e+06	4.84929e+06	1.29058e+06	313531	397899	254219	697272	286773	125255	4.48592e+06	3.5901e+06	1.58004e+06	8.56341e+06	1.67299e+07	1.69622e+06	722067	810660	359547	285522	58692.4	36331	30337	18525.3	22188.3
7860	35.6287	3	482.246	1443.72	0.000543872	0.376717	2.82043	GPPEWHPASPELK		D7T3I7	Putative uncharacterized protein OS=Vitis vinifera GN=VIT_03s0088g01250 PE=4 SV=1 - [D7T3I7_VITVI]	True	77.9768	Mq2 PP	M53 M	9.82196e-06	107.988	1.60383e+06	3.14536e+06	3.10462e+06	9.32124e+06	1.95436e+07	3.90604e+06	3.12616e+06	2.0104e+06	2.74918e+06	1.91259e+06	336737	351556	1.18672e+06	72451.1	264272	597674	179326	1.6848e+06	1.12572e+06	382860	2.71333e+06	9.49627e+06	587503	366264	366215	126062	112611	15314	40737.1	90478.9	5279.61	8409.58
7860	35.6287	3	482.246	1443.72	0.000544257	0.376984	3.11964	GPPEWHPASPELK		D7T3I7	Putative uncharacterized protein OS=Vitis vinifera GN=VIT_03s0088g01250 PE=4 SV=1 - [D7T3I7_VITVI]	True	77.9768	Mq2 PP	M53 M	9.82196e-06	107.988	1.60383e+06	3.14536e+06	3.10462e+06	9.32124e+06	1.95436e+07	3.90604e+06	3.12616e+06	2.0104e+06	2.74918e+06	1.91259e+06	336737	351556	1.18672e+06	72451.1	264272	597674	179326	1.6848e+06	1.12572e+06	382860	2.71333e+06	9.49627e+06	587503	366264	366215	126062	112611	15314	40737.1	90478.9	5279.61	8409.58
7860	35.6287	3	482.246	1443.72	0.000548397	0.379851	2.49874	GPPEWHPASPELK		D7T3I7	Putative uncharacterized protein OS=Vitis vinifera GN=VIT_03s0088g01250 PE=4 SV=1 - [D7T3I7_VITVI]	True	77.9768	Mq2 PP	M53 M	9.82196e-06	107.988	1.60383e+06	3.14536e+06	3.10462e+06	9.32124e+06	1.95436e+07	3.90604e+06	3.12616e+06	2.0104e+06	2.74918e+06	1.91259e+06	336737	351556	1.18672e+06	72451.1	264272	597674	179326	1.6848e+06	1.12572e+06	382860	2.71333e+06	9.49627e+06	587503	366264	366215	126062	112611	15314	40737.1	90478.9	5279.61	8409.58
7860	35.6287	3	482.246	1443.72	0.00054611	0.378267	2.91462	GPPEWHPASPELK		D7T3I7	Putative uncharacterized protein OS=Vitis vinifera GN=VIT_03s0088g01250 PE=4 SV=1 - [D7T3I7_VITVI]	True	77.9768	Mq2 PP	M53 M	9.82196e-06	107.988	1.60383e+06	3.14536e+06	3.10462e+06	9.32124e+06	1.95436e+07	3.90604e+06	3.12616e+06	2.0104e+06	2.74918e+06	1.91259e+06	336737	351556	1.18672e+06	72451.1	264272	597674	179326	1.6848e+06	1.12572e+06	382860	2.71333e+06	9.49627e+06	587503	366264	366215	126062	112611	15314	40737.1	90478.9	5279.61	8409.58
7860	35.6287	3	482.246	1443.72	0.000544641	0.37725	2.74868	GPPEWHPASPELK		D7T3I7	Putative uncharacterized protein OS=Vitis vinifera GN=VIT_03s0088g01250 PE=4 SV=1 - [D7T3I7_VITVI]	True	77.9768	Mq2 PP	M53 M	9.82196e-06	107.988	1.60383e+06	3.14536e+06	3.10462e+06	9.32124e+06	1.95436e+07	3.90604e+06	3.12616e+06	2.0104e+06	2.74918e+06	1.91259e+06	336737	351556	1.18672e+06	72451.1	264272	597674	179326	1.6848e+06	1.12572e+06	382860	2.71333e+06	9.49627e+06	587503	366264	366215	126062	112611	15314	40737.1	90478.9	5279.61	8409.58
7860	35.6287	3	482.246	1443.72	0.000544129	0.376895	3.23063	GPPEWHPASPELK		D7T3I7	Putative uncharacterized protein OS=Vitis vinifera GN=VIT_03s0088g01250 PE=4 SV=1 - [D7T3I7_VITVI]	True	77.9768	Mq2 PP	M53 M	9.82196e-06	107.988	1.60383e+06	3.14536e+06	3.10462e+06	9.32124e+06	1.95436e+07	3.90604e+06	3.12616e+06	2.0104e+06	2.74918e+06	1.91259e+06	336737	351556	1.18672e+06	72451.1	264272	597674	179326	1.6848e+06	1.12572e+06	382860	2.71333e+06	9.49627e+06	587503	366264	366215	126062	112611	15314	40737.1	90478.9	5279.61	8409.58
7860	35.6287	3	482.246	1443.72	0.00054323	0.376272	2.86101	GPPEWHPASPELK		D7T3I7	Putative uncharacterized protein OS=Vitis vinifera GN=VIT_03s0088g01250 PE=4 SV=1 - [D7T3I7_VITVI]	True	77.9768	Mq2 PP	M53 M	9.82196e-06	107.988	1.60383e+06	3.14536e+06	3.10462e+06	9.32124e+06	1.95436e+07	3.90604e+06	3.12616e+06	2.0104e+06	2.74918e+06	1.91259e+06	336737	351556	1.18672e+06	72451.1	264272	597674	179326	1.6848e+06	1.12572e+06	382860	2.71333e+06	9.49627e+06	587503	366264	366215	126062	112611	15314	40737.1	90478.9	5279.61	8409.58
7860	35.6287	3	482.246	1443.72	0.000544064	0.37685	2.41396	GPPEWHPASPELK		D7T3I7	Putative uncharacterized protein OS=Vitis vinifera GN=VIT_03s0088g01250 PE=4 SV=1 - [D7T3I7_VITVI]	True	77.9768	Mq2 PP	M53 M	9.82196e-06	107.988	1.60383e+06	3.14536e+06	3.10462e+06	9.32124e+06	1.95436e+07	3.90604e+06	3.12616e+06	2.0104e+06	2.74918e+06	1.91259e+06	336737	351556	1.18672e+06	72451.1	264272	597674	179326	1.6848e+06	1.12572e+06	382860	2.71333e+06	9.49627e+06	587503	366264	366215	126062	112611	15314	40737.1	90478.9	5279.61	8409.58
7860	35.6287	3	482.246	1443.72	0.000541039	0.374755	2.81181	GPPEWHPASPELK		D7T3I7	Putative uncharacterized protein OS=Vitis vinifera GN=VIT_03s0088g01250 PE=4 SV=1 - [D7T3I7_VITVI]	True	77.9768	Mq2 PP	M53 M	9.82196e-06	107.988	1.60383e+06	3.14536e+06	3.10462e+06	9.32124e+06	1.95436e+07	3.90604e+06	3.12616e+06	2.0104e+06	2.74918e+06	1.91259e+06	336737	351556	1.18672e+06	72451.1	264272	597674	179326	1.6848e+06	1.12572e+06	382860	2.71333e+06	9.49627e+06	587503	366264	366215	126062	112611	15314	40737.1	90478.9	5279.61	8409.58
7860	35.6287	3	482.246	1443.72	0.000543936	0.376762	3.16309	GPPEWHPASPELK		D7T3I7	Putative uncharacterized protein OS=Vitis vinifera GN=VIT_03s0088g01250 PE=4 SV=1 - [D7T3I7_VITVI]	True	77.9768	Mq2 PP	M53 M	9.82196e-06	107.988	1.60383e+06	3.14536e+06	3.10462e+06	9.32124e+06	1.95436e+07	3.90604e+06	3.12616e+06	2.0104e+06	2.74918e+06	1.91259e+06	336737	351556	1.18672e+06	72451.1	264272	597674	179326	1.6848e+06	1.12572e+06	382860	2.71333e+06	9.49627e+06	587503	366264	366215	126062	112611	15314	40737.1	90478.9	5279.61	8409.58
7860	35.6287	3	482.246	1443.72	0.0005456	0.377914	3.28827	GPPEWHPASPELK		D7T3I7	Putative uncharacterized protein OS=Vitis vinifera GN=VIT_03s0088g01250 PE=4 SV=1 - [D7T3I7_VITVI]	True	77.9768	Mq2 PP	M53 M	9.82196e-06	107.988	1.60383e+06	3.14536e+06	3.10462e+06	9.32124e+06	1.95436e+07	3.90604e+06	3.12616e+06	2.0104e+06	2.74918e+06	1.91259e+06	336737	351556	1.18672e+06	72451.1	264272	597674	179326	1.6848e+06	1.12572e+06	382860	2.71333e+06	9.49627e+06	587503	366264	366215	126062	112611	15314	40737.1	90478.9	5279.61	8409.58
7860	35.6287	3	482.246	1443.72	0.000544449	0.377117	2.71794	GPPEWHPASPELK		D7T3I7	Putative uncharacterized protein OS=Vitis vinifera GN=VIT_03s0088g01250 PE=4 SV=1 - [D7T3I7_VITVI]	True	77.9768	Mq2 PP	M53 M	9.82196e-06	107.988	1.60383e+06	3.14536e+06	3.10462e+06	9.32124e+06	1.95436e+07	3.90604e+06	3.12616e+06	2.0104e+06	2.74918e+06	1.91259e+06	336737	351556	1.18672e+06	72451.1	264272	597674	179326	1.6848e+06	1.12572e+06	382860	2.71333e+06	9.49627e+06	587503	366264	366215	126062	112611	15314	40737.1	90478.9	5279.61	8409.58
7860	35.6287	3	482.246	1443.72	0.000545727	0.378002	3.14583	GPPEWHPASPELK		D7T3I7	Putative uncharacterized protein OS=Vitis vinifera GN=VIT_03s0088g01250 PE=4 SV=1 - [D7T3I7_VITVI]	True	77.9768	Mq2 PP	M53 M	9.82196e-06	107.988	1.60383e+06	3.14536e+06	3.10462e+06	9.32124e+06	1.95436e+07	3.90604e+06	3.12616e+06	2.0104e+06	2.74918e+06	1.91259e+06	336737	351556	1.18672e+06	72451.1	264272	597674	179326	1.6848e+06	1.12572e+06	382860	2.71333e+06	9.49627e+06	587503	366264	366215	126062	112611	15314	40737.1	90478.9	5279.61	8409.58
7860	35.6287	3	482.246	1443.72	0.000545855	0.378091	2.43838	GPPEWHPASPELK		D7T3I7	Putative uncharacterized protein OS=Vitis vinifera GN=VIT_03s0088g01250 PE=4 SV=1 - [D7T3I7_VITVI]	True	77.9768	Mq2 PP	M53 M	9.82196e-06	107.988	1.60383e+06	3.14536e+06	3.10462e+06	9.32124e+06	1.95436e+07	3.90604e+06	3.12616e+06	2.0104e+06	2.74918e+06	1.91259e+06	336737	351556	1.18672e+06	72451.1	264272	597674	179326	1.6848e+06	1.12572e+06	382860	2.71333e+06	9.49627e+06	587503	366264	366215	126062	112611	15314	40737.1	90478.9	5279.61	8409.58
7860	35.6287	3	482.246	1443.72	0.000547128	0.378973	2.32268	GPPEWHPASPELK		D7T3I7	Putative uncharacterized protein OS=Vitis vinifera GN=VIT_03s0088g01250 PE=4 SV=1 - [D7T3I7_VITVI]	True	77.9768	Mq2 PP	M53 M	9.82196e-06	107.988	1.60383e+06	3.14536e+06	3.10462e+06	9.32124e+06	1.95436e+07	3.90604e+06	3.12616e+06	2.0104e+06	2.74918e+06	1.91259e+06	336737	351556	1.18672e+06	72451.1	264272	597674	179326	1.6848e+06	1.12572e+06	382860	2.71333e+06	9.49627e+06	587503	366264	366215	126062	112611	15314	40737.1	90478.9	5279.61	8409.58
7860	35.6287	3	482.246	1443.72	0.000546046	0.378223	2.5922	GPPEWHPASPELK		D7T3I7	Putative uncharacterized protein OS=Vitis vinifera GN=VIT_03s0088g01250 PE=4 SV=1 - [D7T3I7_VITVI]	True	77.9768	Mq2 PP	M53 M	9.82196e-06	107.988	1.60383e+06	3.14536e+06	3.10462e+06	9.32124e+06	1.95436e+07	3.90604e+06	3.12616e+06	2.0104e+06	2.74918e+06	1.91259e+06	336737	351556	1.18672e+06	72451.1	264272	597674	179326	1.6848e+06	1.12572e+06	382860	2.71333e+06	9.49627e+06	587503	366264	366215	126062	112611	15314	40737.1	90478.9	5279.61	8409.58
7860	35.6287	3	482.246	1443.72	0.000545025	0.377516	3.04622	GPPEWHPASPELK		D7T3I7	Putative uncharacterized protein OS=Vitis vinifera GN=VIT_03s0088g01250 PE=4 SV=1 - [D7T3I7_VITVI]	True	77.9768	Mq2 PP	M53 M	9.82196e-06	107.988	1.60383e+06	3.14536e+06	3.10462e+06	9.32124e+06	1.95436e+07	3.90604e+06	3.12616e+06	2.0104e+06	2.74918e+06	1.91259e+06	336737	351556	1.18672e+06	72451.1	264272	597674	179326	1.6848e+06	1.12572e+06	382860	2.71333e+06	9.49627e+06	587503	366264	366215	126062	112611	15314	40737.1	90478.9	5279.61	8409.58
7860	35.6287	3	482.246	1443.72	0.000545536	0.37787	2.77554	GPPEWHPASPELK		D7T3I7	Putative uncharacterized protein OS=Vitis vinifera GN=VIT_03s0088g01250 PE=4 SV=1 - [D7T3I7_VITVI]	True	77.9768	Mq2 PP	M53 M	9.82196e-06	107.988	1.60383e+06	3.14536e+06	3.10462e+06	9.32124e+06	1.95436e+07	3.90604e+06	3.12616e+06	2.0104e+06	2.74918e+06	1.91259e+06	336737	351556	1.18672e+06	72451.1	264272	597674	179326	1.6848e+06	1.12572e+06	382860	2.71333e+06	9.49627e+06	587503	366264	366215	126062	112611	15314	40737.1	90478.9	5279.61	8409.58
7860	35.6287	3	482.246	1443.72	0.000549156	0.380377	2.90705	GPPEWHPASPELK		D7T3I7	Putative uncharacterized protein OS=Vitis vinifera GN=VIT_03s0088g01250 PE=4 SV=1 - [D7T3I7_VITVI]	True	77.9768	Mq2 PP	M53 M	9.82196e-06	107.988	1.60383e+06	3.14536e+06	3.10462e+06	9.32124e+06	1.95436e+07	3.90604e+06	3.12616e+06	2.0104e+06	2.74918e+06	1.91259e+06	336737	351556	1.18672e+06	72451.1	264272	597674	179326	1.6848e+06	1.12572e+06	382860	2.71333e+06	9.49627e+06	587503	366264	366215	126062	112611	15314	40737.1	90478.9	5279.61	8409.58
7860	35.6287	3	482.246	1443.72	0.000545791	0.378046	2.26837	GPPEWHPASPELK		D7T3I7	Putative uncharacterized protein OS=Vitis vinifera GN=VIT_03s0088g01250 PE=4 SV=1 - [D7T3I7_VITVI]	True	77.9768	Mq2 PP	M53 M	9.82196e-06	107.988	1.60383e+06	3.14536e+06	3.10462e+06	9.32124e+06	1.95436e+07	3.90604e+06	3.12616e+06	2.0104e+06	2.74918e+06	1.91259e+06	336737	351556	1.18672e+06	72451.1	264272	597674	179326	1.6848e+06	1.12572e+06	382860	2.71333e+06	9.49627e+06	587503	366264	366215	126062	112611	15314	40737.1	90478.9	5279.61	8409.58
7860	35.6287	3	482.246	1443.72	0.000545919	0.378135	1.78016	GPPEWHPASPELK		D7T3I7	Putative uncharacterized protein OS=Vitis vinifera GN=VIT_03s0088g01250 PE=4 SV=1 - [D7T3I7_VITVI]	True	77.9768	Mq2 PP	M53 M	9.82196e-06	107.988	1.60383e+06	3.14536e+06	3.10462e+06	9.32124e+06	1.95436e+07	3.90604e+06	3.12616e+06	2.0104e+06	2.74918e+06	1.91259e+06	336737	351556	1.18672e+06	72451.1	264272	597674	179326	1.6848e+06	1.12572e+06	382860	2.71333e+06	9.49627e+06	587503	366264	366215	126062	112611	15314	40737.1	90478.9	5279.61	8409.58
8393	108.536	3	1243.63	3727.87	0.0029784	0.798955	6.4276	LQLDYVDILQCHDIEFGSLDQVVNETIPALQK	[10] Deamidated; (Q)|[11] Propionamide (C)	D7T3I7	Putative uncharacterized protein OS=Vitis vinifera GN=VIT_03s0088g01250 PE=4 SV=1 - [D7T3I7_VITVI]	False	41.4151	Mq2 BF	Mq2 M	0.0742011	169.106	6.97108e+07	3.15851e+06	3.15569e+07	4.60081e+06	1.21776e+07	5.66428e+07	5.22745e+07	7.65354e+07	0	1.49171e+06	8.94494e+06	2.05041e+07	17240.6	312566	48649.9	1.97099e+06	3.2218e+06	7.32304e+07	1.13043e+06	3.89158e+06	1.33926e+06	5.91712e+06	8.51958e+06	6.12454e+06	1.39417e+07	0	87830.8	406794	2.37595e+06	1314.47	22777.1	1548.12
8393	108.536	3	1243.63	3727.87	0.00298049	0.799517	5.00034	LQLDYVDILQCHDIEFGSLDQVVNETIPALQK	[10] Deamidated; (Q)|[11] Propionamide (C)	D7T3I7	Putative uncharacterized protein OS=Vitis vinifera GN=VIT_03s0088g01250 PE=4 SV=1 - [D7T3I7_VITVI]	False	41.4151	Mq2 BF	Mq2 M	0.0742011	169.106	6.97108e+07	3.15851e+06	3.15569e+07	4.60081e+06	1.21776e+07	5.66428e+07	5.22745e+07	7.65354e+07	0	1.49171e+06	8.94494e+06	2.05041e+07	17240.6	312566	48649.9	1.97099e+06	3.2218e+06	7.32304e+07	1.13043e+06	3.89158e+06	1.33926e+06	5.91712e+06	8.51958e+06	6.12454e+06	1.39417e+07	0	87830.8	406794	2.37595e+06	1314.47	22777.1	1548.12
8393	108.536	3	1243.63	3727.87	0.00298215	0.799961	1.82641	LQLDYVDILQCHDIEFGSLDQVVNETIPALQK	[11] Propionamide; (C)|[24] Deamidated (N)	D7T3I7	Putative uncharacterized protein OS=Vitis vinifera GN=VIT_03s0088g01250 PE=4 SV=1 - [D7T3I7_VITVI]	False	41.4151	Mq2 BF	Mq2 M	0.0742011	169.106	6.97108e+07	3.15851e+06	3.15569e+07	4.60081e+06	1.21776e+07	5.66428e+07	5.22745e+07	7.65354e+07	0	1.49171e+06	8.94494e+06	2.05041e+07	17240.6	312566	48649.9	1.97099e+06	3.2218e+06	7.32304e+07	1.13043e+06	3.89158e+06	1.33926e+06	5.91712e+06	8.51958e+06	6.12454e+06	1.39417e+07	0	87830.8	406794	2.37595e+06	1314.47	22777.1	1548.12
9999	82.0641	3	833.418	2497.23	-0.059914	-23.9916	5.07091	LAMQFSLSNKDISSVLVGMNSIK	[3] Oxidation (M)	D7T3I7	Putative uncharacterized protein OS=Vitis vinifera GN=VIT_03s0088g01250 PE=4 SV=1 - [D7T3I7_VITVI]	False	58.9186	Mq2 BF	M53 DV	4.21344e-08	151.486	1.36666e+07	7.53985e+06	1.69915e+07	3.97937e+06	4.91329e+06	1.72391e+06	3.28612e+06	3.87844e+06	991949	1.39737e+06	935108	5.61992e+06	230338	282460	1.0198e+06	693756	2.41726e+06	1.43566e+07	2.69851e+06	2.09539e+06	1.15836e+06	2.38737e+06	259291	385006	706497	45485.2	82275.6	42526.4	651218	17561.6	20583.2	32451.9
10118	84.7129	2	1055.01	2108.01	-0.000422879	-0.200606	5.506	LGINFFDTSPYYGGTLSEK		D7T3I7	Putative uncharacterized protein OS=Vitis vinifera GN=VIT_03s0088g01250 PE=4 SV=1 - [D7T3I7_VITVI]	False	118.671	Mq2 PP	Mq2 M	0.00107954	112.216	5.511e+06	9.01121e+06	1.17872e+06	5.77252e+07	7.03837e+07	2.80608e+07	2.05265e+07	7.32722e+06	2.8623e+06	8.15563e+06	20139	1.9959e+06	758365	647536	655718	520186	443396	5.78924e+06	3.22511e+06	145359	1.68033e+07	3.41995e+07	4.22059e+06	2.40491e+06	1.33473e+06	131249	480196	915.871	231279	57819.9	47186.8	20866
10118	84.7129	2	1055.01	2108.01	-0.000415231	-0.196977	4.61409	LGINFFDTSPYYGGTLSEK		D7T3I7	Putative uncharacterized protein OS=Vitis vinifera GN=VIT_03s0088g01250 PE=4 SV=1 - [D7T3I7_VITVI]	False	118.671	Mq2 PP	Mq2 M	0.00107954	112.216	5.511e+06	9.01121e+06	1.17872e+06	5.77252e+07	7.03837e+07	2.80608e+07	2.05265e+07	7.32722e+06	2.8623e+06	8.15563e+06	20139	1.9959e+06	758365	647536	655718	520186	443396	5.78924e+06	3.22511e+06	145359	1.68033e+07	3.41995e+07	4.22059e+06	2.40491e+06	1.33473e+06	131249	480196	915.871	231279	57819.9	47186.8	20866
10118	84.7129	2	1055.01	2108.01	-0.000420185	-0.199328	5.48486	LGINFFDTSPYYGGTLSEK		D7T3I7	Putative uncharacterized protein OS=Vitis vinifera GN=VIT_03s0088g01250 PE=4 SV=1 - [D7T3I7_VITVI]	False	118.671	Mq2 PP	Mq2 M	0.00107954	112.216	5.511e+06	9.01121e+06	1.17872e+06	5.77252e+07	7.03837e+07	2.80608e+07	2.05265e+07	7.32722e+06	2.8623e+06	8.15563e+06	20139	1.9959e+06	758365	647536	655718	520186	443396	5.78924e+06	3.22511e+06	145359	1.68033e+07	3.41995e+07	4.22059e+06	2.40491e+06	1.33473e+06	131249	480196	915.871	231279	57819.9	47186.8	20866
10118	84.7129	2	1055.01	2108.01	-0.000417868	-0.198229	5.392	LGINFFDTSPYYGGTLSEK		D7T3I7	Putative uncharacterized protein OS=Vitis vinifera GN=VIT_03s0088g01250 PE=4 SV=1 - [D7T3I7_VITVI]	False	118.671	Mq2 PP	Mq2 M	0.00107954	112.216	5.511e+06	9.01121e+06	1.17872e+06	5.77252e+07	7.03837e+07	2.80608e+07	2.05265e+07	7.32722e+06	2.8623e+06	8.15563e+06	20139	1.9959e+06	758365	647536	655718	520186	443396	5.78924e+06	3.22511e+06	145359	1.68033e+07	3.41995e+07	4.22059e+06	2.40491e+06	1.33473e+06	131249	480196	915.871	231279	57819.9	47186.8	20866
10118	84.7129	2	1055.01	2108.01	-0.000418561	-0.198557	5.16517	LGINFFDTSPYYGGTLSEK		D7T3I7	Putative uncharacterized protein OS=Vitis vinifera GN=VIT_03s0088g01250 PE=4 SV=1 - [D7T3I7_VITVI]	False	118.671	Mq2 PP	Mq2 M	0.00107954	112.216	5.511e+06	9.01121e+06	1.17872e+06	5.77252e+07	7.03837e+07	2.80608e+07	2.05265e+07	7.32722e+06	2.8623e+06	8.15563e+06	20139	1.9959e+06	758365	647536	655718	520186	443396	5.78924e+06	3.22511e+06	145359	1.68033e+07	3.41995e+07	4.22059e+06	2.40491e+06	1.33473e+06	131249	480196	915.871	231279	57819.9	47186.8	20866
10118	84.7129	2	1055.01	2108.01	-0.000427394	-0.202747	4.50891	LGINFFDTSPYYGGTLSEK		D7T3I7	Putative uncharacterized protein OS=Vitis vinifera GN=VIT_03s0088g01250 PE=4 SV=1 - [D7T3I7_VITVI]	False	118.671	Mq2 PP	Mq2 M	0.00107954	112.216	5.511e+06	9.01121e+06	1.17872e+06	5.77252e+07	7.03837e+07	2.80608e+07	2.05265e+07	7.32722e+06	2.8623e+06	8.15563e+06	20139	1.9959e+06	758365	647536	655718	520186	443396	5.78924e+06	3.22511e+06	145359	1.68033e+07	3.41995e+07	4.22059e+06	2.40491e+06	1.33473e+06	131249	480196	915.871	231279	57819.9	47186.8	20866
10118	84.7129	2	1055.01	2108.01	-0.000421587	-0.199993	4.89296	LGINFFDTSPYYGGTLSEK		D7T3I7	Putative uncharacterized protein OS=Vitis vinifera GN=VIT_03s0088g01250 PE=4 SV=1 - [D7T3I7_VITVI]	False	118.671	Mq2 PP	Mq2 M	0.00107954	112.216	5.511e+06	9.01121e+06	1.17872e+06	5.77252e+07	7.03837e+07	2.80608e+07	2.05265e+07	7.32722e+06	2.8623e+06	8.15563e+06	20139	1.9959e+06	758365	647536	655718	520186	443396	5.78924e+06	3.22511e+06	145359	1.68033e+07	3.41995e+07	4.22059e+06	2.40491e+06	1.33473e+06	131249	480196	915.871	231279	57819.9	47186.8	20866
10118	84.7129	2	1055.01	2108.01	-0.000417637	-0.198119	5.31357	LGINFFDTSPYYGGTLSEK		D7T3I7	Putative uncharacterized protein OS=Vitis vinifera GN=VIT_03s0088g01250 PE=4 SV=1 - [D7T3I7_VITVI]	False	118.671	Mq2 PP	Mq2 M	0.00107954	112.216	5.511e+06	9.01121e+06	1.17872e+06	5.77252e+07	7.03837e+07	2.80608e+07	2.05265e+07	7.32722e+06	2.8623e+06	8.15563e+06	20139	1.9959e+06	758365	647536	655718	520186	443396	5.78924e+06	3.22511e+06	145359	1.68033e+07	3.41995e+07	4.22059e+06	2.40491e+06	1.33473e+06	131249	480196	915.871	231279	57819.9	47186.8	20866
10118	84.7129	2	1055.01	2108.01	-0.000418792	-0.198667	5.03383	LGINFFDTSPYYGGTLSEK		D7T3I7	Putative uncharacterized protein OS=Vitis vinifera GN=VIT_03s0088g01250 PE=4 SV=1 - [D7T3I7_VITVI]	False	118.671	Mq2 PP	Mq2 M	0.00107954	112.216	5.511e+06	9.01121e+06	1.17872e+06	5.77252e+07	7.03837e+07	2.80608e+07	2.05265e+07	7.32722e+06	2.8623e+06	8.15563e+06	20139	1.9959e+06	758365	647536	655718	520186	443396	5.78924e+06	3.22511e+06	145359	1.68033e+07	3.41995e+07	4.22059e+06	2.40491e+06	1.33473e+06	131249	480196	915.871	231279	57819.9	47186.8	20866
10118	84.7129	2	1055.01	2108.01	-0.000422291	-0.200327	4.57007	LGINFFDTSPYYGGTLSEK		D7T3I7	Putative uncharacterized protein OS=Vitis vinifera GN=VIT_03s0088g01250 PE=4 SV=1 - [D7T3I7_VITVI]	False	118.671	Mq2 PP	Mq2 M	0.00107954	112.216	5.511e+06	9.01121e+06	1.17872e+06	5.77252e+07	7.03837e+07	2.80608e+07	2.05265e+07	7.32722e+06	2.8623e+06	8.15563e+06	20139	1.9959e+06	758365	647536	655718	520186	443396	5.78924e+06	3.22511e+06	145359	1.68033e+07	3.41995e+07	4.22059e+06	2.40491e+06	1.33473e+06	131249	480196	915.871	231279	57819.9	47186.8	20866
10118	84.7129	2	1055.01	2108.01	-0.000416488	-0.197574	4.42572	LGINFFDTSPYYGGTLSEK		D7T3I7	Putative uncharacterized protein OS=Vitis vinifera GN=VIT_03s0088g01250 PE=4 SV=1 - [D7T3I7_VITVI]	False	118.671	Mq2 PP	Mq2 M	0.00107954	112.216	5.511e+06	9.01121e+06	1.17872e+06	5.77252e+07	7.03837e+07	2.80608e+07	2.05265e+07	7.32722e+06	2.8623e+06	8.15563e+06	20139	1.9959e+06	758365	647536	655718	520186	443396	5.78924e+06	3.22511e+06	145359	1.68033e+07	3.41995e+07	4.22059e+06	2.40491e+06	1.33473e+06	131249	480196	915.871	231279	57819.9	47186.8	20866
10118	84.7129	2	1055.01	2108.01	-0.000418908	-0.198722	5.6474	LGINFFDTSPYYGGTLSEK		D7T3I7	Putative uncharacterized protein OS=Vitis vinifera GN=VIT_03s0088g01250 PE=4 SV=1 - [D7T3I7_VITVI]	False	118.671	Mq2 PP	Mq2 M	0.00107954	112.216	5.511e+06	9.01121e+06	1.17872e+06	5.77252e+07	7.03837e+07	2.80608e+07	2.05265e+07	7.32722e+06	2.8623e+06	8.15563e+06	20139	1.9959e+06	758365	647536	655718	520186	443396	5.78924e+06	3.22511e+06	145359	1.68033e+07	3.41995e+07	4.22059e+06	2.40491e+06	1.33473e+06	131249	480196	915.871	231279	57819.9	47186.8	20866
10118	84.7129	2	1055.01	2108.01	-0.000421938	-0.20016	5.57279	LGINFFDTSPYYGGTLSEK		D7T3I7	Putative uncharacterized protein OS=Vitis vinifera GN=VIT_03s0088g01250 PE=4 SV=1 - [D7T3I7_VITVI]	False	118.671	Mq2 PP	Mq2 M	0.00107954	112.216	5.511e+06	9.01121e+06	1.17872e+06	5.77252e+07	7.03837e+07	2.80608e+07	2.05265e+07	7.32722e+06	2.8623e+06	8.15563e+06	20139	1.9959e+06	758365	647536	655718	520186	443396	5.78924e+06	3.22511e+06	145359	1.68033e+07	3.41995e+07	4.22059e+06	2.40491e+06	1.33473e+06	131249	480196	915.871	231279	57819.9	47186.8	20866
10118	84.7129	2	1055.01	2108.01	-0.00042335	-0.200829	5.09288	LGINFFDTSPYYGGTLSEK		D7T3I7	Putative uncharacterized protein OS=Vitis vinifera GN=VIT_03s0088g01250 PE=4 SV=1 - [D7T3I7_VITVI]	False	118.671	Mq2 PP	Mq2 M	0.00107954	112.216	5.511e+06	9.01121e+06	1.17872e+06	5.77252e+07	7.03837e+07	2.80608e+07	2.05265e+07	7.32722e+06	2.8623e+06	8.15563e+06	20139	1.9959e+06	758365	647536	655718	520186	443396	5.78924e+06	3.22511e+06	145359	1.68033e+07	3.41995e+07	4.22059e+06	2.40491e+06	1.33473e+06	131249	480196	915.871	231279	57819.9	47186.8	20866
10118	84.7129	2	1055.01	2108.01	-0.000419488	-0.198997	5.91489	LGINFFDTSPYYGGTLSEK		D7T3I7	Putative uncharacterized protein OS=Vitis vinifera GN=VIT_03s0088g01250 PE=4 SV=1 - [D7T3I7_VITVI]	False	118.671	Mq2 PP	Mq2 M	0.00107954	112.216	5.511e+06	9.01121e+06	1.17872e+06	5.77252e+07	7.03837e+07	2.80608e+07	2.05265e+07	7.32722e+06	2.8623e+06	8.15563e+06	20139	1.9959e+06	758365	647536	655718	520186	443396	5.78924e+06	3.22511e+06	145359	1.68033e+07	3.41995e+07	4.22059e+06	2.40491e+06	1.33473e+06	131249	480196	915.871	231279	57819.9	47186.8	20866
10118	84.7129	2	1055.01	2108.01	-0.000421704	-0.200048	4.53652	LGINFFDTSPYYGGTLSEK		D7T3I7	Putative uncharacterized protein OS=Vitis vinifera GN=VIT_03s0088g01250 PE=4 SV=1 - [D7T3I7_VITVI]	False	118.671	Mq2 PP	Mq2 M	0.00107954	112.216	5.511e+06	9.01121e+06	1.17872e+06	5.77252e+07	7.03837e+07	2.80608e+07	2.05265e+07	7.32722e+06	2.8623e+06	8.15563e+06	20139	1.9959e+06	758365	647536	655718	520186	443396	5.78924e+06	3.22511e+06	145359	1.68033e+07	3.41995e+07	4.22059e+06	2.40491e+06	1.33473e+06	131249	480196	915.871	231279	57819.9	47186.8	20866
10118	84.7129	2	1055.01	2108.01	-0.000418445	-0.198502	4.84448	LGINFFDTSPYYGGTLSEK		D7T3I7	Putative uncharacterized protein OS=Vitis vinifera GN=VIT_03s0088g01250 PE=4 SV=1 - [D7T3I7_VITVI]	False	118.671	Mq2 PP	Mq2 M	0.00107954	112.216	5.511e+06	9.01121e+06	1.17872e+06	5.77252e+07	7.03837e+07	2.80608e+07	2.05265e+07	7.32722e+06	2.8623e+06	8.15563e+06	20139	1.9959e+06	758365	647536	655718	520186	443396	5.78924e+06	3.22511e+06	145359	1.68033e+07	3.41995e+07	4.22059e+06	2.40491e+06	1.33473e+06	131249	480196	915.871	231279	57819.9	47186.8	20866
10118	84.7129	2	1055.01	2108.01	-0.000418099	-0.198338	5.59173	LGINFFDTSPYYGGTLSEK		D7T3I7	Putative uncharacterized protein OS=Vitis vinifera GN=VIT_03s0088g01250 PE=4 SV=1 - [D7T3I7_VITVI]	False	118.671	Mq2 PP	Mq2 M	0.00107954	112.216	5.511e+06	9.01121e+06	1.17872e+06	5.77252e+07	7.03837e+07	2.80608e+07	2.05265e+07	7.32722e+06	2.8623e+06	8.15563e+06	20139	1.9959e+06	758365	647536	655718	520186	443396	5.78924e+06	3.22511e+06	145359	1.68033e+07	3.41995e+07	4.22059e+06	2.40491e+06	1.33473e+06	131249	480196	915.871	231279	57819.9	47186.8	20866
10118	84.7129	2	1055.01	2108.01	-0.000416374	-0.19752	3.21234	LGINFFDTSPYYGGTLSEK		D7T3I7	Putative uncharacterized protein OS=Vitis vinifera GN=VIT_03s0088g01250 PE=4 SV=1 - [D7T3I7_VITVI]	False	118.671	Mq2 PP	Mq2 M	0.00107954	112.216	5.511e+06	9.01121e+06	1.17872e+06	5.77252e+07	7.03837e+07	2.80608e+07	2.05265e+07	7.32722e+06	2.8623e+06	8.15563e+06	20139	1.9959e+06	758365	647536	655718	520186	443396	5.78924e+06	3.22511e+06	145359	1.68033e+07	3.41995e+07	4.22059e+06	2.40491e+06	1.33473e+06	131249	480196	915.871	231279	57819.9	47186.8	20866
10118	84.7129	2	1055.01	2108.01	-0.000419604	-0.199052	5.24696	LGINFFDTSPYYGGTLSEK		D7T3I7	Putative uncharacterized protein OS=Vitis vinifera GN=VIT_03s0088g01250 PE=4 SV=1 - [D7T3I7_VITVI]	False	118.671	Mq2 PP	Mq2 M	0.00107954	112.216	5.511e+06	9.01121e+06	1.17872e+06	5.77252e+07	7.03837e+07	2.80608e+07	2.05265e+07	7.32722e+06	2.8623e+06	8.15563e+06	20139	1.9959e+06	758365	647536	655718	520186	443396	5.78924e+06	3.22511e+06	145359	1.68033e+07	3.41995e+07	4.22059e+06	2.40491e+06	1.33473e+06	131249	480196	915.871	231279	57819.9	47186.8	20866
10118	84.7129	2	1055.01	2108.01	-0.000416718	-0.197683	5.17346	LGINFFDTSPYYGGTLSEK		D7T3I7	Putative uncharacterized protein OS=Vitis vinifera GN=VIT_03s0088g01250 PE=4 SV=1 - [D7T3I7_VITVI]	False	118.671	Mq2 PP	Mq2 M	0.00107954	112.216	5.511e+06	9.01121e+06	1.17872e+06	5.77252e+07	7.03837e+07	2.80608e+07	2.05265e+07	7.32722e+06	2.8623e+06	8.15563e+06	20139	1.9959e+06	758365	647536	655718	520186	443396	5.78924e+06	3.22511e+06	145359	1.68033e+07	3.41995e+07	4.22059e+06	2.40491e+06	1.33473e+06	131249	480196	915.871	231279	57819.9	47186.8	20866
10118	84.7129	2	1055.01	2108.01	-0.000426556	-0.20235	4.93325	LGINFFDTSPYYGGTLSEK		D7T3I7	Putative uncharacterized protein OS=Vitis vinifera GN=VIT_03s0088g01250 PE=4 SV=1 - [D7T3I7_VITVI]	False	118.671	Mq2 PP	Mq2 M	0.00107954	112.216	5.511e+06	9.01121e+06	1.17872e+06	5.77252e+07	7.03837e+07	2.80608e+07	2.05265e+07	7.32722e+06	2.8623e+06	8.15563e+06	20139	1.9959e+06	758365	647536	655718	520186	443396	5.78924e+06	3.22511e+06	145359	1.68033e+07	3.41995e+07	4.22059e+06	2.40491e+06	1.33473e+06	131249	480196	915.871	231279	57819.9	47186.8	20866
10118	84.7129	2	1055.01	2108.01	-0.000417983	-0.198283	5.80605	LGINFFDTSPYYGGTLSEK		D7T3I7	Putative uncharacterized protein OS=Vitis vinifera GN=VIT_03s0088g01250 PE=4 SV=1 - [D7T3I7_VITVI]	False	118.671	Mq2 PP	Mq2 M	0.00107954	112.216	5.511e+06	9.01121e+06	1.17872e+06	5.77252e+07	7.03837e+07	2.80608e+07	2.05265e+07	7.32722e+06	2.8623e+06	8.15563e+06	20139	1.9959e+06	758365	647536	655718	520186	443396	5.78924e+06	3.22511e+06	145359	1.68033e+07	3.41995e+07	4.22059e+06	2.40491e+06	1.33473e+06	131249	480196	915.871	231279	57819.9	47186.8	20866
10118	84.7129	2	1055.01	2108.01	-0.000420652	-0.199549	5.90437	LGINFFDTSPYYGGTLSEK		D7T3I7	Putative uncharacterized protein OS=Vitis vinifera GN=VIT_03s0088g01250 PE=4 SV=1 - [D7T3I7_VITVI]	False	118.671	Mq2 PP	Mq2 M	0.00107954	112.216	5.511e+06	9.01121e+06	1.17872e+06	5.77252e+07	7.03837e+07	2.80608e+07	2.05265e+07	7.32722e+06	2.8623e+06	8.15563e+06	20139	1.9959e+06	758365	647536	655718	520186	443396	5.78924e+06	3.22511e+06	145359	1.68033e+07	3.41995e+07	4.22059e+06	2.40491e+06	1.33473e+06	131249	480196	915.871	231279	57819.9	47186.8	20866
10118	84.7129	2	1055.01	2108.01	-0.000420768	-0.199605	5.30919	LGINFFDTSPYYGGTLSEK		D7T3I7	Putative uncharacterized protein OS=Vitis vinifera GN=VIT_03s0088g01250 PE=4 SV=1 - [D7T3I7_VITVI]	False	118.671	Mq2 PP	Mq2 M	0.00107954	112.216	5.511e+06	9.01121e+06	1.17872e+06	5.77252e+07	7.03837e+07	2.80608e+07	2.05265e+07	7.32722e+06	2.8623e+06	8.15563e+06	20139	1.9959e+06	758365	647536	655718	520186	443396	5.78924e+06	3.22511e+06	145359	1.68033e+07	3.41995e+07	4.22059e+06	2.40491e+06	1.33473e+06	131249	480196	915.871	231279	57819.9	47186.8	20866
10118	84.7129	2	1055.01	2108.01	-0.000420418	-0.199439	5.30354	LGINFFDTSPYYGGTLSEK		D7T3I7	Putative uncharacterized protein OS=Vitis vinifera GN=VIT_03s0088g01250 PE=4 SV=1 - [D7T3I7_VITVI]	False	118.671	Mq2 PP	Mq2 M	0.00107954	112.216	5.511e+06	9.01121e+06	1.17872e+06	5.77252e+07	7.03837e+07	2.80608e+07	2.05265e+07	7.32722e+06	2.8623e+06	8.15563e+06	20139	1.9959e+06	758365	647536	655718	520186	443396	5.78924e+06	3.22511e+06	145359	1.68033e+07	3.41995e+07	4.22059e+06	2.40491e+06	1.33473e+06	131249	480196	915.871	231279	57819.9	47186.8	20866
10118	84.7129	2	1055.01	2108.01	-0.000414889	-0.196815	3.74773	LGINFFDTSPYYGGTLSEK		D7T3I7	Putative uncharacterized protein OS=Vitis vinifera GN=VIT_03s0088g01250 PE=4 SV=1 - [D7T3I7_VITVI]	False	118.671	Mq2 PP	Mq2 M	0.00107954	112.216	5.511e+06	9.01121e+06	1.17872e+06	5.77252e+07	7.03837e+07	2.80608e+07	2.05265e+07	7.32722e+06	2.8623e+06	8.15563e+06	20139	1.9959e+06	758365	647536	655718	520186	443396	5.78924e+06	3.22511e+06	145359	1.68033e+07	3.41995e+07	4.22059e+06	2.40491e+06	1.33473e+06	131249	480196	915.871	231279	57819.9	47186.8	20866
18115	84.5161	2	885.992	1769.97	-0.00208652	-1.17884	4.64238	GVGVISASPLAMGLLTER		D7T3I7	Putative uncharacterized protein OS=Vitis vinifera GN=VIT_03s0088g01250 PE=4 SV=1 - [D7T3I7_VITVI]	True	625.094	Mq2 PP	Mq2 M	0.0359721	149.519	918229	2.01461e+06	1650.96	1.11753e+07	1.79488e+07	5.59189e+06	1.3991e+06	903092	418250	127433	0	68913.9	30848.2	453.503	30618	0	39269.2	964590	721030	203.595	3.25302e+06	8.72134e+06	841070	163921	164507	19178.6	7503.13	0	7985.52	2351.95	33.0474	974.317
18115	84.5161	2	885.992	1769.97	-0.00208817	-1.17978	4.25206	GVGVISASPLAMGLLTER		D7T3I7	Putative uncharacterized protein OS=Vitis vinifera GN=VIT_03s0088g01250 PE=4 SV=1 - [D7T3I7_VITVI]	True	625.094	Mq2 PP	Mq2 M	0.0359721	149.519	918229	2.01461e+06	1650.96	1.11753e+07	1.79488e+07	5.59189e+06	1.3991e+06	903092	418250	127433	0	68913.9	30848.2	453.503	30618	0	39269.2	964590	721030	203.595	3.25302e+06	8.72134e+06	841070	163921	164507	19178.6	7503.13	0	7985.52	2351.95	33.0474	974.317
18115	84.5161	2	885.992	1769.97	-0.00208845	-1.17994	5.03928	GVGVISASPLAMGLLTER		D7T3I7	Putative uncharacterized protein OS=Vitis vinifera GN=VIT_03s0088g01250 PE=4 SV=1 - [D7T3I7_VITVI]	True	625.094	Mq2 PP	Mq2 M	0.0359721	149.519	918229	2.01461e+06	1650.96	1.11753e+07	1.79488e+07	5.59189e+06	1.3991e+06	903092	418250	127433	0	68913.9	30848.2	453.503	30618	0	39269.2	964590	721030	203.595	3.25302e+06	8.72134e+06	841070	163921	164507	19178.6	7503.13	0	7985.52	2351.95	33.0474	974.317
18115	84.5161	2	885.992	1769.97	-0.00208914	-1.18033	4.09	GVGVISASPLAMGLLTER		D7T3I7	Putative uncharacterized protein OS=Vitis vinifera GN=VIT_03s0088g01250 PE=4 SV=1 - [D7T3I7_VITVI]	True	625.094	Mq2 PP	Mq2 M	0.0359721	149.519	918229	2.01461e+06	1650.96	1.11753e+07	1.79488e+07	5.59189e+06	1.3991e+06	903092	418250	127433	0	68913.9	30848.2	453.503	30618	0	39269.2	964590	721030	203.595	3.25302e+06	8.72134e+06	841070	163921	164507	19178.6	7503.13	0	7985.52	2351.95	33.0474	974.317
18115	84.5161	2	885.992	1769.97	-0.00208866	-1.18005	5.03666	GVGVISASPLAMGLLTER		D7T3I7	Putative uncharacterized protein OS=Vitis vinifera GN=VIT_03s0088g01250 PE=4 SV=1 - [D7T3I7_VITVI]	True	625.094	Mq2 PP	Mq2 M	0.0359721	149.519	918229	2.01461e+06	1650.96	1.11753e+07	1.79488e+07	5.59189e+06	1.3991e+06	903092	418250	127433	0	68913.9	30848.2	453.503	30618	0	39269.2	964590	721030	203.595	3.25302e+06	8.72134e+06	841070	163921	164507	19178.6	7503.13	0	7985.52	2351.95	33.0474	974.317
18115	84.5161	2	885.992	1769.97	-0.00209005	-1.18084	5.02528	GVGVISASPLAMGLLTER		D7T3I7	Putative uncharacterized protein OS=Vitis vinifera GN=VIT_03s0088g01250 PE=4 SV=1 - [D7T3I7_VITVI]	True	625.094	Mq2 PP	Mq2 M	0.0359721	149.519	918229	2.01461e+06	1650.96	1.11753e+07	1.79488e+07	5.59189e+06	1.3991e+06	903092	418250	127433	0	68913.9	30848.2	453.503	30618	0	39269.2	964590	721030	203.595	3.25302e+06	8.72134e+06	841070	163921	164507	19178.6	7503.13	0	7985.52	2351.95	33.0474	974.317
18115	84.5161	2	885.992	1769.97	-0.00208673	-1.17896	5.38309	GVGVISASPLAMGLLTER		D7T3I7	Putative uncharacterized protein OS=Vitis vinifera GN=VIT_03s0088g01250 PE=4 SV=1 - [D7T3I7_VITVI]	True	625.094	Mq2 PP	Mq2 M	0.0359721	149.519	918229	2.01461e+06	1650.96	1.11753e+07	1.79488e+07	5.59189e+06	1.3991e+06	903092	418250	127433	0	68913.9	30848.2	453.503	30618	0	39269.2	964590	721030	203.595	3.25302e+06	8.72134e+06	841070	163921	164507	19178.6	7503.13	0	7985.52	2351.95	33.0474	974.317
18115	84.5161	2	885.992	1769.97	-0.0020888	-1.18013	5.10502	GVGVISASPLAMGLLTER		D7T3I7	Putative uncharacterized protein OS=Vitis vinifera GN=VIT_03s0088g01250 PE=4 SV=1 - [D7T3I7_VITVI]	True	625.094	Mq2 PP	Mq2 M	0.0359721	149.519	918229	2.01461e+06	1650.96	1.11753e+07	1.79488e+07	5.59189e+06	1.3991e+06	903092	418250	127433	0	68913.9	30848.2	453.503	30618	0	39269.2	964590	721030	203.595	3.25302e+06	8.72134e+06	841070	163921	164507	19178.6	7503.13	0	7985.52	2351.95	33.0474	974.317
18115	84.5161	2	885.992	1769.97	-0.00208984	-1.18072	4.84928	GVGVISASPLAMGLLTER		D7T3I7	Putative uncharacterized protein OS=Vitis vinifera GN=VIT_03s0088g01250 PE=4 SV=1 - [D7T3I7_VITVI]	True	625.094	Mq2 PP	Mq2 M	0.0359721	149.519	918229	2.01461e+06	1650.96	1.11753e+07	1.79488e+07	5.59189e+06	1.3991e+06	903092	418250	127433	0	68913.9	30848.2	453.503	30618	0	39269.2	964590	721030	203.595	3.25302e+06	8.72134e+06	841070	163921	164507	19178.6	7503.13	0	7985.52	2351.95	33.0474	974.317
18294	90.4423	2	1055.54	2109.06	0.0702387	33.3043	0.937065	LGINFFDTSPYYGGTLSEK	[4] Deamidated (N)	D7T3I7	Putative uncharacterized protein OS=Vitis vinifera GN=VIT_03s0088g01250 PE=4 SV=1 - [D7T3I7_VITVI]	True	111.33	Mq2 PP	Mq2 M	0.000137214	124.498	8.01039e+06	2.44484e+07	1.08398e+06	4.76202e+07	4.93668e+07	1.03116e+07	3.78041e+06	1.59287e+06	2.06846e+06	1.02197e+06	213534	1.7758e+06	882000	1.26188e+06	442458	342637	521655	8.41483e+06	8.75007e+06	133675	1.38618e+07	2.39874e+07	1.55095e+06	442916	290158	94848	60172.5	9711	205774	67246.2	91954.7	14079.7
18294	90.4423	2	1055.54	2109.06	0.0702276	33.2991	1.15666	LGINFFDTSPYYGGTLSEK	[4] Deamidated (N)	D7T3I7	Putative uncharacterized protein OS=Vitis vinifera GN=VIT_03s0088g01250 PE=4 SV=1 - [D7T3I7_VITVI]	True	111.33	Mq2 PP	Mq2 M	0.000137214	124.498	8.01039e+06	2.44484e+07	1.08398e+06	4.76202e+07	4.93668e+07	1.03116e+07	3.78041e+06	1.59287e+06	2.06846e+06	1.02197e+06	213534	1.7758e+06	882000	1.26188e+06	442458	342637	521655	8.41483e+06	8.75007e+06	133675	1.38618e+07	2.39874e+07	1.55095e+06	442916	290158	94848	60172.5	9711	205774	67246.2	91954.7	14079.7
18857	109.85	3	1238.63	3712.88	0.0138118	3.71999	5.37797	LQLDYVDILQCHDIEFGSLDQVVNETIPALQK	[11] Carbamidomethyl (C)	D7T3I7	Putative uncharacterized protein OS=Vitis vinifera GN=VIT_03s0088g01250 PE=4 SV=1 - [D7T3I7_VITVI]	True	385.692	Mq2 BF	Mq2 M	0.00918931	172.119	2.62445e+06	1.11746e+06	85218.1	4.67726e+06	1.87358e+07	849318	1.56188e+06	1.623e+06	0	12293.9	2.9252e+06	112992	19903.5	222872	71797.3	46761.6	13013.5	2.75695e+06	399940	10509.1	1.36151e+06	9.10377e+06	127745	182991	295646	0	723.853	133031	13093.1	1517.5	16241	2284.71
18857	109.85	3	1238.63	3712.88	0.0138191	3.72196	7.66146	LQLDYVDILQCHDIEFGSLDQVVNETIPALQK	[11] Carbamidomethyl (C)	D7T3I7	Putative uncharacterized protein OS=Vitis vinifera GN=VIT_03s0088g01250 PE=4 SV=1 - [D7T3I7_VITVI]	True	385.692	Mq2 BF	Mq2 M	0.00918931	172.119	2.62445e+06	1.11746e+06	85218.1	4.67726e+06	1.87358e+07	849318	1.56188e+06	1.623e+06	0	12293.9	2.9252e+06	112992	19903.5	222872	71797.3	46761.6	13013.5	2.75695e+06	399940	10509.1	1.36151e+06	9.10377e+06	127745	182991	295646	0	723.853	133031	13093.1	1517.5	16241	2284.71
18857	109.85	3	1238.63	3712.88	0.013816	3.72111	4.79544	LQLDYVDILQCHDIEFGSLDQVVNETIPALQK	[11] Carbamidomethyl (C)	D7T3I7	Putative uncharacterized protein OS=Vitis vinifera GN=VIT_03s0088g01250 PE=4 SV=1 - [D7T3I7_VITVI]	True	385.692	Mq2 BF	Mq2 M	0.00918931	172.119	2.62445e+06	1.11746e+06	85218.1	4.67726e+06	1.87358e+07	849318	1.56188e+06	1.623e+06	0	12293.9	2.9252e+06	112992	19903.5	222872	71797.3	46761.6	13013.5	2.75695e+06	399940	10509.1	1.36151e+06	9.10377e+06	127745	182991	295646	0	723.853	133031	13093.1	1517.5	16241	2284.71
18857	109.85	3	1238.63	3712.88	0.0138133	3.72039	7.27639	LQLDYVDILQCHDIEFGSLDQVVNETIPALQK	[11] Carbamidomethyl (C)	D7T3I7	Putative uncharacterized protein OS=Vitis vinifera GN=VIT_03s0088g01250 PE=4 SV=1 - [D7T3I7_VITVI]	True	385.692	Mq2 BF	Mq2 M	0.00918931	172.119	2.62445e+06	1.11746e+06	85218.1	4.67726e+06	1.87358e+07	849318	1.56188e+06	1.623e+06	0	12293.9	2.9252e+06	112992	19903.5	222872	71797.3	46761.6	13013.5	2.75695e+06	399940	10509.1	1.36151e+06	9.10377e+06	127745	182991	295646	0	723.853	133031	13093.1	1517.5	16241	2284.71
26915	109.825	3	1239.3	3714.88	0.0457662	12.3198	4.26087	LQLDYVDILQCHDIEFGSLDQVVNETIPALQK	[10] Deamidated; (Q)|[11] Carbamidomethyl; (C)|[21] Deamidated (Q)	D7T3I7	Putative uncharacterized protein OS=Vitis vinifera GN=VIT_03s0088g01250 PE=4 SV=1 - [D7T3I7_VITVI]	True	229.804	Mq2 PP	Mq2 DV	0.026598	126.91	1.26273e+06	875607	28218.6	2.1386e+06	1.13927e+07	680994	630407	1.34392e+06	0	42743.5	45579.6	21132	37808.5	270211	16317.8	10053.3	70981.4	1.32648e+06	313380	3479.9	622529	5.53574e+06	102428	73859.2	244808	0	2516.7	2072.85	2448.71	2882.63	19690.7	519.259
26915	109.825	3	1239.3	3714.88	0.0457671	12.3201	5.15937	LQLDYVDILQCHDIEFGSLDQVVNETIPALQK	[10] Deamidated; (Q)|[11] Carbamidomethyl; (C)|[21] Deamidated (Q)	D7T3I7	Putative uncharacterized protein OS=Vitis vinifera GN=VIT_03s0088g01250 PE=4 SV=1 - [D7T3I7_VITVI]	True	229.804	Mq2 PP	Mq2 DV	0.026598	126.91	1.26273e+06	875607	28218.6	2.1386e+06	1.13927e+07	680994	630407	1.34392e+06	0	42743.5	45579.6	21132	37808.5	270211	16317.8	10053.3	70981.4	1.32648e+06	313380	3479.9	622529	5.53574e+06	102428	73859.2	244808	0	2516.7	2072.85	2448.71	2882.63	19690.7	519.259
26915	109.825	3	1239.3	3714.88	0.0457663	12.3199	6.28434	LQLDYVDILQCHDIEFGSLDQVVNETIPALQK	[10] Deamidated; (Q)|[11] Carbamidomethyl; (C)|[21] Deamidated (Q)	D7T3I7	Putative uncharacterized protein OS=Vitis vinifera GN=VIT_03s0088g01250 PE=4 SV=1 - [D7T3I7_VITVI]	True	229.804	Mq2 PP	Mq2 DV	0.026598	126.91	1.26273e+06	875607	28218.6	2.1386e+06	1.13927e+07	680994	630407	1.34392e+06	0	42743.5	45579.6	21132	37808.5	270211	16317.8	10053.3	70981.4	1.32648e+06	313380	3479.9	622529	5.53574e+06	102428	73859.2	244808	0	2516.7	2072.85	2448.71	2882.63	19690.7	519.259
26915	109.825	3	1239.3	3714.88	0.0457643	12.3193	1.41877	LQLDYVDILQCHDIEFGSLDQVVNETIPALQK	[10] Deamidated; (Q)|[11] Carbamidomethyl; (C)|[21] Deamidated (Q)	D7T3I7	Putative uncharacterized protein OS=Vitis vinifera GN=VIT_03s0088g01250 PE=4 SV=1 - [D7T3I7_VITVI]	True	229.804	Mq2 PP	Mq2 DV	0.026598	126.91	1.26273e+06	875607	28218.6	2.1386e+06	1.13927e+07	680994	630407	1.34392e+06	0	42743.5	45579.6	21132	37808.5	270211	16317.8	10053.3	70981.4	1.32648e+06	313380	3479.9	622529	5.53574e+06	102428	73859.2	244808	0	2516.7	2072.85	2448.71	2882.63	19690.7	519.259
33550	85.647	3	836.099	2505.28	-0.00309346	-1.23477	4.77241	LGINFFDTSPYYGGTLSEKVLGK		D7T3I7	Putative uncharacterized protein OS=Vitis vinifera GN=VIT_03s0088g01250 PE=4 SV=1 - [D7T3I7_VITVI]	False	14.7266	Mq2 GS	Mq2 M	0.000404615	111.522	1.33973e+06	1.03049e+06	242084	1.68977e+06	2.09709e+06	847007	367517	92671.6	334652	203608	750933	646817	227741	1.08711e+06	112040	190027	278076	1.40737e+06	368812	29853.6	491878	1.01898e+06	127397	43058.6	16881.1	15345.3	11988.2	34150.6	74951.1	17363.6	79219.1	3565.29
33550	85.647	3	836.099	2505.28	-0.00309294	-1.23457	6.90833	LGINFFDTSPYYGGTLSEKVLGK		D7T3I7	Putative uncharacterized protein OS=Vitis vinifera GN=VIT_03s0088g01250 PE=4 SV=1 - [D7T3I7_VITVI]	False	14.7266	Mq2 GS	Mq2 M	0.000404615	111.522	1.33973e+06	1.03049e+06	242084	1.68977e+06	2.09709e+06	847007	367517	92671.6	334652	203608	750933	646817	227741	1.08711e+06	112040	190027	278076	1.40737e+06	368812	29853.6	491878	1.01898e+06	127397	43058.6	16881.1	15345.3	11988.2	34150.6	74951.1	17363.6	79219.1	3565.29
33550	85.647	3	836.099	2505.28	-0.00308901	-1.233	6.84946	LGINFFDTSPYYGGTLSEKVLGK		D7T3I7	Putative uncharacterized protein OS=Vitis vinifera GN=VIT_03s0088g01250 PE=4 SV=1 - [D7T3I7_VITVI]	False	14.7266	Mq2 GS	Mq2 M	0.000404615	111.522	1.33973e+06	1.03049e+06	242084	1.68977e+06	2.09709e+06	847007	367517	92671.6	334652	203608	750933	646817	227741	1.08711e+06	112040	190027	278076	1.40737e+06	368812	29853.6	491878	1.01898e+06	127397	43058.6	16881.1	15345.3	11988.2	34150.6	74951.1	17363.6	79219.1	3565.29
33550	85.647	3	836.099	2505.28	-0.00308887	-1.23294	6.35078	LGINFFDTSPYYGGTLSEKVLGK		D7T3I7	Putative uncharacterized protein OS=Vitis vinifera GN=VIT_03s0088g01250 PE=4 SV=1 - [D7T3I7_VITVI]	False	14.7266	Mq2 GS	Mq2 M	0.000404615	111.522	1.33973e+06	1.03049e+06	242084	1.68977e+06	2.09709e+06	847007	367517	92671.6	334652	203608	750933	646817	227741	1.08711e+06	112040	190027	278076	1.40737e+06	368812	29853.6	491878	1.01898e+06	127397	43058.6	16881.1	15345.3	11988.2	34150.6	74951.1	17363.6	79219.1	3565.29
33550	85.647	3	836.099	2505.28	-0.00309046	-1.23358	4.85691	LGINFFDTSPYYGGTLSEKVLGK		D7T3I7	Putative uncharacterized protein OS=Vitis vinifera GN=VIT_03s0088g01250 PE=4 SV=1 - [D7T3I7_VITVI]	False	14.7266	Mq2 GS	Mq2 M	0.000404615	111.522	1.33973e+06	1.03049e+06	242084	1.68977e+06	2.09709e+06	847007	367517	92671.6	334652	203608	750933	646817	227741	1.08711e+06	112040	190027	278076	1.40737e+06	368812	29853.6	491878	1.01898e+06	127397	43058.6	16881.1	15345.3	11988.2	34150.6	74951.1	17363.6	79219.1	3565.29
41537	61.7167	3	668.039	2001.09	0.00172501	0.862035	5.14802	SKGVGVISASPLAMGLLTER	[14] Oxidation (M)	D7T3I7	Putative uncharacterized protein OS=Vitis vinifera GN=VIT_03s0088g01250 PE=4 SV=1 - [D7T3I7_VITVI]	True	217.586	Mq2 PP	M53 DF	0.123778	158.093	80691.9	427698	99530	3.32865e+06	4.13512e+06	1.26384e+06	638601	267385	0	551963	34684.6	65157.8	399096	153434	40402.9	99684.8	288951	84766	153073	12274	968940	2.00926e+06	190093	74819.1	48706.9	0	32499.1	1577.37	7550.27	30428.2	11181	1285.69
41537	61.7167	3	668.039	2001.09	0.00172081	0.859935	3.75117	SKGVGVISASPLAMGLLTER	[14] Oxidation (M)	D7T3I7	Putative uncharacterized protein OS=Vitis vinifera GN=VIT_03s0088g01250 PE=4 SV=1 - [D7T3I7_VITVI]	True	217.586	Mq2 PP	M53 DF	0.123778	158.093	80691.9	427698	99530	3.32865e+06	4.13512e+06	1.26384e+06	638601	267385	0	551963	34684.6	65157.8	399096	153434	40402.9	99684.8	288951	84766	153073	12274	968940	2.00926e+06	190093	74819.1	48706.9	0	32499.1	1577.37	7550.27	30428.2	11181	1285.69
41537	61.7167	3	668.039	2001.09	0.00172343	0.861246	5.04849	SKGVGVISASPLAMGLLTER	[14] Oxidation (M)	D7T3I7	Putative uncharacterized protein OS=Vitis vinifera GN=VIT_03s0088g01250 PE=4 SV=1 - [D7T3I7_VITVI]	True	217.586	Mq2 PP	M53 DF	0.123778	158.093	80691.9	427698	99530	3.32865e+06	4.13512e+06	1.26384e+06	638601	267385	0	551963	34684.6	65157.8	399096	153434	40402.9	99684.8	288951	84766	153073	12274	968940	2.00926e+06	190093	74819.1	48706.9	0	32499.1	1577.37	7550.27	30428.2	11181	1285.69
41537	61.7167	3	668.039	2001.09	0.00172677	0.862912	5.8908	SKGVGVISASPLAMGLLTER	[14] Oxidation (M)	D7T3I7	Putative uncharacterized protein OS=Vitis vinifera GN=VIT_03s0088g01250 PE=4 SV=1 - [D7T3I7_VITVI]	True	217.586	Mq2 PP	M53 DF	0.123778	158.093	80691.9	427698	99530	3.32865e+06	4.13512e+06	1.26384e+06	638601	267385	0	551963	34684.6	65157.8	399096	153434	40402.9	99684.8	288951	84766	153073	12274	968940	2.00926e+06	190093	74819.1	48706.9	0	32499.1	1577.37	7550.27	30428.2	11181	1285.69
41537	61.7167	3	668.039	2001.09	0.00172693	0.862992	4.93017	SKGVGVISASPLAMGLLTER	[14] Oxidation (M)	D7T3I7	Putative uncharacterized protein OS=Vitis vinifera GN=VIT_03s0088g01250 PE=4 SV=1 - [D7T3I7_VITVI]	True	217.586	Mq2 PP	M53 DF	0.123778	158.093	80691.9	427698	99530	3.32865e+06	4.13512e+06	1.26384e+06	638601	267385	0	551963	34684.6	65157.8	399096	153434	40402.9	99684.8	288951	84766	153073	12274	968940	2.00926e+06	190093	74819.1	48706.9	0	32499.1	1577.37	7550.27	30428.2	11181	1285.69
41537	61.7167	3	668.039	2001.09	0.00172297	0.861013	5.51592	SKGVGVISASPLAMGLLTER	[14] Oxidation (M)	D7T3I7	Putative uncharacterized protein OS=Vitis vinifera GN=VIT_03s0088g01250 PE=4 SV=1 - [D7T3I7_VITVI]	True	217.586	Mq2 PP	M53 DF	0.123778	158.093	80691.9	427698	99530	3.32865e+06	4.13512e+06	1.26384e+06	638601	267385	0	551963	34684.6	65157.8	399096	153434	40402.9	99684.8	288951	84766	153073	12274	968940	2.00926e+06	190093	74819.1	48706.9	0	32499.1	1577.37	7550.27	30428.2	11181	1285.69
41537	61.7167	3	668.039	2001.09	0.00172566	0.862359	4.88134	SKGVGVISASPLAMGLLTER	[14] Oxidation (M)	D7T3I7	Putative uncharacterized protein OS=Vitis vinifera GN=VIT_03s0088g01250 PE=4 SV=1 - [D7T3I7_VITVI]	True	217.586	Mq2 PP	M53 DF	0.123778	158.093	80691.9	427698	99530	3.32865e+06	4.13512e+06	1.26384e+06	638601	267385	0	551963	34684.6	65157.8	399096	153434	40402.9	99684.8	288951	84766	153073	12274	968940	2.00926e+06	190093	74819.1	48706.9	0	32499.1	1577.37	7550.27	30428.2	11181	1285.69
41537	61.7167	3	668.039	2001.09	0.00172362	0.861339	3.93752	SKGVGVISASPLAMGLLTER	[14] Oxidation (M)	D7T3I7	Putative uncharacterized protein OS=Vitis vinifera GN=VIT_03s0088g01250 PE=4 SV=1 - [D7T3I7_VITVI]	True	217.586	Mq2 PP	M53 DF	0.123778	158.093	80691.9	427698	99530	3.32865e+06	4.13512e+06	1.26384e+06	638601	267385	0	551963	34684.6	65157.8	399096	153434	40402.9	99684.8	288951	84766	153073	12274	968940	2.00926e+06	190093	74819.1	48706.9	0	32499.1	1577.37	7550.27	30428.2	11181	1285.69
47830	84.1014	3	703.679	2108.01	0.00368893	1.74996	5.07571	LGINFFDTSPYYGGTLSEK		D7T3I7	Putative uncharacterized protein OS=Vitis vinifera GN=VIT_03s0088g01250 PE=4 SV=1 - [D7T3I7_VITVI]	False	231.279	Mq2 BF	Mq2 FV	0.00165621	173.205	862608	49455.3	175759	654773	342476	129408	581562	51034.8	103163	19772.6	527657	0	0	14968.1	35538.5	0	38837.7	906161	17700.1	21674.5	190599	166410	19464.1	68136.4	9296.5	4730.45	1164.19	23996.5	0	0	1090.74	1130.89
53852	114.116	3	1186.27	3555.79	-0.0288644	-8.11751	5.55859	QVEENVAAATELAIFGKDEETLSEVEAILNPVK		D7T3I7	Putative uncharacterized protein OS=Vitis vinifera GN=VIT_03s0088g01250 PE=4 SV=1 - [D7T3I7_VITVI]	True	Infinity	M53 M	Mq2 M	0.030749	173.205	962444	473334	61872	30734.9	19640.5	176041	1.32164e+06	0	0	104449	0	0	0	166559	0	0	0	1.01104e+06	169406	7630.01	8946.67	9543.34	26478.2	154845	0	0	6149.88	0	0	0	12137.4	0
60541	114.262	3	1186.61	3556.8	-0.00425679	-1.1968	4.35646	QVEENVAAATELAIFGKDEETLSEVEAILNPVK	[1] Deamidated (Q)	D7T3I7	Putative uncharacterized protein OS=Vitis vinifera GN=VIT_03s0088g01250 PE=4 SV=1 - [D7T3I7_VITVI]	True	Infinity	M53 M	Mq2 PP	0.000800143	173.205	132548	301533	253330	0	0	0	113598	0	0	0	58452.9	0	0	0	0	0	0	139240	107919	31240.6	0	0	0	13309.3	0	0	0	2658.29	0	0	0	0
85132	113.702	3	1186.6	3556.77	-0.0360953	-10.1483	3.19505	QVEENVAAATELAIFGKDEETLSEVEAILNPVK	[1] Deamidated (Q)	D7T3I7	Putative uncharacterized protein OS=Vitis vinifera GN=VIT_03s0088g01250 PE=4 SV=1 - [D7T3I7_VITVI]	True	Infinity	Mq2 DV	M53 DF	0.0770746	173.205	64247.5	22072.2	17727.5	10723.3	21878.9	0	0	603262	1.23604e+06	1.74893e+06	374446	317824	434326	640776	0	0	25482.6	67491.3	7899.64	2186.14	3121.46	10631	0	0	109890	56677.9	102976	17028.9	36828.4	33114.2	46694.2	0
85132	113.702	3	1186.6	3556.77	-0.0360903	-10.1468	3.77095	QVEENVAAATELAIFGKDEETLSEVEAILNPVK	[5] Deamidated (N)	D7T3I7	Putative uncharacterized protein OS=Vitis vinifera GN=VIT_03s0088g01250 PE=4 SV=1 - [D7T3I7_VITVI]	True	Infinity	Mq2 DV	M53 DF	0.0770746	173.205	64247.5	22072.2	17727.5	10723.3	21878.9	0	0	603262	1.23604e+06	1.74893e+06	374446	317824	434326	640776	0	0	25482.6	67491.3	7899.64	2186.14	3121.46	10631	0	0	109890	56677.9	102976	17028.9	36828.4	33114.2	46694.2	0
162548	87.4301	2	1055.51	2109	0.00220217	1.04418	3.94534	LGINFFDTSPYYGGTLSEK	[4] Deamidated (N)	D7T3I7	Putative uncharacterized protein OS=Vitis vinifera GN=VIT_03s0088g01250 PE=4 SV=1 - [D7T3I7_VITVI]	True	20.5283	M53 DV	Mq2 M	0.514987	173.205	30557.4	0	5807.51	59321.5	339871	0	63616.2	0	0	59645.1	106312	145840	0	98414.8	0	0	34642.8	32100.2	0	716.179	17268	165144	0	7453.34	0	0	3511.85	4834.8	16899.5	0	7171.62	0
[truncated: 19 more columns]
