# Supplementary material for: Tartaric acid pathways in Vitis vinifera L. (cv. Ugni blanc): a comparative study of two vintages with contrasted climatic conditions
Source: BMC Plant Biol. 2016 Jun 28;16:144. doi: 10.1186/s12870-016-0833-1 (PMC4924324; doi:10.1186/s12870-016-0833-1)
Supplement: Additional file 4: Table S2. — Compilation of proteomic data concerning the four proteins of interest. (ZIP 824 kb) [file 12870_2016_833_MOESM4_ESM.zip › Table S2-7 Cholet et al 2016 Proteo2011_Q1PSI9.xlsx]

## Sheet: cc121113_Q1PSI9
																		Normalized abundance																		Raw abundance
																		Mq2 FB			Mq2 PS			Mq2 BC			Mq2 VB			Mq2 VE			Mq2 H			Mq2 FB			Mq2 PS			Mq2 BC			Mq2 VB			Mq2 VE
#	Retention time (min)	Charge	m/z	Measured mass	Mass error (u)	Mass error (ppm)	Score	Sequence	Modifications	Accession	Description	Use in quantitation	Max fold change	Highest mean condition	Lowest mean condition	Anova	Maximum CV	cc121113_04	cc121113_05	cc121113_06	cc121113_18	cc121113_19	cc121113_20	cc121113_32	cc121113_33	cc121113_34	cc121113_46	cc121113_47	cc121113_48	cc121113_60	cc121113_61ter	cc121113_62	cc121113_73	cc121113_74	cc121113_75B	cc121113_04	cc121113_05	cc121113_06	cc121113_18	cc121113_19	cc121113_20	cc121113_32	cc121113_33	cc121113_34	cc121113_46	cc121113_47	cc121113_48	cc121113_60	cc121113_61ter
2112	44.8779	2	586.32	1170.63	0.0018923	1.61649	3.3176	IVLVDVDDQR		Q1PSI9	L-idonate 5-dehydrogenase OS=Vitis vinifera GN=VIT_16s0100g00290 PE=1 SV=2 - [IDND_VITVI]	True	8.82296	Mq2 FG	M53 DV	2.0417e-13	31.5928	127459	127445	130126	147186	186016	182900	257908	200446	207856	76804.6	81989.2	80088.6	35937.2	46808	40462.6	21715	40585	40251.5	266279	156537	209543	67659.1	59797.3	93928	133465	136672	45931.6	60023.6	81989.2	59244	120650	12011
2112	44.8779	2	586.32	1170.63	0.00189261	1.61676	3.07528	IVLVDVDDQR		Q1PSI9	L-idonate 5-dehydrogenase OS=Vitis vinifera GN=VIT_16s0100g00290 PE=1 SV=2 - [IDND_VITVI]	True	8.82296	Mq2 FG	M53 DV	2.0417e-13	31.5928	127459	127445	130126	147186	186016	182900	257908	200446	207856	76804.6	81989.2	80088.6	35937.2	46808	40462.6	21715	40585	40251.5	266279	156537	209543	67659.1	59797.3	93928	133465	136672	45931.6	60023.6	81989.2	59244	120650	12011
2112	44.8779	2	586.32	1170.63	0.00189177	1.61604	2.90462	IVLVDVDDQR		Q1PSI9	L-idonate 5-dehydrogenase OS=Vitis vinifera GN=VIT_16s0100g00290 PE=1 SV=2 - [IDND_VITVI]	True	8.82296	Mq2 FG	M53 DV	2.0417e-13	31.5928	127459	127445	130126	147186	186016	182900	257908	200446	207856	76804.6	81989.2	80088.6	35937.2	46808	40462.6	21715	40585	40251.5	266279	156537	209543	67659.1	59797.3	93928	133465	136672	45931.6	60023.6	81989.2	59244	120650	12011
2112	44.8779	2	586.32	1170.63	0.00189251	1.61667	3.08838	IVLVDVDDQR		Q1PSI9	L-idonate 5-dehydrogenase OS=Vitis vinifera GN=VIT_16s0100g00290 PE=1 SV=2 - [IDND_VITVI]	True	8.82296	Mq2 FG	M53 DV	2.0417e-13	31.5928	127459	127445	130126	147186	186016	182900	257908	200446	207856	76804.6	81989.2	80088.6	35937.2	46808	40462.6	21715	40585	40251.5	266279	156537	209543	67659.1	59797.3	93928	133465	136672	45931.6	60023.6	81989.2	59244	120650	12011
2112	44.8779	2	586.32	1170.63	0.00189156	1.61586	2.7591	IVLVDVDDQR		Q1PSI9	L-idonate 5-dehydrogenase OS=Vitis vinifera GN=VIT_16s0100g00290 PE=1 SV=2 - [IDND_VITVI]	True	8.82296	Mq2 FG	M53 DV	2.0417e-13	31.5928	127459	127445	130126	147186	186016	182900	257908	200446	207856	76804.6	81989.2	80088.6	35937.2	46808	40462.6	21715	40585	40251.5	266279	156537	209543	67659.1	59797.3	93928	133465	136672	45931.6	60023.6	81989.2	59244	120650	12011
2112	44.8779	2	586.32	1170.63	0.00189083	1.61523	3.14058	IVLVDVDDQR		Q1PSI9	L-idonate 5-dehydrogenase OS=Vitis vinifera GN=VIT_16s0100g00290 PE=1 SV=2 - [IDND_VITVI]	True	8.82296	Mq2 FG	M53 DV	2.0417e-13	31.5928	127459	127445	130126	147186	186016	182900	257908	200446	207856	76804.6	81989.2	80088.6	35937.2	46808	40462.6	21715	40585	40251.5	266279	156537	209543	67659.1	59797.3	93928	133465	136672	45931.6	60023.6	81989.2	59244	120650	12011
2112	44.8779	2	586.32	1170.63	0.00189198	1.61622	2.79706	IVLVDVDDQR		Q1PSI9	L-idonate 5-dehydrogenase OS=Vitis vinifera GN=VIT_16s0100g00290 PE=1 SV=2 - [IDND_VITVI]	True	8.82296	Mq2 FG	M53 DV	2.0417e-13	31.5928	127459	127445	130126	147186	186016	182900	257908	200446	207856	76804.6	81989.2	80088.6	35937.2	46808	40462.6	21715	40585	40251.5	266279	156537	209543	67659.1	59797.3	93928	133465	136672	45931.6	60023.6	81989.2	59244	120650	12011
2112	44.8779	2	586.32	1170.63	0.00189062	1.61505	3.32957	IVLVDVDDQR		Q1PSI9	L-idonate 5-dehydrogenase OS=Vitis vinifera GN=VIT_16s0100g00290 PE=1 SV=2 - [IDND_VITVI]	True	8.82296	Mq2 FG	M53 DV	2.0417e-13	31.5928	127459	127445	130126	147186	186016	182900	257908	200446	207856	76804.6	81989.2	80088.6	35937.2	46808	40462.6	21715	40585	40251.5	266279	156537	209543	67659.1	59797.3	93928	133465	136672	45931.6	60023.6	81989.2	59244	120650	12011
2112	44.8779	2	586.32	1170.63	0.00189104	1.61541	3.25891	IVLVDVDDQR		Q1PSI9	L-idonate 5-dehydrogenase OS=Vitis vinifera GN=VIT_16s0100g00290 PE=1 SV=2 - [IDND_VITVI]	True	8.82296	Mq2 FG	M53 DV	2.0417e-13	31.5928	127459	127445	130126	147186	186016	182900	257908	200446	207856	76804.6	81989.2	80088.6	35937.2	46808	40462.6	21715	40585	40251.5	266279	156537	209543	67659.1	59797.3	93928	133465	136672	45931.6	60023.6	81989.2	59244	120650	12011
2112	44.8779	2	586.32	1170.63	0.00189072	1.61514	3.49247	IVLVDVDDQR		Q1PSI9	L-idonate 5-dehydrogenase OS=Vitis vinifera GN=VIT_16s0100g00290 PE=1 SV=2 - [IDND_VITVI]	True	8.82296	Mq2 FG	M53 DV	2.0417e-13	31.5928	127459	127445	130126	147186	186016	182900	257908	200446	207856	76804.6	81989.2	80088.6	35937.2	46808	40462.6	21715	40585	40251.5	266279	156537	209543	67659.1	59797.3	93928	133465	136672	45931.6	60023.6	81989.2	59244	120650	12011
2112	44.8779	2	586.32	1170.63	0.0018904	1.61487	3.35024	IVLVDVDDQR		Q1PSI9	L-idonate 5-dehydrogenase OS=Vitis vinifera GN=VIT_16s0100g00290 PE=1 SV=2 - [IDND_VITVI]	True	8.82296	Mq2 FG	M53 DV	2.0417e-13	31.5928	127459	127445	130126	147186	186016	182900	257908	200446	207856	76804.6	81989.2	80088.6	35937.2	46808	40462.6	21715	40585	40251.5	266279	156537	209543	67659.1	59797.3	93928	133465	136672	45931.6	60023.6	81989.2	59244	120650	12011
2112	44.8779	2	586.32	1170.63	0.00189009	1.6146	2.65911	IVLVDVDDQR		Q1PSI9	L-idonate 5-dehydrogenase OS=Vitis vinifera GN=VIT_16s0100g00290 PE=1 SV=2 - [IDND_VITVI]	True	8.82296	Mq2 FG	M53 DV	2.0417e-13	31.5928	127459	127445	130126	147186	186016	182900	257908	200446	207856	76804.6	81989.2	80088.6	35937.2	46808	40462.6	21715	40585	40251.5	266279	156537	209543	67659.1	59797.3	93928	133465	136672	45931.6	60023.6	81989.2	59244	120650	12011
2112	44.8779	2	586.32	1170.63	0.00189125	1.61559	2.57751	IVLVDVDDQR		Q1PSI9	L-idonate 5-dehydrogenase OS=Vitis vinifera GN=VIT_16s0100g00290 PE=1 SV=2 - [IDND_VITVI]	True	8.82296	Mq2 FG	M53 DV	2.0417e-13	31.5928	127459	127445	130126	147186	186016	182900	257908	200446	207856	76804.6	81989.2	80088.6	35937.2	46808	40462.6	21715	40585	40251.5	266279	156537	209543	67659.1	59797.3	93928	133465	136672	45931.6	60023.6	81989.2	59244	120650	12011
2112	44.8779	2	586.32	1170.63	0.00188977	1.61433	2.78145	IVLVDVDDQR		Q1PSI9	L-idonate 5-dehydrogenase OS=Vitis vinifera GN=VIT_16s0100g00290 PE=1 SV=2 - [IDND_VITVI]	True	8.82296	Mq2 FG	M53 DV	2.0417e-13	31.5928	127459	127445	130126	147186	186016	182900	257908	200446	207856	76804.6	81989.2	80088.6	35937.2	46808	40462.6	21715	40585	40251.5	266279	156537	209543	67659.1	59797.3	93928	133465	136672	45931.6	60023.6	81989.2	59244	120650	12011
2112	44.8779	2	586.32	1170.63	0.00189114	1.6155	2.36848	IVLVDVDDQR		Q1PSI9	L-idonate 5-dehydrogenase OS=Vitis vinifera GN=VIT_16s0100g00290 PE=1 SV=2 - [IDND_VITVI]	True	8.82296	Mq2 FG	M53 DV	2.0417e-13	31.5928	127459	127445	130126	147186	186016	182900	257908	200446	207856	76804.6	81989.2	80088.6	35937.2	46808	40462.6	21715	40585	40251.5	266279	156537	209543	67659.1	59797.3	93928	133465	136672	45931.6	60023.6	81989.2	59244	120650	12011
2112	44.8779	2	586.32	1170.63	0.00188998	1.61451	2.66848	IVLVDVDDQR		Q1PSI9	L-idonate 5-dehydrogenase OS=Vitis vinifera GN=VIT_16s0100g00290 PE=1 SV=2 - [IDND_VITVI]	True	8.82296	Mq2 FG	M53 DV	2.0417e-13	31.5928	127459	127445	130126	147186	186016	182900	257908	200446	207856	76804.6	81989.2	80088.6	35937.2	46808	40462.6	21715	40585	40251.5	266279	156537	209543	67659.1	59797.3	93928	133465	136672	45931.6	60023.6	81989.2	59244	120650	12011
2112	44.8779	2	586.32	1170.63	0.00189019	1.61469	2.7488	IVLVDVDDQR		Q1PSI9	L-idonate 5-dehydrogenase OS=Vitis vinifera GN=VIT_16s0100g00290 PE=1 SV=2 - [IDND_VITVI]	True	8.82296	Mq2 FG	M53 DV	2.0417e-13	31.5928	127459	127445	130126	147186	186016	182900	257908	200446	207856	76804.6	81989.2	80088.6	35937.2	46808	40462.6	21715	40585	40251.5	266279	156537	209543	67659.1	59797.3	93928	133465	136672	45931.6	60023.6	81989.2	59244	120650	12011
2112	44.8779	2	586.32	1170.63	0.00188956	1.61415	3.01891	IVLVDVDDQR		Q1PSI9	L-idonate 5-dehydrogenase OS=Vitis vinifera GN=VIT_16s0100g00290 PE=1 SV=2 - [IDND_VITVI]	True	8.82296	Mq2 FG	M53 DV	2.0417e-13	31.5928	127459	127445	130126	147186	186016	182900	257908	200446	207856	76804.6	81989.2	80088.6	35937.2	46808	40462.6	21715	40585	40251.5	266279	156537	209543	67659.1	59797.3	93928	133465	136672	45931.6	60023.6	81989.2	59244	120650	12011
2112	44.8779	2	586.32	1170.63	0.00188882	1.61352	3.09505	IVLVDVDDQR		Q1PSI9	L-idonate 5-dehydrogenase OS=Vitis vinifera GN=VIT_16s0100g00290 PE=1 SV=2 - [IDND_VITVI]	True	8.82296	Mq2 FG	M53 DV	2.0417e-13	31.5928	127459	127445	130126	147186	186016	182900	257908	200446	207856	76804.6	81989.2	80088.6	35937.2	46808	40462.6	21715	40585	40251.5	266279	156537	209543	67659.1	59797.3	93928	133465	136672	45931.6	60023.6	81989.2	59244	120650	12011
2112	44.8779	2	586.32	1170.63	0.00189093	1.61532	2.89196	IVLVDVDDQR		Q1PSI9	L-idonate 5-dehydrogenase OS=Vitis vinifera GN=VIT_16s0100g00290 PE=1 SV=2 - [IDND_VITVI]	True	8.82296	Mq2 FG	M53 DV	2.0417e-13	31.5928	127459	127445	130126	147186	186016	182900	257908	200446	207856	76804.6	81989.2	80088.6	35937.2	46808	40462.6	21715	40585	40251.5	266279	156537	209543	67659.1	59797.3	93928	133465	136672	45931.6	60023.6	81989.2	59244	120650	12011
2112	44.8779	2	586.32	1170.63	0.0018903	1.61478	3.22607	IVLVDVDDQR		Q1PSI9	L-idonate 5-dehydrogenase OS=Vitis vinifera GN=VIT_16s0100g00290 PE=1 SV=2 - [IDND_VITVI]	True	8.82296	Mq2 FG	M53 DV	2.0417e-13	31.5928	127459	127445	130126	147186	186016	182900	257908	200446	207856	76804.6	81989.2	80088.6	35937.2	46808	40462.6	21715	40585	40251.5	266279	156537	209543	67659.1	59797.3	93928	133465	136672	45931.6	60023.6	81989.2	59244	120650	12011
2112	44.8779	2	586.32	1170.63	0.00188935	1.61397	2.89066	IVLVDVDDQR		Q1PSI9	L-idonate 5-dehydrogenase OS=Vitis vinifera GN=VIT_16s0100g00290 PE=1 SV=2 - [IDND_VITVI]	True	8.82296	Mq2 FG	M53 DV	2.0417e-13	31.5928	127459	127445	130126	147186	186016	182900	257908	200446	207856	76804.6	81989.2	80088.6	35937.2	46808	40462.6	21715	40585	40251.5	266279	156537	209543	67659.1	59797.3	93928	133465	136672	45931.6	60023.6	81989.2	59244	120650	12011
2112	44.8779	2	586.32	1170.63	0.0018885	1.61324	2.83104	IVLVDVDDQR		Q1PSI9	L-idonate 5-dehydrogenase OS=Vitis vinifera GN=VIT_16s0100g00290 PE=1 SV=2 - [IDND_VITVI]	True	8.82296	Mq2 FG	M53 DV	2.0417e-13	31.5928	127459	127445	130126	147186	186016	182900	257908	200446	207856	76804.6	81989.2	80088.6	35937.2	46808	40462.6	21715	40585	40251.5	266279	156537	209543	67659.1	59797.3	93928	133465	136672	45931.6	60023.6	81989.2	59244	120650	12011
2112	44.8779	2	586.32	1170.63	0.00188946	1.61406	2.79446	IVLVDVDDQR		Q1PSI9	L-idonate 5-dehydrogenase OS=Vitis vinifera GN=VIT_16s0100g00290 PE=1 SV=2 - [IDND_VITVI]	True	8.82296	Mq2 FG	M53 DV	2.0417e-13	31.5928	127459	127445	130126	147186	186016	182900	257908	200446	207856	76804.6	81989.2	80088.6	35937.2	46808	40462.6	21715	40585	40251.5	266279	156537	209543	67659.1	59797.3	93928	133465	136672	45931.6	60023.6	81989.2	59244	120650	12011
2112	44.8779	2	586.32	1170.63	0.00188893	1.61361	2.74586	IVLVDVDDQR		Q1PSI9	L-idonate 5-dehydrogenase OS=Vitis vinifera GN=VIT_16s0100g00290 PE=1 SV=2 - [IDND_VITVI]	True	8.82296	Mq2 FG	M53 DV	2.0417e-13	31.5928	127459	127445	130126	147186	186016	182900	257908	200446	207856	76804.6	81989.2	80088.6	35937.2	46808	40462.6	21715	40585	40251.5	266279	156537	209543	67659.1	59797.3	93928	133465	136672	45931.6	60023.6	81989.2	59244	120650	12011
2500	48.2603	2	780.894	1559.77	0.00507844	3.25589	3.08472	VSTNIQDLDEEVAK		Q1PSI9	L-idonate 5-dehydrogenase OS=Vitis vinifera GN=VIT_16s0100g00290 PE=1 SV=2 - [IDND_VITVI]	True	7.98179	Mq2 FG	M53 DV	1.11805e-09	34.1759	198310	237976	235598	306501	316871	307735	432030	371910	409109	192366	172600	203168	143711	215135	142245	132042	167306	219359	414296	292300	379386	140894	101863	158037	223572	253582	90403.9	150336	172600	150290	482474	55203.6
2500	48.2603	2	780.894	1559.77	0.00507836	3.25584	2.91538	VSTNIQDLDEEVAK		Q1PSI9	L-idonate 5-dehydrogenase OS=Vitis vinifera GN=VIT_16s0100g00290 PE=1 SV=2 - [IDND_VITVI]	True	7.98179	Mq2 FG	M53 DV	1.11805e-09	34.1759	198310	237976	235598	306501	316871	307735	432030	371910	409109	192366	172600	203168	143711	215135	142245	132042	167306	219359	414296	292300	379386	140894	101863	158037	223572	253582	90403.9	150336	172600	150290	482474	55203.6
2500	48.2603	2	780.894	1559.77	0.00507701	3.25498	3.12906	VSTNIQDLDEEVAK		Q1PSI9	L-idonate 5-dehydrogenase OS=Vitis vinifera GN=VIT_16s0100g00290 PE=1 SV=2 - [IDND_VITVI]	True	7.98179	Mq2 FG	M53 DV	1.11805e-09	34.1759	198310	237976	235598	306501	316871	307735	432030	371910	409109	192366	172600	203168	143711	215135	142245	132042	167306	219359	414296	292300	379386	140894	101863	158037	223572	253582	90403.9	150336	172600	150290	482474	55203.6
2500	48.2603	2	780.894	1559.77	0.00507788	3.25554	3.48536	VSTNIQDLDEEVAK		Q1PSI9	L-idonate 5-dehydrogenase OS=Vitis vinifera GN=VIT_16s0100g00290 PE=1 SV=2 - [IDND_VITVI]	True	7.98179	Mq2 FG	M53 DV	1.11805e-09	34.1759	198310	237976	235598	306501	316871	307735	432030	371910	409109	192366	172600	203168	143711	215135	142245	132042	167306	219359	414296	292300	379386	140894	101863	158037	223572	253582	90403.9	150336	172600	150290	482474	55203.6
2500	48.2603	2	780.894	1559.77	0.00507741	3.25523	3.18024	VSTNIQDLDEEVAK		Q1PSI9	L-idonate 5-dehydrogenase OS=Vitis vinifera GN=VIT_16s0100g00290 PE=1 SV=2 - [IDND_VITVI]	True	7.98179	Mq2 FG	M53 DV	1.11805e-09	34.1759	198310	237976	235598	306501	316871	307735	432030	371910	409109	192366	172600	203168	143711	215135	142245	132042	167306	219359	414296	292300	379386	140894	101863	158037	223572	253582	90403.9	150336	172600	150290	482474	55203.6
2500	48.2603	2	780.894	1559.77	0.00507614	3.25442	2.54696	VSTNIQDLDEEVAK		Q1PSI9	L-idonate 5-dehydrogenase OS=Vitis vinifera GN=VIT_16s0100g00290 PE=1 SV=2 - [IDND_VITVI]	True	7.98179	Mq2 FG	M53 DV	1.11805e-09	34.1759	198310	237976	235598	306501	316871	307735	432030	371910	409109	192366	172600	203168	143711	215135	142245	132042	167306	219359	414296	292300	379386	140894	101863	158037	223572	253582	90403.9	150336	172600	150290	482474	55203.6
2500	48.2603	2	780.894	1559.77	0.00507725	3.25513	3.70344	VSTNIQDLDEEVAK		Q1PSI9	L-idonate 5-dehydrogenase OS=Vitis vinifera GN=VIT_16s0100g00290 PE=1 SV=2 - [IDND_VITVI]	True	7.98179	Mq2 FG	M53 DV	1.11805e-09	34.1759	198310	237976	235598	306501	316871	307735	432030	371910	409109	192366	172600	203168	143711	215135	142245	132042	167306	219359	414296	292300	379386	140894	101863	158037	223572	253582	90403.9	150336	172600	150290	482474	55203.6
2500	48.2603	2	780.894	1559.77	0.00507637	3.25457	3.10306	VSTNIQDLDEEVAK		Q1PSI9	L-idonate 5-dehydrogenase OS=Vitis vinifera GN=VIT_16s0100g00290 PE=1 SV=2 - [IDND_VITVI]	True	7.98179	Mq2 FG	M53 DV	1.11805e-09	34.1759	198310	237976	235598	306501	316871	307735	432030	371910	409109	192366	172600	203168	143711	215135	142245	132042	167306	219359	414296	292300	379386	140894	101863	158037	223572	253582	90403.9	150336	172600	150290	482474	55203.6
2500	48.2603	2	780.894	1559.77	0.00507558	3.25406	3.15472	VSTNIQDLDEEVAK		Q1PSI9	L-idonate 5-dehydrogenase OS=Vitis vinifera GN=VIT_16s0100g00290 PE=1 SV=2 - [IDND_VITVI]	True	7.98179	Mq2 FG	M53 DV	1.11805e-09	34.1759	198310	237976	235598	306501	316871	307735	432030	371910	409109	192366	172600	203168	143711	215135	142245	132042	167306	219359	414296	292300	379386	140894	101863	158037	223572	253582	90403.9	150336	172600	150290	482474	55203.6
2500	48.2603	2	780.894	1559.77	0.00507622	3.25447	3.48736	VSTNIQDLDEEVAK		Q1PSI9	L-idonate 5-dehydrogenase OS=Vitis vinifera GN=VIT_16s0100g00290 PE=1 SV=2 - [IDND_VITVI]	True	7.98179	Mq2 FG	M53 DV	1.11805e-09	34.1759	198310	237976	235598	306501	316871	307735	432030	371910	409109	192366	172600	203168	143711	215135	142245	132042	167306	219359	414296	292300	379386	140894	101863	158037	223572	253582	90403.9	150336	172600	150290	482474	55203.6
2500	48.2603	2	780.894	1559.77	0.00507653	3.25467	3.01882	VSTNIQDLDEEVAK		Q1PSI9	L-idonate 5-dehydrogenase OS=Vitis vinifera GN=VIT_16s0100g00290 PE=1 SV=2 - [IDND_VITVI]	True	7.98179	Mq2 FG	M53 DV	1.11805e-09	34.1759	198310	237976	235598	306501	316871	307735	432030	371910	409109	192366	172600	203168	143711	215135	142245	132042	167306	219359	414296	292300	379386	140894	101863	158037	223572	253582	90403.9	150336	172600	150290	482474	55203.6
2500	48.2603	2	780.894	1559.77	0.00507669	3.25477	2.88924	VSTNIQDLDEEVAK		Q1PSI9	L-idonate 5-dehydrogenase OS=Vitis vinifera GN=VIT_16s0100g00290 PE=1 SV=2 - [IDND_VITVI]	True	7.98179	Mq2 FG	M53 DV	1.11805e-09	34.1759	198310	237976	235598	306501	316871	307735	432030	371910	409109	192366	172600	203168	143711	215135	142245	132042	167306	219359	414296	292300	379386	140894	101863	158037	223572	253582	90403.9	150336	172600	150290	482474	55203.6
2500	48.2603	2	780.894	1559.77	0.00507542	3.25396	3.10126	VSTNIQDLDEEVAK		Q1PSI9	L-idonate 5-dehydrogenase OS=Vitis vinifera GN=VIT_16s0100g00290 PE=1 SV=2 - [IDND_VITVI]	True	7.98179	Mq2 FG	M53 DV	1.11805e-09	34.1759	198310	237976	235598	306501	316871	307735	432030	371910	409109	192366	172600	203168	143711	215135	142245	132042	167306	219359	414296	292300	379386	140894	101863	158037	223572	253582	90403.9	150336	172600	150290	482474	55203.6
2500	48.2603	2	780.894	1559.77	0.00507645	3.25462	3.428	VSTNIQDLDEEVAK		Q1PSI9	L-idonate 5-dehydrogenase OS=Vitis vinifera GN=VIT_16s0100g00290 PE=1 SV=2 - [IDND_VITVI]	True	7.98179	Mq2 FG	M53 DV	1.11805e-09	34.1759	198310	237976	235598	306501	316871	307735	432030	371910	409109	192366	172600	203168	143711	215135	142245	132042	167306	219359	414296	292300	379386	140894	101863	158037	223572	253582	90403.9	150336	172600	150290	482474	55203.6
2500	48.2603	2	780.894	1559.77	0.00507733	3.25518	3.1067	VSTNIQDLDEEVAK		Q1PSI9	L-idonate 5-dehydrogenase OS=Vitis vinifera GN=VIT_16s0100g00290 PE=1 SV=2 - [IDND_VITVI]	True	7.98179	Mq2 FG	M53 DV	1.11805e-09	34.1759	198310	237976	235598	306501	316871	307735	432030	371910	409109	192366	172600	203168	143711	215135	142245	132042	167306	219359	414296	292300	379386	140894	101863	158037	223572	253582	90403.9	150336	172600	150290	482474	55203.6
2500	48.2603	2	780.894	1559.77	0.00507502	3.2537	2.90767	VSTNIQDLDEEVAK		Q1PSI9	L-idonate 5-dehydrogenase OS=Vitis vinifera GN=VIT_16s0100g00290 PE=1 SV=2 - [IDND_VITVI]	True	7.98179	Mq2 FG	M53 DV	1.11805e-09	34.1759	198310	237976	235598	306501	316871	307735	432030	371910	409109	192366	172600	203168	143711	215135	142245	132042	167306	219359	414296	292300	379386	140894	101863	158037	223572	253582	90403.9	150336	172600	150290	482474	55203.6
2500	48.2603	2	780.894	1559.77	0.00507709	3.25503	3.17868	VSTNIQDLDEEVAK		Q1PSI9	L-idonate 5-dehydrogenase OS=Vitis vinifera GN=VIT_16s0100g00290 PE=1 SV=2 - [IDND_VITVI]	True	7.98179	Mq2 FG	M53 DV	1.11805e-09	34.1759	198310	237976	235598	306501	316871	307735	432030	371910	409109	192366	172600	203168	143711	215135	142245	132042	167306	219359	414296	292300	379386	140894	101863	158037	223572	253582	90403.9	150336	172600	150290	482474	55203.6
2500	48.2603	2	780.894	1559.77	0.00507566	3.25411	3.50209	VSTNIQDLDEEVAK		Q1PSI9	L-idonate 5-dehydrogenase OS=Vitis vinifera GN=VIT_16s0100g00290 PE=1 SV=2 - [IDND_VITVI]	True	7.98179	Mq2 FG	M53 DV	1.11805e-09	34.1759	198310	237976	235598	306501	316871	307735	432030	371910	409109	192366	172600	203168	143711	215135	142245	132042	167306	219359	414296	292300	379386	140894	101863	158037	223572	253582	90403.9	150336	172600	150290	482474	55203.6
2500	48.2603	2	780.894	1559.77	0.00507574	3.25416	2.98656	VSTNIQDLDEEVAK		Q1PSI9	L-idonate 5-dehydrogenase OS=Vitis vinifera GN=VIT_16s0100g00290 PE=1 SV=2 - [IDND_VITVI]	True	7.98179	Mq2 FG	M53 DV	1.11805e-09	34.1759	198310	237976	235598	306501	316871	307735	432030	371910	409109	192366	172600	203168	143711	215135	142245	132042	167306	219359	414296	292300	379386	140894	101863	158037	223572	253582	90403.9	150336	172600	150290	482474	55203.6
2500	48.2603	2	780.894	1559.77	0.00507518	3.2538	2.92124	VSTNIQDLDEEVAK		Q1PSI9	L-idonate 5-dehydrogenase OS=Vitis vinifera GN=VIT_16s0100g00290 PE=1 SV=2 - [IDND_VITVI]	True	7.98179	Mq2 FG	M53 DV	1.11805e-09	34.1759	198310	237976	235598	306501	316871	307735	432030	371910	409109	192366	172600	203168	143711	215135	142245	132042	167306	219359	414296	292300	379386	140894	101863	158037	223572	253582	90403.9	150336	172600	150290	482474	55203.6
2500	48.2603	2	780.894	1559.77	0.00507677	3.25483	3.32467	VSTNIQDLDEEVAK		Q1PSI9	L-idonate 5-dehydrogenase OS=Vitis vinifera GN=VIT_16s0100g00290 PE=1 SV=2 - [IDND_VITVI]	True	7.98179	Mq2 FG	M53 DV	1.11805e-09	34.1759	198310	237976	235598	306501	316871	307735	432030	371910	409109	192366	172600	203168	143711	215135	142245	132042	167306	219359	414296	292300	379386	140894	101863	158037	223572	253582	90403.9	150336	172600	150290	482474	55203.6
2500	48.2603	2	780.894	1559.77	0.00507478	3.25355	2.82005	VSTNIQDLDEEVAK		Q1PSI9	L-idonate 5-dehydrogenase OS=Vitis vinifera GN=VIT_16s0100g00290 PE=1 SV=2 - [IDND_VITVI]	True	7.98179	Mq2 FG	M53 DV	1.11805e-09	34.1759	198310	237976	235598	306501	316871	307735	432030	371910	409109	192366	172600	203168	143711	215135	142245	132042	167306	219359	414296	292300	379386	140894	101863	158037	223572	253582	90403.9	150336	172600	150290	482474	55203.6
2500	48.2603	2	780.894	1559.77	0.00507494	3.25365	2.83832	VSTNIQDLDEEVAK		Q1PSI9	L-idonate 5-dehydrogenase OS=Vitis vinifera GN=VIT_16s0100g00290 PE=1 SV=2 - [IDND_VITVI]	True	7.98179	Mq2 FG	M53 DV	1.11805e-09	34.1759	198310	237976	235598	306501	316871	307735	432030	371910	409109	192366	172600	203168	143711	215135	142245	132042	167306	219359	414296	292300	379386	140894	101863	158037	223572	253582	90403.9	150336	172600	150290	482474	55203.6
2500	48.2603	2	780.894	1559.77	0.0050759	3.25426	2.55593	VSTNIQDLDEEVAK		Q1PSI9	L-idonate 5-dehydrogenase OS=Vitis vinifera GN=VIT_16s0100g00290 PE=1 SV=2 - [IDND_VITVI]	True	7.98179	Mq2 FG	M53 DV	1.11805e-09	34.1759	198310	237976	235598	306501	316871	307735	432030	371910	409109	192366	172600	203168	143711	215135	142245	132042	167306	219359	414296	292300	379386	140894	101863	158037	223572	253582	90403.9	150336	172600	150290	482474	55203.6
2500	48.2603	2	780.894	1559.77	0.00507438	3.25329	3.07656	VSTNIQDLDEEVAK		Q1PSI9	L-idonate 5-dehydrogenase OS=Vitis vinifera GN=VIT_16s0100g00290 PE=1 SV=2 - [IDND_VITVI]	True	7.98179	Mq2 FG	M53 DV	1.11805e-09	34.1759	198310	237976	235598	306501	316871	307735	432030	371910	409109	192366	172600	203168	143711	215135	142245	132042	167306	219359	414296	292300	379386	140894	101863	158037	223572	253582	90403.9	150336	172600	150290	482474	55203.6
2500	48.2603	2	780.894	1559.77	0.00507422	3.25319	2.34279	VSTNIQDLDEEVAK		Q1PSI9	L-idonate 5-dehydrogenase OS=Vitis vinifera GN=VIT_16s0100g00290 PE=1 SV=2 - [IDND_VITVI]	True	7.98179	Mq2 FG	M53 DV	1.11805e-09	34.1759	198310	237976	235598	306501	316871	307735	432030	371910	409109	192366	172600	203168	143711	215135	142245	132042	167306	219359	414296	292300	379386	140894	101863	158037	223572	253582	90403.9	150336	172600	150290	482474	55203.6
4186	47.1054	2	494.26	986.505	0.00183057	1.85561	1.18972	DLGADDIIR		Q1PSI9	L-idonate 5-dehydrogenase OS=Vitis vinifera GN=VIT_16s0100g00290 PE=1 SV=2 - [IDND_VITVI]	True	8.13986	Mq2 FG	M53 DV	4.03885e-09	39.0024	42968.5	46997.2	49465.3	62227.6	73362.6	60970.6	92499.3	77065.7	57695.1	46083.2	37700.9	44500.2	26106.1	24697.2	25637	17170.8	23339	13247.2	89766.8	57725.5	79654.5	28605.1	23583.4	31311.4	47867.6	52546.3	12749.3	36014.5	37700.9	32918.2	87644.6	6337.32
4186	47.1054	2	494.26	986.505	0.00183026	1.8553	2.254	DLGADDIIR		Q1PSI9	L-idonate 5-dehydrogenase OS=Vitis vinifera GN=VIT_16s0100g00290 PE=1 SV=2 - [IDND_VITVI]	True	8.13986	Mq2 FG	M53 DV	4.03885e-09	39.0024	42968.5	46997.2	49465.3	62227.6	73362.6	60970.6	92499.3	77065.7	57695.1	46083.2	37700.9	44500.2	26106.1	24697.2	25637	17170.8	23339	13247.2	89766.8	57725.5	79654.5	28605.1	23583.4	31311.4	47867.6	52546.3	12749.3	36014.5	37700.9	32918.2	87644.6	6337.32
4186	47.1054	2	494.26	986.505	0.00182907	1.8541	2.40173	DLGADDIIR		Q1PSI9	L-idonate 5-dehydrogenase OS=Vitis vinifera GN=VIT_16s0100g00290 PE=1 SV=2 - [IDND_VITVI]	True	8.13986	Mq2 FG	M53 DV	4.03885e-09	39.0024	42968.5	46997.2	49465.3	62227.6	73362.6	60970.6	92499.3	77065.7	57695.1	46083.2	37700.9	44500.2	26106.1	24697.2	25637	17170.8	23339	13247.2	89766.8	57725.5	79654.5	28605.1	23583.4	31311.4	47867.6	52546.3	12749.3	36014.5	37700.9	32918.2	87644.6	6337.32
4186	47.1054	2	494.26	986.505	0.00183007	1.85511	2.45094	DLGADDIIR		Q1PSI9	L-idonate 5-dehydrogenase OS=Vitis vinifera GN=VIT_16s0100g00290 PE=1 SV=2 - [IDND_VITVI]	True	8.13986	Mq2 FG	M53 DV	4.03885e-09	39.0024	42968.5	46997.2	49465.3	62227.6	73362.6	60970.6	92499.3	77065.7	57695.1	46083.2	37700.9	44500.2	26106.1	24697.2	25637	17170.8	23339	13247.2	89766.8	57725.5	79654.5	28605.1	23583.4	31311.4	47867.6	52546.3	12749.3	36014.5	37700.9	32918.2	87644.6	6337.32
4186	47.1054	2	494.26	986.505	0.00183169	1.85675	1.92676	DLGADDIIR		Q1PSI9	L-idonate 5-dehydrogenase OS=Vitis vinifera GN=VIT_16s0100g00290 PE=1 SV=2 - [IDND_VITVI]	True	8.13986	Mq2 FG	M53 DV	4.03885e-09	39.0024	42968.5	46997.2	49465.3	62227.6	73362.6	60970.6	92499.3	77065.7	57695.1	46083.2	37700.9	44500.2	26106.1	24697.2	25637	17170.8	23339	13247.2	89766.8	57725.5	79654.5	28605.1	23583.4	31311.4	47867.6	52546.3	12749.3	36014.5	37700.9	32918.2	87644.6	6337.32
4186	47.1054	2	494.26	986.505	0.00183076	1.8558	2.10536	DLGADDIIR		Q1PSI9	L-idonate 5-dehydrogenase OS=Vitis vinifera GN=VIT_16s0100g00290 PE=1 SV=2 - [IDND_VITVI]	True	8.13986	Mq2 FG	M53 DV	4.03885e-09	39.0024	42968.5	46997.2	49465.3	62227.6	73362.6	60970.6	92499.3	77065.7	57695.1	46083.2	37700.9	44500.2	26106.1	24697.2	25637	17170.8	23339	13247.2	89766.8	57725.5	79654.5	28605.1	23583.4	31311.4	47867.6	52546.3	12749.3	36014.5	37700.9	32918.2	87644.6	6337.32
4186	47.1054	2	494.26	986.505	0.00183088	1.85593	1.77637	DLGADDIIR		Q1PSI9	L-idonate 5-dehydrogenase OS=Vitis vinifera GN=VIT_16s0100g00290 PE=1 SV=2 - [IDND_VITVI]	True	8.13986	Mq2 FG	M53 DV	4.03885e-09	39.0024	42968.5	46997.2	49465.3	62227.6	73362.6	60970.6	92499.3	77065.7	57695.1	46083.2	37700.9	44500.2	26106.1	24697.2	25637	17170.8	23339	13247.2	89766.8	57725.5	79654.5	28605.1	23583.4	31311.4	47867.6	52546.3	12749.3	36014.5	37700.9	32918.2	87644.6	6337.32
4186	47.1054	2	494.26	986.505	0.00183094	1.85599	2.03391	DLGADDIIR		Q1PSI9	L-idonate 5-dehydrogenase OS=Vitis vinifera GN=VIT_16s0100g00290 PE=1 SV=2 - [IDND_VITVI]	True	8.13986	Mq2 FG	M53 DV	4.03885e-09	39.0024	42968.5	46997.2	49465.3	62227.6	73362.6	60970.6	92499.3	77065.7	57695.1	46083.2	37700.9	44500.2	26106.1	24697.2	25637	17170.8	23339	13247.2	89766.8	57725.5	79654.5	28605.1	23583.4	31311.4	47867.6	52546.3	12749.3	36014.5	37700.9	32918.2	87644.6	6337.32
4186	47.1054	2	494.26	986.505	0.00182995	1.85498	1.61915	DLGADDIIR		Q1PSI9	L-idonate 5-dehydrogenase OS=Vitis vinifera GN=VIT_16s0100g00290 PE=1 SV=2 - [IDND_VITVI]	True	8.13986	Mq2 FG	M53 DV	4.03885e-09	39.0024	42968.5	46997.2	49465.3	62227.6	73362.6	60970.6	92499.3	77065.7	57695.1	46083.2	37700.9	44500.2	26106.1	24697.2	25637	17170.8	23339	13247.2	89766.8	57725.5	79654.5	28605.1	23583.4	31311.4	47867.6	52546.3	12749.3	36014.5	37700.9	32918.2	87644.6	6337.32
4186	47.1054	2	494.26	986.505	0.00182938	1.85441	2.092	DLGADDIIR		Q1PSI9	L-idonate 5-dehydrogenase OS=Vitis vinifera GN=VIT_16s0100g00290 PE=1 SV=2 - [IDND_VITVI]	True	8.13986	Mq2 FG	M53 DV	4.03885e-09	39.0024	42968.5	46997.2	49465.3	62227.6	73362.6	60970.6	92499.3	77065.7	57695.1	46083.2	37700.9	44500.2	26106.1	24697.2	25637	17170.8	23339	13247.2	89766.8	57725.5	79654.5	28605.1	23583.4	31311.4	47867.6	52546.3	12749.3	36014.5	37700.9	32918.2	87644.6	6337.32
4186	47.1054	2	494.26	986.505	0.00182813	1.85314	1.99889	DLGADDIIR		Q1PSI9	L-idonate 5-dehydrogenase OS=Vitis vinifera GN=VIT_16s0100g00290 PE=1 SV=2 - [IDND_VITVI]	True	8.13986	Mq2 FG	M53 DV	4.03885e-09	39.0024	42968.5	46997.2	49465.3	62227.6	73362.6	60970.6	92499.3	77065.7	57695.1	46083.2	37700.9	44500.2	26106.1	24697.2	25637	17170.8	23339	13247.2	89766.8	57725.5	79654.5	28605.1	23583.4	31311.4	47867.6	52546.3	12749.3	36014.5	37700.9	32918.2	87644.6	6337.32
4186	47.1054	2	494.26	986.505	0.00182982	1.85485	1.89848	DLGADDIIR		Q1PSI9	L-idonate 5-dehydrogenase OS=Vitis vinifera GN=VIT_16s0100g00290 PE=1 SV=2 - [IDND_VITVI]	True	8.13986	Mq2 FG	M53 DV	4.03885e-09	39.0024	42968.5	46997.2	49465.3	62227.6	73362.6	60970.6	92499.3	77065.7	57695.1	46083.2	37700.9	44500.2	26106.1	24697.2	25637	17170.8	23339	13247.2	89766.8	57725.5	79654.5	28605.1	23583.4	31311.4	47867.6	52546.3	12749.3	36014.5	37700.9	32918.2	87644.6	6337.32
4186	47.1054	2	494.26	986.505	0.00182845	1.85346	1.88985	DLGADDIIR		Q1PSI9	L-idonate 5-dehydrogenase OS=Vitis vinifera GN=VIT_16s0100g00290 PE=1 SV=2 - [IDND_VITVI]	True	8.13986	Mq2 FG	M53 DV	4.03885e-09	39.0024	42968.5	46997.2	49465.3	62227.6	73362.6	60970.6	92499.3	77065.7	57695.1	46083.2	37700.9	44500.2	26106.1	24697.2	25637	17170.8	23339	13247.2	89766.8	57725.5	79654.5	28605.1	23583.4	31311.4	47867.6	52546.3	12749.3	36014.5	37700.9	32918.2	87644.6	6337.32
4186	47.1054	2	494.26	986.505	0.00182951	1.85454	1.9954	DLGADDIIR		Q1PSI9	L-idonate 5-dehydrogenase OS=Vitis vinifera GN=VIT_16s0100g00290 PE=1 SV=2 - [IDND_VITVI]	True	8.13986	Mq2 FG	M53 DV	4.03885e-09	39.0024	42968.5	46997.2	49465.3	62227.6	73362.6	60970.6	92499.3	77065.7	57695.1	46083.2	37700.9	44500.2	26106.1	24697.2	25637	17170.8	23339	13247.2	89766.8	57725.5	79654.5	28605.1	23583.4	31311.4	47867.6	52546.3	12749.3	36014.5	37700.9	32918.2	87644.6	6337.32
4186	47.1054	2	494.26	986.505	0.00182945	1.85448	2.06932	DLGADDIIR		Q1PSI9	L-idonate 5-dehydrogenase OS=Vitis vinifera GN=VIT_16s0100g00290 PE=1 SV=2 - [IDND_VITVI]	True	8.13986	Mq2 FG	M53 DV	4.03885e-09	39.0024	42968.5	46997.2	49465.3	62227.6	73362.6	60970.6	92499.3	77065.7	57695.1	46083.2	37700.9	44500.2	26106.1	24697.2	25637	17170.8	23339	13247.2	89766.8	57725.5	79654.5	28605.1	23583.4	31311.4	47867.6	52546.3	12749.3	36014.5	37700.9	32918.2	87644.6	6337.32
4186	47.1054	2	494.26	986.505	0.00183044	1.85549	1.59097	DLGADDIIR		Q1PSI9	L-idonate 5-dehydrogenase OS=Vitis vinifera GN=VIT_16s0100g00290 PE=1 SV=2 - [IDND_VITVI]	True	8.13986	Mq2 FG	M53 DV	4.03885e-09	39.0024	42968.5	46997.2	49465.3	62227.6	73362.6	60970.6	92499.3	77065.7	57695.1	46083.2	37700.9	44500.2	26106.1	24697.2	25637	17170.8	23339	13247.2	89766.8	57725.5	79654.5	28605.1	23583.4	31311.4	47867.6	52546.3	12749.3	36014.5	37700.9	32918.2	87644.6	6337.32
4186	47.1054	2	494.26	986.505	0.00182744	1.85245	1.63169	DLGADDIIR		Q1PSI9	L-idonate 5-dehydrogenase OS=Vitis vinifera GN=VIT_16s0100g00290 PE=1 SV=2 - [IDND_VITVI]	True	8.13986	Mq2 FG	M53 DV	4.03885e-09	39.0024	42968.5	46997.2	49465.3	62227.6	73362.6	60970.6	92499.3	77065.7	57695.1	46083.2	37700.9	44500.2	26106.1	24697.2	25637	17170.8	23339	13247.2	89766.8	57725.5	79654.5	28605.1	23583.4	31311.4	47867.6	52546.3	12749.3	36014.5	37700.9	32918.2	87644.6	6337.32
4186	47.1054	2	494.26	986.505	0.0018292	1.85422	1.8925	DLGADDIIR		Q1PSI9	L-idonate 5-dehydrogenase OS=Vitis vinifera GN=VIT_16s0100g00290 PE=1 SV=2 - [IDND_VITVI]	True	8.13986	Mq2 FG	M53 DV	4.03885e-09	39.0024	42968.5	46997.2	49465.3	62227.6	73362.6	60970.6	92499.3	77065.7	57695.1	46083.2	37700.9	44500.2	26106.1	24697.2	25637	17170.8	23339	13247.2	89766.8	57725.5	79654.5	28605.1	23583.4	31311.4	47867.6	52546.3	12749.3	36014.5	37700.9	32918.2	87644.6	6337.32
4784	68.8446	2	524.296	1046.58	0.000985167	0.941324	1.93456	EVDIVGIFR		Q1PSI9	L-idonate 5-dehydrogenase OS=Vitis vinifera GN=VIT_16s0100g00290 PE=1 SV=2 - [IDND_VITVI]	True	9.97049	Mq2 PP	M53 DV	4.10272e-12	46.5467	47993.6	50587.3	52230	105871	60589.7	53217.5	65048.1	61804.6	48227.8	23331.8	21899.1	27938.9	13387.1	9970.71	11478.1	6421.9	13651.6	9005.75	100265	62135.2	84106.6	48667.2	19477.4	27329.8	33661.8	42140.7	10657.3	18234	21899.1	20667.3	44943.9	2558.49
4784	68.8446	2	524.296	1046.58	0.000984581	0.940764	1.92451	EVDIVGIFR		Q1PSI9	L-idonate 5-dehydrogenase OS=Vitis vinifera GN=VIT_16s0100g00290 PE=1 SV=2 - [IDND_VITVI]	True	9.97049	Mq2 PP	M53 DV	4.10272e-12	46.5467	47993.6	50587.3	52230	105871	60589.7	53217.5	65048.1	61804.6	48227.8	23331.8	21899.1	27938.9	13387.1	9970.71	11478.1	6421.9	13651.6	9005.75	100265	62135.2	84106.6	48667.2	19477.4	27329.8	33661.8	42140.7	10657.3	18234	21899.1	20667.3	44943.9	2558.49
4784	68.8446	2	524.296	1046.58	0.00098505	0.941212	2.5146	EVDIVGIFR		Q1PSI9	L-idonate 5-dehydrogenase OS=Vitis vinifera GN=VIT_16s0100g00290 PE=1 SV=2 - [IDND_VITVI]	True	9.97049	Mq2 PP	M53 DV	4.10272e-12	46.5467	47993.6	50587.3	52230	105871	60589.7	53217.5	65048.1	61804.6	48227.8	23331.8	21899.1	27938.9	13387.1	9970.71	11478.1	6421.9	13651.6	9005.75	100265	62135.2	84106.6	48667.2	19477.4	27329.8	33661.8	42140.7	10657.3	18234	21899.1	20667.3	44943.9	2558.49
4784	68.8446	2	524.296	1046.58	0.000983055	0.939306	2.12527	EVDIVGIFR		Q1PSI9	L-idonate 5-dehydrogenase OS=Vitis vinifera GN=VIT_16s0100g00290 PE=1 SV=2 - [IDND_VITVI]	True	9.97049	Mq2 PP	M53 DV	4.10272e-12	46.5467	47993.6	50587.3	52230	105871	60589.7	53217.5	65048.1	61804.6	48227.8	23331.8	21899.1	27938.9	13387.1	9970.71	11478.1	6421.9	13651.6	9005.75	100265	62135.2	84106.6	48667.2	19477.4	27329.8	33661.8	42140.7	10657.3	18234	21899.1	20667.3	44943.9	2558.49
4784	68.8446	2	524.296	1046.58	0.000984464	0.940652	1.5898	EVDIVGIFR		Q1PSI9	L-idonate 5-dehydrogenase OS=Vitis vinifera GN=VIT_16s0100g00290 PE=1 SV=2 - [IDND_VITVI]	True	9.97049	Mq2 PP	M53 DV	4.10272e-12	46.5467	47993.6	50587.3	52230	105871	60589.7	53217.5	65048.1	61804.6	48227.8	23331.8	21899.1	27938.9	13387.1	9970.71	11478.1	6421.9	13651.6	9005.75	100265	62135.2	84106.6	48667.2	19477.4	27329.8	33661.8	42140.7	10657.3	18234	21899.1	20667.3	44943.9	2558.49
4784	68.8446	2	524.296	1046.58	0.000983995	0.940204	2.12248	EVDIVGIFR		Q1PSI9	L-idonate 5-dehydrogenase OS=Vitis vinifera GN=VIT_16s0100g00290 PE=1 SV=2 - [IDND_VITVI]	True	9.97049	Mq2 PP	M53 DV	4.10272e-12	46.5467	47993.6	50587.3	52230	105871	60589.7	53217.5	65048.1	61804.6	48227.8	23331.8	21899.1	27938.9	13387.1	9970.71	11478.1	6421.9	13651.6	9005.75	100265	62135.2	84106.6	48667.2	19477.4	27329.8	33661.8	42140.7	10657.3	18234	21899.1	20667.3	44943.9	2558.49
4784	68.8446	2	524.296	1046.58	0.000983643	0.939867	1.71979	EVDIVGIFR		Q1PSI9	L-idonate 5-dehydrogenase OS=Vitis vinifera GN=VIT_16s0100g00290 PE=1 SV=2 - [IDND_VITVI]	True	9.97049	Mq2 PP	M53 DV	4.10272e-12	46.5467	47993.6	50587.3	52230	105871	60589.7	53217.5	65048.1	61804.6	48227.8	23331.8	21899.1	27938.9	13387.1	9970.71	11478.1	6421.9	13651.6	9005.75	100265	62135.2	84106.6	48667.2	19477.4	27329.8	33661.8	42140.7	10657.3	18234	21899.1	20667.3	44943.9	2558.49
4784	68.8446	2	524.296	1046.58	0.000983408	0.939643	1.88016	EVDIVGIFR		Q1PSI9	L-idonate 5-dehydrogenase OS=Vitis vinifera GN=VIT_16s0100g00290 PE=1 SV=2 - [IDND_VITVI]	True	9.97049	Mq2 PP	M53 DV	4.10272e-12	46.5467	47993.6	50587.3	52230	105871	60589.7	53217.5	65048.1	61804.6	48227.8	23331.8	21899.1	27938.9	13387.1	9970.71	11478.1	6421.9	13651.6	9005.75	100265	62135.2	84106.6	48667.2	19477.4	27329.8	33661.8	42140.7	10657.3	18234	21899.1	20667.3	44943.9	2558.49
4784	68.8446	2	524.296	1046.58	0.000983877	0.940092	2.04017	EVDIVGIFR		Q1PSI9	L-idonate 5-dehydrogenase OS=Vitis vinifera GN=VIT_16s0100g00290 PE=1 SV=2 - [IDND_VITVI]	True	9.97049	Mq2 PP	M53 DV	4.10272e-12	46.5467	47993.6	50587.3	52230	105871	60589.7	53217.5	65048.1	61804.6	48227.8	23331.8	21899.1	27938.9	13387.1	9970.71	11478.1	6421.9	13651.6	9005.75	100265	62135.2	84106.6	48667.2	19477.4	27329.8	33661.8	42140.7	10657.3	18234	21899.1	20667.3	44943.9	2558.49
4784	68.8446	2	524.296	1046.58	0.000983525	0.939755	1.72062	EVDIVGIFR		Q1PSI9	L-idonate 5-dehydrogenase OS=Vitis vinifera GN=VIT_16s0100g00290 PE=1 SV=2 - [IDND_VITVI]	True	9.97049	Mq2 PP	M53 DV	4.10272e-12	46.5467	47993.6	50587.3	52230	105871	60589.7	53217.5	65048.1	61804.6	48227.8	23331.8	21899.1	27938.9	13387.1	9970.71	11478.1	6421.9	13651.6	9005.75	100265	62135.2	84106.6	48667.2	19477.4	27329.8	33661.8	42140.7	10657.3	18234	21899.1	20667.3	44943.9	2558.49
5631	43.0071	2	627.287	1252.56	0.00283847	2.26614	2.52707	DVEEAFETSAR		Q1PSI9	L-idonate 5-dehydrogenase OS=Vitis vinifera GN=VIT_16s0100g00290 PE=1 SV=2 - [IDND_VITVI]	True	8.1244	Mq2 FG	M53 DV	6.28511e-09	48.1154	57776.6	59953	58499	65894.3	75446.7	77388	89809	85863.6	83244.1	33553.9	34241.9	36457.5	14237.5	28855.7	16808.5	17809.5	29362.4	29453.1	120703	73638.9	94201.6	30290.6	24253.4	39742.5	46475.4	58545.1	18395.1	26222.7	34241.9	26968.7	47798.9	7404.4
5631	43.0071	2	627.287	1252.56	0.00283808	2.26583	3.08027	DVEEAFETSAR		Q1PSI9	L-idonate 5-dehydrogenase OS=Vitis vinifera GN=VIT_16s0100g00290 PE=1 SV=2 - [IDND_VITVI]	True	8.1244	Mq2 FG	M53 DV	6.28511e-09	48.1154	57776.6	59953	58499	65894.3	75446.7	77388	89809	85863.6	83244.1	33553.9	34241.9	36457.5	14237.5	28855.7	16808.5	17809.5	29362.4	29453.1	120703	73638.9	94201.6	30290.6	24253.4	39742.5	46475.4	58545.1	18395.1	26222.7	34241.9	26968.7	47798.9	7404.4
17014	15.4571	2	541.27	1080.52	0.00108917	1.00801	2.32005	TMSTALNATR	[2] Oxidation (M)	Q1PSI9	L-idonate 5-dehydrogenase OS=Vitis vinifera GN=VIT_16s0100g00290 PE=1 SV=2 - [IDND_VITVI]	True	5.74123	Mq2 FG	M53 DV	0.00149255	106.196	11660.2	9685.01	10727.7	13863.7	15830.6	17267.9	19691	19161.7	14750.1	8303.48	7281.83	10298.5	9294.46	15595.3	3850.22	6888.6	14624.5	17960.3	24359.7	11895.9	17274.9	6372.91	5088.96	8867.89	10189.9	13065.2	3259.44	6489.26	7281.83	7618.11	31203.8	4001.76
17014	15.4571	2	541.27	1080.52	0.00108906	1.0079	2.36718	TMSTALNATR	[2] Oxidation (M)	Q1PSI9	L-idonate 5-dehydrogenase OS=Vitis vinifera GN=VIT_16s0100g00290 PE=1 SV=2 - [IDND_VITVI]	True	5.74123	Mq2 FG	M53 DV	0.00149255	106.196	11660.2	9685.01	10727.7	13863.7	15830.6	17267.9	19691	19161.7	14750.1	8303.48	7281.83	10298.5	9294.46	15595.3	3850.22	6888.6	14624.5	17960.3	24359.7	11895.9	17274.9	6372.91	5088.96	8867.89	10189.9	13065.2	3259.44	6489.26	7281.83	7618.11	31203.8	4001.76
17014	15.4571	2	541.27	1080.52	0.00108872	1.00759	2.1568	TMSTALNATR	[2] Oxidation (M)	Q1PSI9	L-idonate 5-dehydrogenase OS=Vitis vinifera GN=VIT_16s0100g00290 PE=1 SV=2 - [IDND_VITVI]	True	5.74123	Mq2 FG	M53 DV	0.00149255	106.196	11660.2	9685.01	10727.7	13863.7	15830.6	17267.9	19691	19161.7	14750.1	8303.48	7281.83	10298.5	9294.46	15595.3	3850.22	6888.6	14624.5	17960.3	24359.7	11895.9	17274.9	6372.91	5088.96	8867.89	10189.9	13065.2	3259.44	6489.26	7281.83	7618.11	31203.8	4001.76
17014	15.4571	2	541.27	1080.52	0.00108701	1.00601	2.06447	TMSTALNATR	[2] Oxidation (M)	Q1PSI9	L-idonate 5-dehydrogenase OS=Vitis vinifera GN=VIT_16s0100g00290 PE=1 SV=2 - [IDND_VITVI]	True	5.74123	Mq2 FG	M53 DV	0.00149255	106.196	11660.2	9685.01	10727.7	13863.7	15830.6	17267.9	19691	19161.7	14750.1	8303.48	7281.83	10298.5	9294.46	15595.3	3850.22	6888.6	14624.5	17960.3	24359.7	11895.9	17274.9	6372.91	5088.96	8867.89	10189.9	13065.2	3259.44	6489.26	7281.83	7618.11	31203.8	4001.76
17014	15.4571	2	541.27	1080.52	0.00108861	1.00748	1.66566	TMSTALNATR	[2] Oxidation (M)	Q1PSI9	L-idonate 5-dehydrogenase OS=Vitis vinifera GN=VIT_16s0100g00290 PE=1 SV=2 - [IDND_VITVI]	True	5.74123	Mq2 FG	M53 DV	0.00149255	106.196	11660.2	9685.01	10727.7	13863.7	15830.6	17267.9	19691	19161.7	14750.1	8303.48	7281.83	10298.5	9294.46	15595.3	3850.22	6888.6	14624.5	17960.3	24359.7	11895.9	17274.9	6372.91	5088.96	8867.89	10189.9	13065.2	3259.44	6489.26	7281.83	7618.11	31203.8	4001.76
17014	15.4571	2	541.27	1080.52	0.00108781	1.00674	2.33547	TMSTALNATR	[2] Oxidation (M)	Q1PSI9	L-idonate 5-dehydrogenase OS=Vitis vinifera GN=VIT_16s0100g00290 PE=1 SV=2 - [IDND_VITVI]	True	5.74123	Mq2 FG	M53 DV	0.00149255	106.196	11660.2	9685.01	10727.7	13863.7	15830.6	17267.9	19691	19161.7	14750.1	8303.48	7281.83	10298.5	9294.46	15595.3	3850.22	6888.6	14624.5	17960.3	24359.7	11895.9	17274.9	6372.91	5088.96	8867.89	10189.9	13065.2	3259.44	6489.26	7281.83	7618.11	31203.8	4001.76
17014	15.4571	2	541.27	1080.52	0.00108576	1.00484	1.78467	TMSTALNATR	[2] Oxidation (M)	Q1PSI9	L-idonate 5-dehydrogenase OS=Vitis vinifera GN=VIT_16s0100g00290 PE=1 SV=2 - [IDND_VITVI]	True	5.74123	Mq2 FG	M53 DV	0.00149255	106.196	11660.2	9685.01	10727.7	13863.7	15830.6	17267.9	19691	19161.7	14750.1	8303.48	7281.83	10298.5	9294.46	15595.3	3850.22	6888.6	14624.5	17960.3	24359.7	11895.9	17274.9	6372.91	5088.96	8867.89	10189.9	13065.2	3259.44	6489.26	7281.83	7618.11	31203.8	4001.76
17014	15.4571	2	541.27	1080.52	0.00108679	1.0058	1.9985	TMSTALNATR	[2] Oxidation (M)	Q1PSI9	L-idonate 5-dehydrogenase OS=Vitis vinifera GN=VIT_16s0100g00290 PE=1 SV=2 - [IDND_VITVI]	True	5.74123	Mq2 FG	M53 DV	0.00149255	106.196	11660.2	9685.01	10727.7	13863.7	15830.6	17267.9	19691	19161.7	14750.1	8303.48	7281.83	10298.5	9294.46	15595.3	3850.22	6888.6	14624.5	17960.3	24359.7	11895.9	17274.9	6372.91	5088.96	8867.89	10189.9	13065.2	3259.44	6489.26	7281.83	7618.11	31203.8	4001.76
17014	15.4571	2	541.27	1080.52	0.00108633	1.00537	1.88131	TMSTALNATR	[2] Oxidation (M)	Q1PSI9	L-idonate 5-dehydrogenase OS=Vitis vinifera GN=VIT_16s0100g00290 PE=1 SV=2 - [IDND_VITVI]	True	5.74123	Mq2 FG	M53 DV	0.00149255	106.196	11660.2	9685.01	10727.7	13863.7	15830.6	17267.9	19691	19161.7	14750.1	8303.48	7281.83	10298.5	9294.46	15595.3	3850.22	6888.6	14624.5	17960.3	24359.7	11895.9	17274.9	6372.91	5088.96	8867.89	10189.9	13065.2	3259.44	6489.26	7281.83	7618.11	31203.8	4001.76
17014	15.4571	2	541.27	1080.52	0.00108599	1.00506	2.47015	TMSTALNATR	[2] Oxidation (M)	Q1PSI9	L-idonate 5-dehydrogenase OS=Vitis vinifera GN=VIT_16s0100g00290 PE=1 SV=2 - [IDND_VITVI]	True	5.74123	Mq2 FG	M53 DV	0.00149255	106.196	11660.2	9685.01	10727.7	13863.7	15830.6	17267.9	19691	19161.7	14750.1	8303.48	7281.83	10298.5	9294.46	15595.3	3850.22	6888.6	14624.5	17960.3	24359.7	11895.9	17274.9	6372.91	5088.96	8867.89	10189.9	13065.2	3259.44	6489.26	7281.83	7618.11	31203.8	4001.76
17249	75.7446	3	566.616	1696.83	0.000767488	0.452308	2.60505	EHGEENMAAWLLGIK		Q1PSI9	L-idonate 5-dehydrogenase OS=Vitis vinifera GN=VIT_16s0100g00290 PE=1 SV=2 - [IDND_VITVI]	True	Infinity	Mq2 BF	Mq2 M	1.57628e-05	123.258	22165.4	45906.7	21809.2	26565.9	6281.02	14041.3	10275.8	11295.9	7515.02	3693.16	3135.64	2964.14	773.436	0	1928.16	0	0	0	46306.3	56386.1	35119.5	12211.9	2019.12	7210.9	5317.65	7701.94	1660.65	2886.24	3135.64	2192.67	2596.62	0
26258	103.013	3	861.137	2580.39	0.0115514	4.47664	4.99995	ANVGPETNVLIMGSGPIGLVTMLAAR		Q1PSI9	L-idonate 5-dehydrogenase OS=Vitis vinifera GN=VIT_16s0100g00290 PE=1 SV=2 - [IDND_VITVI]	True	26.7637	Mq2 BF	M53 DV	0.0120112	110.102	77565.6	103468	123980	10237.7	10331.7	3953.02	18132.2	54872.7	1457.88	4453.56	18935.5	10783.6	28953.2	1736.88	11565.4	29735.5	19069.4	20808.3	162045	127088	199646	4706.11	3321.26	2030.07	9383.27	37414.3	322.158	3480.5	18935.5	7976.94	97203.2	445.685
54534	103.117	2	1291.2	2580.39	0.00898448	3.48185	---	ANVGPETNVLIMGSGPIGLVTMLAAR		Q1PSI9	L-idonate 5-dehydrogenase OS=Vitis vinifera GN=VIT_16s0100g00290 PE=1 SV=2 - [IDND_VITVI]	True	128.807	Mq2 BF	M53 DV	0.136854	160.47	60386.1	38411.7	56928.3	965.359	2512.73	546.124	3040.41	21402.1	0	591.899	1389.51	1582.61	706.881	0	1986.97	1869.09	1753.42	928.364	126155	47180.2	91672.2	443.761	807.751	280.461	1573.39	14592.8	0	462.575	1389.51	1170.7	2373.18	0
26258	103.013	3	861.137	2580.39	0.0115506	4.47633	4.07873	ANVGPETNVLIMGSGPIGLVTMLAAR		Q1PSI9	L-idonate 5-dehydrogenase OS=Vitis vinifera GN=VIT_16s0100g00290 PE=1 SV=2 - [IDND_VITVI]	True	26.7637	Mq2 BF	M53 DV	0.0120112	110.102	77565.6	103468	123980	10237.7	10331.7	3953.02	18132.2	54872.7	1457.88	4453.56	18935.5	10783.6	28953.2	1736.88	11565.4	29735.5	19069.4	20808.3	162045	127088	199646	4706.11	3321.26	2030.07	9383.27	37414.3	322.158	3480.5	18935.5	7976.94	97203.2	445.685
54534	103.117	2	1291.2	2580.39	0.00898369	3.48154	---	ANVGPETNVLIMGSGPIGLVTMLAAR		Q1PSI9	L-idonate 5-dehydrogenase OS=Vitis vinifera GN=VIT_16s0100g00290 PE=1 SV=2 - [IDND_VITVI]	True	128.807	Mq2 BF	M53 DV	0.136854	160.47	60386.1	38411.7	56928.3	965.359	2512.73	546.124	3040.41	21402.1	0	591.899	1389.51	1582.61	706.881	0	1986.97	1869.09	1753.42	928.364	126155	47180.2	91672.2	443.761	807.751	280.461	1573.39	14592.8	0	462.575	1389.51	1170.7	2373.18	0
26258	103.013	3	861.137	2580.39	0.0115487	4.47558	2.15099	ANVGPETNVLIMGSGPIGLVTMLAAR		Q1PSI9	L-idonate 5-dehydrogenase OS=Vitis vinifera GN=VIT_16s0100g00290 PE=1 SV=2 - [IDND_VITVI]	True	26.7637	Mq2 BF	M53 DV	0.0120112	110.102	77565.6	103468	123980	10237.7	10331.7	3953.02	18132.2	54872.7	1457.88	4453.56	18935.5	10783.6	28953.2	1736.88	11565.4	29735.5	19069.4	20808.3	162045	127088	199646	4706.11	3321.26	2030.07	9383.27	37414.3	322.158	3480.5	18935.5	7976.94	97203.2	445.685
54534	103.117	2	1291.2	2580.39	0.00898174	3.48078	---	ANVGPETNVLIMGSGPIGLVTMLAAR		Q1PSI9	L-idonate 5-dehydrogenase OS=Vitis vinifera GN=VIT_16s0100g00290 PE=1 SV=2 - [IDND_VITVI]	True	128.807	Mq2 BF	M53 DV	0.136854	160.47	60386.1	38411.7	56928.3	965.359	2512.73	546.124	3040.41	21402.1	0	591.899	1389.51	1582.61	706.881	0	1986.97	1869.09	1753.42	928.364	126155	47180.2	91672.2	443.761	807.751	280.461	1573.39	14592.8	0	462.575	1389.51	1170.7	2373.18	0
26258	103.013	3	861.137	2580.39	0.0115484	4.47546	3.61783	ANVGPETNVLIMGSGPIGLVTMLAAR		Q1PSI9	L-idonate 5-dehydrogenase OS=Vitis vinifera GN=VIT_16s0100g00290 PE=1 SV=2 - [IDND_VITVI]	True	26.7637	Mq2 BF	M53 DV	0.0120112	110.102	77565.6	103468	123980	10237.7	10331.7	3953.02	18132.2	54872.7	1457.88	4453.56	18935.5	10783.6	28953.2	1736.88	11565.4	29735.5	19069.4	20808.3	162045	127088	199646	4706.11	3321.26	2030.07	9383.27	37414.3	322.158	3480.5	18935.5	7976.94	97203.2	445.685
54534	103.117	2	1291.2	2580.39	0.00898144	3.48067	---	ANVGPETNVLIMGSGPIGLVTMLAAR		Q1PSI9	L-idonate 5-dehydrogenase OS=Vitis vinifera GN=VIT_16s0100g00290 PE=1 SV=2 - [IDND_VITVI]	True	128.807	Mq2 BF	M53 DV	0.136854	160.47	60386.1	38411.7	56928.3	965.359	2512.73	546.124	3040.41	21402.1	0	591.899	1389.51	1582.61	706.881	0	1986.97	1869.09	1753.42	928.364	126155	47180.2	91672.2	443.761	807.751	280.461	1573.39	14592.8	0	462.575	1389.51	1170.7	2373.18	0
26258	103.013	3	861.137	2580.39	0.0115503	4.47622	5.22784	ANVGPETNVLIMGSGPIGLVTMLAAR		Q1PSI9	L-idonate 5-dehydrogenase OS=Vitis vinifera GN=VIT_16s0100g00290 PE=1 SV=2 - [IDND_VITVI]	True	26.7637	Mq2 BF	M53 DV	0.0120112	110.102	77565.6	103468	123980	10237.7	10331.7	3953.02	18132.2	54872.7	1457.88	4453.56	18935.5	10783.6	28953.2	1736.88	11565.4	29735.5	19069.4	20808.3	162045	127088	199646	4706.11	3321.26	2030.07	9383.27	37414.3	322.158	3480.5	18935.5	7976.94	97203.2	445.685
54534	103.117	2	1291.2	2580.39	0.0089834	3.48143	---	ANVGPETNVLIMGSGPIGLVTMLAAR		Q1PSI9	L-idonate 5-dehydrogenase OS=Vitis vinifera GN=VIT_16s0100g00290 PE=1 SV=2 - [IDND_VITVI]	True	128.807	Mq2 BF	M53 DV	0.136854	160.47	60386.1	38411.7	56928.3	965.359	2512.73	546.124	3040.41	21402.1	0	591.899	1389.51	1582.61	706.881	0	1986.97	1869.09	1753.42	928.364	126155	47180.2	91672.2	443.761	807.751	280.461	1573.39	14592.8	0	462.575	1389.51	1170.7	2373.18	0
26258	103.013	3	861.137	2580.39	0.0115503	4.47619	---	ANVGPETNVLIMGSGPIGLVTMLAAR		Q1PSI9	L-idonate 5-dehydrogenase OS=Vitis vinifera GN=VIT_16s0100g00290 PE=1 SV=2 - [IDND_VITVI]	True	26.7637	Mq2 BF	M53 DV	0.0120112	110.102	77565.6	103468	123980	10237.7	10331.7	3953.02	18132.2	54872.7	1457.88	4453.56	18935.5	10783.6	28953.2	1736.88	11565.4	29735.5	19069.4	20808.3	162045	127088	199646	4706.11	3321.26	2030.07	9383.27	37414.3	322.158	3480.5	18935.5	7976.94	97203.2	445.685
54534	103.117	2	1291.2	2580.39	0.00898332	3.4814	4.1786	ANVGPETNVLIMGSGPIGLVTMLAAR		Q1PSI9	L-idonate 5-dehydrogenase OS=Vitis vinifera GN=VIT_16s0100g00290 PE=1 SV=2 - [IDND_VITVI]	True	128.807	Mq2 BF	M53 DV	0.136854	160.47	60386.1	38411.7	56928.3	965.359	2512.73	546.124	3040.41	21402.1	0	591.899	1389.51	1582.61	706.881	0	1986.97	1869.09	1753.42	928.364	126155	47180.2	91672.2	443.761	807.751	280.461	1573.39	14592.8	0	462.575	1389.51	1170.7	2373.18	0
26258	103.013	3	861.137	2580.39	0.0115522	4.47693	---	ANVGPETNVLIMGSGPIGLVTMLAAR		Q1PSI9	L-idonate 5-dehydrogenase OS=Vitis vinifera GN=VIT_16s0100g00290 PE=1 SV=2 - [IDND_VITVI]	True	26.7637	Mq2 BF	M53 DV	0.0120112	110.102	77565.6	103468	123980	10237.7	10331.7	3953.02	18132.2	54872.7	1457.88	4453.56	18935.5	10783.6	28953.2	1736.88	11565.4	29735.5	19069.4	20808.3	162045	127088	199646	4706.11	3321.26	2030.07	9383.27	37414.3	322.158	3480.5	18935.5	7976.94	97203.2	445.685
54534	103.117	2	1291.2	2580.39	0.00898523	3.48214	3.13442	ANVGPETNVLIMGSGPIGLVTMLAAR		Q1PSI9	L-idonate 5-dehydrogenase OS=Vitis vinifera GN=VIT_16s0100g00290 PE=1 SV=2 - [IDND_VITVI]	True	128.807	Mq2 BF	M53 DV	0.136854	160.47	60386.1	38411.7	56928.3	965.359	2512.73	546.124	3040.41	21402.1	0	591.899	1389.51	1582.61	706.881	0	1986.97	1869.09	1753.42	928.364	126155	47180.2	91672.2	443.761	807.751	280.461	1573.39	14592.8	0	462.575	1389.51	1170.7	2373.18	0
[truncated: 22 more columns]
