# Supplementary material for: Tartaric acid pathways in Vitis vinifera L. (cv. Ugni blanc): a comparative study of two vintages with contrasted climatic conditions
Source: BMC Plant Biol. 2016 Jun 28;16:144. doi: 10.1186/s12870-016-0833-1 (PMC4924324; doi:10.1186/s12870-016-0833-1)
Supplement: Additional file 4: Table S2. — Compilation of proteomic data concerning the four proteins of interest. (ZIP 824 kb) [file 12870_2016_833_MOESM4_ESM.zip › Table S2-8 Cholet et al 2016 Proteo2013_Q1PSI9.xlsx]

## Sheet: cc140708_Q1PSI9
																		Normalized abundance																	Raw abundance
																		Mq2 FB			Mq2 PS		Mq2 BC			Mq2 VB			Mq2 VE			Mq2 H			Mq2 FB			Mq2 PS		Mq2 BC			Mq2 VB			Mq2 VE			Mq2 H
#	Retention time (min)	Charge	m/z	Measured mass	Mass error (u)	Mass error (ppm)	Score	Sequence	Modifications	Accession	Description	Use in quantitation	Max fold change	Highest mean condition	Lowest mean condition	Anova	Maximum CV	cc140708_MQ2_07	cc140708_MQ2_08	cc140708_MQ2_09	cc140708_MQ2_10	cc140708_MQ2_11	cc140708_MQ2_12	cc140708_MQ2_13	cc140708_MQ2_14	cc140708_MQ2_15	cc140708_MQ2_16	cc140708_MQ2_17	cc140708_MQ2_18	cc140708_MQ2_19	cc140708_MQ2_20	cc140708_MQ2_21	cc140708_MQ2_22	cc140708_MQ2_23	cc140708_MQ2_07	cc140708_MQ2_08	cc140708_MQ2_09	cc140708_MQ2_10	cc140708_MQ2_11	cc140708_MQ2_12	cc140708_MQ2_13	cc140708_MQ2_14	cc140708_MQ2_15	cc140708_MQ2_16	cc140708_MQ2_17	cc140708_MQ2_18	cc140708_MQ2_19	cc140708_MQ2_20	cc140708_MQ2_21
1115	44.2558	2	586.321	1170.63	0.00258172	2.20542	2.86868	IVLVDVDDQR		Q1PSI9	L-idonate 5-dehydrogenase OS=Vitis vinifera GN=VIT_16s0100g00290 PE=1 SV=2 - [IDND_VITVI]	False	6.68545	Mq2 PP	M53 FV	6.75514e-05	81.5687	1.9053e+07	2.11023e+07	4.14978e+07	4.29901e+07	5.00196e+07	2.19778e+07	2.99695e+07	2.2616e+07	1.99079e+07	1.73964e+07	1.1184e+07	6.51671e+06	1.36987e+07	1.56248e+07	1.21458e+07	1.38755e+07	9.82464e+06	2.0015e+07	7.55252e+06	5.11748e+06	1.2514e+07	2.43046e+07	3.30566e+06	3.51126e+06	4.11974e+06	912862	1.02429e+06	508621	755136	1.04443e+06	1.1386e+06	386501
1115	44.2558	2	586.321	1170.63	0.00258161	2.20533	2.81384	IVLVDVDDQR		Q1PSI9	L-idonate 5-dehydrogenase OS=Vitis vinifera GN=VIT_16s0100g00290 PE=1 SV=2 - [IDND_VITVI]	False	6.68545	Mq2 PP	M53 FV	6.75514e-05	81.5687	1.9053e+07	2.11023e+07	4.14978e+07	4.29901e+07	5.00196e+07	2.19778e+07	2.99695e+07	2.2616e+07	1.99079e+07	1.73964e+07	1.1184e+07	6.51671e+06	1.36987e+07	1.56248e+07	1.21458e+07	1.38755e+07	9.82464e+06	2.0015e+07	7.55252e+06	5.11748e+06	1.2514e+07	2.43046e+07	3.30566e+06	3.51126e+06	4.11974e+06	912862	1.02429e+06	508621	755136	1.04443e+06	1.1386e+06	386501
1115	44.2558	2	586.321	1170.63	0.00258203	2.20569	2.77319	IVLVDVDDQR		Q1PSI9	L-idonate 5-dehydrogenase OS=Vitis vinifera GN=VIT_16s0100g00290 PE=1 SV=2 - [IDND_VITVI]	False	6.68545	Mq2 PP	M53 FV	6.75514e-05	81.5687	1.9053e+07	2.11023e+07	4.14978e+07	4.29901e+07	5.00196e+07	2.19778e+07	2.99695e+07	2.2616e+07	1.99079e+07	1.73964e+07	1.1184e+07	6.51671e+06	1.36987e+07	1.56248e+07	1.21458e+07	1.38755e+07	9.82464e+06	2.0015e+07	7.55252e+06	5.11748e+06	1.2514e+07	2.43046e+07	3.30566e+06	3.51126e+06	4.11974e+06	912862	1.02429e+06	508621	755136	1.04443e+06	1.1386e+06	386501
1115	44.2558	2	586.321	1170.63	0.00258277	2.20632	3.00562	IVLVDVDDQR		Q1PSI9	L-idonate 5-dehydrogenase OS=Vitis vinifera GN=VIT_16s0100g00290 PE=1 SV=2 - [IDND_VITVI]	False	6.68545	Mq2 PP	M53 FV	6.75514e-05	81.5687	1.9053e+07	2.11023e+07	4.14978e+07	4.29901e+07	5.00196e+07	2.19778e+07	2.99695e+07	2.2616e+07	1.99079e+07	1.73964e+07	1.1184e+07	6.51671e+06	1.36987e+07	1.56248e+07	1.21458e+07	1.38755e+07	9.82464e+06	2.0015e+07	7.55252e+06	5.11748e+06	1.2514e+07	2.43046e+07	3.30566e+06	3.51126e+06	4.11974e+06	912862	1.02429e+06	508621	755136	1.04443e+06	1.1386e+06	386501
1115	44.2558	2	586.321	1170.63	0.00258309	2.20659	3.17884	IVLVDVDDQR		Q1PSI9	L-idonate 5-dehydrogenase OS=Vitis vinifera GN=VIT_16s0100g00290 PE=1 SV=2 - [IDND_VITVI]	False	6.68545	Mq2 PP	M53 FV	6.75514e-05	81.5687	1.9053e+07	2.11023e+07	4.14978e+07	4.29901e+07	5.00196e+07	2.19778e+07	2.99695e+07	2.2616e+07	1.99079e+07	1.73964e+07	1.1184e+07	6.51671e+06	1.36987e+07	1.56248e+07	1.21458e+07	1.38755e+07	9.82464e+06	2.0015e+07	7.55252e+06	5.11748e+06	1.2514e+07	2.43046e+07	3.30566e+06	3.51126e+06	4.11974e+06	912862	1.02429e+06	508621	755136	1.04443e+06	1.1386e+06	386501
1115	44.2558	2	586.321	1170.63	0.00258246	2.20605	2.97511	IVLVDVDDQR		Q1PSI9	L-idonate 5-dehydrogenase OS=Vitis vinifera GN=VIT_16s0100g00290 PE=1 SV=2 - [IDND_VITVI]	False	6.68545	Mq2 PP	M53 FV	6.75514e-05	81.5687	1.9053e+07	2.11023e+07	4.14978e+07	4.29901e+07	5.00196e+07	2.19778e+07	2.99695e+07	2.2616e+07	1.99079e+07	1.73964e+07	1.1184e+07	6.51671e+06	1.36987e+07	1.56248e+07	1.21458e+07	1.38755e+07	9.82464e+06	2.0015e+07	7.55252e+06	5.11748e+06	1.2514e+07	2.43046e+07	3.30566e+06	3.51126e+06	4.11974e+06	912862	1.02429e+06	508621	755136	1.04443e+06	1.1386e+06	386501
1115	44.2558	2	586.321	1170.63	0.00258319	2.20668	3.22113	IVLVDVDDQR		Q1PSI9	L-idonate 5-dehydrogenase OS=Vitis vinifera GN=VIT_16s0100g00290 PE=1 SV=2 - [IDND_VITVI]	False	6.68545	Mq2 PP	M53 FV	6.75514e-05	81.5687	1.9053e+07	2.11023e+07	4.14978e+07	4.29901e+07	5.00196e+07	2.19778e+07	2.99695e+07	2.2616e+07	1.99079e+07	1.73964e+07	1.1184e+07	6.51671e+06	1.36987e+07	1.56248e+07	1.21458e+07	1.38755e+07	9.82464e+06	2.0015e+07	7.55252e+06	5.11748e+06	1.2514e+07	2.43046e+07	3.30566e+06	3.51126e+06	4.11974e+06	912862	1.02429e+06	508621	755136	1.04443e+06	1.1386e+06	386501
1115	44.2558	2	586.321	1170.63	0.00258267	2.20623	2.86962	IVLVDVDDQR		Q1PSI9	L-idonate 5-dehydrogenase OS=Vitis vinifera GN=VIT_16s0100g00290 PE=1 SV=2 - [IDND_VITVI]	False	6.68545	Mq2 PP	M53 FV	6.75514e-05	81.5687	1.9053e+07	2.11023e+07	4.14978e+07	4.29901e+07	5.00196e+07	2.19778e+07	2.99695e+07	2.2616e+07	1.99079e+07	1.73964e+07	1.1184e+07	6.51671e+06	1.36987e+07	1.56248e+07	1.21458e+07	1.38755e+07	9.82464e+06	2.0015e+07	7.55252e+06	5.11748e+06	1.2514e+07	2.43046e+07	3.30566e+06	3.51126e+06	4.11974e+06	912862	1.02429e+06	508621	755136	1.04443e+06	1.1386e+06	386501
1115	44.2558	2	586.321	1170.63	0.00258351	2.20695	3.40083	IVLVDVDDQR		Q1PSI9	L-idonate 5-dehydrogenase OS=Vitis vinifera GN=VIT_16s0100g00290 PE=1 SV=2 - [IDND_VITVI]	False	6.68545	Mq2 PP	M53 FV	6.75514e-05	81.5687	1.9053e+07	2.11023e+07	4.14978e+07	4.29901e+07	5.00196e+07	2.19778e+07	2.99695e+07	2.2616e+07	1.99079e+07	1.73964e+07	1.1184e+07	6.51671e+06	1.36987e+07	1.56248e+07	1.21458e+07	1.38755e+07	9.82464e+06	2.0015e+07	7.55252e+06	5.11748e+06	1.2514e+07	2.43046e+07	3.30566e+06	3.51126e+06	4.11974e+06	912862	1.02429e+06	508621	755136	1.04443e+06	1.1386e+06	386501
1115	44.2558	2	586.321	1170.63	0.00258214	2.20578	2.86416	IVLVDVDDQR		Q1PSI9	L-idonate 5-dehydrogenase OS=Vitis vinifera GN=VIT_16s0100g00290 PE=1 SV=2 - [IDND_VITVI]	False	6.68545	Mq2 PP	M53 FV	6.75514e-05	81.5687	1.9053e+07	2.11023e+07	4.14978e+07	4.29901e+07	5.00196e+07	2.19778e+07	2.99695e+07	2.2616e+07	1.99079e+07	1.73964e+07	1.1184e+07	6.51671e+06	1.36987e+07	1.56248e+07	1.21458e+07	1.38755e+07	9.82464e+06	2.0015e+07	7.55252e+06	5.11748e+06	1.2514e+07	2.43046e+07	3.30566e+06	3.51126e+06	4.11974e+06	912862	1.02429e+06	508621	755136	1.04443e+06	1.1386e+06	386501
1115	44.2558	2	586.321	1170.63	0.00258098	2.20479	3.01183	IVLVDVDDQR		Q1PSI9	L-idonate 5-dehydrogenase OS=Vitis vinifera GN=VIT_16s0100g00290 PE=1 SV=2 - [IDND_VITVI]	False	6.68545	Mq2 PP	M53 FV	6.75514e-05	81.5687	1.9053e+07	2.11023e+07	4.14978e+07	4.29901e+07	5.00196e+07	2.19778e+07	2.99695e+07	2.2616e+07	1.99079e+07	1.73964e+07	1.1184e+07	6.51671e+06	1.36987e+07	1.56248e+07	1.21458e+07	1.38755e+07	9.82464e+06	2.0015e+07	7.55252e+06	5.11748e+06	1.2514e+07	2.43046e+07	3.30566e+06	3.51126e+06	4.11974e+06	912862	1.02429e+06	508621	755136	1.04443e+06	1.1386e+06	386501
1115	44.2558	2	586.321	1170.63	0.0025814	2.20515	2.74877	IVLVDVDDQR		Q1PSI9	L-idonate 5-dehydrogenase OS=Vitis vinifera GN=VIT_16s0100g00290 PE=1 SV=2 - [IDND_VITVI]	False	6.68545	Mq2 PP	M53 FV	6.75514e-05	81.5687	1.9053e+07	2.11023e+07	4.14978e+07	4.29901e+07	5.00196e+07	2.19778e+07	2.99695e+07	2.2616e+07	1.99079e+07	1.73964e+07	1.1184e+07	6.51671e+06	1.36987e+07	1.56248e+07	1.21458e+07	1.38755e+07	9.82464e+06	2.0015e+07	7.55252e+06	5.11748e+06	1.2514e+07	2.43046e+07	3.30566e+06	3.51126e+06	4.11974e+06	912862	1.02429e+06	508621	755136	1.04443e+06	1.1386e+06	386501
1115	44.2558	2	586.321	1170.63	0.00258193	2.2056	2.98878	IVLVDVDDQR		Q1PSI9	L-idonate 5-dehydrogenase OS=Vitis vinifera GN=VIT_16s0100g00290 PE=1 SV=2 - [IDND_VITVI]	False	6.68545	Mq2 PP	M53 FV	6.75514e-05	81.5687	1.9053e+07	2.11023e+07	4.14978e+07	4.29901e+07	5.00196e+07	2.19778e+07	2.99695e+07	2.2616e+07	1.99079e+07	1.73964e+07	1.1184e+07	6.51671e+06	1.36987e+07	1.56248e+07	1.21458e+07	1.38755e+07	9.82464e+06	2.0015e+07	7.55252e+06	5.11748e+06	1.2514e+07	2.43046e+07	3.30566e+06	3.51126e+06	4.11974e+06	912862	1.02429e+06	508621	755136	1.04443e+06	1.1386e+06	386501
1115	44.2558	2	586.321	1170.63	0.0025813	2.20506	2.84807	IVLVDVDDQR		Q1PSI9	L-idonate 5-dehydrogenase OS=Vitis vinifera GN=VIT_16s0100g00290 PE=1 SV=2 - [IDND_VITVI]	False	6.68545	Mq2 PP	M53 FV	6.75514e-05	81.5687	1.9053e+07	2.11023e+07	4.14978e+07	4.29901e+07	5.00196e+07	2.19778e+07	2.99695e+07	2.2616e+07	1.99079e+07	1.73964e+07	1.1184e+07	6.51671e+06	1.36987e+07	1.56248e+07	1.21458e+07	1.38755e+07	9.82464e+06	2.0015e+07	7.55252e+06	5.11748e+06	1.2514e+07	2.43046e+07	3.30566e+06	3.51126e+06	4.11974e+06	912862	1.02429e+06	508621	755136	1.04443e+06	1.1386e+06	386501
1115	44.2558	2	586.321	1170.63	0.00258109	2.20488	3.29016	IVLVDVDDQR		Q1PSI9	L-idonate 5-dehydrogenase OS=Vitis vinifera GN=VIT_16s0100g00290 PE=1 SV=2 - [IDND_VITVI]	False	6.68545	Mq2 PP	M53 FV	6.75514e-05	81.5687	1.9053e+07	2.11023e+07	4.14978e+07	4.29901e+07	5.00196e+07	2.19778e+07	2.99695e+07	2.2616e+07	1.99079e+07	1.73964e+07	1.1184e+07	6.51671e+06	1.36987e+07	1.56248e+07	1.21458e+07	1.38755e+07	9.82464e+06	2.0015e+07	7.55252e+06	5.11748e+06	1.2514e+07	2.43046e+07	3.30566e+06	3.51126e+06	4.11974e+06	912862	1.02429e+06	508621	755136	1.04443e+06	1.1386e+06	386501
1115	44.2558	2	586.321	1170.63	0.00257918	2.20325	2.50905	IVLVDVDDQR		Q1PSI9	L-idonate 5-dehydrogenase OS=Vitis vinifera GN=VIT_16s0100g00290 PE=1 SV=2 - [IDND_VITVI]	False	6.68545	Mq2 PP	M53 FV	6.75514e-05	81.5687	1.9053e+07	2.11023e+07	4.14978e+07	4.29901e+07	5.00196e+07	2.19778e+07	2.99695e+07	2.2616e+07	1.99079e+07	1.73964e+07	1.1184e+07	6.51671e+06	1.36987e+07	1.56248e+07	1.21458e+07	1.38755e+07	9.82464e+06	2.0015e+07	7.55252e+06	5.11748e+06	1.2514e+07	2.43046e+07	3.30566e+06	3.51126e+06	4.11974e+06	912862	1.02429e+06	508621	755136	1.04443e+06	1.1386e+06	386501
1115	44.2558	2	586.321	1170.63	0.00258424	2.20757	3.28954	IVLVDVDDQR		Q1PSI9	L-idonate 5-dehydrogenase OS=Vitis vinifera GN=VIT_16s0100g00290 PE=1 SV=2 - [IDND_VITVI]	False	6.68545	Mq2 PP	M53 FV	6.75514e-05	81.5687	1.9053e+07	2.11023e+07	4.14978e+07	4.29901e+07	5.00196e+07	2.19778e+07	2.99695e+07	2.2616e+07	1.99079e+07	1.73964e+07	1.1184e+07	6.51671e+06	1.36987e+07	1.56248e+07	1.21458e+07	1.38755e+07	9.82464e+06	2.0015e+07	7.55252e+06	5.11748e+06	1.2514e+07	2.43046e+07	3.30566e+06	3.51126e+06	4.11974e+06	912862	1.02429e+06	508621	755136	1.04443e+06	1.1386e+06	386501
1115	44.2558	2	586.321	1170.63	0.00257833	2.20253	1.98731	IVLVDVDDQR		Q1PSI9	L-idonate 5-dehydrogenase OS=Vitis vinifera GN=VIT_16s0100g00290 PE=1 SV=2 - [IDND_VITVI]	False	6.68545	Mq2 PP	M53 FV	6.75514e-05	81.5687	1.9053e+07	2.11023e+07	4.14978e+07	4.29901e+07	5.00196e+07	2.19778e+07	2.99695e+07	2.2616e+07	1.99079e+07	1.73964e+07	1.1184e+07	6.51671e+06	1.36987e+07	1.56248e+07	1.21458e+07	1.38755e+07	9.82464e+06	2.0015e+07	7.55252e+06	5.11748e+06	1.2514e+07	2.43046e+07	3.30566e+06	3.51126e+06	4.11974e+06	912862	1.02429e+06	508621	755136	1.04443e+06	1.1386e+06	386501
1115	44.2558	2	586.321	1170.63	0.00258529	2.20847	2.67353	IVLVDVDDQR		Q1PSI9	L-idonate 5-dehydrogenase OS=Vitis vinifera GN=VIT_16s0100g00290 PE=1 SV=2 - [IDND_VITVI]	False	6.68545	Mq2 PP	M53 FV	6.75514e-05	81.5687	1.9053e+07	2.11023e+07	4.14978e+07	4.29901e+07	5.00196e+07	2.19778e+07	2.99695e+07	2.2616e+07	1.99079e+07	1.73964e+07	1.1184e+07	6.51671e+06	1.36987e+07	1.56248e+07	1.21458e+07	1.38755e+07	9.82464e+06	2.0015e+07	7.55252e+06	5.11748e+06	1.2514e+07	2.43046e+07	3.30566e+06	3.51126e+06	4.11974e+06	912862	1.02429e+06	508621	755136	1.04443e+06	1.1386e+06	386501
1115	44.2558	2	586.321	1170.63	0.00258256	2.20614	3.04675	IVLVDVDDQR		Q1PSI9	L-idonate 5-dehydrogenase OS=Vitis vinifera GN=VIT_16s0100g00290 PE=1 SV=2 - [IDND_VITVI]	False	6.68545	Mq2 PP	M53 FV	6.75514e-05	81.5687	1.9053e+07	2.11023e+07	4.14978e+07	4.29901e+07	5.00196e+07	2.19778e+07	2.99695e+07	2.2616e+07	1.99079e+07	1.73964e+07	1.1184e+07	6.51671e+06	1.36987e+07	1.56248e+07	1.21458e+07	1.38755e+07	9.82464e+06	2.0015e+07	7.55252e+06	5.11748e+06	1.2514e+07	2.43046e+07	3.30566e+06	3.51126e+06	4.11974e+06	912862	1.02429e+06	508621	755136	1.04443e+06	1.1386e+06	386501
1115	44.2558	2	586.321	1170.63	0.00258024	2.20416	3.12481	IVLVDVDDQR		Q1PSI9	L-idonate 5-dehydrogenase OS=Vitis vinifera GN=VIT_16s0100g00290 PE=1 SV=2 - [IDND_VITVI]	False	6.68545	Mq2 PP	M53 FV	6.75514e-05	81.5687	1.9053e+07	2.11023e+07	4.14978e+07	4.29901e+07	5.00196e+07	2.19778e+07	2.99695e+07	2.2616e+07	1.99079e+07	1.73964e+07	1.1184e+07	6.51671e+06	1.36987e+07	1.56248e+07	1.21458e+07	1.38755e+07	9.82464e+06	2.0015e+07	7.55252e+06	5.11748e+06	1.2514e+07	2.43046e+07	3.30566e+06	3.51126e+06	4.11974e+06	912862	1.02429e+06	508621	755136	1.04443e+06	1.1386e+06	386501
1115	44.2558	2	586.321	1170.63	0.00258288	2.20641	3.23976	IVLVDVDDQR		Q1PSI9	L-idonate 5-dehydrogenase OS=Vitis vinifera GN=VIT_16s0100g00290 PE=1 SV=2 - [IDND_VITVI]	False	6.68545	Mq2 PP	M53 FV	6.75514e-05	81.5687	1.9053e+07	2.11023e+07	4.14978e+07	4.29901e+07	5.00196e+07	2.19778e+07	2.99695e+07	2.2616e+07	1.99079e+07	1.73964e+07	1.1184e+07	6.51671e+06	1.36987e+07	1.56248e+07	1.21458e+07	1.38755e+07	9.82464e+06	2.0015e+07	7.55252e+06	5.11748e+06	1.2514e+07	2.43046e+07	3.30566e+06	3.51126e+06	4.11974e+06	912862	1.02429e+06	508621	755136	1.04443e+06	1.1386e+06	386501
1115	44.2558	2	586.321	1170.63	0.00258414	2.20748	3.21191	IVLVDVDDQR		Q1PSI9	L-idonate 5-dehydrogenase OS=Vitis vinifera GN=VIT_16s0100g00290 PE=1 SV=2 - [IDND_VITVI]	False	6.68545	Mq2 PP	M53 FV	6.75514e-05	81.5687	1.9053e+07	2.11023e+07	4.14978e+07	4.29901e+07	5.00196e+07	2.19778e+07	2.99695e+07	2.2616e+07	1.99079e+07	1.73964e+07	1.1184e+07	6.51671e+06	1.36987e+07	1.56248e+07	1.21458e+07	1.38755e+07	9.82464e+06	2.0015e+07	7.55252e+06	5.11748e+06	1.2514e+07	2.43046e+07	3.30566e+06	3.51126e+06	4.11974e+06	912862	1.02429e+06	508621	755136	1.04443e+06	1.1386e+06	386501
1115	44.2558	2	586.321	1170.63	0.0025795	2.20352	2.90367	IVLVDVDDQR		Q1PSI9	L-idonate 5-dehydrogenase OS=Vitis vinifera GN=VIT_16s0100g00290 PE=1 SV=2 - [IDND_VITVI]	False	6.68545	Mq2 PP	M53 FV	6.75514e-05	81.5687	1.9053e+07	2.11023e+07	4.14978e+07	4.29901e+07	5.00196e+07	2.19778e+07	2.99695e+07	2.2616e+07	1.99079e+07	1.73964e+07	1.1184e+07	6.51671e+06	1.36987e+07	1.56248e+07	1.21458e+07	1.38755e+07	9.82464e+06	2.0015e+07	7.55252e+06	5.11748e+06	1.2514e+07	2.43046e+07	3.30566e+06	3.51126e+06	4.11974e+06	912862	1.02429e+06	508621	755136	1.04443e+06	1.1386e+06	386501
1115	44.2558	2	586.321	1170.63	0.00258372	2.20713	2.46844	IVLVDVDDQR		Q1PSI9	L-idonate 5-dehydrogenase OS=Vitis vinifera GN=VIT_16s0100g00290 PE=1 SV=2 - [IDND_VITVI]	False	6.68545	Mq2 PP	M53 FV	6.75514e-05	81.5687	1.9053e+07	2.11023e+07	4.14978e+07	4.29901e+07	5.00196e+07	2.19778e+07	2.99695e+07	2.2616e+07	1.99079e+07	1.73964e+07	1.1184e+07	6.51671e+06	1.36987e+07	1.56248e+07	1.21458e+07	1.38755e+07	9.82464e+06	2.0015e+07	7.55252e+06	5.11748e+06	1.2514e+07	2.43046e+07	3.30566e+06	3.51126e+06	4.11974e+06	912862	1.02429e+06	508621	755136	1.04443e+06	1.1386e+06	386501
1115	44.2558	2	586.321	1170.63	0.0025833	2.20677	2.90705	IVLVDVDDQR		Q1PSI9	L-idonate 5-dehydrogenase OS=Vitis vinifera GN=VIT_16s0100g00290 PE=1 SV=2 - [IDND_VITVI]	False	6.68545	Mq2 PP	M53 FV	6.75514e-05	81.5687	1.9053e+07	2.11023e+07	4.14978e+07	4.29901e+07	5.00196e+07	2.19778e+07	2.99695e+07	2.2616e+07	1.99079e+07	1.73964e+07	1.1184e+07	6.51671e+06	1.36987e+07	1.56248e+07	1.21458e+07	1.38755e+07	9.82464e+06	2.0015e+07	7.55252e+06	5.11748e+06	1.2514e+07	2.43046e+07	3.30566e+06	3.51126e+06	4.11974e+06	912862	1.02429e+06	508621	755136	1.04443e+06	1.1386e+06	386501
1115	44.2558	2	586.321	1170.63	0.00258087	2.2047	2.97845	IVLVDVDDQR		Q1PSI9	L-idonate 5-dehydrogenase OS=Vitis vinifera GN=VIT_16s0100g00290 PE=1 SV=2 - [IDND_VITVI]	False	6.68545	Mq2 PP	M53 FV	6.75514e-05	81.5687	1.9053e+07	2.11023e+07	4.14978e+07	4.29901e+07	5.00196e+07	2.19778e+07	2.99695e+07	2.2616e+07	1.99079e+07	1.73964e+07	1.1184e+07	6.51671e+06	1.36987e+07	1.56248e+07	1.21458e+07	1.38755e+07	9.82464e+06	2.0015e+07	7.55252e+06	5.11748e+06	1.2514e+07	2.43046e+07	3.30566e+06	3.51126e+06	4.11974e+06	912862	1.02429e+06	508621	755136	1.04443e+06	1.1386e+06	386501
1115	44.2558	2	586.321	1170.63	0.00258224	2.20587	2.8127	IVLVDVDDQR		Q1PSI9	L-idonate 5-dehydrogenase OS=Vitis vinifera GN=VIT_16s0100g00290 PE=1 SV=2 - [IDND_VITVI]	False	6.68545	Mq2 PP	M53 FV	6.75514e-05	81.5687	1.9053e+07	2.11023e+07	4.14978e+07	4.29901e+07	5.00196e+07	2.19778e+07	2.99695e+07	2.2616e+07	1.99079e+07	1.73964e+07	1.1184e+07	6.51671e+06	1.36987e+07	1.56248e+07	1.21458e+07	1.38755e+07	9.82464e+06	2.0015e+07	7.55252e+06	5.11748e+06	1.2514e+07	2.43046e+07	3.30566e+06	3.51126e+06	4.11974e+06	912862	1.02429e+06	508621	755136	1.04443e+06	1.1386e+06	386501
1115	44.2558	2	586.321	1170.63	0.00257992	2.20389	2.09928	IVLVDVDDQR		Q1PSI9	L-idonate 5-dehydrogenase OS=Vitis vinifera GN=VIT_16s0100g00290 PE=1 SV=2 - [IDND_VITVI]	False	6.68545	Mq2 PP	M53 FV	6.75514e-05	81.5687	1.9053e+07	2.11023e+07	4.14978e+07	4.29901e+07	5.00196e+07	2.19778e+07	2.99695e+07	2.2616e+07	1.99079e+07	1.73964e+07	1.1184e+07	6.51671e+06	1.36987e+07	1.56248e+07	1.21458e+07	1.38755e+07	9.82464e+06	2.0015e+07	7.55252e+06	5.11748e+06	1.2514e+07	2.43046e+07	3.30566e+06	3.51126e+06	4.11974e+06	912862	1.02429e+06	508621	755136	1.04443e+06	1.1386e+06	386501
1115	44.2558	2	586.321	1170.63	0.00258003	2.20398	2.27346	IVLVDVDDQR		Q1PSI9	L-idonate 5-dehydrogenase OS=Vitis vinifera GN=VIT_16s0100g00290 PE=1 SV=2 - [IDND_VITVI]	False	6.68545	Mq2 PP	M53 FV	6.75514e-05	81.5687	1.9053e+07	2.11023e+07	4.14978e+07	4.29901e+07	5.00196e+07	2.19778e+07	2.99695e+07	2.2616e+07	1.99079e+07	1.73964e+07	1.1184e+07	6.51671e+06	1.36987e+07	1.56248e+07	1.21458e+07	1.38755e+07	9.82464e+06	2.0015e+07	7.55252e+06	5.11748e+06	1.2514e+07	2.43046e+07	3.30566e+06	3.51126e+06	4.11974e+06	912862	1.02429e+06	508621	755136	1.04443e+06	1.1386e+06	386501
1115	44.2558	2	586.321	1170.63	0.00258077	2.20461	2.45608	IVLVDVDDQR		Q1PSI9	L-idonate 5-dehydrogenase OS=Vitis vinifera GN=VIT_16s0100g00290 PE=1 SV=2 - [IDND_VITVI]	False	6.68545	Mq2 PP	M53 FV	6.75514e-05	81.5687	1.9053e+07	2.11023e+07	4.14978e+07	4.29901e+07	5.00196e+07	2.19778e+07	2.99695e+07	2.2616e+07	1.99079e+07	1.73964e+07	1.1184e+07	6.51671e+06	1.36987e+07	1.56248e+07	1.21458e+07	1.38755e+07	9.82464e+06	2.0015e+07	7.55252e+06	5.11748e+06	1.2514e+07	2.43046e+07	3.30566e+06	3.51126e+06	4.11974e+06	912862	1.02429e+06	508621	755136	1.04443e+06	1.1386e+06	386501
1706	26.6955	3	397.912	1190.71	-7.72576e-05	-0.0648834	3.86607	IDVKPLITHR		Q1PSI9	L-idonate 5-dehydrogenase OS=Vitis vinifera GN=VIT_16s0100g00290 PE=1 SV=2 - [IDND_VITVI]	False	6.94917	Mq2 PP	M53 FV	0.116564	114.834	5.86089e+06	6.7297e+06	6.27233e+06	1.43089e+07	1.87029e+07	1.33868e+07	8.71803e+06	7.69746e+06	2.63444e+06	6.94273e+06	45874.9	596612	9.33978e+06	4.13649e+06	156031	4.38639e+06	5.30034e+06	6.1568e+06	2.40856e+06	773500	4.16518e+06	9.08776e+06	2.01349e+06	1.02141e+06	1.40217e+06	120801	408782	2086.28	69133.5	712091	301432	4965.18
1706	26.6955	3	397.912	1190.71	-7.54011e-05	-0.0633243	3.56349	IDVKPLITHR		Q1PSI9	L-idonate 5-dehydrogenase OS=Vitis vinifera GN=VIT_16s0100g00290 PE=1 SV=2 - [IDND_VITVI]	False	6.94917	Mq2 PP	M53 FV	0.116564	114.834	5.86089e+06	6.7297e+06	6.27233e+06	1.43089e+07	1.87029e+07	1.33868e+07	8.71803e+06	7.69746e+06	2.63444e+06	6.94273e+06	45874.9	596612	9.33978e+06	4.13649e+06	156031	4.38639e+06	5.30034e+06	6.1568e+06	2.40856e+06	773500	4.16518e+06	9.08776e+06	2.01349e+06	1.02141e+06	1.40217e+06	120801	408782	2086.28	69133.5	712091	301432	4965.18
1706	26.6955	3	397.912	1190.71	-7.57872e-05	-0.0636486	4.24698	IDVKPLITHR		Q1PSI9	L-idonate 5-dehydrogenase OS=Vitis vinifera GN=VIT_16s0100g00290 PE=1 SV=2 - [IDND_VITVI]	False	6.94917	Mq2 PP	M53 FV	0.116564	114.834	5.86089e+06	6.7297e+06	6.27233e+06	1.43089e+07	1.87029e+07	1.33868e+07	8.71803e+06	7.69746e+06	2.63444e+06	6.94273e+06	45874.9	596612	9.33978e+06	4.13649e+06	156031	4.38639e+06	5.30034e+06	6.1568e+06	2.40856e+06	773500	4.16518e+06	9.08776e+06	2.01349e+06	1.02141e+06	1.40217e+06	120801	408782	2086.28	69133.5	712091	301432	4965.18
1706	26.6955	3	397.912	1190.71	-7.65605e-05	-0.064298	4.1318	IDVKPLITHR		Q1PSI9	L-idonate 5-dehydrogenase OS=Vitis vinifera GN=VIT_16s0100g00290 PE=1 SV=2 - [IDND_VITVI]	False	6.94917	Mq2 PP	M53 FV	0.116564	114.834	5.86089e+06	6.7297e+06	6.27233e+06	1.43089e+07	1.87029e+07	1.33868e+07	8.71803e+06	7.69746e+06	2.63444e+06	6.94273e+06	45874.9	596612	9.33978e+06	4.13649e+06	156031	4.38639e+06	5.30034e+06	6.1568e+06	2.40856e+06	773500	4.16518e+06	9.08776e+06	2.01349e+06	1.02141e+06	1.40217e+06	120801	408782	2086.28	69133.5	712091	301432	4965.18
1706	26.6955	3	397.912	1190.71	-7.68701e-05	-0.0645581	4.20424	IDVKPLITHR		Q1PSI9	L-idonate 5-dehydrogenase OS=Vitis vinifera GN=VIT_16s0100g00290 PE=1 SV=2 - [IDND_VITVI]	False	6.94917	Mq2 PP	M53 FV	0.116564	114.834	5.86089e+06	6.7297e+06	6.27233e+06	1.43089e+07	1.87029e+07	1.33868e+07	8.71803e+06	7.69746e+06	2.63444e+06	6.94273e+06	45874.9	596612	9.33978e+06	4.13649e+06	156031	4.38639e+06	5.30034e+06	6.1568e+06	2.40856e+06	773500	4.16518e+06	9.08776e+06	2.01349e+06	1.02141e+06	1.40217e+06	120801	408782	2086.28	69133.5	712091	301432	4965.18
1706	26.6955	3	397.912	1190.71	-7.59417e-05	-0.0637783	4.06973	IDVKPLITHR		Q1PSI9	L-idonate 5-dehydrogenase OS=Vitis vinifera GN=VIT_16s0100g00290 PE=1 SV=2 - [IDND_VITVI]	False	6.94917	Mq2 PP	M53 FV	0.116564	114.834	5.86089e+06	6.7297e+06	6.27233e+06	1.43089e+07	1.87029e+07	1.33868e+07	8.71803e+06	7.69746e+06	2.63444e+06	6.94273e+06	45874.9	596612	9.33978e+06	4.13649e+06	156031	4.38639e+06	5.30034e+06	6.1568e+06	2.40856e+06	773500	4.16518e+06	9.08776e+06	2.01349e+06	1.02141e+06	1.40217e+06	120801	408782	2086.28	69133.5	712091	301432	4965.18
1706	26.6955	3	397.912	1190.71	-7.6251e-05	-0.0640381	4.02188	IDVKPLITHR		Q1PSI9	L-idonate 5-dehydrogenase OS=Vitis vinifera GN=VIT_16s0100g00290 PE=1 SV=2 - [IDND_VITVI]	False	6.94917	Mq2 PP	M53 FV	0.116564	114.834	5.86089e+06	6.7297e+06	6.27233e+06	1.43089e+07	1.87029e+07	1.33868e+07	8.71803e+06	7.69746e+06	2.63444e+06	6.94273e+06	45874.9	596612	9.33978e+06	4.13649e+06	156031	4.38639e+06	5.30034e+06	6.1568e+06	2.40856e+06	773500	4.16518e+06	9.08776e+06	2.01349e+06	1.02141e+06	1.40217e+06	120801	408782	2086.28	69133.5	712091	301432	4965.18
1706	26.6955	3	397.912	1190.71	-7.67927e-05	-0.064493	4.29541	IDVKPLITHR		Q1PSI9	L-idonate 5-dehydrogenase OS=Vitis vinifera GN=VIT_16s0100g00290 PE=1 SV=2 - [IDND_VITVI]	False	6.94917	Mq2 PP	M53 FV	0.116564	114.834	5.86089e+06	6.7297e+06	6.27233e+06	1.43089e+07	1.87029e+07	1.33868e+07	8.71803e+06	7.69746e+06	2.63444e+06	6.94273e+06	45874.9	596612	9.33978e+06	4.13649e+06	156031	4.38639e+06	5.30034e+06	6.1568e+06	2.40856e+06	773500	4.16518e+06	9.08776e+06	2.01349e+06	1.02141e+06	1.40217e+06	120801	408782	2086.28	69133.5	712091	301432	4965.18
1706	26.6955	3	397.912	1190.71	-7.67153e-05	-0.064428	4.07284	IDVKPLITHR		Q1PSI9	L-idonate 5-dehydrogenase OS=Vitis vinifera GN=VIT_16s0100g00290 PE=1 SV=2 - [IDND_VITVI]	False	6.94917	Mq2 PP	M53 FV	0.116564	114.834	5.86089e+06	6.7297e+06	6.27233e+06	1.43089e+07	1.87029e+07	1.33868e+07	8.71803e+06	7.69746e+06	2.63444e+06	6.94273e+06	45874.9	596612	9.33978e+06	4.13649e+06	156031	4.38639e+06	5.30034e+06	6.1568e+06	2.40856e+06	773500	4.16518e+06	9.08776e+06	2.01349e+06	1.02141e+06	1.40217e+06	120801	408782	2086.28	69133.5	712091	301432	4965.18
1706	26.6955	3	397.912	1190.71	-7.7723e-05	-0.0652743	3.95005	IDVKPLITHR		Q1PSI9	L-idonate 5-dehydrogenase OS=Vitis vinifera GN=VIT_16s0100g00290 PE=1 SV=2 - [IDND_VITVI]	False	6.94917	Mq2 PP	M53 FV	0.116564	114.834	5.86089e+06	6.7297e+06	6.27233e+06	1.43089e+07	1.87029e+07	1.33868e+07	8.71803e+06	7.69746e+06	2.63444e+06	6.94273e+06	45874.9	596612	9.33978e+06	4.13649e+06	156031	4.38639e+06	5.30034e+06	6.1568e+06	2.40856e+06	773500	4.16518e+06	9.08776e+06	2.01349e+06	1.02141e+06	1.40217e+06	120801	408782	2086.28	69133.5	712091	301432	4965.18
1706	26.6955	3	397.912	1190.71	-7.73351e-05	-0.0649485	3.94437	IDVKPLITHR		Q1PSI9	L-idonate 5-dehydrogenase OS=Vitis vinifera GN=VIT_16s0100g00290 PE=1 SV=2 - [IDND_VITVI]	False	6.94917	Mq2 PP	M53 FV	0.116564	114.834	5.86089e+06	6.7297e+06	6.27233e+06	1.43089e+07	1.87029e+07	1.33868e+07	8.71803e+06	7.69746e+06	2.63444e+06	6.94273e+06	45874.9	596612	9.33978e+06	4.13649e+06	156031	4.38639e+06	5.30034e+06	6.1568e+06	2.40856e+06	773500	4.16518e+06	9.08776e+06	2.01349e+06	1.02141e+06	1.40217e+06	120801	408782	2086.28	69133.5	712091	301432	4965.18
1706	26.6955	3	397.912	1190.71	-7.71801e-05	-0.0648183	4.20242	IDVKPLITHR		Q1PSI9	L-idonate 5-dehydrogenase OS=Vitis vinifera GN=VIT_16s0100g00290 PE=1 SV=2 - [IDND_VITVI]	False	6.94917	Mq2 PP	M53 FV	0.116564	114.834	5.86089e+06	6.7297e+06	6.27233e+06	1.43089e+07	1.87029e+07	1.33868e+07	8.71803e+06	7.69746e+06	2.63444e+06	6.94273e+06	45874.9	596612	9.33978e+06	4.13649e+06	156031	4.38639e+06	5.30034e+06	6.1568e+06	2.40856e+06	773500	4.16518e+06	9.08776e+06	2.01349e+06	1.02141e+06	1.40217e+06	120801	408782	2086.28	69133.5	712091	301432	4965.18
1706	26.6955	3	397.912	1190.71	-7.71026e-05	-0.0647532	3.25441	IDVKPLITHR		Q1PSI9	L-idonate 5-dehydrogenase OS=Vitis vinifera GN=VIT_16s0100g00290 PE=1 SV=2 - [IDND_VITVI]	False	6.94917	Mq2 PP	M53 FV	0.116564	114.834	5.86089e+06	6.7297e+06	6.27233e+06	1.43089e+07	1.87029e+07	1.33868e+07	8.71803e+06	7.69746e+06	2.63444e+06	6.94273e+06	45874.9	596612	9.33978e+06	4.13649e+06	156031	4.38639e+06	5.30034e+06	6.1568e+06	2.40856e+06	773500	4.16518e+06	9.08776e+06	2.01349e+06	1.02141e+06	1.40217e+06	120801	408782	2086.28	69133.5	712091	301432	4965.18
1706	26.6955	3	397.912	1190.71	-7.53239e-05	-0.0632595	3.36201	IDVKPLITHR		Q1PSI9	L-idonate 5-dehydrogenase OS=Vitis vinifera GN=VIT_16s0100g00290 PE=1 SV=2 - [IDND_VITVI]	False	6.94917	Mq2 PP	M53 FV	0.116564	114.834	5.86089e+06	6.7297e+06	6.27233e+06	1.43089e+07	1.87029e+07	1.33868e+07	8.71803e+06	7.69746e+06	2.63444e+06	6.94273e+06	45874.9	596612	9.33978e+06	4.13649e+06	156031	4.38639e+06	5.30034e+06	6.1568e+06	2.40856e+06	773500	4.16518e+06	9.08776e+06	2.01349e+06	1.02141e+06	1.40217e+06	120801	408782	2086.28	69133.5	712091	301432	4965.18
1706	26.6955	3	397.912	1190.71	-7.58645e-05	-0.0637134	4.04573	IDVKPLITHR		Q1PSI9	L-idonate 5-dehydrogenase OS=Vitis vinifera GN=VIT_16s0100g00290 PE=1 SV=2 - [IDND_VITVI]	False	6.94917	Mq2 PP	M53 FV	0.116564	114.834	5.86089e+06	6.7297e+06	6.27233e+06	1.43089e+07	1.87029e+07	1.33868e+07	8.71803e+06	7.69746e+06	2.63444e+06	6.94273e+06	45874.9	596612	9.33978e+06	4.13649e+06	156031	4.38639e+06	5.30034e+06	6.1568e+06	2.40856e+06	773500	4.16518e+06	9.08776e+06	2.01349e+06	1.02141e+06	1.40217e+06	120801	408782	2086.28	69133.5	712091	301432	4965.18
1706	26.6955	3	397.912	1190.71	-7.56327e-05	-0.0635188	4.19401	IDVKPLITHR		Q1PSI9	L-idonate 5-dehydrogenase OS=Vitis vinifera GN=VIT_16s0100g00290 PE=1 SV=2 - [IDND_VITVI]	False	6.94917	Mq2 PP	M53 FV	0.116564	114.834	5.86089e+06	6.7297e+06	6.27233e+06	1.43089e+07	1.87029e+07	1.33868e+07	8.71803e+06	7.69746e+06	2.63444e+06	6.94273e+06	45874.9	596612	9.33978e+06	4.13649e+06	156031	4.38639e+06	5.30034e+06	6.1568e+06	2.40856e+06	773500	4.16518e+06	9.08776e+06	2.01349e+06	1.02141e+06	1.40217e+06	120801	408782	2086.28	69133.5	712091	301432	4965.18
1706	26.6955	3	397.912	1190.71	-7.571e-05	-0.0635837	4.22274	IDVKPLITHR		Q1PSI9	L-idonate 5-dehydrogenase OS=Vitis vinifera GN=VIT_16s0100g00290 PE=1 SV=2 - [IDND_VITVI]	False	6.94917	Mq2 PP	M53 FV	0.116564	114.834	5.86089e+06	6.7297e+06	6.27233e+06	1.43089e+07	1.87029e+07	1.33868e+07	8.71803e+06	7.69746e+06	2.63444e+06	6.94273e+06	45874.9	596612	9.33978e+06	4.13649e+06	156031	4.38639e+06	5.30034e+06	6.1568e+06	2.40856e+06	773500	4.16518e+06	9.08776e+06	2.01349e+06	1.02141e+06	1.40217e+06	120801	408782	2086.28	69133.5	712091	301432	4965.18
1706	26.6955	3	397.912	1190.71	-7.4707e-05	-0.0627414	3.37833	IDVKPLITHR		Q1PSI9	L-idonate 5-dehydrogenase OS=Vitis vinifera GN=VIT_16s0100g00290 PE=1 SV=2 - [IDND_VITVI]	False	6.94917	Mq2 PP	M53 FV	0.116564	114.834	5.86089e+06	6.7297e+06	6.27233e+06	1.43089e+07	1.87029e+07	1.33868e+07	8.71803e+06	7.69746e+06	2.63444e+06	6.94273e+06	45874.9	596612	9.33978e+06	4.13649e+06	156031	4.38639e+06	5.30034e+06	6.1568e+06	2.40856e+06	773500	4.16518e+06	9.08776e+06	2.01349e+06	1.02141e+06	1.40217e+06	120801	408782	2086.28	69133.5	712091	301432	4965.18
1706	26.6955	3	397.912	1190.71	-7.64057e-05	-0.064168	3.61495	IDVKPLITHR		Q1PSI9	L-idonate 5-dehydrogenase OS=Vitis vinifera GN=VIT_16s0100g00290 PE=1 SV=2 - [IDND_VITVI]	False	6.94917	Mq2 PP	M53 FV	0.116564	114.834	5.86089e+06	6.7297e+06	6.27233e+06	1.43089e+07	1.87029e+07	1.33868e+07	8.71803e+06	7.69746e+06	2.63444e+06	6.94273e+06	45874.9	596612	9.33978e+06	4.13649e+06	156031	4.38639e+06	5.30034e+06	6.1568e+06	2.40856e+06	773500	4.16518e+06	9.08776e+06	2.01349e+06	1.02141e+06	1.40217e+06	120801	408782	2086.28	69133.5	712091	301432	4965.18
1706	26.6955	3	397.912	1190.71	-7.54783e-05	-0.0633891	3.82319	IDVKPLITHR		Q1PSI9	L-idonate 5-dehydrogenase OS=Vitis vinifera GN=VIT_16s0100g00290 PE=1 SV=2 - [IDND_VITVI]	False	6.94917	Mq2 PP	M53 FV	0.116564	114.834	5.86089e+06	6.7297e+06	6.27233e+06	1.43089e+07	1.87029e+07	1.33868e+07	8.71803e+06	7.69746e+06	2.63444e+06	6.94273e+06	45874.9	596612	9.33978e+06	4.13649e+06	156031	4.38639e+06	5.30034e+06	6.1568e+06	2.40856e+06	773500	4.16518e+06	9.08776e+06	2.01349e+06	1.02141e+06	1.40217e+06	120801	408782	2086.28	69133.5	712091	301432	4965.18
1706	26.6955	3	397.912	1190.71	-7.55555e-05	-0.063454	3.691	IDVKPLITHR		Q1PSI9	L-idonate 5-dehydrogenase OS=Vitis vinifera GN=VIT_16s0100g00290 PE=1 SV=2 - [IDND_VITVI]	False	6.94917	Mq2 PP	M53 FV	0.116564	114.834	5.86089e+06	6.7297e+06	6.27233e+06	1.43089e+07	1.87029e+07	1.33868e+07	8.71803e+06	7.69746e+06	2.63444e+06	6.94273e+06	45874.9	596612	9.33978e+06	4.13649e+06	156031	4.38639e+06	5.30034e+06	6.1568e+06	2.40856e+06	773500	4.16518e+06	9.08776e+06	2.01349e+06	1.02141e+06	1.40217e+06	120801	408782	2086.28	69133.5	712091	301432	4965.18
1706	26.6955	3	397.912	1190.71	-7.63283e-05	-0.064103	3.79544	IDVKPLITHR		Q1PSI9	L-idonate 5-dehydrogenase OS=Vitis vinifera GN=VIT_16s0100g00290 PE=1 SV=2 - [IDND_VITVI]	False	6.94917	Mq2 PP	M53 FV	0.116564	114.834	5.86089e+06	6.7297e+06	6.27233e+06	1.43089e+07	1.87029e+07	1.33868e+07	8.71803e+06	7.69746e+06	2.63444e+06	6.94273e+06	45874.9	596612	9.33978e+06	4.13649e+06	156031	4.38639e+06	5.30034e+06	6.1568e+06	2.40856e+06	773500	4.16518e+06	9.08776e+06	2.01349e+06	1.02141e+06	1.40217e+06	120801	408782	2086.28	69133.5	712091	301432	4965.18
1706	26.6955	3	397.912	1190.71	-7.66379e-05	-0.064363	3.6037	IDVKPLITHR		Q1PSI9	L-idonate 5-dehydrogenase OS=Vitis vinifera GN=VIT_16s0100g00290 PE=1 SV=2 - [IDND_VITVI]	False	6.94917	Mq2 PP	M53 FV	0.116564	114.834	5.86089e+06	6.7297e+06	6.27233e+06	1.43089e+07	1.87029e+07	1.33868e+07	8.71803e+06	7.69746e+06	2.63444e+06	6.94273e+06	45874.9	596612	9.33978e+06	4.13649e+06	156031	4.38639e+06	5.30034e+06	6.1568e+06	2.40856e+06	773500	4.16518e+06	9.08776e+06	2.01349e+06	1.02141e+06	1.40217e+06	120801	408782	2086.28	69133.5	712091	301432	4965.18
1706	26.6955	3	397.912	1190.71	-7.50925e-05	-0.0630651	3.75993	IDVKPLITHR		Q1PSI9	L-idonate 5-dehydrogenase OS=Vitis vinifera GN=VIT_16s0100g00290 PE=1 SV=2 - [IDND_VITVI]	False	6.94917	Mq2 PP	M53 FV	0.116564	114.834	5.86089e+06	6.7297e+06	6.27233e+06	1.43089e+07	1.87029e+07	1.33868e+07	8.71803e+06	7.69746e+06	2.63444e+06	6.94273e+06	45874.9	596612	9.33978e+06	4.13649e+06	156031	4.38639e+06	5.30034e+06	6.1568e+06	2.40856e+06	773500	4.16518e+06	9.08776e+06	2.01349e+06	1.02141e+06	1.40217e+06	120801	408782	2086.28	69133.5	712091	301432	4965.18
1706	26.6955	3	397.912	1190.71	-7.70251e-05	-0.0646882	2.3403	IDVKPLITHR		Q1PSI9	L-idonate 5-dehydrogenase OS=Vitis vinifera GN=VIT_16s0100g00290 PE=1 SV=2 - [IDND_VITVI]	False	6.94917	Mq2 PP	M53 FV	0.116564	114.834	5.86089e+06	6.7297e+06	6.27233e+06	1.43089e+07	1.87029e+07	1.33868e+07	8.71803e+06	7.69746e+06	2.63444e+06	6.94273e+06	45874.9	596612	9.33978e+06	4.13649e+06	156031	4.38639e+06	5.30034e+06	6.1568e+06	2.40856e+06	773500	4.16518e+06	9.08776e+06	2.01349e+06	1.02141e+06	1.40217e+06	120801	408782	2086.28	69133.5	712091	301432	4965.18
1882	48.0519	2	494.258	986.501	-0.0021259	-2.15499	2.75307	DLGADDIIR		Q1PSI9	L-idonate 5-dehydrogenase OS=Vitis vinifera GN=VIT_16s0100g00290 PE=1 SV=2 - [IDND_VITVI]	True	3.77464	Mq2 DF	M53 FV	0.0414321	93.4106	1.47273e+07	1.81666e+07	3.86187e+07	2.47513e+07	2.05292e+07	2.64127e+07	1.3432e+07	1.22733e+07	1.79019e+07	2.1059e+07	6.1565e+06	6.13745e+06	2.08907e+07	1.2149e+07	1.28741e+07	1.17891e+07	9.81312e+06	1.54709e+07	6.50181e+06	4.76243e+06	7.2049e+06	9.97518e+06	3.9727e+06	1.5737e+06	2.2357e+06	820880	1.23993e+06	279982	711188	1.59276e+06	885311	409674
1882	48.0519	2	494.258	986.501	-0.00212509	-2.15417	2.68195	DLGADDIIR		Q1PSI9	L-idonate 5-dehydrogenase OS=Vitis vinifera GN=VIT_16s0100g00290 PE=1 SV=2 - [IDND_VITVI]	True	3.77464	Mq2 DF	M53 FV	0.0414321	93.4106	1.47273e+07	1.81666e+07	3.86187e+07	2.47513e+07	2.05292e+07	2.64127e+07	1.3432e+07	1.22733e+07	1.79019e+07	2.1059e+07	6.1565e+06	6.13745e+06	2.08907e+07	1.2149e+07	1.28741e+07	1.17891e+07	9.81312e+06	1.54709e+07	6.50181e+06	4.76243e+06	7.2049e+06	9.97518e+06	3.9727e+06	1.5737e+06	2.2357e+06	820880	1.23993e+06	279982	711188	1.59276e+06	885311	409674
1882	48.0519	2	494.258	986.501	-0.00212653	-2.15562	2.64595	DLGADDIIR		Q1PSI9	L-idonate 5-dehydrogenase OS=Vitis vinifera GN=VIT_16s0100g00290 PE=1 SV=2 - [IDND_VITVI]	True	3.77464	Mq2 DF	M53 FV	0.0414321	93.4106	1.47273e+07	1.81666e+07	3.86187e+07	2.47513e+07	2.05292e+07	2.64127e+07	1.3432e+07	1.22733e+07	1.79019e+07	2.1059e+07	6.1565e+06	6.13745e+06	2.08907e+07	1.2149e+07	1.28741e+07	1.17891e+07	9.81312e+06	1.54709e+07	6.50181e+06	4.76243e+06	7.2049e+06	9.97518e+06	3.9727e+06	1.5737e+06	2.2357e+06	820880	1.23993e+06	279982	711188	1.59276e+06	885311	409674
1882	48.0519	2	494.258	986.501	-0.00212391	-2.15297	1.88454	DLGADDIIR		Q1PSI9	L-idonate 5-dehydrogenase OS=Vitis vinifera GN=VIT_16s0100g00290 PE=1 SV=2 - [IDND_VITVI]	True	3.77464	Mq2 DF	M53 FV	0.0414321	93.4106	1.47273e+07	1.81666e+07	3.86187e+07	2.47513e+07	2.05292e+07	2.64127e+07	1.3432e+07	1.22733e+07	1.79019e+07	2.1059e+07	6.1565e+06	6.13745e+06	2.08907e+07	1.2149e+07	1.28741e+07	1.17891e+07	9.81312e+06	1.54709e+07	6.50181e+06	4.76243e+06	7.2049e+06	9.97518e+06	3.9727e+06	1.5737e+06	2.2357e+06	820880	1.23993e+06	279982	711188	1.59276e+06	885311	409674
1882	48.0519	2	494.258	986.501	-0.00212628	-2.15537	2.55475	DLGADDIIR		Q1PSI9	L-idonate 5-dehydrogenase OS=Vitis vinifera GN=VIT_16s0100g00290 PE=1 SV=2 - [IDND_VITVI]	True	3.77464	Mq2 DF	M53 FV	0.0414321	93.4106	1.47273e+07	1.81666e+07	3.86187e+07	2.47513e+07	2.05292e+07	2.64127e+07	1.3432e+07	1.22733e+07	1.79019e+07	2.1059e+07	6.1565e+06	6.13745e+06	2.08907e+07	1.2149e+07	1.28741e+07	1.17891e+07	9.81312e+06	1.54709e+07	6.50181e+06	4.76243e+06	7.2049e+06	9.97518e+06	3.9727e+06	1.5737e+06	2.2357e+06	820880	1.23993e+06	279982	711188	1.59276e+06	885311	409674
1882	48.0519	2	494.258	986.501	-0.00212541	-2.15448	2.64078	DLGADDIIR		Q1PSI9	L-idonate 5-dehydrogenase OS=Vitis vinifera GN=VIT_16s0100g00290 PE=1 SV=2 - [IDND_VITVI]	True	3.77464	Mq2 DF	M53 FV	0.0414321	93.4106	1.47273e+07	1.81666e+07	3.86187e+07	2.47513e+07	2.05292e+07	2.64127e+07	1.3432e+07	1.22733e+07	1.79019e+07	2.1059e+07	6.1565e+06	6.13745e+06	2.08907e+07	1.2149e+07	1.28741e+07	1.17891e+07	9.81312e+06	1.54709e+07	6.50181e+06	4.76243e+06	7.2049e+06	9.97518e+06	3.9727e+06	1.5737e+06	2.2357e+06	820880	1.23993e+06	279982	711188	1.59276e+06	885311	409674
1882	48.0519	2	494.258	986.501	-0.00212584	-2.15493	2.59532	DLGADDIIR		Q1PSI9	L-idonate 5-dehydrogenase OS=Vitis vinifera GN=VIT_16s0100g00290 PE=1 SV=2 - [IDND_VITVI]	True	3.77464	Mq2 DF	M53 FV	0.0414321	93.4106	1.47273e+07	1.81666e+07	3.86187e+07	2.47513e+07	2.05292e+07	2.64127e+07	1.3432e+07	1.22733e+07	1.79019e+07	2.1059e+07	6.1565e+06	6.13745e+06	2.08907e+07	1.2149e+07	1.28741e+07	1.17891e+07	9.81312e+06	1.54709e+07	6.50181e+06	4.76243e+06	7.2049e+06	9.97518e+06	3.9727e+06	1.5737e+06	2.2357e+06	820880	1.23993e+06	279982	711188	1.59276e+06	885311	409674
1882	48.0519	2	494.258	986.501	-0.00212566	-2.15474	2.56707	DLGADDIIR		Q1PSI9	L-idonate 5-dehydrogenase OS=Vitis vinifera GN=VIT_16s0100g00290 PE=1 SV=2 - [IDND_VITVI]	True	3.77464	Mq2 DF	M53 FV	0.0414321	93.4106	1.47273e+07	1.81666e+07	3.86187e+07	2.47513e+07	2.05292e+07	2.64127e+07	1.3432e+07	1.22733e+07	1.79019e+07	2.1059e+07	6.1565e+06	6.13745e+06	2.08907e+07	1.2149e+07	1.28741e+07	1.17891e+07	9.81312e+06	1.54709e+07	6.50181e+06	4.76243e+06	7.2049e+06	9.97518e+06	3.9727e+06	1.5737e+06	2.2357e+06	820880	1.23993e+06	279982	711188	1.59276e+06	885311	409674
1882	48.0519	2	494.258	986.501	-0.00212516	-2.15423	2.04776	DLGADDIIR		Q1PSI9	L-idonate 5-dehydrogenase OS=Vitis vinifera GN=VIT_16s0100g00290 PE=1 SV=2 - [IDND_VITVI]	True	3.77464	Mq2 DF	M53 FV	0.0414321	93.4106	1.47273e+07	1.81666e+07	3.86187e+07	2.47513e+07	2.05292e+07	2.64127e+07	1.3432e+07	1.22733e+07	1.79019e+07	2.1059e+07	6.1565e+06	6.13745e+06	2.08907e+07	1.2149e+07	1.28741e+07	1.17891e+07	9.81312e+06	1.54709e+07	6.50181e+06	4.76243e+06	7.2049e+06	9.97518e+06	3.9727e+06	1.5737e+06	2.2357e+06	820880	1.23993e+06	279982	711188	1.59276e+06	885311	409674
1882	48.0519	2	494.258	986.501	-0.00212609	-2.15518	2.7208	DLGADDIIR		Q1PSI9	L-idonate 5-dehydrogenase OS=Vitis vinifera GN=VIT_16s0100g00290 PE=1 SV=2 - [IDND_VITVI]	True	3.77464	Mq2 DF	M53 FV	0.0414321	93.4106	1.47273e+07	1.81666e+07	3.86187e+07	2.47513e+07	2.05292e+07	2.64127e+07	1.3432e+07	1.22733e+07	1.79019e+07	2.1059e+07	6.1565e+06	6.13745e+06	2.08907e+07	1.2149e+07	1.28741e+07	1.17891e+07	9.81312e+06	1.54709e+07	6.50181e+06	4.76243e+06	7.2049e+06	9.97518e+06	3.9727e+06	1.5737e+06	2.2357e+06	820880	1.23993e+06	279982	711188	1.59276e+06	885311	409674
1882	48.0519	2	494.258	986.501	-0.00212485	-2.15392	2.63969	DLGADDIIR		Q1PSI9	L-idonate 5-dehydrogenase OS=Vitis vinifera GN=VIT_16s0100g00290 PE=1 SV=2 - [IDND_VITVI]	True	3.77464	Mq2 DF	M53 FV	0.0414321	93.4106	1.47273e+07	1.81666e+07	3.86187e+07	2.47513e+07	2.05292e+07	2.64127e+07	1.3432e+07	1.22733e+07	1.79019e+07	2.1059e+07	6.1565e+06	6.13745e+06	2.08907e+07	1.2149e+07	1.28741e+07	1.17891e+07	9.81312e+06	1.54709e+07	6.50181e+06	4.76243e+06	7.2049e+06	9.97518e+06	3.9727e+06	1.5737e+06	2.2357e+06	820880	1.23993e+06	279982	711188	1.59276e+06	885311	409674
1882	48.0519	2	494.258	986.501	-0.00212684	-2.15594	2.67018	DLGADDIIR		Q1PSI9	L-idonate 5-dehydrogenase OS=Vitis vinifera GN=VIT_16s0100g00290 PE=1 SV=2 - [IDND_VITVI]	True	3.77464	Mq2 DF	M53 FV	0.0414321	93.4106	1.47273e+07	1.81666e+07	3.86187e+07	2.47513e+07	2.05292e+07	2.64127e+07	1.3432e+07	1.22733e+07	1.79019e+07	2.1059e+07	6.1565e+06	6.13745e+06	2.08907e+07	1.2149e+07	1.28741e+07	1.17891e+07	9.81312e+06	1.54709e+07	6.50181e+06	4.76243e+06	7.2049e+06	9.97518e+06	3.9727e+06	1.5737e+06	2.2357e+06	820880	1.23993e+06	279982	711188	1.59276e+06	885311	409674
1882	48.0519	2	494.258	986.501	-0.0021236	-2.15266	2.69285	DLGADDIIR		Q1PSI9	L-idonate 5-dehydrogenase OS=Vitis vinifera GN=VIT_16s0100g00290 PE=1 SV=2 - [IDND_VITVI]	True	3.77464	Mq2 DF	M53 FV	0.0414321	93.4106	1.47273e+07	1.81666e+07	3.86187e+07	2.47513e+07	2.05292e+07	2.64127e+07	1.3432e+07	1.22733e+07	1.79019e+07	2.1059e+07	6.1565e+06	6.13745e+06	2.08907e+07	1.2149e+07	1.28741e+07	1.17891e+07	9.81312e+06	1.54709e+07	6.50181e+06	4.76243e+06	7.2049e+06	9.97518e+06	3.9727e+06	1.5737e+06	2.2357e+06	820880	1.23993e+06	279982	711188	1.59276e+06	885311	409674
1882	48.0519	2	494.258	986.501	-0.00212466	-2.15373	2.68564	DLGADDIIR		Q1PSI9	L-idonate 5-dehydrogenase OS=Vitis vinifera GN=VIT_16s0100g00290 PE=1 SV=2 - [IDND_VITVI]	True	3.77464	Mq2 DF	M53 FV	0.0414321	93.4106	1.47273e+07	1.81666e+07	3.86187e+07	2.47513e+07	2.05292e+07	2.64127e+07	1.3432e+07	1.22733e+07	1.79019e+07	2.1059e+07	6.1565e+06	6.13745e+06	2.08907e+07	1.2149e+07	1.28741e+07	1.17891e+07	9.81312e+06	1.54709e+07	6.50181e+06	4.76243e+06	7.2049e+06	9.97518e+06	3.9727e+06	1.5737e+06	2.2357e+06	820880	1.23993e+06	279982	711188	1.59276e+06	885311	409674
1882	48.0519	2	494.258	986.501	-0.00212709	-2.15619	2.61899	DLGADDIIR		Q1PSI9	L-idonate 5-dehydrogenase OS=Vitis vinifera GN=VIT_16s0100g00290 PE=1 SV=2 - [IDND_VITVI]	True	3.77464	Mq2 DF	M53 FV	0.0414321	93.4106	1.47273e+07	1.81666e+07	3.86187e+07	2.47513e+07	2.05292e+07	2.64127e+07	1.3432e+07	1.22733e+07	1.79019e+07	2.1059e+07	6.1565e+06	6.13745e+06	2.08907e+07	1.2149e+07	1.28741e+07	1.17891e+07	9.81312e+06	1.54709e+07	6.50181e+06	4.76243e+06	7.2049e+06	9.97518e+06	3.9727e+06	1.5737e+06	2.2357e+06	820880	1.23993e+06	279982	711188	1.59276e+06	885311	409674
1882	48.0519	2	494.258	986.501	-0.00212503	-2.15411	2.7699	DLGADDIIR		Q1PSI9	L-idonate 5-dehydrogenase OS=Vitis vinifera GN=VIT_16s0100g00290 PE=1 SV=2 - [IDND_VITVI]	True	3.77464	Mq2 DF	M53 FV	0.0414321	93.4106	1.47273e+07	1.81666e+07	3.86187e+07	2.47513e+07	2.05292e+07	2.64127e+07	1.3432e+07	1.22733e+07	1.79019e+07	2.1059e+07	6.1565e+06	6.13745e+06	2.08907e+07	1.2149e+07	1.28741e+07	1.17891e+07	9.81312e+06	1.54709e+07	6.50181e+06	4.76243e+06	7.2049e+06	9.97518e+06	3.9727e+06	1.5737e+06	2.2357e+06	820880	1.23993e+06	279982	711188	1.59276e+06	885311	409674
1882	48.0519	2	494.258	986.501	-0.00212447	-2.15354	2.57573	DLGADDIIR		Q1PSI9	L-idonate 5-dehydrogenase OS=Vitis vinifera GN=VIT_16s0100g00290 PE=1 SV=2 - [IDND_VITVI]	True	3.77464	Mq2 DF	M53 FV	0.0414321	93.4106	1.47273e+07	1.81666e+07	3.86187e+07	2.47513e+07	2.05292e+07	2.64127e+07	1.3432e+07	1.22733e+07	1.79019e+07	2.1059e+07	6.1565e+06	6.13745e+06	2.08907e+07	1.2149e+07	1.28741e+07	1.17891e+07	9.81312e+06	1.54709e+07	6.50181e+06	4.76243e+06	7.2049e+06	9.97518e+06	3.9727e+06	1.5737e+06	2.2357e+06	820880	1.23993e+06	279982	711188	1.59276e+06	885311	409674
1882	48.0519	2	494.258	986.501	-0.00212267	-2.15171	2.4027	DLGADDIIR		Q1PSI9	L-idonate 5-dehydrogenase OS=Vitis vinifera GN=VIT_16s0100g00290 PE=1 SV=2 - [IDND_VITVI]	True	3.77464	Mq2 DF	M53 FV	0.0414321	93.4106	1.47273e+07	1.81666e+07	3.86187e+07	2.47513e+07	2.05292e+07	2.64127e+07	1.3432e+07	1.22733e+07	1.79019e+07	2.1059e+07	6.1565e+06	6.13745e+06	2.08907e+07	1.2149e+07	1.28741e+07	1.17891e+07	9.81312e+06	1.54709e+07	6.50181e+06	4.76243e+06	7.2049e+06	9.97518e+06	3.9727e+06	1.5737e+06	2.2357e+06	820880	1.23993e+06	279982	711188	1.59276e+06	885311	409674
1882	48.0519	2	494.258	986.501	-0.00212311	-2.15215	2.37435	DLGADDIIR		Q1PSI9	L-idonate 5-dehydrogenase OS=Vitis vinifera GN=VIT_16s0100g00290 PE=1 SV=2 - [IDND_VITVI]	True	3.77464	Mq2 DF	M53 FV	0.0414321	93.4106	1.47273e+07	1.81666e+07	3.86187e+07	2.47513e+07	2.05292e+07	2.64127e+07	1.3432e+07	1.22733e+07	1.79019e+07	2.1059e+07	6.1565e+06	6.13745e+06	2.08907e+07	1.2149e+07	1.28741e+07	1.17891e+07	9.81312e+06	1.54709e+07	6.50181e+06	4.76243e+06	7.2049e+06	9.97518e+06	3.9727e+06	1.5737e+06	2.2357e+06	820880	1.23993e+06	279982	711188	1.59276e+06	885311	409674
1882	48.0519	2	494.258	986.501	-0.00212385	-2.15291	2.59144	DLGADDIIR		Q1PSI9	L-idonate 5-dehydrogenase OS=Vitis vinifera GN=VIT_16s0100g00290 PE=1 SV=2 - [IDND_VITVI]	True	3.77464	Mq2 DF	M53 FV	0.0414321	93.4106	1.47273e+07	1.81666e+07	3.86187e+07	2.47513e+07	2.05292e+07	2.64127e+07	1.3432e+07	1.22733e+07	1.79019e+07	2.1059e+07	6.1565e+06	6.13745e+06	2.08907e+07	1.2149e+07	1.28741e+07	1.17891e+07	9.81312e+06	1.54709e+07	6.50181e+06	4.76243e+06	7.2049e+06	9.97518e+06	3.9727e+06	1.5737e+06	2.2357e+06	820880	1.23993e+06	279982	711188	1.59276e+06	885311	409674
1882	48.0519	2	494.258	986.501	-0.00212304	-2.15209	1.96248	DLGADDIIR		Q1PSI9	L-idonate 5-dehydrogenase OS=Vitis vinifera GN=VIT_16s0100g00290 PE=1 SV=2 - [IDND_VITVI]	True	3.77464	Mq2 DF	M53 FV	0.0414321	93.4106	1.47273e+07	1.81666e+07	3.86187e+07	2.47513e+07	2.05292e+07	2.64127e+07	1.3432e+07	1.22733e+07	1.79019e+07	2.1059e+07	6.1565e+06	6.13745e+06	2.08907e+07	1.2149e+07	1.28741e+07	1.17891e+07	9.81312e+06	1.54709e+07	6.50181e+06	4.76243e+06	7.2049e+06	9.97518e+06	3.9727e+06	1.5737e+06	2.2357e+06	820880	1.23993e+06	279982	711188	1.59276e+06	885311	409674
1882	48.0519	2	494.258	986.501	-0.00212703	-2.15613	2.72063	DLGADDIIR		Q1PSI9	L-idonate 5-dehydrogenase OS=Vitis vinifera GN=VIT_16s0100g00290 PE=1 SV=2 - [IDND_VITVI]	True	3.77464	Mq2 DF	M53 FV	0.0414321	93.4106	1.47273e+07	1.81666e+07	3.86187e+07	2.47513e+07	2.05292e+07	2.64127e+07	1.3432e+07	1.22733e+07	1.79019e+07	2.1059e+07	6.1565e+06	6.13745e+06	2.08907e+07	1.2149e+07	1.28741e+07	1.17891e+07	9.81312e+06	1.54709e+07	6.50181e+06	4.76243e+06	7.2049e+06	9.97518e+06	3.9727e+06	1.5737e+06	2.2357e+06	820880	1.23993e+06	279982	711188	1.59276e+06	885311	409674
1882	48.0519	2	494.258	986.501	-0.00212615	-2.15524	2.59443	DLGADDIIR		Q1PSI9	L-idonate 5-dehydrogenase OS=Vitis vinifera GN=VIT_16s0100g00290 PE=1 SV=2 - [IDND_VITVI]	True	3.77464	Mq2 DF	M53 FV	0.0414321	93.4106	1.47273e+07	1.81666e+07	3.86187e+07	2.47513e+07	2.05292e+07	2.64127e+07	1.3432e+07	1.22733e+07	1.79019e+07	2.1059e+07	6.1565e+06	6.13745e+06	2.08907e+07	1.2149e+07	1.28741e+07	1.17891e+07	9.81312e+06	1.54709e+07	6.50181e+06	4.76243e+06	7.2049e+06	9.97518e+06	3.9727e+06	1.5737e+06	2.2357e+06	820880	1.23993e+06	279982	711188	1.59276e+06	885311	409674
1882	48.0519	2	494.258	986.501	-0.00212497	-2.15404	2.73846	DLGADDIIR		Q1PSI9	L-idonate 5-dehydrogenase OS=Vitis vinifera GN=VIT_16s0100g00290 PE=1 SV=2 - [IDND_VITVI]	True	3.77464	Mq2 DF	M53 FV	0.0414321	93.4106	1.47273e+07	1.81666e+07	3.86187e+07	2.47513e+07	2.05292e+07	2.64127e+07	1.3432e+07	1.22733e+07	1.79019e+07	2.1059e+07	6.1565e+06	6.13745e+06	2.08907e+07	1.2149e+07	1.28741e+07	1.17891e+07	9.81312e+06	1.54709e+07	6.50181e+06	4.76243e+06	7.2049e+06	9.97518e+06	3.9727e+06	1.5737e+06	2.2357e+06	820880	1.23993e+06	279982	711188	1.59276e+06	885311	409674
1882	48.0519	2	494.258	986.501	-0.00212559	-2.15467	2.53798	DLGADDIIR		Q1PSI9	L-idonate 5-dehydrogenase OS=Vitis vinifera GN=VIT_16s0100g00290 PE=1 SV=2 - [IDND_VITVI]	True	3.77464	Mq2 DF	M53 FV	0.0414321	93.4106	1.47273e+07	1.81666e+07	3.86187e+07	2.47513e+07	2.05292e+07	2.64127e+07	1.3432e+07	1.22733e+07	1.79019e+07	2.1059e+07	6.1565e+06	6.13745e+06	2.08907e+07	1.2149e+07	1.28741e+07	1.17891e+07	9.81312e+06	1.54709e+07	6.50181e+06	4.76243e+06	7.2049e+06	9.97518e+06	3.9727e+06	1.5737e+06	2.2357e+06	820880	1.23993e+06	279982	711188	1.59276e+06	885311	409674
1882	48.0519	2	494.258	986.501	-0.00212292	-2.15196	2.4952	DLGADDIIR		Q1PSI9	L-idonate 5-dehydrogenase OS=Vitis vinifera GN=VIT_16s0100g00290 PE=1 SV=2 - [IDND_VITVI]	True	3.77464	Mq2 DF	M53 FV	0.0414321	93.4106	1.47273e+07	1.81666e+07	3.86187e+07	2.47513e+07	2.05292e+07	2.64127e+07	1.3432e+07	1.22733e+07	1.79019e+07	2.1059e+07	6.1565e+06	6.13745e+06	2.08907e+07	1.2149e+07	1.28741e+07	1.17891e+07	9.81312e+06	1.54709e+07	6.50181e+06	4.76243e+06	7.2049e+06	9.97518e+06	3.9727e+06	1.5737e+06	2.2357e+06	820880	1.23993e+06	279982	711188	1.59276e+06	885311	409674
1882	48.0519	2	494.258	986.501	-0.00212672	-2.15581	2.64992	DLGADDIIR		Q1PSI9	L-idonate 5-dehydrogenase OS=Vitis vinifera GN=VIT_16s0100g00290 PE=1 SV=2 - [IDND_VITVI]	True	3.77464	Mq2 DF	M53 FV	0.0414321	93.4106	1.47273e+07	1.81666e+07	3.86187e+07	2.47513e+07	2.05292e+07	2.64127e+07	1.3432e+07	1.22733e+07	1.79019e+07	2.1059e+07	6.1565e+06	6.13745e+06	2.08907e+07	1.2149e+07	1.28741e+07	1.17891e+07	9.81312e+06	1.54709e+07	6.50181e+06	4.76243e+06	7.2049e+06	9.97518e+06	3.9727e+06	1.5737e+06	2.2357e+06	820880	1.23993e+06	279982	711188	1.59276e+06	885311	409674
1882	48.0519	2	494.258	986.501	-0.00212578	-2.15486	2.62884	DLGADDIIR		Q1PSI9	L-idonate 5-dehydrogenase OS=Vitis vinifera GN=VIT_16s0100g00290 PE=1 SV=2 - [IDND_VITVI]	True	3.77464	Mq2 DF	M53 FV	0.0414321	93.4106	1.47273e+07	1.81666e+07	3.86187e+07	2.47513e+07	2.05292e+07	2.64127e+07	1.3432e+07	1.22733e+07	1.79019e+07	2.1059e+07	6.1565e+06	6.13745e+06	2.08907e+07	1.2149e+07	1.28741e+07	1.17891e+07	9.81312e+06	1.54709e+07	6.50181e+06	4.76243e+06	7.2049e+06	9.97518e+06	3.9727e+06	1.5737e+06	2.2357e+06	820880	1.23993e+06	279982	711188	1.59276e+06	885311	409674
1882	48.0519	2	494.258	986.501	-0.00212453	-2.1536	2.6653	DLGADDIIR		Q1PSI9	L-idonate 5-dehydrogenase OS=Vitis vinifera GN=VIT_16s0100g00290 PE=1 SV=2 - [IDND_VITVI]	True	3.77464	Mq2 DF	M53 FV	0.0414321	93.4106	1.47273e+07	1.81666e+07	3.86187e+07	2.47513e+07	2.05292e+07	2.64127e+07	1.3432e+07	1.22733e+07	1.79019e+07	2.1059e+07	6.1565e+06	6.13745e+06	2.08907e+07	1.2149e+07	1.28741e+07	1.17891e+07	9.81312e+06	1.54709e+07	6.50181e+06	4.76243e+06	7.2049e+06	9.97518e+06	3.9727e+06	1.5737e+06	2.2357e+06	820880	1.23993e+06	279982	711188	1.59276e+06	885311	409674
1882	48.0519	2	494.258	986.501	-0.00212404	-2.1531	2.03119	DLGADDIIR		Q1PSI9	L-idonate 5-dehydrogenase OS=Vitis vinifera GN=VIT_16s0100g00290 PE=1 SV=2 - [IDND_VITVI]	True	3.77464	Mq2 DF	M53 FV	0.0414321	93.4106	1.47273e+07	1.81666e+07	3.86187e+07	2.47513e+07	2.05292e+07	2.64127e+07	1.3432e+07	1.22733e+07	1.79019e+07	2.1059e+07	6.1565e+06	6.13745e+06	2.08907e+07	1.2149e+07	1.28741e+07	1.17891e+07	9.81312e+06	1.54709e+07	6.50181e+06	4.76243e+06	7.2049e+06	9.97518e+06	3.9727e+06	1.5737e+06	2.2357e+06	820880	1.23993e+06	279982	711188	1.59276e+06	885311	409674
1882	48.0519	2	494.258	986.501	-0.00212572	-2.1548	2.60797	DLGADDIIR		Q1PSI9	L-idonate 5-dehydrogenase OS=Vitis vinifera GN=VIT_16s0100g00290 PE=1 SV=2 - [IDND_VITVI]	True	3.77464	Mq2 DF	M53 FV	0.0414321	93.4106	1.47273e+07	1.81666e+07	3.86187e+07	2.47513e+07	2.05292e+07	2.64127e+07	1.3432e+07	1.22733e+07	1.79019e+07	2.1059e+07	6.1565e+06	6.13745e+06	2.08907e+07	1.2149e+07	1.28741e+07	1.17891e+07	9.81312e+06	1.54709e+07	6.50181e+06	4.76243e+06	7.2049e+06	9.97518e+06	3.9727e+06	1.5737e+06	2.2357e+06	820880	1.23993e+06	279982	711188	1.59276e+06	885311	409674
1882	48.0519	2	494.258	986.501	-0.00212441	-2.15347	2.64664	DLGADDIIR		Q1PSI9	L-idonate 5-dehydrogenase OS=Vitis vinifera GN=VIT_16s0100g00290 PE=1 SV=2 - [IDND_VITVI]	True	3.77464	Mq2 DF	M53 FV	0.0414321	93.4106	1.47273e+07	1.81666e+07	3.86187e+07	2.47513e+07	2.05292e+07	2.64127e+07	1.3432e+07	1.22733e+07	1.79019e+07	2.1059e+07	6.1565e+06	6.13745e+06	2.08907e+07	1.2149e+07	1.28741e+07	1.17891e+07	9.81312e+06	1.54709e+07	6.50181e+06	4.76243e+06	7.2049e+06	9.97518e+06	3.9727e+06	1.5737e+06	2.2357e+06	820880	1.23993e+06	279982	711188	1.59276e+06	885311	409674
1882	48.0519	2	494.258	986.501	-0.00212422	-2.15329	2.7407	DLGADDIIR		Q1PSI9	L-idonate 5-dehydrogenase OS=Vitis vinifera GN=VIT_16s0100g00290 PE=1 SV=2 - [IDND_VITVI]	True	3.77464	Mq2 DF	M53 FV	0.0414321	93.4106	1.47273e+07	1.81666e+07	3.86187e+07	2.47513e+07	2.05292e+07	2.64127e+07	1.3432e+07	1.22733e+07	1.79019e+07	2.1059e+07	6.1565e+06	6.13745e+06	2.08907e+07	1.2149e+07	1.28741e+07	1.17891e+07	9.81312e+06	1.54709e+07	6.50181e+06	4.76243e+06	7.2049e+06	9.97518e+06	3.9727e+06	1.5737e+06	2.2357e+06	820880	1.23993e+06	279982	711188	1.59276e+06	885311	409674
1882	48.0519	2	494.258	986.501	-0.00212534	-2.15442	2.49397	DLGADDIIR		Q1PSI9	L-idonate 5-dehydrogenase OS=Vitis vinifera GN=VIT_16s0100g00290 PE=1 SV=2 - [IDND_VITVI]	True	3.77464	Mq2 DF	M53 FV	0.0414321	93.4106	1.47273e+07	1.81666e+07	3.86187e+07	2.47513e+07	2.05292e+07	2.64127e+07	1.3432e+07	1.22733e+07	1.79019e+07	2.1059e+07	6.1565e+06	6.13745e+06	2.08907e+07	1.2149e+07	1.28741e+07	1.17891e+07	9.81312e+06	1.54709e+07	6.50181e+06	4.76243e+06	7.2049e+06	9.97518e+06	3.9727e+06	1.5737e+06	2.2357e+06	820880	1.23993e+06	279982	711188	1.59276e+06	885311	409674
1882	48.0519	2	494.258	986.501	-0.00212528	-2.15436	2.81208	DLGADDIIR		Q1PSI9	L-idonate 5-dehydrogenase OS=Vitis vinifera GN=VIT_16s0100g00290 PE=1 SV=2 - [IDND_VITVI]	True	3.77464	Mq2 DF	M53 FV	0.0414321	93.4106	1.47273e+07	1.81666e+07	3.86187e+07	2.47513e+07	2.05292e+07	2.64127e+07	1.3432e+07	1.22733e+07	1.79019e+07	2.1059e+07	6.1565e+06	6.13745e+06	2.08907e+07	1.2149e+07	1.28741e+07	1.17891e+07	9.81312e+06	1.54709e+07	6.50181e+06	4.76243e+06	7.2049e+06	9.97518e+06	3.9727e+06	1.5737e+06	2.2357e+06	820880	1.23993e+06	279982	711188	1.59276e+06	885311	409674
1882	48.0519	2	494.258	986.501	-0.00212429	-2.15335	2.51546	DLGADDIIR		Q1PSI9	L-idonate 5-dehydrogenase OS=Vitis vinifera GN=VIT_16s0100g00290 PE=1 SV=2 - [IDND_VITVI]	True	3.77464	Mq2 DF	M53 FV	0.0414321	93.4106	1.47273e+07	1.81666e+07	3.86187e+07	2.47513e+07	2.05292e+07	2.64127e+07	1.3432e+07	1.22733e+07	1.79019e+07	2.1059e+07	6.1565e+06	6.13745e+06	2.08907e+07	1.2149e+07	1.28741e+07	1.17891e+07	9.81312e+06	1.54709e+07	6.50181e+06	4.76243e+06	7.2049e+06	9.97518e+06	3.9727e+06	1.5737e+06	2.2357e+06	820880	1.23993e+06	279982	711188	1.59276e+06	885311	409674
1882	48.0519	2	494.258	986.501	-0.00212603	-2.15512	2.65542	DLGADDIIR		Q1PSI9	L-idonate 5-dehydrogenase OS=Vitis vinifera GN=VIT_16s0100g00290 PE=1 SV=2 - [IDND_VITVI]	True	3.77464	Mq2 DF	M53 FV	0.0414321	93.4106	1.47273e+07	1.81666e+07	3.86187e+07	2.47513e+07	2.05292e+07	2.64127e+07	1.3432e+07	1.22733e+07	1.79019e+07	2.1059e+07	6.1565e+06	6.13745e+06	2.08907e+07	1.2149e+07	1.28741e+07	1.17891e+07	9.81312e+06	1.54709e+07	6.50181e+06	4.76243e+06	7.2049e+06	9.97518e+06	3.9727e+06	1.5737e+06	2.2357e+06	820880	1.23993e+06	279982	711188	1.59276e+06	885311	409674
1882	48.0519	2	494.258	986.501	-0.00212678	-2.15588	2.6005	DLGADDIIR		Q1PSI9	L-idonate 5-dehydrogenase OS=Vitis vinifera GN=VIT_16s0100g00290 PE=1 SV=2 - [IDND_VITVI]	True	3.77464	Mq2 DF	M53 FV	0.0414321	93.4106	1.47273e+07	1.81666e+07	3.86187e+07	2.47513e+07	2.05292e+07	2.64127e+07	1.3432e+07	1.22733e+07	1.79019e+07	2.1059e+07	6.1565e+06	6.13745e+06	2.08907e+07	1.2149e+07	1.28741e+07	1.17891e+07	9.81312e+06	1.54709e+07	6.50181e+06	4.76243e+06	7.2049e+06	9.97518e+06	3.9727e+06	1.5737e+06	2.2357e+06	820880	1.23993e+06	279982	711188	1.59276e+06	885311	409674
1882	48.0519	2	494.258	986.501	-0.00212659	-2.15569	2.50555	DLGADDIIR		Q1PSI9	L-idonate 5-dehydrogenase OS=Vitis vinifera GN=VIT_16s0100g00290 PE=1 SV=2 - [IDND_VITVI]	True	3.77464	Mq2 DF	M53 FV	0.0414321	93.4106	1.47273e+07	1.81666e+07	3.86187e+07	2.47513e+07	2.05292e+07	2.64127e+07	1.3432e+07	1.22733e+07	1.79019e+07	2.1059e+07	6.1565e+06	6.13745e+06	2.08907e+07	1.2149e+07	1.28741e+07	1.17891e+07	9.81312e+06	1.54709e+07	6.50181e+06	4.76243e+06	7.2049e+06	9.97518e+06	3.9727e+06	1.5737e+06	2.2357e+06	820880	1.23993e+06	279982	711188	1.59276e+06	885311	409674
1882	48.0519	2	494.258	986.501	-0.00212491	-2.15398	1.91093	DLGADDIIR		Q1PSI9	L-idonate 5-dehydrogenase OS=Vitis vinifera GN=VIT_16s0100g00290 PE=1 SV=2 - [IDND_VITVI]	True	3.77464	Mq2 DF	M53 FV	0.0414321	93.4106	1.47273e+07	1.81666e+07	3.86187e+07	2.47513e+07	2.05292e+07	2.64127e+07	1.3432e+07	1.22733e+07	1.79019e+07	2.1059e+07	6.1565e+06	6.13745e+06	2.08907e+07	1.2149e+07	1.28741e+07	1.17891e+07	9.81312e+06	1.54709e+07	6.50181e+06	4.76243e+06	7.2049e+06	9.97518e+06	3.9727e+06	1.5737e+06	2.2357e+06	820880	1.23993e+06	279982	711188	1.59276e+06	885311	409674
1882	48.0519	2	494.258	986.501	-0.00212778	-2.15689	2.34389	DLGADDIIR		Q1PSI9	L-idonate 5-dehydrogenase OS=Vitis vinifera GN=VIT_16s0100g00290 PE=1 SV=2 - [IDND_VITVI]	True	3.77464	Mq2 DF	M53 FV	0.0414321	93.4106	1.47273e+07	1.81666e+07	3.86187e+07	2.47513e+07	2.05292e+07	2.64127e+07	1.3432e+07	1.22733e+07	1.79019e+07	2.1059e+07	6.1565e+06	6.13745e+06	2.08907e+07	1.2149e+07	1.28741e+07	1.17891e+07	9.81312e+06	1.54709e+07	6.50181e+06	4.76243e+06	7.2049e+06	9.97518e+06	3.9727e+06	1.5737e+06	2.2357e+06	820880	1.23993e+06	279982	711188	1.59276e+06	885311	409674
1882	48.0519	2	494.258	986.501	-0.00212622	-2.15531	1.44856	DLGADDIIR		Q1PSI9	L-idonate 5-dehydrogenase OS=Vitis vinifera GN=VIT_16s0100g00290 PE=1 SV=2 - [IDND_VITVI]	True	3.77464	Mq2 DF	M53 FV	0.0414321	93.4106	1.47273e+07	1.81666e+07	3.86187e+07	2.47513e+07	2.05292e+07	2.64127e+07	1.3432e+07	1.22733e+07	1.79019e+07	2.1059e+07	6.1565e+06	6.13745e+06	2.08907e+07	1.2149e+07	1.28741e+07	1.17891e+07	9.81312e+06	1.54709e+07	6.50181e+06	4.76243e+06	7.2049e+06	9.97518e+06	3.9727e+06	1.5737e+06	2.2357e+06	820880	1.23993e+06	279982	711188	1.59276e+06	885311	409674
1882	48.0519	2	494.258	986.501	-0.0021269	-2.156	2.60073	DLGADDIIR		Q1PSI9	L-idonate 5-dehydrogenase OS=Vitis vinifera GN=VIT_16s0100g00290 PE=1 SV=2 - [IDND_VITVI]	True	3.77464	Mq2 DF	M53 FV	0.0414321	93.4106	1.47273e+07	1.81666e+07	3.86187e+07	2.47513e+07	2.05292e+07	2.64127e+07	1.3432e+07	1.22733e+07	1.79019e+07	2.1059e+07	6.1565e+06	6.13745e+06	2.08907e+07	1.2149e+07	1.28741e+07	1.17891e+07	9.81312e+06	1.54709e+07	6.50181e+06	4.76243e+06	7.2049e+06	9.97518e+06	3.9727e+06	1.5737e+06	2.2357e+06	820880	1.23993e+06	279982	711188	1.59276e+06	885311	409674
1882	48.0519	2	494.258	986.501	-0.00212634	-2.15543	2.61726	DLGADDIIR		Q1PSI9	L-idonate 5-dehydrogenase OS=Vitis vinifera GN=VIT_16s0100g00290 PE=1 SV=2 - [IDND_VITVI]	True	3.77464	Mq2 DF	M53 FV	0.0414321	93.4106	1.47273e+07	1.81666e+07	3.86187e+07	2.47513e+07	2.05292e+07	2.64127e+07	1.3432e+07	1.22733e+07	1.79019e+07	2.1059e+07	6.1565e+06	6.13745e+06	2.08907e+07	1.2149e+07	1.28741e+07	1.17891e+07	9.81312e+06	1.54709e+07	6.50181e+06	4.76243e+06	7.2049e+06	9.97518e+06	3.9727e+06	1.5737e+06	2.2357e+06	820880	1.23993e+06	279982	711188	1.59276e+06	885311	409674
2078	66.7958	3	664.651	1990.93	0.00248959	1.25047	5.93359	FTFSQKDVEEAFETSAR		Q1PSI9	L-idonate 5-dehydrogenase OS=Vitis vinifera GN=VIT_16s0100g00290 PE=1 SV=2 - [IDND_VITVI]	True	33.9951	Mq2 BF	Mq2 M	0.000178961	125.802	2.07094e+07	1.95132e+07	3.84373e+06	2.4428e+07	1.80097e+07	1.08886e+07	1.38016e+07	4.50803e+06	2.25224e+06	3.6912e+06	214230	1.10828e+07	351444	2.25461e+06	183867	291554	2.12183e+06	2.1755e+07	6.98378e+06	474007	7.11078e+06	8.75094e+06	1.63774e+06	1.61701e+06	821184	103275	217334	9742.64	1.28424e+06	26795.1	164297	5850.94
2078	66.7958	3	664.651	1990.93	0.0024894	1.25037	6.461	FTFSQKDVEEAFETSAR		Q1PSI9	L-idonate 5-dehydrogenase OS=Vitis vinifera GN=VIT_16s0100g00290 PE=1 SV=2 - [IDND_VITVI]	True	33.9951	Mq2 BF	Mq2 M	0.000178961	125.802	2.07094e+07	1.95132e+07	3.84373e+06	2.4428e+07	1.80097e+07	1.08886e+07	1.38016e+07	4.50803e+06	2.25224e+06	3.6912e+06	214230	1.10828e+07	351444	2.25461e+06	183867	291554	2.12183e+06	2.1755e+07	6.98378e+06	474007	7.11078e+06	8.75094e+06	1.63774e+06	1.61701e+06	821184	103275	217334	9742.64	1.28424e+06	26795.1	164297	5850.94
2078	66.7958	3	664.651	1990.93	0.00249033	1.25084	4.92401	FTFSQKDVEEAFETSAR		Q1PSI9	L-idonate 5-dehydrogenase OS=Vitis vinifera GN=VIT_16s0100g00290 PE=1 SV=2 - [IDND_VITVI]	True	33.9951	Mq2 BF	Mq2 M	0.000178961	125.802	2.07094e+07	1.95132e+07	3.84373e+06	2.4428e+07	1.80097e+07	1.08886e+07	1.38016e+07	4.50803e+06	2.25224e+06	3.6912e+06	214230	1.10828e+07	351444	2.25461e+06	183867	291554	2.12183e+06	2.1755e+07	6.98378e+06	474007	7.11078e+06	8.75094e+06	1.63774e+06	1.61701e+06	821184	103275	217334	9742.64	1.28424e+06	26795.1	164297	5850.94
2078	66.7958	3	664.651	1990.93	0.00248968	1.25051	6.46942	FTFSQKDVEEAFETSAR		Q1PSI9	L-idonate 5-dehydrogenase OS=Vitis vinifera GN=VIT_16s0100g00290 PE=1 SV=2 - [IDND_VITVI]	True	33.9951	Mq2 BF	Mq2 M	0.000178961	125.802	2.07094e+07	1.95132e+07	3.84373e+06	2.4428e+07	1.80097e+07	1.08886e+07	1.38016e+07	4.50803e+06	2.25224e+06	3.6912e+06	214230	1.10828e+07	351444	2.25461e+06	183867	291554	2.12183e+06	2.1755e+07	6.98378e+06	474007	7.11078e+06	8.75094e+06	1.63774e+06	1.61701e+06	821184	103275	217334	9742.64	1.28424e+06	26795.1	164297	5850.94
2078	66.7958	3	664.651	1990.93	0.00248838	1.24986	6.53377	FTFSQKDVEEAFETSAR		Q1PSI9	L-idonate 5-dehydrogenase OS=Vitis vinifera GN=VIT_16s0100g00290 PE=1 SV=2 - [IDND_VITVI]	True	33.9951	Mq2 BF	Mq2 M	0.000178961	125.802	2.07094e+07	1.95132e+07	3.84373e+06	2.4428e+07	1.80097e+07	1.08886e+07	1.38016e+07	4.50803e+06	2.25224e+06	3.6912e+06	214230	1.10828e+07	351444	2.25461e+06	183867	291554	2.12183e+06	2.1755e+07	6.98378e+06	474007	7.11078e+06	8.75094e+06	1.63774e+06	1.61701e+06	821184	103275	217334	9742.64	1.28424e+06	26795.1	164297	5850.94
2078	66.7958	3	664.651	1990.93	0.00248987	1.25061	6.44131	FTFSQKDVEEAFETSAR		Q1PSI9	L-idonate 5-dehydrogenase OS=Vitis vinifera GN=VIT_16s0100g00290 PE=1 SV=2 - [IDND_VITVI]	True	33.9951	Mq2 BF	Mq2 M	0.000178961	125.802	2.07094e+07	1.95132e+07	3.84373e+06	2.4428e+07	1.80097e+07	1.08886e+07	1.38016e+07	4.50803e+06	2.25224e+06	3.6912e+06	214230	1.10828e+07	351444	2.25461e+06	183867	291554	2.12183e+06	2.1755e+07	6.98378e+06	474007	7.11078e+06	8.75094e+06	1.63774e+06	1.61701e+06	821184	103275	217334	9742.64	1.28424e+06	26795.1	164297	5850.94
2078	66.7958	3	664.651	1990.93	0.00249042	1.25089	6.61069	FTFSQKDVEEAFETSAR		Q1PSI9	L-idonate 5-dehydrogenase OS=Vitis vinifera GN=VIT_16s0100g00290 PE=1 SV=2 - [IDND_VITVI]	True	33.9951	Mq2 BF	Mq2 M	0.000178961	125.802	2.07094e+07	1.95132e+07	3.84373e+06	2.4428e+07	1.80097e+07	1.08886e+07	1.38016e+07	4.50803e+06	2.25224e+06	3.6912e+06	214230	1.10828e+07	351444	2.25461e+06	183867	291554	2.12183e+06	2.1755e+07	6.98378e+06	474007	7.11078e+06	8.75094e+06	1.63774e+06	1.61701e+06	821184	103275	217334	9742.64	1.28424e+06	26795.1	164297	5850.94
2078	66.7958	3	664.651	1990.93	0.00248931	1.25033	6.09033	FTFSQKDVEEAFETSAR		Q1PSI9	L-idonate 5-dehydrogenase OS=Vitis vinifera GN=VIT_16s0100g00290 PE=1 SV=2 - [IDND_VITVI]	True	33.9951	Mq2 BF	Mq2 M	0.000178961	125.802	2.07094e+07	1.95132e+07	3.84373e+06	2.4428e+07	1.80097e+07	1.08886e+07	1.38016e+07	4.50803e+06	2.25224e+06	3.6912e+06	214230	1.10828e+07	351444	2.25461e+06	183867	291554	2.12183e+06	2.1755e+07	6.98378e+06	474007	7.11078e+06	8.75094e+06	1.63774e+06	1.61701e+06	821184	103275	217334	9742.64	1.28424e+06	26795.1	164297	5850.94
2078	66.7958	3	664.651	1990.93	0.00249328	1.25232	6.10161	FTFSQKDVEEAFETSAR		Q1PSI9	L-idonate 5-dehydrogenase OS=Vitis vinifera GN=VIT_16s0100g00290 PE=1 SV=2 - [IDND_VITVI]	True	33.9951	Mq2 BF	Mq2 M	0.000178961	125.802	2.07094e+07	1.95132e+07	3.84373e+06	2.4428e+07	1.80097e+07	1.08886e+07	1.38016e+07	4.50803e+06	2.25224e+06	3.6912e+06	214230	1.10828e+07	351444	2.25461e+06	183867	291554	2.12183e+06	2.1755e+07	6.98378e+06	474007	7.11078e+06	8.75094e+06	1.63774e+06	1.61701e+06	821184	103275	217334	9742.64	1.28424e+06	26795.1	164297	5850.94
2078	66.7958	3	664.651	1990.93	0.00248857	1.24995	5.56903	FTFSQKDVEEAFETSAR		Q1PSI9	L-idonate 5-dehydrogenase OS=Vitis vinifera GN=VIT_16s0100g00290 PE=1 SV=2 - [IDND_VITVI]	True	33.9951	Mq2 BF	Mq2 M	0.000178961	125.802	2.07094e+07	1.95132e+07	3.84373e+06	2.4428e+07	1.80097e+07	1.08886e+07	1.38016e+07	4.50803e+06	2.25224e+06	3.6912e+06	214230	1.10828e+07	351444	2.25461e+06	183867	291554	2.12183e+06	2.1755e+07	6.98378e+06	474007	7.11078e+06	8.75094e+06	1.63774e+06	1.61701e+06	821184	103275	217334	9742.64	1.28424e+06	26795.1	164297	5850.94
2078	66.7958	3	664.651	1990.93	0.00249024	1.25079	6.38647	FTFSQKDVEEAFETSAR		Q1PSI9	L-idonate 5-dehydrogenase OS=Vitis vinifera GN=VIT_16s0100g00290 PE=1 SV=2 - [IDND_VITVI]	True	33.9951	Mq2 BF	Mq2 M	0.000178961	125.802	2.07094e+07	1.95132e+07	3.84373e+06	2.4428e+07	1.80097e+07	1.08886e+07	1.38016e+07	4.50803e+06	2.25224e+06	3.6912e+06	214230	1.10828e+07	351444	2.25461e+06	183867	291554	2.12183e+06	2.1755e+07	6.98378e+06	474007	7.11078e+06	8.75094e+06	1.63774e+06	1.61701e+06	821184	103275	217334	9742.64	1.28424e+06	26795.1	164297	5850.94
2078	66.7958	3	664.651	1990.93	0.00248829	1.24981	6.31	FTFSQKDVEEAFETSAR		Q1PSI9	L-idonate 5-dehydrogenase OS=Vitis vinifera GN=VIT_16s0100g00290 PE=1 SV=2 - [IDND_VITVI]	True	33.9951	Mq2 BF	Mq2 M	0.000178961	125.802	2.07094e+07	1.95132e+07	3.84373e+06	2.4428e+07	1.80097e+07	1.08886e+07	1.38016e+07	4.50803e+06	2.25224e+06	3.6912e+06	214230	1.10828e+07	351444	2.25461e+06	183867	291554	2.12183e+06	2.1755e+07	6.98378e+06	474007	7.11078e+06	8.75094e+06	1.63774e+06	1.61701e+06	821184	103275	217334	9742.64	1.28424e+06	26795.1	164297	5850.94
2078	66.7958	3	664.651	1990.93	0.00249107	1.25121	5.70087	FTFSQKDVEEAFETSAR		Q1PSI9	L-idonate 5-dehydrogenase OS=Vitis vinifera GN=VIT_16s0100g00290 PE=1 SV=2 - [IDND_VITVI]	True	33.9951	Mq2 BF	Mq2 M	0.000178961	125.802	2.07094e+07	1.95132e+07	3.84373e+06	2.4428e+07	1.80097e+07	1.08886e+07	1.38016e+07	4.50803e+06	2.25224e+06	3.6912e+06	214230	1.10828e+07	351444	2.25461e+06	183867	291554	2.12183e+06	2.1755e+07	6.98378e+06	474007	7.11078e+06	8.75094e+06	1.63774e+06	1.61701e+06	821184	103275	217334	9742.64	1.28424e+06	26795.1	164297	5850.94
2078	66.7958	3	664.651	1990.93	0.00249282	1.25209	5.1672	FTFSQKDVEEAFETSAR		Q1PSI9	L-idonate 5-dehydrogenase OS=Vitis vinifera GN=VIT_16s0100g00290 PE=1 SV=2 - [IDND_VITVI]	True	33.9951	Mq2 BF	Mq2 M	0.000178961	125.802	2.07094e+07	1.95132e+07	3.84373e+06	2.4428e+07	1.80097e+07	1.08886e+07	1.38016e+07	4.50803e+06	2.25224e+06	3.6912e+06	214230	1.10828e+07	351444	2.25461e+06	183867	291554	2.12183e+06	2.1755e+07	6.98378e+06	474007	7.11078e+06	8.75094e+06	1.63774e+06	1.61701e+06	821184	103275	217334	9742.64	1.28424e+06	26795.1	164297	5850.94
2078	66.7958	3	664.651	1990.93	0.0024919	1.25163	5.57084	FTFSQKDVEEAFETSAR		Q1PSI9	L-idonate 5-dehydrogenase OS=Vitis vinifera GN=VIT_16s0100g00290 PE=1 SV=2 - [IDND_VITVI]	True	33.9951	Mq2 BF	Mq2 M	0.000178961	125.802	2.07094e+07	1.95132e+07	3.84373e+06	2.4428e+07	1.80097e+07	1.08886e+07	1.38016e+07	4.50803e+06	2.25224e+06	3.6912e+06	214230	1.10828e+07	351444	2.25461e+06	183867	291554	2.12183e+06	2.1755e+07	6.98378e+06	474007	7.11078e+06	8.75094e+06	1.63774e+06	1.61701e+06	821184	103275	217334	9742.64	1.28424e+06	26795.1	164297	5850.94
2078	66.7958	3	664.651	1990.93	0.0024895	1.25042	6.2955	FTFSQKDVEEAFETSAR		Q1PSI9	L-idonate 5-dehydrogenase OS=Vitis vinifera GN=VIT_16s0100g00290 PE=1 SV=2 - [IDND_VITVI]	True	33.9951	Mq2 BF	Mq2 M	0.000178961	125.802	2.07094e+07	1.95132e+07	3.84373e+06	2.4428e+07	1.80097e+07	1.08886e+07	1.38016e+07	4.50803e+06	2.25224e+06	3.6912e+06	214230	1.10828e+07	351444	2.25461e+06	183867	291554	2.12183e+06	2.1755e+07	6.98378e+06	474007	7.11078e+06	8.75094e+06	1.63774e+06	1.61701e+06	821184	103275	217334	9742.64	1.28424e+06	26795.1	164297	5850.94
2078	66.7958	3	664.651	1990.93	0.00249144	1.2514	6.02837	FTFSQKDVEEAFETSAR		Q1PSI9	L-idonate 5-dehydrogenase OS=Vitis vinifera GN=VIT_16s0100g00290 PE=1 SV=2 - [IDND_VITVI]	True	33.9951	Mq2 BF	Mq2 M	0.000178961	125.802	2.07094e+07	1.95132e+07	3.84373e+06	2.4428e+07	1.80097e+07	1.08886e+07	1.38016e+07	4.50803e+06	2.25224e+06	3.6912e+06	214230	1.10828e+07	351444	2.25461e+06	183867	291554	2.12183e+06	2.1755e+07	6.98378e+06	474007	7.11078e+06	8.75094e+06	1.63774e+06	1.61701e+06	821184	103275	217334	9742.64	1.28424e+06	26795.1	164297	5850.94
2078	66.7958	3	664.651	1990.93	0.00248996	1.25065	6.19678	FTFSQKDVEEAFETSAR		Q1PSI9	L-idonate 5-dehydrogenase OS=Vitis vinifera GN=VIT_16s0100g00290 PE=1 SV=2 - [IDND_VITVI]	True	33.9951	Mq2 BF	Mq2 M	0.000178961	125.802	2.07094e+07	1.95132e+07	3.84373e+06	2.4428e+07	1.80097e+07	1.08886e+07	1.38016e+07	4.50803e+06	2.25224e+06	3.6912e+06	214230	1.10828e+07	351444	2.25461e+06	183867	291554	2.12183e+06	2.1755e+07	6.98378e+06	474007	7.11078e+06	8.75094e+06	1.63774e+06	1.61701e+06	821184	103275	217334	9742.64	1.28424e+06	26795.1	164297	5850.94
2078	66.7958	3	664.651	1990.93	0.00249172	1.25154	6.36511	FTFSQKDVEEAFETSAR		Q1PSI9	L-idonate 5-dehydrogenase OS=Vitis vinifera GN=VIT_16s0100g00290 PE=1 SV=2 - [IDND_VITVI]	True	33.9951	Mq2 BF	Mq2 M	0.000178961	125.802	2.07094e+07	1.95132e+07	3.84373e+06	2.4428e+07	1.80097e+07	1.08886e+07	1.38016e+07	4.50803e+06	2.25224e+06	3.6912e+06	214230	1.10828e+07	351444	2.25461e+06	183867	291554	2.12183e+06	2.1755e+07	6.98378e+06	474007	7.11078e+06	8.75094e+06	1.63774e+06	1.61701e+06	821184	103275	217334	9742.64	1.28424e+06	26795.1	164297	5850.94
2078	66.7958	3	664.651	1990.93	0.00248913	1.25023	6.29948	FTFSQKDVEEAFETSAR		Q1PSI9	L-idonate 5-dehydrogenase OS=Vitis vinifera GN=VIT_16s0100g00290 PE=1 SV=2 - [IDND_VITVI]	True	33.9951	Mq2 BF	Mq2 M	0.000178961	125.802	2.07094e+07	1.95132e+07	3.84373e+06	2.4428e+07	1.80097e+07	1.08886e+07	1.38016e+07	4.50803e+06	2.25224e+06	3.6912e+06	214230	1.10828e+07	351444	2.25461e+06	183867	291554	2.12183e+06	2.1755e+07	6.98378e+06	474007	7.11078e+06	8.75094e+06	1.63774e+06	1.61701e+06	821184	103275	217334	9742.64	1.28424e+06	26795.1	164297	5850.94
2078	66.7958	3	664.651	1990.93	0.00249079	1.25107	5.96759	FTFSQKDVEEAFETSAR		Q1PSI9	L-idonate 5-dehydrogenase OS=Vitis vinifera GN=VIT_16s0100g00290 PE=1 SV=2 - [IDND_VITVI]	True	33.9951	Mq2 BF	Mq2 M	0.000178961	125.802	2.07094e+07	1.95132e+07	3.84373e+06	2.4428e+07	1.80097e+07	1.08886e+07	1.38016e+07	4.50803e+06	2.25224e+06	3.6912e+06	214230	1.10828e+07	351444	2.25461e+06	183867	291554	2.12183e+06	2.1755e+07	6.98378e+06	474007	7.11078e+06	8.75094e+06	1.63774e+06	1.61701e+06	821184	103275	217334	9742.64	1.28424e+06	26795.1	164297	5850.94
2078	66.7958	3	664.651	1990.93	0.00248894	1.25014	6.08198	FTFSQKDVEEAFETSAR		Q1PSI9	L-idonate 5-dehydrogenase OS=Vitis vinifera GN=VIT_16s0100g00290 PE=1 SV=2 - [IDND_VITVI]	True	33.9951	Mq2 BF	Mq2 M	0.000178961	125.802	2.07094e+07	1.95132e+07	3.84373e+06	2.4428e+07	1.80097e+07	1.08886e+07	1.38016e+07	4.50803e+06	2.25224e+06	3.6912e+06	214230	1.10828e+07	351444	2.25461e+06	183867	291554	2.12183e+06	2.1755e+07	6.98378e+06	474007	7.11078e+06	8.75094e+06	1.63774e+06	1.61701e+06	821184	103275	217334	9742.64	1.28424e+06	26795.1	164297	5850.94
2078	66.7958	3	664.651	1990.93	0.00248922	1.25028	6.07701	FTFSQKDVEEAFETSAR		Q1PSI9	L-idonate 5-dehydrogenase OS=Vitis vinifera GN=VIT_16s0100g00290 PE=1 SV=2 - [IDND_VITVI]	True	33.9951	Mq2 BF	Mq2 M	0.000178961	125.802	2.07094e+07	1.95132e+07	3.84373e+06	2.4428e+07	1.80097e+07	1.08886e+07	1.38016e+07	4.50803e+06	2.25224e+06	3.6912e+06	214230	1.10828e+07	351444	2.25461e+06	183867	291554	2.12183e+06	2.1755e+07	6.98378e+06	474007	7.11078e+06	8.75094e+06	1.63774e+06	1.61701e+06	821184	103275	217334	9742.64	1.28424e+06	26795.1	164297	5850.94
2078	66.7958	3	664.651	1990.93	0.00249089	1.25112	6.63883	FTFSQKDVEEAFETSAR		Q1PSI9	L-idonate 5-dehydrogenase OS=Vitis vinifera GN=VIT_16s0100g00290 PE=1 SV=2 - [IDND_VITVI]	True	33.9951	Mq2 BF	Mq2 M	0.000178961	125.802	2.07094e+07	1.95132e+07	3.84373e+06	2.4428e+07	1.80097e+07	1.08886e+07	1.38016e+07	4.50803e+06	2.25224e+06	3.6912e+06	214230	1.10828e+07	351444	2.25461e+06	183867	291554	2.12183e+06	2.1755e+07	6.98378e+06	474007	7.11078e+06	8.75094e+06	1.63774e+06	1.61701e+06	821184	103275	217334	9742.64	1.28424e+06	26795.1	164297	5850.94
2078	66.7958	3	664.651	1990.93	0.00248978	1.25056	5.79045	FTFSQKDVEEAFETSAR		Q1PSI9	L-idonate 5-dehydrogenase OS=Vitis vinifera GN=VIT_16s0100g00290 PE=1 SV=2 - [IDND_VITVI]	True	33.9951	Mq2 BF	Mq2 M	0.000178961	125.802	2.07094e+07	1.95132e+07	3.84373e+06	2.4428e+07	1.80097e+07	1.08886e+07	1.38016e+07	4.50803e+06	2.25224e+06	3.6912e+06	214230	1.10828e+07	351444	2.25461e+06	183867	291554	2.12183e+06	2.1755e+07	6.98378e+06	474007	7.11078e+06	8.75094e+06	1.63774e+06	1.61701e+06	821184	103275	217334	9742.64	1.28424e+06	26795.1	164297	5850.94
2078	66.7958	3	664.651	1990.93	0.00249098	1.25117	5.46942	FTFSQKDVEEAFETSAR		Q1PSI9	L-idonate 5-dehydrogenase OS=Vitis vinifera GN=VIT_16s0100g00290 PE=1 SV=2 - [IDND_VITVI]	True	33.9951	Mq2 BF	Mq2 M	0.000178961	125.802	2.07094e+07	1.95132e+07	3.84373e+06	2.4428e+07	1.80097e+07	1.08886e+07	1.38016e+07	4.50803e+06	2.25224e+06	3.6912e+06	214230	1.10828e+07	351444	2.25461e+06	183867	291554	2.12183e+06	2.1755e+07	6.98378e+06	474007	7.11078e+06	8.75094e+06	1.63774e+06	1.61701e+06	821184	103275	217334	9742.64	1.28424e+06	26795.1	164297	5850.94
2078	66.7958	3	664.651	1990.93	0.00248903	1.25019	6.59678	FTFSQKDVEEAFETSAR		Q1PSI9	L-idonate 5-dehydrogenase OS=Vitis vinifera GN=VIT_16s0100g00290 PE=1 SV=2 - [IDND_VITVI]	True	33.9951	Mq2 BF	Mq2 M	0.000178961	125.802	2.07094e+07	1.95132e+07	3.84373e+06	2.4428e+07	1.80097e+07	1.08886e+07	1.38016e+07	4.50803e+06	2.25224e+06	3.6912e+06	214230	1.10828e+07	351444	2.25461e+06	183867	291554	2.12183e+06	2.1755e+07	6.98378e+06	474007	7.11078e+06	8.75094e+06	1.63774e+06	1.61701e+06	821184	103275	217334	9742.64	1.28424e+06	26795.1	164297	5850.94
2096	32.0882	2	608.312	1214.61	0.00154384	1.27106	2.44936	VALEPGISCNR	[9] Carbamidomethyl (C)	Q1PSI9	L-idonate 5-dehydrogenase OS=Vitis vinifera GN=VIT_16s0100g00290 PE=1 SV=2 - [IDND_VITVI]	True	4.74659	Mq2 PP	M53 M	4.36904e-05	58.4297	9.08396e+06	7.54439e+06	1.97884e+07	1.45988e+07	2.07151e+07	5.20155e+06	6.61335e+06	4.58608e+06	4.66449e+06	6.35239e+06	3.327e+06	1.07898e+07	4.71969e+06	1.76155e+07	1.01274e+07	1.39331e+07	7.54877e+06	9.5426e+06	2.70014e+06	2.4403e+06	4.24959e+06	1.00655e+07	782359	774827	835401	213887	374023	151304	1.25028e+06	359842	1.28367e+06	322270
2096	32.0882	2	608.312	1214.61	0.00154526	1.27223	2.70885	VALEPGISCNR	[9] Carbamidomethyl (C)	Q1PSI9	L-idonate 5-dehydrogenase OS=Vitis vinifera GN=VIT_16s0100g00290 PE=1 SV=2 - [IDND_VITVI]	True	4.74659	Mq2 PP	M53 M	4.36904e-05	58.4297	9.08396e+06	7.54439e+06	1.97884e+07	1.45988e+07	2.07151e+07	5.20155e+06	6.61335e+06	4.58608e+06	4.66449e+06	6.35239e+06	3.327e+06	1.07898e+07	4.71969e+06	1.76155e+07	1.01274e+07	1.39331e+07	7.54877e+06	9.5426e+06	2.70014e+06	2.4403e+06	4.24959e+06	1.00655e+07	782359	774827	835401	213887	374023	151304	1.25028e+06	359842	1.28367e+06	322270
2096	32.0882	2	608.312	1214.61	0.00154587	1.27273	2.74048	VALEPGISCNR	[9] Carbamidomethyl (C)	Q1PSI9	L-idonate 5-dehydrogenase OS=Vitis vinifera GN=VIT_16s0100g00290 PE=1 SV=2 - [IDND_VITVI]	True	4.74659	Mq2 PP	M53 M	4.36904e-05	58.4297	9.08396e+06	7.54439e+06	1.97884e+07	1.45988e+07	2.07151e+07	5.20155e+06	6.61335e+06	4.58608e+06	4.66449e+06	6.35239e+06	3.327e+06	1.07898e+07	4.71969e+06	1.76155e+07	1.01274e+07	1.39331e+07	7.54877e+06	9.5426e+06	2.70014e+06	2.4403e+06	4.24959e+06	1.00655e+07	782359	774827	835401	213887	374023	151304	1.25028e+06	359842	1.28367e+06	322270
2096	32.0882	2	608.312	1214.61	0.00154597	1.27282	2.61932	VALEPGISCNR	[9] Carbamidomethyl (C)	Q1PSI9	L-idonate 5-dehydrogenase OS=Vitis vinifera GN=VIT_16s0100g00290 PE=1 SV=2 - [IDND_VITVI]	True	4.74659	Mq2 PP	M53 M	4.36904e-05	58.4297	9.08396e+06	7.54439e+06	1.97884e+07	1.45988e+07	2.07151e+07	5.20155e+06	6.61335e+06	4.58608e+06	4.66449e+06	6.35239e+06	3.327e+06	1.07898e+07	4.71969e+06	1.76155e+07	1.01274e+07	1.39331e+07	7.54877e+06	9.5426e+06	2.70014e+06	2.4403e+06	4.24959e+06	1.00655e+07	782359	774827	835401	213887	374023	151304	1.25028e+06	359842	1.28367e+06	322270
2096	32.0882	2	608.312	1214.61	0.00154547	1.2724	2.40988	VALEPGISCNR	[9] Carbamidomethyl (C)	Q1PSI9	L-idonate 5-dehydrogenase OS=Vitis vinifera GN=VIT_16s0100g00290 PE=1 SV=2 - [IDND_VITVI]	True	4.74659	Mq2 PP	M53 M	4.36904e-05	58.4297	9.08396e+06	7.54439e+06	1.97884e+07	1.45988e+07	2.07151e+07	5.20155e+06	6.61335e+06	4.58608e+06	4.66449e+06	6.35239e+06	3.327e+06	1.07898e+07	4.71969e+06	1.76155e+07	1.01274e+07	1.39331e+07	7.54877e+06	9.5426e+06	2.70014e+06	2.4403e+06	4.24959e+06	1.00655e+07	782359	774827	835401	213887	374023	151304	1.25028e+06	359842	1.28367e+06	322270
2096	32.0882	2	608.312	1214.61	0.00154607	1.2729	2.63415	VALEPGISCNR	[9] Carbamidomethyl (C)	Q1PSI9	L-idonate 5-dehydrogenase OS=Vitis vinifera GN=VIT_16s0100g00290 PE=1 SV=2 - [IDND_VITVI]	True	4.74659	Mq2 PP	M53 M	4.36904e-05	58.4297	9.08396e+06	7.54439e+06	1.97884e+07	1.45988e+07	2.07151e+07	5.20155e+06	6.61335e+06	4.58608e+06	4.66449e+06	6.35239e+06	3.327e+06	1.07898e+07	4.71969e+06	1.76155e+07	1.01274e+07	1.39331e+07	7.54877e+06	9.5426e+06	2.70014e+06	2.4403e+06	4.24959e+06	1.00655e+07	782359	774827	835401	213887	374023	151304	1.25028e+06	359842	1.28367e+06	322270
2096	32.0882	2	608.312	1214.61	0.00154465	1.27173	2.71661	VALEPGISCNR	[9] Carbamidomethyl (C)	Q1PSI9	L-idonate 5-dehydrogenase OS=Vitis vinifera GN=VIT_16s0100g00290 PE=1 SV=2 - [IDND_VITVI]	True	4.74659	Mq2 PP	M53 M	4.36904e-05	58.4297	9.08396e+06	7.54439e+06	1.97884e+07	1.45988e+07	2.07151e+07	5.20155e+06	6.61335e+06	4.58608e+06	4.66449e+06	6.35239e+06	3.327e+06	1.07898e+07	4.71969e+06	1.76155e+07	1.01274e+07	1.39331e+07	7.54877e+06	9.5426e+06	2.70014e+06	2.4403e+06	4.24959e+06	1.00655e+07	782359	774827	835401	213887	374023	151304	1.25028e+06	359842	1.28367e+06	322270
2096	32.0882	2	608.312	1214.61	0.00154536	1.27232	2.29777	VALEPGISCNR	[9] Carbamidomethyl (C)	Q1PSI9	L-idonate 5-dehydrogenase OS=Vitis vinifera GN=VIT_16s0100g00290 PE=1 SV=2 - [IDND_VITVI]	True	4.74659	Mq2 PP	M53 M	4.36904e-05	58.4297	9.08396e+06	7.54439e+06	1.97884e+07	1.45988e+07	2.07151e+07	5.20155e+06	6.61335e+06	4.58608e+06	4.66449e+06	6.35239e+06	3.327e+06	1.07898e+07	4.71969e+06	1.76155e+07	1.01274e+07	1.39331e+07	7.54877e+06	9.5426e+06	2.70014e+06	2.4403e+06	4.24959e+06	1.00655e+07	782359	774827	835401	213887	374023	151304	1.25028e+06	359842	1.28367e+06	322270
2096	32.0882	2	608.312	1214.61	0.00154486	1.2719	2.87812	VALEPGISCNR	[9] Carbamidomethyl (C)	Q1PSI9	L-idonate 5-dehydrogenase OS=Vitis vinifera GN=VIT_16s0100g00290 PE=1 SV=2 - [IDND_VITVI]	True	4.74659	Mq2 PP	M53 M	4.36904e-05	58.4297	9.08396e+06	7.54439e+06	1.97884e+07	1.45988e+07	2.07151e+07	5.20155e+06	6.61335e+06	4.58608e+06	4.66449e+06	6.35239e+06	3.327e+06	1.07898e+07	4.71969e+06	1.76155e+07	1.01274e+07	1.39331e+07	7.54877e+06	9.5426e+06	2.70014e+06	2.4403e+06	4.24959e+06	1.00655e+07	782359	774827	835401	213887	374023	151304	1.25028e+06	359842	1.28367e+06	322270
2096	32.0882	2	608.312	1214.61	0.00154252	1.26997	2.43228	VALEPGISCNR	[9] Carbamidomethyl (C)	Q1PSI9	L-idonate 5-dehydrogenase OS=Vitis vinifera GN=VIT_16s0100g00290 PE=1 SV=2 - [IDND_VITVI]	True	4.74659	Mq2 PP	M53 M	4.36904e-05	58.4297	9.08396e+06	7.54439e+06	1.97884e+07	1.45988e+07	2.07151e+07	5.20155e+06	6.61335e+06	4.58608e+06	4.66449e+06	6.35239e+06	3.327e+06	1.07898e+07	4.71969e+06	1.76155e+07	1.01274e+07	1.39331e+07	7.54877e+06	9.5426e+06	2.70014e+06	2.4403e+06	4.24959e+06	1.00655e+07	782359	774827	835401	213887	374023	151304	1.25028e+06	359842	1.28367e+06	322270
2096	32.0882	2	608.312	1214.61	0.00154343	1.27073	3.10058	VALEPGISCNR	[9] Carbamidomethyl (C)	Q1PSI9	L-idonate 5-dehydrogenase OS=Vitis vinifera GN=VIT_16s0100g00290 PE=1 SV=2 - [IDND_VITVI]	True	4.74659	Mq2 PP	M53 M	4.36904e-05	58.4297	9.08396e+06	7.54439e+06	1.97884e+07	1.45988e+07	2.07151e+07	5.20155e+06	6.61335e+06	4.58608e+06	4.66449e+06	6.35239e+06	3.327e+06	1.07898e+07	4.71969e+06	1.76155e+07	1.01274e+07	1.39331e+07	7.54877e+06	9.5426e+06	2.70014e+06	2.4403e+06	4.24959e+06	1.00655e+07	782359	774827	835401	213887	374023	151304	1.25028e+06	359842	1.28367e+06	322270
2096	32.0882	2	608.312	1214.61	0.00154577	1.27265	2.51922	VALEPGISCNR	[9] Carbamidomethyl (C)	Q1PSI9	L-idonate 5-dehydrogenase OS=Vitis vinifera GN=VIT_16s0100g00290 PE=1 SV=2 - [IDND_VITVI]	True	4.74659	Mq2 PP	M53 M	4.36904e-05	58.4297	9.08396e+06	7.54439e+06	1.97884e+07	1.45988e+07	2.07151e+07	5.20155e+06	6.61335e+06	4.58608e+06	4.66449e+06	6.35239e+06	3.327e+06	1.07898e+07	4.71969e+06	1.76155e+07	1.01274e+07	1.39331e+07	7.54877e+06	9.5426e+06	2.70014e+06	2.4403e+06	4.24959e+06	1.00655e+07	782359	774827	835401	213887	374023	151304	1.25028e+06	359842	1.28367e+06	322270
2096	32.0882	2	608.312	1214.61	0.00154496	1.27198	2.8453	VALEPGISCNR	[9] Carbamidomethyl (C)	Q1PSI9	L-idonate 5-dehydrogenase OS=Vitis vinifera GN=VIT_16s0100g00290 PE=1 SV=2 - [IDND_VITVI]	True	4.74659	Mq2 PP	M53 M	4.36904e-05	58.4297	9.08396e+06	7.54439e+06	1.97884e+07	1.45988e+07	2.07151e+07	5.20155e+06	6.61335e+06	4.58608e+06	4.66449e+06	6.35239e+06	3.327e+06	1.07898e+07	4.71969e+06	1.76155e+07	1.01274e+07	1.39331e+07	7.54877e+06	9.5426e+06	2.70014e+06	2.4403e+06	4.24959e+06	1.00655e+07	782359	774827	835401	213887	374023	151304	1.25028e+06	359842	1.28367e+06	322270
2096	32.0882	2	608.312	1214.61	0.0015415	1.26913	2.73783	VALEPGISCNR	[9] Carbamidomethyl (C)	Q1PSI9	L-idonate 5-dehydrogenase OS=Vitis vinifera GN=VIT_16s0100g00290 PE=1 SV=2 - [IDND_VITVI]	True	4.74659	Mq2 PP	M53 M	4.36904e-05	58.4297	9.08396e+06	7.54439e+06	1.97884e+07	1.45988e+07	2.07151e+07	5.20155e+06	6.61335e+06	4.58608e+06	4.66449e+06	6.35239e+06	3.327e+06	1.07898e+07	4.71969e+06	1.76155e+07	1.01274e+07	1.39331e+07	7.54877e+06	9.5426e+06	2.70014e+06	2.4403e+06	4.24959e+06	1.00655e+07	782359	774827	835401	213887	374023	151304	1.25028e+06	359842	1.28367e+06	322270
2096	32.0882	2	608.312	1214.61	0.00154668	1.2734	2.62496	VALEPGISCNR	[9] Carbamidomethyl (C)	Q1PSI9	L-idonate 5-dehydrogenase OS=Vitis vinifera GN=VIT_16s0100g00290 PE=1 SV=2 - [IDND_VITVI]	True	4.74659	Mq2 PP	M53 M	4.36904e-05	58.4297	9.08396e+06	7.54439e+06	1.97884e+07	1.45988e+07	2.07151e+07	5.20155e+06	6.61335e+06	4.58608e+06	4.66449e+06	6.35239e+06	3.327e+06	1.07898e+07	4.71969e+06	1.76155e+07	1.01274e+07	1.39331e+07	7.54877e+06	9.5426e+06	2.70014e+06	2.4403e+06	4.24959e+06	1.00655e+07	782359	774827	835401	213887	374023	151304	1.25028e+06	359842	1.28367e+06	322270
2096	32.0882	2	608.312	1214.61	0.00154364	1.27089	2.70489	VALEPGISCNR	[9] Carbamidomethyl (C)	Q1PSI9	L-idonate 5-dehydrogenase OS=Vitis vinifera GN=VIT_16s0100g00290 PE=1 SV=2 - [IDND_VITVI]	True	4.74659	Mq2 PP	M53 M	4.36904e-05	58.4297	9.08396e+06	7.54439e+06	1.97884e+07	1.45988e+07	2.07151e+07	5.20155e+06	6.61335e+06	4.58608e+06	4.66449e+06	6.35239e+06	3.327e+06	1.07898e+07	4.71969e+06	1.76155e+07	1.01274e+07	1.39331e+07	7.54877e+06	9.5426e+06	2.70014e+06	2.4403e+06	4.24959e+06	1.00655e+07	782359	774827	835401	213887	374023	151304	1.25028e+06	359842	1.28367e+06	322270
2096	32.0882	2	608.312	1214.61	0.00154354	1.27081	2.73439	VALEPGISCNR	[9] Carbamidomethyl (C)	Q1PSI9	L-idonate 5-dehydrogenase OS=Vitis vinifera GN=VIT_16s0100g00290 PE=1 SV=2 - [IDND_VITVI]	True	4.74659	Mq2 PP	M53 M	4.36904e-05	58.4297	9.08396e+06	7.54439e+06	1.97884e+07	1.45988e+07	2.07151e+07	5.20155e+06	6.61335e+06	4.58608e+06	4.66449e+06	6.35239e+06	3.327e+06	1.07898e+07	4.71969e+06	1.76155e+07	1.01274e+07	1.39331e+07	7.54877e+06	9.5426e+06	2.70014e+06	2.4403e+06	4.24959e+06	1.00655e+07	782359	774827	835401	213887	374023	151304	1.25028e+06	359842	1.28367e+06	322270
2096	32.0882	2	608.312	1214.61	0.00154698	1.27365	2.48579	VALEPGISCNR	[9] Carbamidomethyl (C)	Q1PSI9	L-idonate 5-dehydrogenase OS=Vitis vinifera GN=VIT_16s0100g00290 PE=1 SV=2 - [IDND_VITVI]	True	4.74659	Mq2 PP	M53 M	4.36904e-05	58.4297	9.08396e+06	7.54439e+06	1.97884e+07	1.45988e+07	2.07151e+07	5.20155e+06	6.61335e+06	4.58608e+06	4.66449e+06	6.35239e+06	3.327e+06	1.07898e+07	4.71969e+06	1.76155e+07	1.01274e+07	1.39331e+07	7.54877e+06	9.5426e+06	2.70014e+06	2.4403e+06	4.24959e+06	1.00655e+07	782359	774827	835401	213887	374023	151304	1.25028e+06	359842	1.28367e+06	322270
2096	32.0882	2	608.312	1214.61	0.00154678	1.27348	2.59918	VALEPGISCNR	[9] Carbamidomethyl (C)	Q1PSI9	L-idonate 5-dehydrogenase OS=Vitis vinifera GN=VIT_16s0100g00290 PE=1 SV=2 - [IDND_VITVI]	True	4.74659	Mq2 PP	M53 M	4.36904e-05	58.4297	9.08396e+06	7.54439e+06	1.97884e+07	1.45988e+07	2.07151e+07	5.20155e+06	6.61335e+06	4.58608e+06	4.66449e+06	6.35239e+06	3.327e+06	1.07898e+07	4.71969e+06	1.76155e+07	1.01274e+07	1.39331e+07	7.54877e+06	9.5426e+06	2.70014e+06	2.4403e+06	4.24959e+06	1.00655e+07	782359	774827	835401	213887	374023	151304	1.25028e+06	359842	1.28367e+06	322270
2096	32.0882	2	608.312	1214.61	0.00154759	1.27415	2.5229	VALEPGISCNR	[9] Carbamidomethyl (C)	Q1PSI9	L-idonate 5-dehydrogenase OS=Vitis vinifera GN=VIT_16s0100g00290 PE=1 SV=2 - [IDND_VITVI]	True	4.74659	Mq2 PP	M53 M	4.36904e-05	58.4297	9.08396e+06	7.54439e+06	1.97884e+07	1.45988e+07	2.07151e+07	5.20155e+06	6.61335e+06	4.58608e+06	4.66449e+06	6.35239e+06	3.327e+06	1.07898e+07	4.71969e+06	1.76155e+07	1.01274e+07	1.39331e+07	7.54877e+06	9.5426e+06	2.70014e+06	2.4403e+06	4.24959e+06	1.00655e+07	782359	774827	835401	213887	374023	151304	1.25028e+06	359842	1.28367e+06	322270
2096	32.0882	2	608.312	1214.61	0.00154617	1.27298	2.51174	VALEPGISCNR	[9] Carbamidomethyl (C)	Q1PSI9	L-idonate 5-dehydrogenase OS=Vitis vinifera GN=VIT_16s0100g00290 PE=1 SV=2 - [IDND_VITVI]	True	4.74659	Mq2 PP	M53 M	4.36904e-05	58.4297	9.08396e+06	7.54439e+06	1.97884e+07	1.45988e+07	2.07151e+07	5.20155e+06	6.61335e+06	4.58608e+06	4.66449e+06	6.35239e+06	3.327e+06	1.07898e+07	4.71969e+06	1.76155e+07	1.01274e+07	1.39331e+07	7.54877e+06	9.5426e+06	2.70014e+06	2.4403e+06	4.24959e+06	1.00655e+07	782359	774827	835401	213887	374023	151304	1.25028e+06	359842	1.28367e+06	322270
2096	32.0882	2	608.312	1214.61	0.00154313	1.27048	2.8971	VALEPGISCNR	[9] Carbamidomethyl (C)	Q1PSI9	L-idonate 5-dehydrogenase OS=Vitis vinifera GN=VIT_16s0100g00290 PE=1 SV=2 - [IDND_VITVI]	True	4.74659	Mq2 PP	M53 M	4.36904e-05	58.4297	9.08396e+06	7.54439e+06	1.97884e+07	1.45988e+07	2.07151e+07	5.20155e+06	6.61335e+06	4.58608e+06	4.66449e+06	6.35239e+06	3.327e+06	1.07898e+07	4.71969e+06	1.76155e+07	1.01274e+07	1.39331e+07	7.54877e+06	9.5426e+06	2.70014e+06	2.4403e+06	4.24959e+06	1.00655e+07	782359	774827	835401	213887	374023	151304	1.25028e+06	359842	1.28367e+06	322270
2096	32.0882	2	608.312	1214.61	0.00154768	1.27422	2.18571	VALEPGISCNR	[9] Carbamidomethyl (C)	Q1PSI9	L-idonate 5-dehydrogenase OS=Vitis vinifera GN=VIT_16s0100g00290 PE=1 SV=2 - [IDND_VITVI]	True	4.74659	Mq2 PP	M53 M	4.36904e-05	58.4297	9.08396e+06	7.54439e+06	1.97884e+07	1.45988e+07	2.07151e+07	5.20155e+06	6.61335e+06	4.58608e+06	4.66449e+06	6.35239e+06	3.327e+06	1.07898e+07	4.71969e+06	1.76155e+07	1.01274e+07	1.39331e+07	7.54877e+06	9.5426e+06	2.70014e+06	2.4403e+06	4.24959e+06	1.00655e+07	782359	774827	835401	213887	374023	151304	1.25028e+06	359842	1.28367e+06	322270
2096	32.0882	2	608.312	1214.61	0.00154272	1.27014	2.70577	VALEPGISCNR	[9] Carbamidomethyl (C)	Q1PSI9	L-idonate 5-dehydrogenase OS=Vitis vinifera GN=VIT_16s0100g00290 PE=1 SV=2 - [IDND_VITVI]	True	4.74659	Mq2 PP	M53 M	4.36904e-05	58.4297	9.08396e+06	7.54439e+06	1.97884e+07	1.45988e+07	2.07151e+07	5.20155e+06	6.61335e+06	4.58608e+06	4.66449e+06	6.35239e+06	3.327e+06	1.07898e+07	4.71969e+06	1.76155e+07	1.01274e+07	1.39331e+07	7.54877e+06	9.5426e+06	2.70014e+06	2.4403e+06	4.24959e+06	1.00655e+07	782359	774827	835401	213887	374023	151304	1.25028e+06	359842	1.28367e+06	322270
2096	32.0882	2	608.312	1214.61	0.00154476	1.27181	2.34989	VALEPGISCNR	[9] Carbamidomethyl (C)	Q1PSI9	L-idonate 5-dehydrogenase OS=Vitis vinifera GN=VIT_16s0100g00290 PE=1 SV=2 - [IDND_VITVI]	True	4.74659	Mq2 PP	M53 M	4.36904e-05	58.4297	9.08396e+06	7.54439e+06	1.97884e+07	1.45988e+07	2.07151e+07	5.20155e+06	6.61335e+06	4.58608e+06	4.66449e+06	6.35239e+06	3.327e+06	1.07898e+07	4.71969e+06	1.76155e+07	1.01274e+07	1.39331e+07	7.54877e+06	9.5426e+06	2.70014e+06	2.4403e+06	4.24959e+06	1.00655e+07	782359	774827	835401	213887	374023	151304	1.25028e+06	359842	1.28367e+06	322270
2131	48.4998	2	780.892	1559.77	0.0014176	0.908855	5.06265	VSTNIQDLDEEVAK		Q1PSI9	L-idonate 5-dehydrogenase OS=Vitis vinifera GN=VIT_16s0100g00290 PE=1 SV=2 - [IDND_VITVI]	False	6.1837	Mq2 PP	M53 DV	0.0141431	120.141	2.71863e+07	2.85515e+07	7.78838e+07	5.00263e+07	5.38931e+07	5.10581e+07	2.37829e+07	2.22706e+07	2.65384e+07	2.34519e+07	1.31338e+07	4.08518e+06	3.78206e+07	2.85359e+07	1.88236e+07	3.55614e+07	1.69406e+07	2.85589e+07	1.02186e+07	9.60459e+06	1.45622e+07	2.61867e+07	7.67959e+06	2.78643e+06	4.05682e+06	1.2169e+06	1.38083e+06	597294	473377	2.88354e+06	2.07945e+06	598998
2131	48.4998	2	780.892	1559.77	0.0014191	0.909816	4.78106	VSTNIQDLDEEVAK		Q1PSI9	L-idonate 5-dehydrogenase OS=Vitis vinifera GN=VIT_16s0100g00290 PE=1 SV=2 - [IDND_VITVI]	False	6.1837	Mq2 PP	M53 DV	0.0141431	120.141	2.71863e+07	2.85515e+07	7.78838e+07	5.00263e+07	5.38931e+07	5.10581e+07	2.37829e+07	2.22706e+07	2.65384e+07	2.34519e+07	1.31338e+07	4.08518e+06	3.78206e+07	2.85359e+07	1.88236e+07	3.55614e+07	1.69406e+07	2.85589e+07	1.02186e+07	9.60459e+06	1.45622e+07	2.61867e+07	7.67959e+06	2.78643e+06	4.05682e+06	1.2169e+06	1.38083e+06	597294	473377	2.88354e+06	2.07945e+06	598998
2131	48.4998	2	780.892	1559.77	0.00141033	0.904192	1.5138	VSTNIQDLDEEVAK		Q1PSI9	L-idonate 5-dehydrogenase OS=Vitis vinifera GN=VIT_16s0100g00290 PE=1 SV=2 - [IDND_VITVI]	False	6.1837	Mq2 PP	M53 DV	0.0141431	120.141	2.71863e+07	2.85515e+07	7.78838e+07	5.00263e+07	5.38931e+07	5.10581e+07	2.37829e+07	2.22706e+07	2.65384e+07	2.34519e+07	1.31338e+07	4.08518e+06	3.78206e+07	2.85359e+07	1.88236e+07	3.55614e+07	1.69406e+07	2.85589e+07	1.02186e+07	9.60459e+06	1.45622e+07	2.61867e+07	7.67959e+06	2.78643e+06	4.05682e+06	1.2169e+06	1.38083e+06	597294	473377	2.88354e+06	2.07945e+06	598998
2131	48.4998	2	780.892	1559.77	0.00141752	0.908805	4.77911	VSTNIQDLDEEVAK		Q1PSI9	L-idonate 5-dehydrogenase OS=Vitis vinifera GN=VIT_16s0100g00290 PE=1 SV=2 - [IDND_VITVI]	False	6.1837	Mq2 PP	M53 DV	0.0141431	120.141	2.71863e+07	2.85515e+07	7.78838e+07	5.00263e+07	5.38931e+07	5.10581e+07	2.37829e+07	2.22706e+07	2.65384e+07	2.34519e+07	1.31338e+07	4.08518e+06	3.78206e+07	2.85359e+07	1.88236e+07	3.55614e+07	1.69406e+07	2.85589e+07	1.02186e+07	9.60459e+06	1.45622e+07	2.61867e+07	7.67959e+06	2.78643e+06	4.05682e+06	1.2169e+06	1.38083e+06	597294	473377	2.88354e+06	2.07945e+06	598998
2131	48.4998	2	780.892	1559.77	0.00141331	0.9061	4.67958	VSTNIQDLDEEVAK		Q1PSI9	L-idonate 5-dehydrogenase OS=Vitis vinifera GN=VIT_16s0100g00290 PE=1 SV=2 - [IDND_VITVI]	False	6.1837	Mq2 PP	M53 DV	0.0141431	120.141	2.71863e+07	2.85515e+07	7.78838e+07	5.00263e+07	5.38931e+07	5.10581e+07	2.37829e+07	2.22706e+07	2.65384e+07	2.34519e+07	1.31338e+07	4.08518e+06	3.78206e+07	2.85359e+07	1.88236e+07	3.55614e+07	1.69406e+07	2.85589e+07	1.02186e+07	9.60459e+06	1.45622e+07	2.61867e+07	7.67959e+06	2.78643e+06	4.05682e+06	1.2169e+06	1.38083e+06	597294	473377	2.88354e+06	2.07945e+06	598998
2131	48.4998	2	780.892	1559.77	0.00142059	0.910773	4.36974	VSTNIQDLDEEVAK		Q1PSI9	L-idonate 5-dehydrogenase OS=Vitis vinifera GN=VIT_16s0100g00290 PE=1 SV=2 - [IDND_VITVI]	False	6.1837	Mq2 PP	M53 DV	0.0141431	120.141	2.71863e+07	2.85515e+07	7.78838e+07	5.00263e+07	5.38931e+07	5.10581e+07	2.37829e+07	2.22706e+07	2.65384e+07	2.34519e+07	1.31338e+07	4.08518e+06	3.78206e+07	2.85359e+07	1.88236e+07	3.55614e+07	1.69406e+07	2.85589e+07	1.02186e+07	9.60459e+06	1.45622e+07	2.61867e+07	7.67959e+06	2.78643e+06	4.05682e+06	1.2169e+06	1.38083e+06	597294	473377	2.88354e+06	2.07945e+06	598998
2131	48.4998	2	780.892	1559.77	0.00142052	0.910722	4.53286	VSTNIQDLDEEVAK		Q1PSI9	L-idonate 5-dehydrogenase OS=Vitis vinifera GN=VIT_16s0100g00290 PE=1 SV=2 - [IDND_VITVI]	False	6.1837	Mq2 PP	M53 DV	0.0141431	120.141	2.71863e+07	2.85515e+07	7.78838e+07	5.00263e+07	5.38931e+07	5.10581e+07	2.37829e+07	2.22706e+07	2.65384e+07	2.34519e+07	1.31338e+07	4.08518e+06	3.78206e+07	2.85359e+07	1.88236e+07	3.55614e+07	1.69406e+07	2.85589e+07	1.02186e+07	9.60459e+06	1.45622e+07	2.61867e+07	7.67959e+06	2.78643e+06	4.05682e+06	1.2169e+06	1.38083e+06	597294	473377	2.88354e+06	2.07945e+06	598998
2131	48.4998	2	780.892	1559.77	0.00141162	0.905019	3.52871	VSTNIQDLDEEVAK		Q1PSI9	L-idonate 5-dehydrogenase OS=Vitis vinifera GN=VIT_16s0100g00290 PE=1 SV=2 - [IDND_VITVI]	False	6.1837	Mq2 PP	M53 DV	0.0141431	120.141	2.71863e+07	2.85515e+07	7.78838e+07	5.00263e+07	5.38931e+07	5.10581e+07	2.37829e+07	2.22706e+07	2.65384e+07	2.34519e+07	1.31338e+07	4.08518e+06	3.78206e+07	2.85359e+07	1.88236e+07	3.55614e+07	1.69406e+07	2.85589e+07	1.02186e+07	9.60459e+06	1.45622e+07	2.61867e+07	7.67959e+06	2.78643e+06	4.05682e+06	1.2169e+06	1.38083e+06	597294	473377	2.88354e+06	2.07945e+06	598998
2131	48.4998	2	780.892	1559.77	0.00141839	0.909362	5.03732	VSTNIQDLDEEVAK		Q1PSI9	L-idonate 5-dehydrogenase OS=Vitis vinifera GN=VIT_16s0100g00290 PE=1 SV=2 - [IDND_VITVI]	False	6.1837	Mq2 PP	M53 DV	0.0141431	120.141	2.71863e+07	2.85515e+07	7.78838e+07	5.00263e+07	5.38931e+07	5.10581e+07	2.37829e+07	2.22706e+07	2.65384e+07	2.34519e+07	1.31338e+07	4.08518e+06	3.78206e+07	2.85359e+07	1.88236e+07	3.55614e+07	1.69406e+07	2.85589e+07	1.02186e+07	9.60459e+06	1.45622e+07	2.61867e+07	7.67959e+06	2.78643e+06	4.05682e+06	1.2169e+06	1.38083e+06	597294	473377	2.88354e+06	2.07945e+06	598998
2131	48.4998	2	780.892	1559.77	0.00141017	0.904089	3.68632	VSTNIQDLDEEVAK		Q1PSI9	L-idonate 5-dehydrogenase OS=Vitis vinifera GN=VIT_16s0100g00290 PE=1 SV=2 - [IDND_VITVI]	False	6.1837	Mq2 PP	M53 DV	0.0141431	120.141	2.71863e+07	2.85515e+07	7.78838e+07	5.00263e+07	5.38931e+07	5.10581e+07	2.37829e+07	2.22706e+07	2.65384e+07	2.34519e+07	1.31338e+07	4.08518e+06	3.78206e+07	2.85359e+07	1.88236e+07	3.55614e+07	1.69406e+07	2.85589e+07	1.02186e+07	9.60459e+06	1.45622e+07	2.61867e+07	7.67959e+06	2.78643e+06	4.05682e+06	1.2169e+06	1.38083e+06	597294	473377	2.88354e+06	2.07945e+06	598998
2131	48.4998	2	780.892	1559.77	0.00141879	0.909614	5.09402	VSTNIQDLDEEVAK		Q1PSI9	L-idonate 5-dehydrogenase OS=Vitis vinifera GN=VIT_16s0100g00290 PE=1 SV=2 - [IDND_VITVI]	False	6.1837	Mq2 PP	M53 DV	0.0141431	120.141	2.71863e+07	2.85515e+07	7.78838e+07	5.00263e+07	5.38931e+07	5.10581e+07	2.37829e+07	2.22706e+07	2.65384e+07	2.34519e+07	1.31338e+07	4.08518e+06	3.78206e+07	2.85359e+07	1.88236e+07	3.55614e+07	1.69406e+07	2.85589e+07	1.02186e+07	9.60459e+06	1.45622e+07	2.61867e+07	7.67959e+06	2.78643e+06	4.05682e+06	1.2169e+06	1.38083e+06	597294	473377	2.88354e+06	2.07945e+06	598998
2131	48.4998	2	780.892	1559.77	0.00141258	0.905638	2.98668	VSTNIQDLDEEVAK		Q1PSI9	L-idonate 5-dehydrogenase OS=Vitis vinifera GN=VIT_16s0100g00290 PE=1 SV=2 - [IDND_VITVI]	False	6.1837	Mq2 PP	M53 DV	0.0141431	120.141	2.71863e+07	2.85515e+07	7.78838e+07	5.00263e+07	5.38931e+07	5.10581e+07	2.37829e+07	2.22706e+07	2.65384e+07	2.34519e+07	1.31338e+07	4.08518e+06	3.78206e+07	2.85359e+07	1.88236e+07	3.55614e+07	1.69406e+07	2.85589e+07	1.02186e+07	9.60459e+06	1.45622e+07	2.61867e+07	7.67959e+06	2.78643e+06	4.05682e+06	1.2169e+06	1.38083e+06	597294	473377	2.88354e+06	2.07945e+06	598998
2131	48.4998	2	780.892	1559.77	0.00141871	0.909564	4.88798	VSTNIQDLDEEVAK		Q1PSI9	L-idonate 5-dehydrogenase OS=Vitis vinifera GN=VIT_16s0100g00290 PE=1 SV=2 - [IDND_VITVI]	False	6.1837	Mq2 PP	M53 DV	0.0141431	120.141	2.71863e+07	2.85515e+07	7.78838e+07	5.00263e+07	5.38931e+07	5.10581e+07	2.37829e+07	2.22706e+07	2.65384e+07	2.34519e+07	1.31338e+07	4.08518e+06	3.78206e+07	2.85359e+07	1.88236e+07	3.55614e+07	1.69406e+07	2.85589e+07	1.02186e+07	9.60459e+06	1.45622e+07	2.61867e+07	7.67959e+06	2.78643e+06	4.05682e+06	1.2169e+06	1.38083e+06	597294	473377	2.88354e+06	2.07945e+06	598998
2131	48.4998	2	780.892	1559.77	0.00141057	0.904348	2.93335	VSTNIQDLDEEVAK		Q1PSI9	L-idonate 5-dehydrogenase OS=Vitis vinifera GN=VIT_16s0100g00290 PE=1 SV=2 - [IDND_VITVI]	False	6.1837	Mq2 PP	M53 DV	0.0141431	120.141	2.71863e+07	2.85515e+07	7.78838e+07	5.00263e+07	5.38931e+07	5.10581e+07	2.37829e+07	2.22706e+07	2.65384e+07	2.34519e+07	1.31338e+07	4.08518e+06	3.78206e+07	2.85359e+07	1.88236e+07	3.55614e+07	1.69406e+07	2.85589e+07	1.02186e+07	9.60459e+06	1.45622e+07	2.61867e+07	7.67959e+06	2.78643e+06	4.05682e+06	1.2169e+06	1.38083e+06	597294	473377	2.88354e+06	2.07945e+06	598998
2131	48.4998	2	780.892	1559.77	0.00141673	0.908297	4.63802	VSTNIQDLDEEVAK		Q1PSI9	L-idonate 5-dehydrogenase OS=Vitis vinifera GN=VIT_16s0100g00290 PE=1 SV=2 - [IDND_VITVI]	False	6.1837	Mq2 PP	M53 DV	0.0141431	120.141	2.71863e+07	2.85515e+07	7.78838e+07	5.00263e+07	5.38931e+07	5.10581e+07	2.37829e+07	2.22706e+07	2.65384e+07	2.34519e+07	1.31338e+07	4.08518e+06	3.78206e+07	2.85359e+07	1.88236e+07	3.55614e+07	1.69406e+07	2.85589e+07	1.02186e+07	9.60459e+06	1.45622e+07	2.61867e+07	7.67959e+06	2.78643e+06	4.05682e+06	1.2169e+06	1.38083e+06	597294	473377	2.88354e+06	2.07945e+06	598998
2131	48.4998	2	780.892	1559.77	0.00141847	0.909412	4.61612	VSTNIQDLDEEVAK		Q1PSI9	L-idonate 5-dehydrogenase OS=Vitis vinifera GN=VIT_16s0100g00290 PE=1 SV=2 - [IDND_VITVI]	False	6.1837	Mq2 PP	M53 DV	0.0141431	120.141	2.71863e+07	2.85515e+07	7.78838e+07	5.00263e+07	5.38931e+07	5.10581e+07	2.37829e+07	2.22706e+07	2.65384e+07	2.34519e+07	1.31338e+07	4.08518e+06	3.78206e+07	2.85359e+07	1.88236e+07	3.55614e+07	1.69406e+07	2.85589e+07	1.02186e+07	9.60459e+06	1.45622e+07	2.61867e+07	7.67959e+06	2.78643e+06	4.05682e+06	1.2169e+06	1.38083e+06	597294	473377	2.88354e+06	2.07945e+06	598998
2131	48.4998	2	780.892	1559.77	0.00141957	0.910119	4.91979	VSTNIQDLDEEVAK		Q1PSI9	L-idonate 5-dehydrogenase OS=Vitis vinifera GN=VIT_16s0100g00290 PE=1 SV=2 - [IDND_VITVI]	False	6.1837	Mq2 PP	M53 DV	0.0141431	120.141	2.71863e+07	2.85515e+07	7.78838e+07	5.00263e+07	5.38931e+07	5.10581e+07	2.37829e+07	2.22706e+07	2.65384e+07	2.34519e+07	1.31338e+07	4.08518e+06	3.78206e+07	2.85359e+07	1.88236e+07	3.55614e+07	1.69406e+07	2.85589e+07	1.02186e+07	9.60459e+06	1.45622e+07	2.61867e+07	7.67959e+06	2.78643e+06	4.05682e+06	1.2169e+06	1.38083e+06	597294	473377	2.88354e+06	2.07945e+06	598998
2131	48.4998	2	780.892	1559.77	0.00141657	0.908195	4.58898	VSTNIQDLDEEVAK		Q1PSI9	L-idonate 5-dehydrogenase OS=Vitis vinifera GN=VIT_16s0100g00290 PE=1 SV=2 - [IDND_VITVI]	False	6.1837	Mq2 PP	M53 DV	0.0141431	120.141	2.71863e+07	2.85515e+07	7.78838e+07	5.00263e+07	5.38931e+07	5.10581e+07	2.37829e+07	2.22706e+07	2.65384e+07	2.34519e+07	1.31338e+07	4.08518e+06	3.78206e+07	2.85359e+07	1.88236e+07	3.55614e+07	1.69406e+07	2.85589e+07	1.02186e+07	9.60459e+06	1.45622e+07	2.61867e+07	7.67959e+06	2.78643e+06	4.05682e+06	1.2169e+06	1.38083e+06	597294	473377	2.88354e+06	2.07945e+06	598998
2131	48.4998	2	780.892	1559.77	0.00141681	0.908348	4.94343	VSTNIQDLDEEVAK		Q1PSI9	L-idonate 5-dehydrogenase OS=Vitis vinifera GN=VIT_16s0100g00290 PE=1 SV=2 - [IDND_VITVI]	False	6.1837	Mq2 PP	M53 DV	0.0141431	120.141	2.71863e+07	2.85515e+07	7.78838e+07	5.00263e+07	5.38931e+07	5.10581e+07	2.37829e+07	2.22706e+07	2.65384e+07	2.34519e+07	1.31338e+07	4.08518e+06	3.78206e+07	2.85359e+07	1.88236e+07	3.55614e+07	1.69406e+07	2.85589e+07	1.02186e+07	9.60459e+06	1.45622e+07	2.61867e+07	7.67959e+06	2.78643e+06	4.05682e+06	1.2169e+06	1.38083e+06	597294	473377	2.88354e+06	2.07945e+06	598998
2131	48.4998	2	780.892	1559.77	0.00141737	0.908703	4.41076	VSTNIQDLDEEVAK		Q1PSI9	L-idonate 5-dehydrogenase OS=Vitis vinifera GN=VIT_16s0100g00290 PE=1 SV=2 - [IDND_VITVI]	False	6.1837	Mq2 PP	M53 DV	0.0141431	120.141	2.71863e+07	2.85515e+07	7.78838e+07	5.00263e+07	5.38931e+07	5.10581e+07	2.37829e+07	2.22706e+07	2.65384e+07	2.34519e+07	1.31338e+07	4.08518e+06	3.78206e+07	2.85359e+07	1.88236e+07	3.55614e+07	1.69406e+07	2.85589e+07	1.02186e+07	9.60459e+06	1.45622e+07	2.61867e+07	7.67959e+06	2.78643e+06	4.05682e+06	1.2169e+06	1.38083e+06	597294	473377	2.88354e+06	2.07945e+06	598998
2131	48.4998	2	780.892	1559.77	0.00141855	0.909463	4.60972	VSTNIQDLDEEVAK		Q1PSI9	L-idonate 5-dehydrogenase OS=Vitis vinifera GN=VIT_16s0100g00290 PE=1 SV=2 - [IDND_VITVI]	False	6.1837	Mq2 PP	M53 DV	0.0141431	120.141	2.71863e+07	2.85515e+07	7.78838e+07	5.00263e+07	5.38931e+07	5.10581e+07	2.37829e+07	2.22706e+07	2.65384e+07	2.34519e+07	1.31338e+07	4.08518e+06	3.78206e+07	2.85359e+07	1.88236e+07	3.55614e+07	1.69406e+07	2.85589e+07	1.02186e+07	9.60459e+06	1.45622e+07	2.61867e+07	7.67959e+06	2.78643e+06	4.05682e+06	1.2169e+06	1.38083e+06	597294	473377	2.88354e+06	2.07945e+06	598998
2131	48.4998	2	780.892	1559.77	0.00141934	0.909968	4.93491	VSTNIQDLDEEVAK		Q1PSI9	L-idonate 5-dehydrogenase OS=Vitis vinifera GN=VIT_16s0100g00290 PE=1 SV=2 - [IDND_VITVI]	False	6.1837	Mq2 PP	M53 DV	0.0141431	120.141	2.71863e+07	2.85515e+07	7.78838e+07	5.00263e+07	5.38931e+07	5.10581e+07	2.37829e+07	2.22706e+07	2.65384e+07	2.34519e+07	1.31338e+07	4.08518e+06	3.78206e+07	2.85359e+07	1.88236e+07	3.55614e+07	1.69406e+07	2.85589e+07	1.02186e+07	9.60459e+06	1.45622e+07	2.61867e+07	7.67959e+06	2.78643e+06	4.05682e+06	1.2169e+06	1.38083e+06	597294	473377	2.88354e+06	2.07945e+06	598998
2131	48.4998	2	780.892	1559.77	0.00142036	0.910622	2.6931	VSTNIQDLDEEVAK		Q1PSI9	L-idonate 5-dehydrogenase OS=Vitis vinifera GN=VIT_16s0100g00290 PE=1 SV=2 - [IDND_VITVI]	False	6.1837	Mq2 PP	M53 DV	0.0141431	120.141	2.71863e+07	2.85515e+07	7.78838e+07	5.00263e+07	5.38931e+07	5.10581e+07	2.37829e+07	2.22706e+07	2.65384e+07	2.34519e+07	1.31338e+07	4.08518e+06	3.78206e+07	2.85359e+07	1.88236e+07	3.55614e+07	1.69406e+07	2.85589e+07	1.02186e+07	9.60459e+06	1.45622e+07	2.61867e+07	7.67959e+06	2.78643e+06	4.05682e+06	1.2169e+06	1.38083e+06	597294	473377	2.88354e+06	2.07945e+06	598998
2131	48.4998	2	780.892	1559.77	0.00141973	0.910219	4.50051	VSTNIQDLDEEVAK		Q1PSI9	L-idonate 5-dehydrogenase OS=Vitis vinifera GN=VIT_16s0100g00290 PE=1 SV=2 - [IDND_VITVI]	False	6.1837	Mq2 PP	M53 DV	0.0141431	120.141	2.71863e+07	2.85515e+07	7.78838e+07	5.00263e+07	5.38931e+07	5.10581e+07	2.37829e+07	2.22706e+07	2.65384e+07	2.34519e+07	1.31338e+07	4.08518e+06	3.78206e+07	2.85359e+07	1.88236e+07	3.55614e+07	1.69406e+07	2.85589e+07	1.02186e+07	9.60459e+06	1.45622e+07	2.61867e+07	7.67959e+06	2.78643e+06	4.05682e+06	1.2169e+06	1.38083e+06	597294	473377	2.88354e+06	2.07945e+06	598998
2131	48.4998	2	780.892	1559.77	0.0014149	0.907125	4.08095	VSTNIQDLDEEVAK		Q1PSI9	L-idonate 5-dehydrogenase OS=Vitis vinifera GN=VIT_16s0100g00290 PE=1 SV=2 - [IDND_VITVI]	False	6.1837	Mq2 PP	M53 DV	0.0141431	120.141	2.71863e+07	2.85515e+07	7.78838e+07	5.00263e+07	5.38931e+07	5.10581e+07	2.37829e+07	2.22706e+07	2.65384e+07	2.34519e+07	1.31338e+07	4.08518e+06	3.78206e+07	2.85359e+07	1.88236e+07	3.55614e+07	1.69406e+07	2.85589e+07	1.02186e+07	9.60459e+06	1.45622e+07	2.61867e+07	7.67959e+06	2.78643e+06	4.05682e+06	1.2169e+06	1.38083e+06	597294	473377	2.88354e+06	2.07945e+06	598998
2131	48.4998	2	780.892	1559.77	0.00141887	0.909665	4.86445	VSTNIQDLDEEVAK		Q1PSI9	L-idonate 5-dehydrogenase OS=Vitis vinifera GN=VIT_16s0100g00290 PE=1 SV=2 - [IDND_VITVI]	False	6.1837	Mq2 PP	M53 DV	0.0141431	120.141	2.71863e+07	2.85515e+07	7.78838e+07	5.00263e+07	5.38931e+07	5.10581e+07	2.37829e+07	2.22706e+07	2.65384e+07	2.34519e+07	1.31338e+07	4.08518e+06	3.78206e+07	2.85359e+07	1.88236e+07	3.55614e+07	1.69406e+07	2.85589e+07	1.02186e+07	9.60459e+06	1.45622e+07	2.61867e+07	7.67959e+06	2.78643e+06	4.05682e+06	1.2169e+06	1.38083e+06	597294	473377	2.88354e+06	2.07945e+06	598998
2131	48.4998	2	780.892	1559.77	0.00141689	0.908399	4.87472	VSTNIQDLDEEVAK		Q1PSI9	L-idonate 5-dehydrogenase OS=Vitis vinifera GN=VIT_16s0100g00290 PE=1 SV=2 - [IDND_VITVI]	False	6.1837	Mq2 PP	M53 DV	0.0141431	120.141	2.71863e+07	2.85515e+07	7.78838e+07	5.00263e+07	5.38931e+07	5.10581e+07	2.37829e+07	2.22706e+07	2.65384e+07	2.34519e+07	1.31338e+07	4.08518e+06	3.78206e+07	2.85359e+07	1.88236e+07	3.55614e+07	1.69406e+07	2.85589e+07	1.02186e+07	9.60459e+06	1.45622e+07	2.61867e+07	7.67959e+06	2.78643e+06	4.05682e+06	1.2169e+06	1.38083e+06	597294	473377	2.88354e+06	2.07945e+06	598998
2131	48.4998	2	780.892	1559.77	0.00141831	0.909311	4.95543	VSTNIQDLDEEVAK		Q1PSI9	L-idonate 5-dehydrogenase OS=Vitis vinifera GN=VIT_16s0100g00290 PE=1 SV=2 - [IDND_VITVI]	False	6.1837	Mq2 PP	M53 DV	0.0141431	120.141	2.71863e+07	2.85515e+07	7.78838e+07	5.00263e+07	5.38931e+07	5.10581e+07	2.37829e+07	2.22706e+07	2.65384e+07	2.34519e+07	1.31338e+07	4.08518e+06	3.78206e+07	2.85359e+07	1.88236e+07	3.55614e+07	1.69406e+07	2.85589e+07	1.02186e+07	9.60459e+06	1.45622e+07	2.61867e+07	7.67959e+06	2.78643e+06	4.05682e+06	1.2169e+06	1.38083e+06	597294	473377	2.88354e+06	2.07945e+06	598998
2131	48.4998	2	780.892	1559.77	0.00141411	0.906613	3.14008	VSTNIQDLDEEVAK		Q1PSI9	L-idonate 5-dehydrogenase OS=Vitis vinifera GN=VIT_16s0100g00290 PE=1 SV=2 - [IDND_VITVI]	False	6.1837	Mq2 PP	M53 DV	0.0141431	120.141	2.71863e+07	2.85515e+07	7.78838e+07	5.00263e+07	5.38931e+07	5.10581e+07	2.37829e+07	2.22706e+07	2.65384e+07	2.34519e+07	1.31338e+07	4.08518e+06	3.78206e+07	2.85359e+07	1.88236e+07	3.55614e+07	1.69406e+07	2.85589e+07	1.02186e+07	9.60459e+06	1.45622e+07	2.61867e+07	7.67959e+06	2.78643e+06	4.05682e+06	1.2169e+06	1.38083e+06	597294	473377	2.88354e+06	2.07945e+06	598998
2131	48.4998	2	780.892	1559.77	0.00141965	0.910169	4.91342	VSTNIQDLDEEVAK		Q1PSI9	L-idonate 5-dehydrogenase OS=Vitis vinifera GN=VIT_16s0100g00290 PE=1 SV=2 - [IDND_VITVI]	False	6.1837	Mq2 PP	M53 DV	0.0141431	120.141	2.71863e+07	2.85515e+07	7.78838e+07	5.00263e+07	5.38931e+07	5.10581e+07	2.37829e+07	2.22706e+07	2.65384e+07	2.34519e+07	1.31338e+07	4.08518e+06	3.78206e+07	2.85359e+07	1.88236e+07	3.55614e+07	1.69406e+07	2.85589e+07	1.02186e+07	9.60459e+06	1.45622e+07	2.61867e+07	7.67959e+06	2.78643e+06	4.05682e+06	1.2169e+06	1.38083e+06	597294	473377	2.88354e+06	2.07945e+06	598998
2131	48.4998	2	780.892	1559.77	0.00141902	0.909766	4.50923	VSTNIQDLDEEVAK		Q1PSI9	L-idonate 5-dehydrogenase OS=Vitis vinifera GN=VIT_16s0100g00290 PE=1 SV=2 - [IDND_VITVI]	False	6.1837	Mq2 PP	M53 DV	0.0141431	120.141	2.71863e+07	2.85515e+07	7.78838e+07	5.00263e+07	5.38931e+07	5.10581e+07	2.37829e+07	2.22706e+07	2.65384e+07	2.34519e+07	1.31338e+07	4.08518e+06	3.78206e+07	2.85359e+07	1.88236e+07	3.55614e+07	1.69406e+07	2.85589e+07	1.02186e+07	9.60459e+06	1.45622e+07	2.61867e+07	7.67959e+06	2.78643e+06	4.05682e+06	1.2169e+06	1.38083e+06	597294	473377	2.88354e+06	2.07945e+06	598998
2131	48.4998	2	780.892	1559.77	0.00141138	0.904865	3.60005	VSTNIQDLDEEVAK		Q1PSI9	L-idonate 5-dehydrogenase OS=Vitis vinifera GN=VIT_16s0100g00290 PE=1 SV=2 - [IDND_VITVI]	False	6.1837	Mq2 PP	M53 DV	0.0141431	120.141	2.71863e+07	2.85515e+07	7.78838e+07	5.00263e+07	5.38931e+07	5.10581e+07	2.37829e+07	2.22706e+07	2.65384e+07	2.34519e+07	1.31338e+07	4.08518e+06	3.78206e+07	2.85359e+07	1.88236e+07	3.55614e+07	1.69406e+07	2.85589e+07	1.02186e+07	9.60459e+06	1.45622e+07	2.61867e+07	7.67959e+06	2.78643e+06	4.05682e+06	1.2169e+06	1.38083e+06	597294	473377	2.88354e+06	2.07945e+06	598998
2131	48.4998	2	780.892	1559.77	0.00141594	0.907788	3.45586	VSTNIQDLDEEVAK		Q1PSI9	L-idonate 5-dehydrogenase OS=Vitis vinifera GN=VIT_16s0100g00290 PE=1 SV=2 - [IDND_VITVI]	False	6.1837	Mq2 PP	M53 DV	0.0141431	120.141	2.71863e+07	2.85515e+07	7.78838e+07	5.00263e+07	5.38931e+07	5.10581e+07	2.37829e+07	2.22706e+07	2.65384e+07	2.34519e+07	1.31338e+07	4.08518e+06	3.78206e+07	2.85359e+07	1.88236e+07	3.55614e+07	1.69406e+07	2.85589e+07	1.02186e+07	9.60459e+06	1.45622e+07	2.61867e+07	7.67959e+06	2.78643e+06	4.05682e+06	1.2169e+06	1.38083e+06	597294	473377	2.88354e+06	2.07945e+06	598998
2131	48.4998	2	780.892	1559.77	0.00141942	0.910018	4.8034	VSTNIQDLDEEVAK		Q1PSI9	L-idonate 5-dehydrogenase OS=Vitis vinifera GN=VIT_16s0100g00290 PE=1 SV=2 - [IDND_VITVI]	False	6.1837	Mq2 PP	M53 DV	0.0141431	120.141	2.71863e+07	2.85515e+07	7.78838e+07	5.00263e+07	5.38931e+07	5.10581e+07	2.37829e+07	2.22706e+07	2.65384e+07	2.34519e+07	1.31338e+07	4.08518e+06	3.78206e+07	2.85359e+07	1.88236e+07	3.55614e+07	1.69406e+07	2.85589e+07	1.02186e+07	9.60459e+06	1.45622e+07	2.61867e+07	7.67959e+06	2.78643e+06	4.05682e+06	1.2169e+06	1.38083e+06	597294	473377	2.88354e+06	2.07945e+06	598998
2131	48.4998	2	780.892	1559.77	0.00142005	0.910421	5.17084	VSTNIQDLDEEVAK		Q1PSI9	L-idonate 5-dehydrogenase OS=Vitis vinifera GN=VIT_16s0100g00290 PE=1 SV=2 - [IDND_VITVI]	False	6.1837	Mq2 PP	M53 DV	0.0141431	120.141	2.71863e+07	2.85515e+07	7.78838e+07	5.00263e+07	5.38931e+07	5.10581e+07	2.37829e+07	2.22706e+07	2.65384e+07	2.34519e+07	1.31338e+07	4.08518e+06	3.78206e+07	2.85359e+07	1.88236e+07	3.55614e+07	1.69406e+07	2.85589e+07	1.02186e+07	9.60459e+06	1.45622e+07	2.61867e+07	7.67959e+06	2.78643e+06	4.05682e+06	1.2169e+06	1.38083e+06	597294	473377	2.88354e+06	2.07945e+06	598998
2131	48.4998	2	780.892	1559.77	0.0014195	0.910068	4.43916	VSTNIQDLDEEVAK		Q1PSI9	L-idonate 5-dehydrogenase OS=Vitis vinifera GN=VIT_16s0100g00290 PE=1 SV=2 - [IDND_VITVI]	False	6.1837	Mq2 PP	M53 DV	0.0141431	120.141	2.71863e+07	2.85515e+07	7.78838e+07	5.00263e+07	5.38931e+07	5.10581e+07	2.37829e+07	2.22706e+07	2.65384e+07	2.34519e+07	1.31338e+07	4.08518e+06	3.78206e+07	2.85359e+07	1.88236e+07	3.55614e+07	1.69406e+07	2.85589e+07	1.02186e+07	9.60459e+06	1.45622e+07	2.61867e+07	7.67959e+06	2.78643e+06	4.05682e+06	1.2169e+06	1.38083e+06	597294	473377	2.88354e+06	2.07945e+06	598998
10955	51.3295	2	780.888	1559.76	-0.00741039	-4.75095	1.31438	VSTNIQDLDEEVAK		Q1PSI9	L-idonate 5-dehydrogenase OS=Vitis vinifera GN=VIT_16s0100g00290 PE=1 SV=2 - [IDND_VITVI]	False	7.62771	Mq2 FG	Mq2 BF	0.000207325	127.935	7.38526e+06	9.04875e+06	1.05568e+07	4.83824e+06	5.38848e+06	1.24109e+07	6.13317e+06	9.95776e+06	5.33107e+06	5.69796e+06	5.06467e+06	2.69408e+06	7.81394e+06	6.84073e+06	2.26854e+06	4.3234e+06	2.17208e+06	7.75813e+06	3.23855e+06	1.30185e+06	1.40837e+06	2.61827e+06	1.8667e+06	718569	1.81391e+06	244453	335491	230329	312181	595757	498493	72188.6
2131	48.4998	2	780.892	1559.77	0.00141816	0.90921	4.84103	VSTNIQDLDEEVAK		Q1PSI9	L-idonate 5-dehydrogenase OS=Vitis vinifera GN=VIT_16s0100g00290 PE=1 SV=2 - [IDND_VITVI]	False	6.1837	Mq2 PP	M53 DV	0.0141431	120.141	2.71863e+07	2.85515e+07	7.78838e+07	5.00263e+07	5.38931e+07	5.10581e+07	2.37829e+07	2.22706e+07	2.65384e+07	2.34519e+07	1.31338e+07	4.08518e+06	3.78206e+07	2.85359e+07	1.88236e+07	3.55614e+07	1.69406e+07	2.85589e+07	1.02186e+07	9.60459e+06	1.45622e+07	2.61867e+07	7.67959e+06	2.78643e+06	4.05682e+06	1.2169e+06	1.38083e+06	597294	473377	2.88354e+06	2.07945e+06	598998
2131	48.4998	2	780.892	1559.77	0.0014157	0.907635	3.60774	VSTNIQDLDEEVAK		Q1PSI9	L-idonate 5-dehydrogenase OS=Vitis vinifera GN=VIT_16s0100g00290 PE=1 SV=2 - [IDND_VITVI]	False	6.1837	Mq2 PP	M53 DV	0.0141431	120.141	2.71863e+07	2.85515e+07	7.78838e+07	5.00263e+07	5.38931e+07	5.10581e+07	2.37829e+07	2.22706e+07	2.65384e+07	2.34519e+07	1.31338e+07	4.08518e+06	3.78206e+07	2.85359e+07	1.88236e+07	3.55614e+07	1.69406e+07	2.85589e+07	1.02186e+07	9.60459e+06	1.45622e+07	2.61867e+07	7.67959e+06	2.78643e+06	4.05682e+06	1.2169e+06	1.38083e+06	597294	473377	2.88354e+06	2.07945e+06	598998
2131	48.4998	2	780.892	1559.77	0.00141697	0.908449	4.69367	VSTNIQDLDEEVAK		Q1PSI9	L-idonate 5-dehydrogenase OS=Vitis vinifera GN=VIT_16s0100g00290 PE=1 SV=2 - [IDND_VITVI]	False	6.1837	Mq2 PP	M53 DV	0.0141431	120.141	2.71863e+07	2.85515e+07	7.78838e+07	5.00263e+07	5.38931e+07	5.10581e+07	2.37829e+07	2.22706e+07	2.65384e+07	2.34519e+07	1.31338e+07	4.08518e+06	3.78206e+07	2.85359e+07	1.88236e+07	3.55614e+07	1.69406e+07	2.85589e+07	1.02186e+07	9.60459e+06	1.45622e+07	2.61867e+07	7.67959e+06	2.78643e+06	4.05682e+06	1.2169e+06	1.38083e+06	597294	473377	2.88354e+06	2.07945e+06	598998
2131	48.4998	2	780.892	1559.77	0.00141562	0.907584	3.87859	VSTNIQDLDEEVAK		Q1PSI9	L-idonate 5-dehydrogenase OS=Vitis vinifera GN=VIT_16s0100g00290 PE=1 SV=2 - [IDND_VITVI]	False	6.1837	Mq2 PP	M53 DV	0.0141431	120.141	2.71863e+07	2.85515e+07	7.78838e+07	5.00263e+07	5.38931e+07	5.10581e+07	2.37829e+07	2.22706e+07	2.65384e+07	2.34519e+07	1.31338e+07	4.08518e+06	3.78206e+07	2.85359e+07	1.88236e+07	3.55614e+07	1.69406e+07	2.85589e+07	1.02186e+07	9.60459e+06	1.45622e+07	2.61867e+07	7.67959e+06	2.78643e+06	4.05682e+06	1.2169e+06	1.38083e+06	597294	473377	2.88354e+06	2.07945e+06	598998
2131	48.4998	2	780.892	1559.77	0.00142083	0.910923	3.11851	VSTNIQDLDEEVAK		Q1PSI9	L-idonate 5-dehydrogenase OS=Vitis vinifera GN=VIT_16s0100g00290 PE=1 SV=2 - [IDND_VITVI]	False	6.1837	Mq2 PP	M53 DV	0.0141431	120.141	2.71863e+07	2.85515e+07	7.78838e+07	5.00263e+07	5.38931e+07	5.10581e+07	2.37829e+07	2.22706e+07	2.65384e+07	2.34519e+07	1.31338e+07	4.08518e+06	3.78206e+07	2.85359e+07	1.88236e+07	3.55614e+07	1.69406e+07	2.85589e+07	1.02186e+07	9.60459e+06	1.45622e+07	2.61867e+07	7.67959e+06	2.78643e+06	4.05682e+06	1.2169e+06	1.38083e+06	597294	473377	2.88354e+06	2.07945e+06	598998
2131	48.4998	2	780.892	1559.77	0.00141768	0.908906	2.63727	VSTNIQDLDEEVAK		Q1PSI9	L-idonate 5-dehydrogenase OS=Vitis vinifera GN=VIT_16s0100g00290 PE=1 SV=2 - [IDND_VITVI]	False	6.1837	Mq2 PP	M53 DV	0.0141431	120.141	2.71863e+07	2.85515e+07	7.78838e+07	5.00263e+07	5.38931e+07	5.10581e+07	2.37829e+07	2.22706e+07	2.65384e+07	2.34519e+07	1.31338e+07	4.08518e+06	3.78206e+07	2.85359e+07	1.88236e+07	3.55614e+07	1.69406e+07	2.85589e+07	1.02186e+07	9.60459e+06	1.45622e+07	2.61867e+07	7.67959e+06	2.78643e+06	4.05682e+06	1.2169e+06	1.38083e+06	597294	473377	2.88354e+06	2.07945e+06	598998
2131	48.4998	2	780.892	1559.77	0.00141226	0.905432	3.55271	VSTNIQDLDEEVAK		Q1PSI9	L-idonate 5-dehydrogenase OS=Vitis vinifera GN=VIT_16s0100g00290 PE=1 SV=2 - [IDND_VITVI]	False	6.1837	Mq2 PP	M53 DV	0.0141431	120.141	2.71863e+07	2.85515e+07	7.78838e+07	5.00263e+07	5.38931e+07	5.10581e+07	2.37829e+07	2.22706e+07	2.65384e+07	2.34519e+07	1.31338e+07	4.08518e+06	3.78206e+07	2.85359e+07	1.88236e+07	3.55614e+07	1.69406e+07	2.85589e+07	1.02186e+07	9.60459e+06	1.45622e+07	2.61867e+07	7.67959e+06	2.78643e+06	4.05682e+06	1.2169e+06	1.38083e+06	597294	473377	2.88354e+06	2.07945e+06	598998
2131	48.4998	2	780.892	1559.77	0.00141498	0.907176	3.6009	VSTNIQDLDEEVAK		Q1PSI9	L-idonate 5-dehydrogenase OS=Vitis vinifera GN=VIT_16s0100g00290 PE=1 SV=2 - [IDND_VITVI]	False	6.1837	Mq2 PP	M53 DV	0.0141431	120.141	2.71863e+07	2.85515e+07	7.78838e+07	5.00263e+07	5.38931e+07	5.10581e+07	2.37829e+07	2.22706e+07	2.65384e+07	2.34519e+07	1.31338e+07	4.08518e+06	3.78206e+07	2.85359e+07	1.88236e+07	3.55614e+07	1.69406e+07	2.85589e+07	1.02186e+07	9.60459e+06	1.45622e+07	2.61867e+07	7.67959e+06	2.78643e+06	4.05682e+06	1.2169e+06	1.38083e+06	597294	473377	2.88354e+06	2.07945e+06	598998
2364	71.0114	2	524.295	1046.58	0.000133823	0.127867	2.84904	EVDIVGIFR		Q1PSI9	L-idonate 5-dehydrogenase OS=Vitis vinifera GN=VIT_16s0100g00290 PE=1 SV=2 - [IDND_VITVI]	True	39.4879	Mq2 BF	Mq2 M	6.26625e-09	104.599	1.43904e+07	9.74313e+06	2.48958e+06	1.2224e+07	1.83047e+07	1.3888e+07	1.15619e+07	8.38183e+06	506320	3.56123e+06	1.84168e+06	3.78175e+06	2.07025e+06	1.09198e+06	84097.9	269555	943591	1.51169e+07	3.48707e+06	307013	3.55829e+06	8.89428e+06	2.08888e+06	1.3546e+06	1.52683e+06	23217	209682	83755.2	438217	157842	79574.3	2676.13
2364	71.0114	2	524.295	1046.58	0.000134528	0.128541	2.83667	EVDIVGIFR		Q1PSI9	L-idonate 5-dehydrogenase OS=Vitis vinifera GN=VIT_16s0100g00290 PE=1 SV=2 - [IDND_VITVI]	True	39.4879	Mq2 BF	Mq2 M	6.26625e-09	104.599	1.43904e+07	9.74313e+06	2.48958e+06	1.2224e+07	1.83047e+07	1.3888e+07	1.15619e+07	8.38183e+06	506320	3.56123e+06	1.84168e+06	3.78175e+06	2.07025e+06	1.09198e+06	84097.9	269555	943591	1.51169e+07	3.48707e+06	307013	3.55829e+06	8.89428e+06	2.08888e+06	1.3546e+06	1.52683e+06	23217	209682	83755.2	438217	157842	79574.3	2676.13
2364	71.0114	2	524.295	1046.58	0.000134176	0.128204	2.75442	EVDIVGIFR		Q1PSI9	L-idonate 5-dehydrogenase OS=Vitis vinifera GN=VIT_16s0100g00290 PE=1 SV=2 - [IDND_VITVI]	True	39.4879	Mq2 BF	Mq2 M	6.26625e-09	104.599	1.43904e+07	9.74313e+06	2.48958e+06	1.2224e+07	1.83047e+07	1.3888e+07	1.15619e+07	8.38183e+06	506320	3.56123e+06	1.84168e+06	3.78175e+06	2.07025e+06	1.09198e+06	84097.9	269555	943591	1.51169e+07	3.48707e+06	307013	3.55829e+06	8.89428e+06	2.08888e+06	1.3546e+06	1.52683e+06	23217	209682	83755.2	438217	157842	79574.3	2676.13
2364	71.0114	2	524.295	1046.58	0.000134411	0.128429	2.817	EVDIVGIFR		Q1PSI9	L-idonate 5-dehydrogenase OS=Vitis vinifera GN=VIT_16s0100g00290 PE=1 SV=2 - [IDND_VITVI]	True	39.4879	Mq2 BF	Mq2 M	6.26625e-09	104.599	1.43904e+07	9.74313e+06	2.48958e+06	1.2224e+07	1.83047e+07	1.3888e+07	1.15619e+07	8.38183e+06	506320	3.56123e+06	1.84168e+06	3.78175e+06	2.07025e+06	1.09198e+06	84097.9	269555	943591	1.51169e+07	3.48707e+06	307013	3.55829e+06	8.89428e+06	2.08888e+06	1.3546e+06	1.52683e+06	23217	209682	83755.2	438217	157842	79574.3	2676.13
2364	71.0114	2	524.295	1046.58	0.000134058	0.128092	2.80476	EVDIVGIFR		Q1PSI9	L-idonate 5-dehydrogenase OS=Vitis vinifera GN=VIT_16s0100g00290 PE=1 SV=2 - [IDND_VITVI]	True	39.4879	Mq2 BF	Mq2 M	6.26625e-09	104.599	1.43904e+07	9.74313e+06	2.48958e+06	1.2224e+07	1.83047e+07	1.3888e+07	1.15619e+07	8.38183e+06	506320	3.56123e+06	1.84168e+06	3.78175e+06	2.07025e+06	1.09198e+06	84097.9	269555	943591	1.51169e+07	3.48707e+06	307013	3.55829e+06	8.89428e+06	2.08888e+06	1.3546e+06	1.52683e+06	23217	209682	83755.2	438217	157842	79574.3	2676.13
2364	71.0114	2	524.295	1046.58	0.000134763	0.128766	2.50303	EVDIVGIFR		Q1PSI9	L-idonate 5-dehydrogenase OS=Vitis vinifera GN=VIT_16s0100g00290 PE=1 SV=2 - [IDND_VITVI]	True	39.4879	Mq2 BF	Mq2 M	6.26625e-09	104.599	1.43904e+07	9.74313e+06	2.48958e+06	1.2224e+07	1.83047e+07	1.3888e+07	1.15619e+07	8.38183e+06	506320	3.56123e+06	1.84168e+06	3.78175e+06	2.07025e+06	1.09198e+06	84097.9	269555	943591	1.51169e+07	3.48707e+06	307013	3.55829e+06	8.89428e+06	2.08888e+06	1.3546e+06	1.52683e+06	23217	209682	83755.2	438217	157842	79574.3	2676.13
2364	71.0114	2	524.295	1046.58	0.000136756	0.13067	2.79831	EVDIVGIFR		Q1PSI9	L-idonate 5-dehydrogenase OS=Vitis vinifera GN=VIT_16s0100g00290 PE=1 SV=2 - [IDND_VITVI]	True	39.4879	Mq2 BF	Mq2 M	6.26625e-09	104.599	1.43904e+07	9.74313e+06	2.48958e+06	1.2224e+07	1.83047e+07	1.3888e+07	1.15619e+07	8.38183e+06	506320	3.56123e+06	1.84168e+06	3.78175e+06	2.07025e+06	1.09198e+06	84097.9	269555	943591	1.51169e+07	3.48707e+06	307013	3.55829e+06	8.89428e+06	2.08888e+06	1.3546e+06	1.52683e+06	23217	209682	83755.2	438217	157842	79574.3	2676.13
2364	71.0114	2	524.295	1046.58	0.000134646	0.128654	2.91235	EVDIVGIFR		Q1PSI9	L-idonate 5-dehydrogenase OS=Vitis vinifera GN=VIT_16s0100g00290 PE=1 SV=2 - [IDND_VITVI]	True	39.4879	Mq2 BF	Mq2 M	6.26625e-09	104.599	1.43904e+07	9.74313e+06	2.48958e+06	1.2224e+07	1.83047e+07	1.3888e+07	1.15619e+07	8.38183e+06	506320	3.56123e+06	1.84168e+06	3.78175e+06	2.07025e+06	1.09198e+06	84097.9	269555	943591	1.51169e+07	3.48707e+06	307013	3.55829e+06	8.89428e+06	2.08888e+06	1.3546e+06	1.52683e+06	23217	209682	83755.2	438217	157842	79574.3	2676.13
2364	71.0114	2	524.295	1046.58	0.000135819	0.129775	2.85273	EVDIVGIFR		Q1PSI9	L-idonate 5-dehydrogenase OS=Vitis vinifera GN=VIT_16s0100g00290 PE=1 SV=2 - [IDND_VITVI]	True	39.4879	Mq2 BF	Mq2 M	6.26625e-09	104.599	1.43904e+07	9.74313e+06	2.48958e+06	1.2224e+07	1.83047e+07	1.3888e+07	1.15619e+07	8.38183e+06	506320	3.56123e+06	1.84168e+06	3.78175e+06	2.07025e+06	1.09198e+06	84097.9	269555	943591	1.51169e+07	3.48707e+06	307013	3.55829e+06	8.89428e+06	2.08888e+06	1.3546e+06	1.52683e+06	23217	209682	83755.2	438217	157842	79574.3	2676.13
2364	71.0114	2	524.295	1046.58	0.000135116	0.129102	2.82386	EVDIVGIFR		Q1PSI9	L-idonate 5-dehydrogenase OS=Vitis vinifera GN=VIT_16s0100g00290 PE=1 SV=2 - [IDND_VITVI]	True	39.4879	Mq2 BF	Mq2 M	6.26625e-09	104.599	1.43904e+07	9.74313e+06	2.48958e+06	1.2224e+07	1.83047e+07	1.3888e+07	1.15619e+07	8.38183e+06	506320	3.56123e+06	1.84168e+06	3.78175e+06	2.07025e+06	1.09198e+06	84097.9	269555	943591	1.51169e+07	3.48707e+06	307013	3.55829e+06	8.89428e+06	2.08888e+06	1.3546e+06	1.52683e+06	23217	209682	83755.2	438217	157842	79574.3	2676.13
2364	71.0114	2	524.295	1046.58	0.000134881	0.128878	2.84162	EVDIVGIFR		Q1PSI9	L-idonate 5-dehydrogenase OS=Vitis vinifera GN=VIT_16s0100g00290 PE=1 SV=2 - [IDND_VITVI]	True	39.4879	Mq2 BF	Mq2 M	6.26625e-09	104.599	1.43904e+07	9.74313e+06	2.48958e+06	1.2224e+07	1.83047e+07	1.3888e+07	1.15619e+07	8.38183e+06	506320	3.56123e+06	1.84168e+06	3.78175e+06	2.07025e+06	1.09198e+06	84097.9	269555	943591	1.51169e+07	3.48707e+06	307013	3.55829e+06	8.89428e+06	2.08888e+06	1.3546e+06	1.52683e+06	23217	209682	83755.2	438217	157842	79574.3	2676.13
2364	71.0114	2	524.295	1046.58	0.000133116	0.127192	2.81663	EVDIVGIFR		Q1PSI9	L-idonate 5-dehydrogenase OS=Vitis vinifera GN=VIT_16s0100g00290 PE=1 SV=2 - [IDND_VITVI]	True	39.4879	Mq2 BF	Mq2 M	6.26625e-09	104.599	1.43904e+07	9.74313e+06	2.48958e+06	1.2224e+07	1.83047e+07	1.3888e+07	1.15619e+07	8.38183e+06	506320	3.56123e+06	1.84168e+06	3.78175e+06	2.07025e+06	1.09198e+06	84097.9	269555	943591	1.51169e+07	3.48707e+06	307013	3.55829e+06	8.89428e+06	2.08888e+06	1.3546e+06	1.52683e+06	23217	209682	83755.2	438217	157842	79574.3	2676.13
2364	71.0114	2	524.295	1046.58	0.000133352	0.127417	2.82393	EVDIVGIFR		Q1PSI9	L-idonate 5-dehydrogenase OS=Vitis vinifera GN=VIT_16s0100g00290 PE=1 SV=2 - [IDND_VITVI]	True	39.4879	Mq2 BF	Mq2 M	6.26625e-09	104.599	1.43904e+07	9.74313e+06	2.48958e+06	1.2224e+07	1.83047e+07	1.3888e+07	1.15619e+07	8.38183e+06	506320	3.56123e+06	1.84168e+06	3.78175e+06	2.07025e+06	1.09198e+06	84097.9	269555	943591	1.51169e+07	3.48707e+06	307013	3.55829e+06	8.89428e+06	2.08888e+06	1.3546e+06	1.52683e+06	23217	209682	83755.2	438217	157842	79574.3	2676.13
2364	71.0114	2	524.295	1046.58	0.000135233	0.129215	2.96985	EVDIVGIFR		Q1PSI9	L-idonate 5-dehydrogenase OS=Vitis vinifera GN=VIT_16s0100g00290 PE=1 SV=2 - [IDND_VITVI]	True	39.4879	Mq2 BF	Mq2 M	6.26625e-09	104.599	1.43904e+07	9.74313e+06	2.48958e+06	1.2224e+07	1.83047e+07	1.3888e+07	1.15619e+07	8.38183e+06	506320	3.56123e+06	1.84168e+06	3.78175e+06	2.07025e+06	1.09198e+06	84097.9	269555	943591	1.51169e+07	3.48707e+06	307013	3.55829e+06	8.89428e+06	2.08888e+06	1.3546e+06	1.52683e+06	23217	209682	83755.2	438217	157842	79574.3	2676.13
2364	71.0114	2	524.295	1046.58	0.000133234	0.127304	2.84866	EVDIVGIFR		Q1PSI9	L-idonate 5-dehydrogenase OS=Vitis vinifera GN=VIT_16s0100g00290 PE=1 SV=2 - [IDND_VITVI]	True	39.4879	Mq2 BF	Mq2 M	6.26625e-09	104.599	1.43904e+07	9.74313e+06	2.48958e+06	1.2224e+07	1.83047e+07	1.3888e+07	1.15619e+07	8.38183e+06	506320	3.56123e+06	1.84168e+06	3.78175e+06	2.07025e+06	1.09198e+06	84097.9	269555	943591	1.51169e+07	3.48707e+06	307013	3.55829e+06	8.89428e+06	2.08888e+06	1.3546e+06	1.52683e+06	23217	209682	83755.2	438217	157842	79574.3	2676.13
2364	71.0114	2	524.295	1046.58	0.000135702	0.129663	2.94706	EVDIVGIFR		Q1PSI9	L-idonate 5-dehydrogenase OS=Vitis vinifera GN=VIT_16s0100g00290 PE=1 SV=2 - [IDND_VITVI]	True	39.4879	Mq2 BF	Mq2 M	6.26625e-09	104.599	1.43904e+07	9.74313e+06	2.48958e+06	1.2224e+07	1.83047e+07	1.3888e+07	1.15619e+07	8.38183e+06	506320	3.56123e+06	1.84168e+06	3.78175e+06	2.07025e+06	1.09198e+06	84097.9	269555	943591	1.51169e+07	3.48707e+06	307013	3.55829e+06	8.89428e+06	2.08888e+06	1.3546e+06	1.52683e+06	23217	209682	83755.2	438217	157842	79574.3	2676.13
2364	71.0114	2	524.295	1046.58	0.000136171	0.130111	2.86551	EVDIVGIFR		Q1PSI9	L-idonate 5-dehydrogenase OS=Vitis vinifera GN=VIT_16s0100g00290 PE=1 SV=2 - [IDND_VITVI]	True	39.4879	Mq2 BF	Mq2 M	6.26625e-09	104.599	1.43904e+07	9.74313e+06	2.48958e+06	1.2224e+07	1.83047e+07	1.3888e+07	1.15619e+07	8.38183e+06	506320	3.56123e+06	1.84168e+06	3.78175e+06	2.07025e+06	1.09198e+06	84097.9	269555	943591	1.51169e+07	3.48707e+06	307013	3.55829e+06	8.89428e+06	2.08888e+06	1.3546e+06	1.52683e+06	23217	209682	83755.2	438217	157842	79574.3	2676.13
2364	71.0114	2	524.295	1046.58	0.000137691	0.131563	2.56344	EVDIVGIFR		Q1PSI9	L-idonate 5-dehydrogenase OS=Vitis vinifera GN=VIT_16s0100g00290 PE=1 SV=2 - [IDND_VITVI]	True	39.4879	Mq2 BF	Mq2 M	6.26625e-09	104.599	1.43904e+07	9.74313e+06	2.48958e+06	1.2224e+07	1.83047e+07	1.3888e+07	1.15619e+07	8.38183e+06	506320	3.56123e+06	1.84168e+06	3.78175e+06	2.07025e+06	1.09198e+06	84097.9	269555	943591	1.51169e+07	3.48707e+06	307013	3.55829e+06	8.89428e+06	2.08888e+06	1.3546e+06	1.52683e+06	23217	209682	83755.2	438217	157842	79574.3	2676.13
2364	71.0114	2	524.295	1046.58	0.000136054	0.129999	2.77182	EVDIVGIFR		Q1PSI9	L-idonate 5-dehydrogenase OS=Vitis vinifera GN=VIT_16s0100g00290 PE=1 SV=2 - [IDND_VITVI]	True	39.4879	Mq2 BF	Mq2 M	6.26625e-09	104.599	1.43904e+07	9.74313e+06	2.48958e+06	1.2224e+07	1.83047e+07	1.3888e+07	1.15619e+07	8.38183e+06	506320	3.56123e+06	1.84168e+06	3.78175e+06	2.07025e+06	1.09198e+06	84097.9	269555	943591	1.51169e+07	3.48707e+06	307013	3.55829e+06	8.89428e+06	2.08888e+06	1.3546e+06	1.52683e+06	23217	209682	83755.2	438217	157842	79574.3	2676.13
2364	71.0114	2	524.295	1046.58	0.00013535	0.129327	3.12737	EVDIVGIFR		Q1PSI9	L-idonate 5-dehydrogenase OS=Vitis vinifera GN=VIT_16s0100g00290 PE=1 SV=2 - [IDND_VITVI]	True	39.4879	Mq2 BF	Mq2 M	6.26625e-09	104.599	1.43904e+07	9.74313e+06	2.48958e+06	1.2224e+07	1.83047e+07	1.3888e+07	1.15619e+07	8.38183e+06	506320	3.56123e+06	1.84168e+06	3.78175e+06	2.07025e+06	1.09198e+06	84097.9	269555	943591	1.51169e+07	3.48707e+06	307013	3.55829e+06	8.89428e+06	2.08888e+06	1.3546e+06	1.52683e+06	23217	209682	83755.2	438217	157842	79574.3	2676.13
2364	71.0114	2	524.295	1046.58	0.000135468	0.129439	2.73366	EVDIVGIFR		Q1PSI9	L-idonate 5-dehydrogenase OS=Vitis vinifera GN=VIT_16s0100g00290 PE=1 SV=2 - [IDND_VITVI]	True	39.4879	Mq2 BF	Mq2 M	6.26625e-09	104.599	1.43904e+07	9.74313e+06	2.48958e+06	1.2224e+07	1.83047e+07	1.3888e+07	1.15619e+07	8.38183e+06	506320	3.56123e+06	1.84168e+06	3.78175e+06	2.07025e+06	1.09198e+06	84097.9	269555	943591	1.51169e+07	3.48707e+06	307013	3.55829e+06	8.89428e+06	2.08888e+06	1.3546e+06	1.52683e+06	23217	209682	83755.2	438217	157842	79574.3	2676.13
2364	71.0114	2	524.295	1046.58	0.000135585	0.129551	2.71296	EVDIVGIFR		Q1PSI9	L-idonate 5-dehydrogenase OS=Vitis vinifera GN=VIT_16s0100g00290 PE=1 SV=2 - [IDND_VITVI]	True	39.4879	Mq2 BF	Mq2 M	6.26625e-09	104.599	1.43904e+07	9.74313e+06	2.48958e+06	1.2224e+07	1.83047e+07	1.3888e+07	1.15619e+07	8.38183e+06	506320	3.56123e+06	1.84168e+06	3.78175e+06	2.07025e+06	1.09198e+06	84097.9	269555	943591	1.51169e+07	3.48707e+06	307013	3.55829e+06	8.89428e+06	2.08888e+06	1.3546e+06	1.52683e+06	23217	209682	83755.2	438217	157842	79574.3	2676.13
2364	71.0114	2	524.295	1046.58	0.000131936	0.126064	2.61392	EVDIVGIFR		Q1PSI9	L-idonate 5-dehydrogenase OS=Vitis vinifera GN=VIT_16s0100g00290 PE=1 SV=2 - [IDND_VITVI]	True	39.4879	Mq2 BF	Mq2 M	6.26625e-09	104.599	1.43904e+07	9.74313e+06	2.48958e+06	1.2224e+07	1.83047e+07	1.3888e+07	1.15619e+07	8.38183e+06	506320	3.56123e+06	1.84168e+06	3.78175e+06	2.07025e+06	1.09198e+06	84097.9	269555	943591	1.51169e+07	3.48707e+06	307013	3.55829e+06	8.89428e+06	2.08888e+06	1.3546e+06	1.52683e+06	23217	209682	83755.2	438217	157842	79574.3	2676.13
2364	71.0114	2	524.295	1046.58	0.000134998	0.12899	2.77041	EVDIVGIFR		Q1PSI9	L-idonate 5-dehydrogenase OS=Vitis vinifera GN=VIT_16s0100g00290 PE=1 SV=2 - [IDND_VITVI]	True	39.4879	Mq2 BF	Mq2 M	6.26625e-09	104.599	1.43904e+07	9.74313e+06	2.48958e+06	1.2224e+07	1.83047e+07	1.3888e+07	1.15619e+07	8.38183e+06	506320	3.56123e+06	1.84168e+06	3.78175e+06	2.07025e+06	1.09198e+06	84097.9	269555	943591	1.51169e+07	3.48707e+06	307013	3.55829e+06	8.89428e+06	2.08888e+06	1.3546e+06	1.52683e+06	23217	209682	83755.2	438217	157842	79574.3	2676.13
2364	71.0114	2	524.295	1046.58	0.000132054	0.126177	2.82812	EVDIVGIFR		Q1PSI9	L-idonate 5-dehydrogenase OS=Vitis vinifera GN=VIT_16s0100g00290 PE=1 SV=2 - [IDND_VITVI]	True	39.4879	Mq2 BF	Mq2 M	6.26625e-09	104.599	1.43904e+07	9.74313e+06	2.48958e+06	1.2224e+07	1.83047e+07	1.3888e+07	1.15619e+07	8.38183e+06	506320	3.56123e+06	1.84168e+06	3.78175e+06	2.07025e+06	1.09198e+06	84097.9	269555	943591	1.51169e+07	3.48707e+06	307013	3.55829e+06	8.89428e+06	2.08888e+06	1.3546e+06	1.52683e+06	23217	209682	83755.2	438217	157842	79574.3	2676.13
2364	71.0114	2	524.295	1046.58	0.000136639	0.130558	2.71882	EVDIVGIFR		Q1PSI9	L-idonate 5-dehydrogenase OS=Vitis vinifera GN=VIT_16s0100g00290 PE=1 SV=2 - [IDND_VITVI]	True	39.4879	Mq2 BF	Mq2 M	6.26625e-09	104.599	1.43904e+07	9.74313e+06	2.48958e+06	1.2224e+07	1.83047e+07	1.3888e+07	1.15619e+07	8.38183e+06	506320	3.56123e+06	1.84168e+06	3.78175e+06	2.07025e+06	1.09198e+06	84097.9	269555	943591	1.51169e+07	3.48707e+06	307013	3.55829e+06	8.89428e+06	2.08888e+06	1.3546e+06	1.52683e+06	23217	209682	83755.2	438217	157842	79574.3	2676.13
2364	71.0114	2	524.295	1046.58	0.000136405	0.130335	2.97512	EVDIVGIFR		Q1PSI9	L-idonate 5-dehydrogenase OS=Vitis vinifera GN=VIT_16s0100g00290 PE=1 SV=2 - [IDND_VITVI]	True	39.4879	Mq2 BF	Mq2 M	6.26625e-09	104.599	1.43904e+07	9.74313e+06	2.48958e+06	1.2224e+07	1.83047e+07	1.3888e+07	1.15619e+07	8.38183e+06	506320	3.56123e+06	1.84168e+06	3.78175e+06	2.07025e+06	1.09198e+06	84097.9	269555	943591	1.51169e+07	3.48707e+06	307013	3.55829e+06	8.89428e+06	2.08888e+06	1.3546e+06	1.52683e+06	23217	209682	83755.2	438217	157842	79574.3	2676.13
2364	71.0114	2	524.295	1046.58	0.000137224	0.131117	2.82332	EVDIVGIFR		Q1PSI9	L-idonate 5-dehydrogenase OS=Vitis vinifera GN=VIT_16s0100g00290 PE=1 SV=2 - [IDND_VITVI]	True	39.4879	Mq2 BF	Mq2 M	6.26625e-09	104.599	1.43904e+07	9.74313e+06	2.48958e+06	1.2224e+07	1.83047e+07	1.3888e+07	1.15619e+07	8.38183e+06	506320	3.56123e+06	1.84168e+06	3.78175e+06	2.07025e+06	1.09198e+06	84097.9	269555	943591	1.51169e+07	3.48707e+06	307013	3.55829e+06	8.89428e+06	2.08888e+06	1.3546e+06	1.52683e+06	23217	209682	83755.2	438217	157842	79574.3	2676.13
2364	71.0114	2	524.295	1046.58	0.00013394	0.127979	2.92595	EVDIVGIFR		Q1PSI9	L-idonate 5-dehydrogenase OS=Vitis vinifera GN=VIT_16s0100g00290 PE=1 SV=2 - [IDND_VITVI]	True	39.4879	Mq2 BF	Mq2 M	6.26625e-09	104.599	1.43904e+07	9.74313e+06	2.48958e+06	1.2224e+07	1.83047e+07	1.3888e+07	1.15619e+07	8.38183e+06	506320	3.56123e+06	1.84168e+06	3.78175e+06	2.07025e+06	1.09198e+06	84097.9	269555	943591	1.51169e+07	3.48707e+06	307013	3.55829e+06	8.89428e+06	2.08888e+06	1.3546e+06	1.52683e+06	23217	209682	83755.2	438217	157842	79574.3	2676.13
2364	71.0114	2	524.295	1046.58	0.000133705	0.127755	2.70131	EVDIVGIFR		Q1PSI9	L-idonate 5-dehydrogenase OS=Vitis vinifera GN=VIT_16s0100g00290 PE=1 SV=2 - [IDND_VITVI]	True	39.4879	Mq2 BF	Mq2 M	6.26625e-09	104.599	1.43904e+07	9.74313e+06	2.48958e+06	1.2224e+07	1.83047e+07	1.3888e+07	1.15619e+07	8.38183e+06	506320	3.56123e+06	1.84168e+06	3.78175e+06	2.07025e+06	1.09198e+06	84097.9	269555	943591	1.51169e+07	3.48707e+06	307013	3.55829e+06	8.89428e+06	2.08888e+06	1.3546e+06	1.52683e+06	23217	209682	83755.2	438217	157842	79574.3	2676.13
2364	71.0114	2	524.295	1046.58	0.000133587	0.127642	2.59234	EVDIVGIFR		Q1PSI9	L-idonate 5-dehydrogenase OS=Vitis vinifera GN=VIT_16s0100g00290 PE=1 SV=2 - [IDND_VITVI]	True	39.4879	Mq2 BF	Mq2 M	6.26625e-09	104.599	1.43904e+07	9.74313e+06	2.48958e+06	1.2224e+07	1.83047e+07	1.3888e+07	1.15619e+07	8.38183e+06	506320	3.56123e+06	1.84168e+06	3.78175e+06	2.07025e+06	1.09198e+06	84097.9	269555	943591	1.51169e+07	3.48707e+06	307013	3.55829e+06	8.89428e+06	2.08888e+06	1.3546e+06	1.52683e+06	23217	209682	83755.2	438217	157842	79574.3	2676.13
2364	71.0114	2	524.295	1046.58	0.000138974	0.132789	2.53571	EVDIVGIFR		Q1PSI9	L-idonate 5-dehydrogenase OS=Vitis vinifera GN=VIT_16s0100g00290 PE=1 SV=2 - [IDND_VITVI]	True	39.4879	Mq2 BF	Mq2 M	6.26625e-09	104.599	1.43904e+07	9.74313e+06	2.48958e+06	1.2224e+07	1.83047e+07	1.3888e+07	1.15619e+07	8.38183e+06	506320	3.56123e+06	1.84168e+06	3.78175e+06	2.07025e+06	1.09198e+06	84097.9	269555	943591	1.51169e+07	3.48707e+06	307013	3.55829e+06	8.89428e+06	2.08888e+06	1.3546e+06	1.52683e+06	23217	209682	83755.2	438217	157842	79574.3	2676.13
2364	71.0114	2	524.295	1046.58	0.000133469	0.12753	2.91976	EVDIVGIFR		Q1PSI9	L-idonate 5-dehydrogenase OS=Vitis vinifera GN=VIT_16s0100g00290 PE=1 SV=2 - [IDND_VITVI]	True	39.4879	Mq2 BF	Mq2 M	6.26625e-09	104.599	1.43904e+07	9.74313e+06	2.48958e+06	1.2224e+07	1.83047e+07	1.3888e+07	1.15619e+07	8.38183e+06	506320	3.56123e+06	1.84168e+06	3.78175e+06	2.07025e+06	1.09198e+06	84097.9	269555	943591	1.51169e+07	3.48707e+06	307013	3.55829e+06	8.89428e+06	2.08888e+06	1.3546e+06	1.52683e+06	23217	209682	83755.2	438217	157842	79574.3	2676.13
2364	71.0114	2	524.295	1046.58	0.000138624	0.132455	2.20362	EVDIVGIFR		Q1PSI9	L-idonate 5-dehydrogenase OS=Vitis vinifera GN=VIT_16s0100g00290 PE=1 SV=2 - [IDND_VITVI]	True	39.4879	Mq2 BF	Mq2 M	6.26625e-09	104.599	1.43904e+07	9.74313e+06	2.48958e+06	1.2224e+07	1.83047e+07	1.3888e+07	1.15619e+07	8.38183e+06	506320	3.56123e+06	1.84168e+06	3.78175e+06	2.07025e+06	1.09198e+06	84097.9	269555	943591	1.51169e+07	3.48707e+06	307013	3.55829e+06	8.89428e+06	2.08888e+06	1.3546e+06	1.52683e+06	23217	209682	83755.2	438217	157842	79574.3	2676.13
3647	58.3068	3	556.66	1666.96	-0.00318559	-1.91102	4.38858	IVLVDVDDQRLAIAK		Q1PSI9	L-idonate 5-dehydrogenase OS=Vitis vinifera GN=VIT_16s0100g00290 PE=1 SV=2 - [IDND_VITVI]	True	522.834	Mq2 BF	Mq2 DV	5.16473e-05	124.358	9.11752e+06	6.47225e+06	245088	3.26344e+06	209517	73735	68665.4	88649.1	36128.7	28404.7	7159.55	2.97227e+06	131914	696462	370818	456826	1.52016e+06	9.57785e+06	2.31642e+06	30224.1	949960	101805	11090.4	8044.91	16148.3	1656.66	1672.44	325.599	344417	10057.5	50752.1	11800.1
3647	58.3068	3	556.66	1666.96	-0.00318328	-1.90963	3.73082	IVLVDVDDQRLAIAK		Q1PSI9	L-idonate 5-dehydrogenase OS=Vitis vinifera GN=VIT_16s0100g00290 PE=1 SV=2 - [IDND_VITVI]	True	522.834	Mq2 BF	Mq2 DV	5.16473e-05	124.358	9.11752e+06	6.47225e+06	245088	3.26344e+06	209517	73735	68665.4	88649.1	36128.7	28404.7	7159.55	2.97227e+06	131914	696462	370818	456826	1.52016e+06	9.57785e+06	2.31642e+06	30224.1	949960	101805	11090.4	8044.91	16148.3	1656.66	1672.44	325.599	344417	10057.5	50752.1	11800.1
3647	58.3068	3	556.66	1666.96	-0.00318537	-1.91088	4.01371	IVLVDVDDQRLAIAK		Q1PSI9	L-idonate 5-dehydrogenase OS=Vitis vinifera GN=VIT_16s0100g00290 PE=1 SV=2 - [IDND_VITVI]	True	522.834	Mq2 BF	Mq2 DV	5.16473e-05	124.358	9.11752e+06	6.47225e+06	245088	3.26344e+06	209517	73735	68665.4	88649.1	36128.7	28404.7	7159.55	2.97227e+06	131914	696462	370818	456826	1.52016e+06	9.57785e+06	2.31642e+06	30224.1	949960	101805	11090.4	8044.91	16148.3	1656.66	1672.44	325.599	344417	10057.5	50752.1	11800.1
3647	58.3068	3	556.66	1666.96	-0.00318526	-1.91082	4.48855	IVLVDVDDQRLAIAK		Q1PSI9	L-idonate 5-dehydrogenase OS=Vitis vinifera GN=VIT_16s0100g00290 PE=1 SV=2 - [IDND_VITVI]	True	522.834	Mq2 BF	Mq2 DV	5.16473e-05	124.358	9.11752e+06	6.47225e+06	245088	3.26344e+06	209517	73735	68665.4	88649.1	36128.7	28404.7	7159.55	2.97227e+06	131914	696462	370818	456826	1.52016e+06	9.57785e+06	2.31642e+06	30224.1	949960	101805	11090.4	8044.91	16148.3	1656.66	1672.44	325.599	344417	10057.5	50752.1	11800.1
3647	58.3068	3	556.66	1666.96	-0.0031867	-1.91168	4.87296	IVLVDVDDQRLAIAK		Q1PSI9	L-idonate 5-dehydrogenase OS=Vitis vinifera GN=VIT_16s0100g00290 PE=1 SV=2 - [IDND_VITVI]	True	522.834	Mq2 BF	Mq2 DV	5.16473e-05	124.358	9.11752e+06	6.47225e+06	245088	3.26344e+06	209517	73735	68665.4	88649.1	36128.7	28404.7	7159.55	2.97227e+06	131914	696462	370818	456826	1.52016e+06	9.57785e+06	2.31642e+06	30224.1	949960	101805	11090.4	8044.91	16148.3	1656.66	1672.44	325.599	344417	10057.5	50752.1	11800.1
3647	58.3068	3	556.66	1666.96	-0.00318372	-1.90989	4.32676	IVLVDVDDQRLAIAK		Q1PSI9	L-idonate 5-dehydrogenase OS=Vitis vinifera GN=VIT_16s0100g00290 PE=1 SV=2 - [IDND_VITVI]	True	522.834	Mq2 BF	Mq2 DV	5.16473e-05	124.358	9.11752e+06	6.47225e+06	245088	3.26344e+06	209517	73735	68665.4	88649.1	36128.7	28404.7	7159.55	2.97227e+06	131914	696462	370818	456826	1.52016e+06	9.57785e+06	2.31642e+06	30224.1	949960	101805	11090.4	8044.91	16148.3	1656.66	1672.44	325.599	344417	10057.5	50752.1	11800.1
3647	58.3068	3	556.66	1666.96	-0.00318659	-1.91162	4.09889	IVLVDVDDQRLAIAK		Q1PSI9	L-idonate 5-dehydrogenase OS=Vitis vinifera GN=VIT_16s0100g00290 PE=1 SV=2 - [IDND_VITVI]	True	522.834	Mq2 BF	Mq2 DV	5.16473e-05	124.358	9.11752e+06	6.47225e+06	245088	3.26344e+06	209517	73735	68665.4	88649.1	36128.7	28404.7	7159.55	2.97227e+06	131914	696462	370818	456826	1.52016e+06	9.57785e+06	2.31642e+06	30224.1	949960	101805	11090.4	8044.91	16148.3	1656.66	1672.44	325.599	344417	10057.5	50752.1	11800.1
3647	58.3068	3	556.66	1666.96	-0.0031846	-1.91042	3.89388	IVLVDVDDQRLAIAK		Q1PSI9	L-idonate 5-dehydrogenase OS=Vitis vinifera GN=VIT_16s0100g00290 PE=1 SV=2 - [IDND_VITVI]	True	522.834	Mq2 BF	Mq2 DV	5.16473e-05	124.358	9.11752e+06	6.47225e+06	245088	3.26344e+06	209517	73735	68665.4	88649.1	36128.7	28404.7	7159.55	2.97227e+06	131914	696462	370818	456826	1.52016e+06	9.57785e+06	2.31642e+06	30224.1	949960	101805	11090.4	8044.91	16148.3	1656.66	1672.44	325.599	344417	10057.5	50752.1	11800.1
3647	58.3068	3	556.66	1666.96	-0.00318604	-1.91128	4.4325	IVLVDVDDQRLAIAK		Q1PSI9	L-idonate 5-dehydrogenase OS=Vitis vinifera GN=VIT_16s0100g00290 PE=1 SV=2 - [IDND_VITVI]	True	522.834	Mq2 BF	Mq2 DV	5.16473e-05	124.358	9.11752e+06	6.47225e+06	245088	3.26344e+06	209517	73735	68665.4	88649.1	36128.7	28404.7	7159.55	2.97227e+06	131914	696462	370818	456826	1.52016e+06	9.57785e+06	2.31642e+06	30224.1	949960	101805	11090.4	8044.91	16148.3	1656.66	1672.44	325.599	344417	10057.5	50752.1	11800.1
3647	58.3068	3	556.66	1666.96	-0.0031857	-1.91108	4.03262	IVLVDVDDQRLAIAK		Q1PSI9	L-idonate 5-dehydrogenase OS=Vitis vinifera GN=VIT_16s0100g00290 PE=1 SV=2 - [IDND_VITVI]	True	522.834	Mq2 BF	Mq2 DV	5.16473e-05	124.358	9.11752e+06	6.47225e+06	245088	3.26344e+06	209517	73735	68665.4	88649.1	36128.7	28404.7	7159.55	2.97227e+06	131914	696462	370818	456826	1.52016e+06	9.57785e+06	2.31642e+06	30224.1	949960	101805	11090.4	8044.91	16148.3	1656.66	1672.44	325.599	344417	10057.5	50752.1	11800.1
3647	58.3068	3	556.66	1666.96	-0.00318438	-1.91029	4.78042	IVLVDVDDQRLAIAK		Q1PSI9	L-idonate 5-dehydrogenase OS=Vitis vinifera GN=VIT_16s0100g00290 PE=1 SV=2 - [IDND_VITVI]	True	522.834	Mq2 BF	Mq2 DV	5.16473e-05	124.358	9.11752e+06	6.47225e+06	245088	3.26344e+06	209517	73735	68665.4	88649.1	36128.7	28404.7	7159.55	2.97227e+06	131914	696462	370818	456826	1.52016e+06	9.57785e+06	2.31642e+06	30224.1	949960	101805	11090.4	8044.91	16148.3	1656.66	1672.44	325.599	344417	10057.5	50752.1	11800.1
3647	58.3068	3	556.66	1666.96	-0.00318471	-1.91049	4.66035	IVLVDVDDQRLAIAK		Q1PSI9	L-idonate 5-dehydrogenase OS=Vitis vinifera GN=VIT_16s0100g00290 PE=1 SV=2 - [IDND_VITVI]	True	522.834	Mq2 BF	Mq2 DV	5.16473e-05	124.358	9.11752e+06	6.47225e+06	245088	3.26344e+06	209517	73735	68665.4	88649.1	36128.7	28404.7	7159.55	2.97227e+06	131914	696462	370818	456826	1.52016e+06	9.57785e+06	2.31642e+06	30224.1	949960	101805	11090.4	8044.91	16148.3	1656.66	1672.44	325.599	344417	10057.5	50752.1	11800.1
3647	58.3068	3	556.66	1666.96	-0.00318427	-1.91022	3.97369	IVLVDVDDQRLAIAK		Q1PSI9	L-idonate 5-dehydrogenase OS=Vitis vinifera GN=VIT_16s0100g00290 PE=1 SV=2 - [IDND_VITVI]	True	522.834	Mq2 BF	Mq2 DV	5.16473e-05	124.358	9.11752e+06	6.47225e+06	245088	3.26344e+06	209517	73735	68665.4	88649.1	36128.7	28404.7	7159.55	2.97227e+06	131914	696462	370818	456826	1.52016e+06	9.57785e+06	2.31642e+06	30224.1	949960	101805	11090.4	8044.91	16148.3	1656.66	1672.44	325.599	344417	10057.5	50752.1	11800.1
3647	58.3068	3	556.66	1666.96	-0.00318493	-1.91062	4.23226	IVLVDVDDQRLAIAK		Q1PSI9	L-idonate 5-dehydrogenase OS=Vitis vinifera GN=VIT_16s0100g00290 PE=1 SV=2 - [IDND_VITVI]	True	522.834	Mq2 BF	Mq2 DV	5.16473e-05	124.358	9.11752e+06	6.47225e+06	245088	3.26344e+06	209517	73735	68665.4	88649.1	36128.7	28404.7	7159.55	2.97227e+06	131914	696462	370818	456826	1.52016e+06	9.57785e+06	2.31642e+06	30224.1	949960	101805	11090.4	8044.91	16148.3	1656.66	1672.44	325.599	344417	10057.5	50752.1	11800.1
3647	58.3068	3	556.66	1666.96	-0.00318383	-1.90996	3.38133	IVLVDVDDQRLAIAK		Q1PSI9	L-idonate 5-dehydrogenase OS=Vitis vinifera GN=VIT_16s0100g00290 PE=1 SV=2 - [IDND_VITVI]	True	522.834	Mq2 BF	Mq2 DV	5.16473e-05	124.358	9.11752e+06	6.47225e+06	245088	3.26344e+06	209517	73735	68665.4	88649.1	36128.7	28404.7	7159.55	2.97227e+06	131914	696462	370818	456826	1.52016e+06	9.57785e+06	2.31642e+06	30224.1	949960	101805	11090.4	8044.91	16148.3	1656.66	1672.44	325.599	344417	10057.5	50752.1	11800.1
3647	58.3068	3	556.66	1666.96	-0.00318704	-1.91188	4.61485	IVLVDVDDQRLAIAK		Q1PSI9	L-idonate 5-dehydrogenase OS=Vitis vinifera GN=VIT_16s0100g00290 PE=1 SV=2 - [IDND_VITVI]	True	522.834	Mq2 BF	Mq2 DV	5.16473e-05	124.358	9.11752e+06	6.47225e+06	245088	3.26344e+06	209517	73735	68665.4	88649.1	36128.7	28404.7	7159.55	2.97227e+06	131914	696462	370818	456826	1.52016e+06	9.57785e+06	2.31642e+06	30224.1	949960	101805	11090.4	8044.91	16148.3	1656.66	1672.44	325.599	344417	10057.5	50752.1	11800.1
3647	58.3068	3	556.66	1666.96	-0.00318449	-1.91035	4.27278	IVLVDVDDQRLAIAK		Q1PSI9	L-idonate 5-dehydrogenase OS=Vitis vinifera GN=VIT_16s0100g00290 PE=1 SV=2 - [IDND_VITVI]	True	522.834	Mq2 BF	Mq2 DV	5.16473e-05	124.358	9.11752e+06	6.47225e+06	245088	3.26344e+06	209517	73735	68665.4	88649.1	36128.7	28404.7	7159.55	2.97227e+06	131914	696462	370818	456826	1.52016e+06	9.57785e+06	2.31642e+06	30224.1	949960	101805	11090.4	8044.91	16148.3	1656.66	1672.44	325.599	344417	10057.5	50752.1	11800.1
3647	58.3068	3	556.66	1666.96	-0.00318416	-1.91016	3.88119	IVLVDVDDQRLAIAK		Q1PSI9	L-idonate 5-dehydrogenase OS=Vitis vinifera GN=VIT_16s0100g00290 PE=1 SV=2 - [IDND_VITVI]	True	522.834	Mq2 BF	Mq2 DV	5.16473e-05	124.358	9.11752e+06	6.47225e+06	245088	3.26344e+06	209517	73735	68665.4	88649.1	36128.7	28404.7	7159.55	2.97227e+06	131914	696462	370818	456826	1.52016e+06	9.57785e+06	2.31642e+06	30224.1	949960	101805	11090.4	8044.91	16148.3	1656.66	1672.44	325.599	344417	10057.5	50752.1	11800.1
4175	77.1077	2	851.975	1701.93	0.000408124	0.2398	3.69464	IQPYILPSLGPYDVK		Q1PSI9	L-idonate 5-dehydrogenase OS=Vitis vinifera GN=VIT_16s0100g00290 PE=1 SV=2 - [IDND_VITVI]	False	39.1996	Mq2 PP	Mq2 FV	3.05251e-07	104.122	8.2124e+06	5.8202e+06	6.7849e+06	3.78498e+07	4.29066e+07	3.46503e+07	1.93902e+07	1.29575e+07	1.80063e+07	5.49475e+06	3.87419e+06	1.34974e+06	645263	1.0952e+06	3.4658e+06	916988	373754	8.62704e+06	2.08305e+06	836710	1.10178e+07	2.08484e+07	5.21171e+06	2.27178e+06	2.36033e+06	825665	323526	176189	156403	49196.7	79808.9	110287
4175	77.1077	2	851.975	1701.93	0.000409859	0.240819	3.00257	IQPYILPSLGPYDVK		Q1PSI9	L-idonate 5-dehydrogenase OS=Vitis vinifera GN=VIT_16s0100g00290 PE=1 SV=2 - [IDND_VITVI]	False	39.1996	Mq2 PP	Mq2 FV	3.05251e-07	104.122	8.2124e+06	5.8202e+06	6.7849e+06	3.78498e+07	4.29066e+07	3.46503e+07	1.93902e+07	1.29575e+07	1.80063e+07	5.49475e+06	3.87419e+06	1.34974e+06	645263	1.0952e+06	3.4658e+06	916988	373754	8.62704e+06	2.08305e+06	836710	1.10178e+07	2.08484e+07	5.21171e+06	2.27178e+06	2.36033e+06	825665	323526	176189	156403	49196.7	79808.9	110287
4175	77.1077	2	851.975	1701.93	0.000406526	0.238861	3.62777	IQPYILPSLGPYDVK		Q1PSI9	L-idonate 5-dehydrogenase OS=Vitis vinifera GN=VIT_16s0100g00290 PE=1 SV=2 - [IDND_VITVI]	False	39.1996	Mq2 PP	Mq2 FV	3.05251e-07	104.122	8.2124e+06	5.8202e+06	6.7849e+06	3.78498e+07	4.29066e+07	3.46503e+07	1.93902e+07	1.29575e+07	1.80063e+07	5.49475e+06	3.87419e+06	1.34974e+06	645263	1.0952e+06	3.4658e+06	916988	373754	8.62704e+06	2.08305e+06	836710	1.10178e+07	2.08484e+07	5.21171e+06	2.27178e+06	2.36033e+06	825665	323526	176189	156403	49196.7	79808.9	110287
4175	77.1077	2	851.975	1701.93	0.00040892	0.240268	3.84108	IQPYILPSLGPYDVK		Q1PSI9	L-idonate 5-dehydrogenase OS=Vitis vinifera GN=VIT_16s0100g00290 PE=1 SV=2 - [IDND_VITVI]	False	39.1996	Mq2 PP	Mq2 FV	3.05251e-07	104.122	8.2124e+06	5.8202e+06	6.7849e+06	3.78498e+07	4.29066e+07	3.46503e+07	1.93902e+07	1.29575e+07	1.80063e+07	5.49475e+06	3.87419e+06	1.34974e+06	645263	1.0952e+06	3.4658e+06	916988	373754	8.62704e+06	2.08305e+06	836710	1.10178e+07	2.08484e+07	5.21171e+06	2.27178e+06	2.36033e+06	825665	323526	176189	156403	49196.7	79808.9	110287
4175	77.1077	2	851.975	1701.93	0.000407979	0.239715	3.7056	IQPYILPSLGPYDVK		Q1PSI9	L-idonate 5-dehydrogenase OS=Vitis vinifera GN=VIT_16s0100g00290 PE=1 SV=2 - [IDND_VITVI]	False	39.1996	Mq2 PP	Mq2 FV	3.05251e-07	104.122	8.2124e+06	5.8202e+06	6.7849e+06	3.78498e+07	4.29066e+07	3.46503e+07	1.93902e+07	1.29575e+07	1.80063e+07	5.49475e+06	3.87419e+06	1.34974e+06	645263	1.0952e+06	3.4658e+06	916988	373754	8.62704e+06	2.08305e+06	836710	1.10178e+07	2.08484e+07	5.21171e+06	2.27178e+06	2.36033e+06	825665	323526	176189	156403	49196.7	79808.9	110287
4175	77.1077	2	851.975	1701.93	0.000410291	0.241073	3.16411	IQPYILPSLGPYDVK		Q1PSI9	L-idonate 5-dehydrogenase OS=Vitis vinifera GN=VIT_16s0100g00290 PE=1 SV=2 - [IDND_VITVI]	False	39.1996	Mq2 PP	Mq2 FV	3.05251e-07	104.122	8.2124e+06	5.8202e+06	6.7849e+06	3.78498e+07	4.29066e+07	3.46503e+07	1.93902e+07	1.29575e+07	1.80063e+07	5.49475e+06	3.87419e+06	1.34974e+06	645263	1.0952e+06	3.4658e+06	916988	373754	8.62704e+06	2.08305e+06	836710	1.10178e+07	2.08484e+07	5.21171e+06	2.27178e+06	2.36033e+06	825665	323526	176189	156403	49196.7	79808.9	110287
4175	77.1077	2	851.975	1701.93	0.000408704	0.240141	3.34785	IQPYILPSLGPYDVK		Q1PSI9	L-idonate 5-dehydrogenase OS=Vitis vinifera GN=VIT_16s0100g00290 PE=1 SV=2 - [IDND_VITVI]	False	39.1996	Mq2 PP	Mq2 FV	3.05251e-07	104.122	8.2124e+06	5.8202e+06	6.7849e+06	3.78498e+07	4.29066e+07	3.46503e+07	1.93902e+07	1.29575e+07	1.80063e+07	5.49475e+06	3.87419e+06	1.34974e+06	645263	1.0952e+06	3.4658e+06	916988	373754	8.62704e+06	2.08305e+06	836710	1.10178e+07	2.08484e+07	5.21171e+06	2.27178e+06	2.36033e+06	825665	323526	176189	156403	49196.7	79808.9	110287
4175	77.1077	2	851.975	1701.93	0.000410722	0.241327	3.6412	IQPYILPSLGPYDVK		Q1PSI9	L-idonate 5-dehydrogenase OS=Vitis vinifera GN=VIT_16s0100g00290 PE=1 SV=2 - [IDND_VITVI]	False	39.1996	Mq2 PP	Mq2 FV	3.05251e-07	104.122	8.2124e+06	5.8202e+06	6.7849e+06	3.78498e+07	4.29066e+07	3.46503e+07	1.93902e+07	1.29575e+07	1.80063e+07	5.49475e+06	3.87419e+06	1.34974e+06	645263	1.0952e+06	3.4658e+06	916988	373754	8.62704e+06	2.08305e+06	836710	1.10178e+07	2.08484e+07	5.21171e+06	2.27178e+06	2.36033e+06	825665	323526	176189	156403	49196.7	79808.9	110287
4175	77.1077	2	851.975	1701.93	0.000412584	0.242421	3.40057	IQPYILPSLGPYDVK		Q1PSI9	L-idonate 5-dehydrogenase OS=Vitis vinifera GN=VIT_16s0100g00290 PE=1 SV=2 - [IDND_VITVI]	False	39.1996	Mq2 PP	Mq2 FV	3.05251e-07	104.122	8.2124e+06	5.8202e+06	6.7849e+06	3.78498e+07	4.29066e+07	3.46503e+07	1.93902e+07	1.29575e+07	1.80063e+07	5.49475e+06	3.87419e+06	1.34974e+06	645263	1.0952e+06	3.4658e+06	916988	373754	8.62704e+06	2.08305e+06	836710	1.10178e+07	2.08484e+07	5.21171e+06	2.27178e+06	2.36033e+06	825665	323526	176189	156403	49196.7	79808.9	110287
4175	77.1077	2	851.975	1701.93	0.000408052	0.239758	3.49138	IQPYILPSLGPYDVK		Q1PSI9	L-idonate 5-dehydrogenase OS=Vitis vinifera GN=VIT_16s0100g00290 PE=1 SV=2 - [IDND_VITVI]	False	39.1996	Mq2 PP	Mq2 FV	3.05251e-07	104.122	8.2124e+06	5.8202e+06	6.7849e+06	3.78498e+07	4.29066e+07	3.46503e+07	1.93902e+07	1.29575e+07	1.80063e+07	5.49475e+06	3.87419e+06	1.34974e+06	645263	1.0952e+06	3.4658e+06	916988	373754	8.62704e+06	2.08305e+06	836710	1.10178e+07	2.08484e+07	5.21171e+06	2.27178e+06	2.36033e+06	825665	323526	176189	156403	49196.7	79808.9	110287
4175	77.1077	2	851.975	1701.93	0.000407253	0.239288	3.41137	IQPYILPSLGPYDVK		Q1PSI9	L-idonate 5-dehydrogenase OS=Vitis vinifera GN=VIT_16s0100g00290 PE=1 SV=2 - [IDND_VITVI]	False	39.1996	Mq2 PP	Mq2 FV	3.05251e-07	104.122	8.2124e+06	5.8202e+06	6.7849e+06	3.78498e+07	4.29066e+07	3.46503e+07	1.93902e+07	1.29575e+07	1.80063e+07	5.49475e+06	3.87419e+06	1.34974e+06	645263	1.0952e+06	3.4658e+06	916988	373754	8.62704e+06	2.08305e+06	836710	1.10178e+07	2.08484e+07	5.21171e+06	2.27178e+06	2.36033e+06	825665	323526	176189	156403	49196.7	79808.9	110287
4175	77.1077	2	851.975	1701.93	0.000407907	0.239672	3.57582	IQPYILPSLGPYDVK		Q1PSI9	L-idonate 5-dehydrogenase OS=Vitis vinifera GN=VIT_16s0100g00290 PE=1 SV=2 - [IDND_VITVI]	False	39.1996	Mq2 PP	Mq2 FV	3.05251e-07	104.122	8.2124e+06	5.8202e+06	6.7849e+06	3.78498e+07	4.29066e+07	3.46503e+07	1.93902e+07	1.29575e+07	1.80063e+07	5.49475e+06	3.87419e+06	1.34974e+06	645263	1.0952e+06	3.4658e+06	916988	373754	8.62704e+06	2.08305e+06	836710	1.10178e+07	2.08484e+07	5.21171e+06	2.27178e+06	2.36033e+06	825665	323526	176189	156403	49196.7	79808.9	110287
4175	77.1077	2	851.975	1701.93	0.000408993	0.240311	3.58244	IQPYILPSLGPYDVK		Q1PSI9	L-idonate 5-dehydrogenase OS=Vitis vinifera GN=VIT_16s0100g00290 PE=1 SV=2 - [IDND_VITVI]	False	39.1996	Mq2 PP	Mq2 FV	3.05251e-07	104.122	8.2124e+06	5.8202e+06	6.7849e+06	3.78498e+07	4.29066e+07	3.46503e+07	1.93902e+07	1.29575e+07	1.80063e+07	5.49475e+06	3.87419e+06	1.34974e+06	645263	1.0952e+06	3.4658e+06	916988	373754	8.62704e+06	2.08305e+06	836710	1.10178e+07	2.08484e+07	5.21171e+06	2.27178e+06	2.36033e+06	825665	323526	176189	156403	49196.7	79808.9	110287
4175	77.1077	2	851.975	1701.93	0.000407617	0.239502	3.41069	IQPYILPSLGPYDVK		Q1PSI9	L-idonate 5-dehydrogenase OS=Vitis vinifera GN=VIT_16s0100g00290 PE=1 SV=2 - [IDND_VITVI]	False	39.1996	Mq2 PP	Mq2 FV	3.05251e-07	104.122	8.2124e+06	5.8202e+06	6.7849e+06	3.78498e+07	4.29066e+07	3.46503e+07	1.93902e+07	1.29575e+07	1.80063e+07	5.49475e+06	3.87419e+06	1.34974e+06	645263	1.0952e+06	3.4658e+06	916988	373754	8.62704e+06	2.08305e+06	836710	1.10178e+07	2.08484e+07	5.21171e+06	2.27178e+06	2.36033e+06	825665	323526	176189	156403	49196.7	79808.9	110287
4175	77.1077	2	851.975	1701.93	0.000409354	0.240523	3.60802	IQPYILPSLGPYDVK		Q1PSI9	L-idonate 5-dehydrogenase OS=Vitis vinifera GN=VIT_16s0100g00290 PE=1 SV=2 - [IDND_VITVI]	False	39.1996	Mq2 PP	Mq2 FV	3.05251e-07	104.122	8.2124e+06	5.8202e+06	6.7849e+06	3.78498e+07	4.29066e+07	3.46503e+07	1.93902e+07	1.29575e+07	1.80063e+07	5.49475e+06	3.87419e+06	1.34974e+06	645263	1.0952e+06	3.4658e+06	916988	373754	8.62704e+06	2.08305e+06	836710	1.10178e+07	2.08484e+07	5.21171e+06	2.27178e+06	2.36033e+06	825665	323526	176189	156403	49196.7	79808.9	110287
4175	77.1077	2	851.975	1701.93	0.000408486	0.240013	3.63128	IQPYILPSLGPYDVK		Q1PSI9	L-idonate 5-dehydrogenase OS=Vitis vinifera GN=VIT_16s0100g00290 PE=1 SV=2 - [IDND_VITVI]	False	39.1996	Mq2 PP	Mq2 FV	3.05251e-07	104.122	8.2124e+06	5.8202e+06	6.7849e+06	3.78498e+07	4.29066e+07	3.46503e+07	1.93902e+07	1.29575e+07	1.80063e+07	5.49475e+06	3.87419e+06	1.34974e+06	645263	1.0952e+06	3.4658e+06	916988	373754	8.62704e+06	2.08305e+06	836710	1.10178e+07	2.08484e+07	5.21171e+06	2.27178e+06	2.36033e+06	825665	323526	176189	156403	49196.7	79808.9	110287
4175	77.1077	2	851.975	1701.93	0.000409137	0.240395	3.36893	IQPYILPSLGPYDVK		Q1PSI9	L-idonate 5-dehydrogenase OS=Vitis vinifera GN=VIT_16s0100g00290 PE=1 SV=2 - [IDND_VITVI]	False	39.1996	Mq2 PP	Mq2 FV	3.05251e-07	104.122	8.2124e+06	5.8202e+06	6.7849e+06	3.78498e+07	4.29066e+07	3.46503e+07	1.93902e+07	1.29575e+07	1.80063e+07	5.49475e+06	3.87419e+06	1.34974e+06	645263	1.0952e+06	3.4658e+06	916988	373754	8.62704e+06	2.08305e+06	836710	1.10178e+07	2.08484e+07	5.21171e+06	2.27178e+06	2.36033e+06	825665	323526	176189	156403	49196.7	79808.9	110287
4175	77.1077	2	851.975	1701.93	0.000409498	0.240608	3.3309	IQPYILPSLGPYDVK		Q1PSI9	L-idonate 5-dehydrogenase OS=Vitis vinifera GN=VIT_16s0100g00290 PE=1 SV=2 - [IDND_VITVI]	False	39.1996	Mq2 PP	Mq2 FV	3.05251e-07	104.122	8.2124e+06	5.8202e+06	6.7849e+06	3.78498e+07	4.29066e+07	3.46503e+07	1.93902e+07	1.29575e+07	1.80063e+07	5.49475e+06	3.87419e+06	1.34974e+06	645263	1.0952e+06	3.4658e+06	916988	373754	8.62704e+06	2.08305e+06	836710	1.10178e+07	2.08484e+07	5.21171e+06	2.27178e+06	2.36033e+06	825665	323526	176189	156403	49196.7	79808.9	110287
4175	77.1077	2	851.975	1701.93	0.000410075	0.240946	3.06343	IQPYILPSLGPYDVK		Q1PSI9	L-idonate 5-dehydrogenase OS=Vitis vinifera GN=VIT_16s0100g00290 PE=1 SV=2 - [IDND_VITVI]	False	39.1996	Mq2 PP	Mq2 FV	3.05251e-07	104.122	8.2124e+06	5.8202e+06	6.7849e+06	3.78498e+07	4.29066e+07	3.46503e+07	1.93902e+07	1.29575e+07	1.80063e+07	5.49475e+06	3.87419e+06	1.34974e+06	645263	1.0952e+06	3.4658e+06	916988	373754	8.62704e+06	2.08305e+06	836710	1.10178e+07	2.08484e+07	5.21171e+06	2.27178e+06	2.36033e+06	825665	323526	176189	156403	49196.7	79808.9	110287
4175	77.1077	2	851.975	1701.93	0.000409065	0.240353	3.40977	IQPYILPSLGPYDVK		Q1PSI9	L-idonate 5-dehydrogenase OS=Vitis vinifera GN=VIT_16s0100g00290 PE=1 SV=2 - [IDND_VITVI]	False	39.1996	Mq2 PP	Mq2 FV	3.05251e-07	104.122	8.2124e+06	5.8202e+06	6.7849e+06	3.78498e+07	4.29066e+07	3.46503e+07	1.93902e+07	1.29575e+07	1.80063e+07	5.49475e+06	3.87419e+06	1.34974e+06	645263	1.0952e+06	3.4658e+06	916988	373754	8.62704e+06	2.08305e+06	836710	1.10178e+07	2.08484e+07	5.21171e+06	2.27178e+06	2.36033e+06	825665	323526	176189	156403	49196.7	79808.9	110287
4175	77.1077	2	851.975	1701.93	0.000410147	0.240989	2.37632	IQPYILPSLGPYDVK		Q1PSI9	L-idonate 5-dehydrogenase OS=Vitis vinifera GN=VIT_16s0100g00290 PE=1 SV=2 - [IDND_VITVI]	False	39.1996	Mq2 PP	Mq2 FV	3.05251e-07	104.122	8.2124e+06	5.8202e+06	6.7849e+06	3.78498e+07	4.29066e+07	3.46503e+07	1.93902e+07	1.29575e+07	1.80063e+07	5.49475e+06	3.87419e+06	1.34974e+06	645263	1.0952e+06	3.4658e+06	916988	373754	8.62704e+06	2.08305e+06	836710	1.10178e+07	2.08484e+07	5.21171e+06	2.27178e+06	2.36033e+06	825665	323526	176189	156403	49196.7	79808.9	110287
4175	77.1077	2	851.975	1701.93	0.000407623	0.239506	3.53496	IQPYILPSLGPYDVK		Q1PSI9	L-idonate 5-dehydrogenase OS=Vitis vinifera GN=VIT_16s0100g00290 PE=1 SV=2 - [IDND_VITVI]	False	39.1996	Mq2 PP	Mq2 FV	3.05251e-07	104.122	8.2124e+06	5.8202e+06	6.7849e+06	3.78498e+07	4.29066e+07	3.46503e+07	1.93902e+07	1.29575e+07	1.80063e+07	5.49475e+06	3.87419e+06	1.34974e+06	645263	1.0952e+06	3.4658e+06	916988	373754	8.62704e+06	2.08305e+06	836710	1.10178e+07	2.08484e+07	5.21171e+06	2.27178e+06	2.36033e+06	825665	323526	176189	156403	49196.7	79808.9	110287
4175	77.1077	2	851.975	1701.93	0.000406598	0.238904	3.07615	IQPYILPSLGPYDVK		Q1PSI9	L-idonate 5-dehydrogenase OS=Vitis vinifera GN=VIT_16s0100g00290 PE=1 SV=2 - [IDND_VITVI]	False	39.1996	Mq2 PP	Mq2 FV	3.05251e-07	104.122	8.2124e+06	5.8202e+06	6.7849e+06	3.78498e+07	4.29066e+07	3.46503e+07	1.93902e+07	1.29575e+07	1.80063e+07	5.49475e+06	3.87419e+06	1.34974e+06	645263	1.0952e+06	3.4658e+06	916988	373754	8.62704e+06	2.08305e+06	836710	1.10178e+07	2.08484e+07	5.21171e+06	2.27178e+06	2.36033e+06	825665	323526	176189	156403	49196.7	79808.9	110287
4175	77.1077	2	851.975	1701.93	0.000407762	0.239587	3.66035	IQPYILPSLGPYDVK		Q1PSI9	L-idonate 5-dehydrogenase OS=Vitis vinifera GN=VIT_16s0100g00290 PE=1 SV=2 - [IDND_VITVI]	False	39.1996	Mq2 PP	Mq2 FV	3.05251e-07	104.122	8.2124e+06	5.8202e+06	6.7849e+06	3.78498e+07	4.29066e+07	3.46503e+07	1.93902e+07	1.29575e+07	1.80063e+07	5.49475e+06	3.87419e+06	1.34974e+06	645263	1.0952e+06	3.4658e+06	916988	373754	8.62704e+06	2.08305e+06	836710	1.10178e+07	2.08484e+07	5.21171e+06	2.27178e+06	2.36033e+06	825665	323526	176189	156403	49196.7	79808.9	110287
4175	77.1077	2	851.975	1701.93	0.000409426	0.240565	3.22821	IQPYILPSLGPYDVK		Q1PSI9	L-idonate 5-dehydrogenase OS=Vitis vinifera GN=VIT_16s0100g00290 PE=1 SV=2 - [IDND_VITVI]	False	39.1996	Mq2 PP	Mq2 FV	3.05251e-07	104.122	8.2124e+06	5.8202e+06	6.7849e+06	3.78498e+07	4.29066e+07	3.46503e+07	1.93902e+07	1.29575e+07	1.80063e+07	5.49475e+06	3.87419e+06	1.34974e+06	645263	1.0952e+06	3.4658e+06	916988	373754	8.62704e+06	2.08305e+06	836710	1.10178e+07	2.08484e+07	5.21171e+06	2.27178e+06	2.36033e+06	825665	323526	176189	156403	49196.7	79808.9	110287
4175	77.1077	2	851.975	1701.93	0.000409931	0.240862	3.72708	IQPYILPSLGPYDVK		Q1PSI9	L-idonate 5-dehydrogenase OS=Vitis vinifera GN=VIT_16s0100g00290 PE=1 SV=2 - [IDND_VITVI]	False	39.1996	Mq2 PP	Mq2 FV	3.05251e-07	104.122	8.2124e+06	5.8202e+06	6.7849e+06	3.78498e+07	4.29066e+07	3.46503e+07	1.93902e+07	1.29575e+07	1.80063e+07	5.49475e+06	3.87419e+06	1.34974e+06	645263	1.0952e+06	3.4658e+06	916988	373754	8.62704e+06	2.08305e+06	836710	1.10178e+07	2.08484e+07	5.21171e+06	2.27178e+06	2.36033e+06	825665	323526	176189	156403	49196.7	79808.9	110287
4175	77.1077	2	851.975	1701.93	0.000411225	0.241622	3.1303	IQPYILPSLGPYDVK		Q1PSI9	L-idonate 5-dehydrogenase OS=Vitis vinifera GN=VIT_16s0100g00290 PE=1 SV=2 - [IDND_VITVI]	False	39.1996	Mq2 PP	Mq2 FV	3.05251e-07	104.122	8.2124e+06	5.8202e+06	6.7849e+06	3.78498e+07	4.29066e+07	3.46503e+07	1.93902e+07	1.29575e+07	1.80063e+07	5.49475e+06	3.87419e+06	1.34974e+06	645263	1.0952e+06	3.4658e+06	916988	373754	8.62704e+06	2.08305e+06	836710	1.10178e+07	2.08484e+07	5.21171e+06	2.27178e+06	2.36033e+06	825665	323526	176189	156403	49196.7	79808.9	110287
4175	77.1077	2	851.975	1701.93	0.000413582	0.243007	3.53303	IQPYILPSLGPYDVK		Q1PSI9	L-idonate 5-dehydrogenase OS=Vitis vinifera GN=VIT_16s0100g00290 PE=1 SV=2 - [IDND_VITVI]	False	39.1996	Mq2 PP	Mq2 FV	3.05251e-07	104.122	8.2124e+06	5.8202e+06	6.7849e+06	3.78498e+07	4.29066e+07	3.46503e+07	1.93902e+07	1.29575e+07	1.80063e+07	5.49475e+06	3.87419e+06	1.34974e+06	645263	1.0952e+06	3.4658e+06	916988	373754	8.62704e+06	2.08305e+06	836710	1.10178e+07	2.08484e+07	5.21171e+06	2.27178e+06	2.36033e+06	825665	323526	176189	156403	49196.7	79808.9	110287
4175	77.1077	2	851.975	1701.93	0.000406161	0.238647	3.49524	IQPYILPSLGPYDVK		Q1PSI9	L-idonate 5-dehydrogenase OS=Vitis vinifera GN=VIT_16s0100g00290 PE=1 SV=2 - [IDND_VITVI]	False	39.1996	Mq2 PP	Mq2 FV	3.05251e-07	104.122	8.2124e+06	5.8202e+06	6.7849e+06	3.78498e+07	4.29066e+07	3.46503e+07	1.93902e+07	1.29575e+07	1.80063e+07	5.49475e+06	3.87419e+06	1.34974e+06	645263	1.0952e+06	3.4658e+06	916988	373754	8.62704e+06	2.08305e+06	836710	1.10178e+07	2.08484e+07	5.21171e+06	2.27178e+06	2.36033e+06	825665	323526	176189	156403	49196.7	79808.9	110287
4175	77.1077	2	851.975	1701.93	0.000409715	0.240735	3.68897	IQPYILPSLGPYDVK		Q1PSI9	L-idonate 5-dehydrogenase OS=Vitis vinifera GN=VIT_16s0100g00290 PE=1 SV=2 - [IDND_VITVI]	False	39.1996	Mq2 PP	Mq2 FV	3.05251e-07	104.122	8.2124e+06	5.8202e+06	6.7849e+06	3.78498e+07	4.29066e+07	3.46503e+07	1.93902e+07	1.29575e+07	1.80063e+07	5.49475e+06	3.87419e+06	1.34974e+06	645263	1.0952e+06	3.4658e+06	916988	373754	8.62704e+06	2.08305e+06	836710	1.10178e+07	2.08484e+07	5.21171e+06	2.27178e+06	2.36033e+06	825665	323526	176189	156403	49196.7	79808.9	110287
4175	77.1077	2	851.975	1701.93	0.000411511	0.24179	3.39081	IQPYILPSLGPYDVK		Q1PSI9	L-idonate 5-dehydrogenase OS=Vitis vinifera GN=VIT_16s0100g00290 PE=1 SV=2 - [IDND_VITVI]	False	39.1996	Mq2 PP	Mq2 FV	3.05251e-07	104.122	8.2124e+06	5.8202e+06	6.7849e+06	3.78498e+07	4.29066e+07	3.46503e+07	1.93902e+07	1.29575e+07	1.80063e+07	5.49475e+06	3.87419e+06	1.34974e+06	645263	1.0952e+06	3.4658e+06	916988	373754	8.62704e+06	2.08305e+06	836710	1.10178e+07	2.08484e+07	5.21171e+06	2.27178e+06	2.36033e+06	825665	323526	176189	156403	49196.7	79808.9	110287
4175	77.1077	2	851.975	1701.93	0.000410578	0.241242	3.284	IQPYILPSLGPYDVK		Q1PSI9	L-idonate 5-dehydrogenase OS=Vitis vinifera GN=VIT_16s0100g00290 PE=1 SV=2 - [IDND_VITVI]	False	39.1996	Mq2 PP	Mq2 FV	3.05251e-07	104.122	8.2124e+06	5.8202e+06	6.7849e+06	3.78498e+07	4.29066e+07	3.46503e+07	1.93902e+07	1.29575e+07	1.80063e+07	5.49475e+06	3.87419e+06	1.34974e+06	645263	1.0952e+06	3.4658e+06	916988	373754	8.62704e+06	2.08305e+06	836710	1.10178e+07	2.08484e+07	5.21171e+06	2.27178e+06	2.36033e+06	825665	323526	176189	156403	49196.7	79808.9	110287
4175	77.1077	2	851.975	1701.93	0.000412156	0.242169	3.10038	IQPYILPSLGPYDVK		Q1PSI9	L-idonate 5-dehydrogenase OS=Vitis vinifera GN=VIT_16s0100g00290 PE=1 SV=2 - [IDND_VITVI]	False	39.1996	Mq2 PP	Mq2 FV	3.05251e-07	104.122	8.2124e+06	5.8202e+06	6.7849e+06	3.78498e+07	4.29066e+07	3.46503e+07	1.93902e+07	1.29575e+07	1.80063e+07	5.49475e+06	3.87419e+06	1.34974e+06	645263	1.0952e+06	3.4658e+06	916988	373754	8.62704e+06	2.08305e+06	836710	1.10178e+07	2.08484e+07	5.21171e+06	2.27178e+06	2.36033e+06	825665	323526	176189	156403	49196.7	79808.9	110287
4175	77.1077	2	851.975	1701.93	0.000408197	0.239843	2.99863	IQPYILPSLGPYDVK		Q1PSI9	L-idonate 5-dehydrogenase OS=Vitis vinifera GN=VIT_16s0100g00290 PE=1 SV=2 - [IDND_VITVI]	False	39.1996	Mq2 PP	Mq2 FV	3.05251e-07	104.122	8.2124e+06	5.8202e+06	6.7849e+06	3.78498e+07	4.29066e+07	3.46503e+07	1.93902e+07	1.29575e+07	1.80063e+07	5.49475e+06	3.87419e+06	1.34974e+06	645263	1.0952e+06	3.4658e+06	916988	373754	8.62704e+06	2.08305e+06	836710	1.10178e+07	2.08484e+07	5.21171e+06	2.27178e+06	2.36033e+06	825665	323526	176189	156403	49196.7	79808.9	110287
4175	77.1077	2	851.975	1701.93	0.000405065	0.238003	2.5941	IQPYILPSLGPYDVK		Q1PSI9	L-idonate 5-dehydrogenase OS=Vitis vinifera GN=VIT_16s0100g00290 PE=1 SV=2 - [IDND_VITVI]	False	39.1996	Mq2 PP	Mq2 FV	3.05251e-07	104.122	8.2124e+06	5.8202e+06	6.7849e+06	3.78498e+07	4.29066e+07	3.46503e+07	1.93902e+07	1.29575e+07	1.80063e+07	5.49475e+06	3.87419e+06	1.34974e+06	645263	1.0952e+06	3.4658e+06	916988	373754	8.62704e+06	2.08305e+06	836710	1.10178e+07	2.08484e+07	5.21171e+06	2.27178e+06	2.36033e+06	825665	323526	176189	156403	49196.7	79808.9	110287
4175	77.1077	2	851.975	1701.93	0.000409642	0.240692	3.30117	IQPYILPSLGPYDVK		Q1PSI9	L-idonate 5-dehydrogenase OS=Vitis vinifera GN=VIT_16s0100g00290 PE=1 SV=2 - [IDND_VITVI]	False	39.1996	Mq2 PP	Mq2 FV	3.05251e-07	104.122	8.2124e+06	5.8202e+06	6.7849e+06	3.78498e+07	4.29066e+07	3.46503e+07	1.93902e+07	1.29575e+07	1.80063e+07	5.49475e+06	3.87419e+06	1.34974e+06	645263	1.0952e+06	3.4658e+06	916988	373754	8.62704e+06	2.08305e+06	836710	1.10178e+07	2.08484e+07	5.21171e+06	2.27178e+06	2.36033e+06	825665	323526	176189	156403	49196.7	79808.9	110287
4175	77.1077	2	851.975	1701.93	0.000410435	0.241158	3.66185	IQPYILPSLGPYDVK		Q1PSI9	L-idonate 5-dehydrogenase OS=Vitis vinifera GN=VIT_16s0100g00290 PE=1 SV=2 - [IDND_VITVI]	False	39.1996	Mq2 PP	Mq2 FV	3.05251e-07	104.122	8.2124e+06	5.8202e+06	6.7849e+06	3.78498e+07	4.29066e+07	3.46503e+07	1.93902e+07	1.29575e+07	1.80063e+07	5.49475e+06	3.87419e+06	1.34974e+06	645263	1.0952e+06	3.4658e+06	916988	373754	8.62704e+06	2.08305e+06	836710	1.10178e+07	2.08484e+07	5.21171e+06	2.27178e+06	2.36033e+06	825665	323526	176189	156403	49196.7	79808.9	110287
4175	77.1077	2	851.975	1701.93	0.000409282	0.24048	3.54432	IQPYILPSLGPYDVK		Q1PSI9	L-idonate 5-dehydrogenase OS=Vitis vinifera GN=VIT_16s0100g00290 PE=1 SV=2 - [IDND_VITVI]	False	39.1996	Mq2 PP	Mq2 FV	3.05251e-07	104.122	8.2124e+06	5.8202e+06	6.7849e+06	3.78498e+07	4.29066e+07	3.46503e+07	1.93902e+07	1.29575e+07	1.80063e+07	5.49475e+06	3.87419e+06	1.34974e+06	645263	1.0952e+06	3.4658e+06	916988	373754	8.62704e+06	2.08305e+06	836710	1.10178e+07	2.08484e+07	5.21171e+06	2.27178e+06	2.36033e+06	825665	323526	176189	156403	49196.7	79808.9	110287
4175	77.1077	2	851.975	1701.93	0.000407326	0.239331	3.74078	IQPYILPSLGPYDVK		Q1PSI9	L-idonate 5-dehydrogenase OS=Vitis vinifera GN=VIT_16s0100g00290 PE=1 SV=2 - [IDND_VITVI]	False	39.1996	Mq2 PP	Mq2 FV	3.05251e-07	104.122	8.2124e+06	5.8202e+06	6.7849e+06	3.78498e+07	4.29066e+07	3.46503e+07	1.93902e+07	1.29575e+07	1.80063e+07	5.49475e+06	3.87419e+06	1.34974e+06	645263	1.0952e+06	3.4658e+06	916988	373754	8.62704e+06	2.08305e+06	836710	1.10178e+07	2.08484e+07	5.21171e+06	2.27178e+06	2.36033e+06	825665	323526	176189	156403	49196.7	79808.9	110287
4175	77.1077	2	851.975	1701.93	0.000408848	0.240226	3.15385	IQPYILPSLGPYDVK		Q1PSI9	L-idonate 5-dehydrogenase OS=Vitis vinifera GN=VIT_16s0100g00290 PE=1 SV=2 - [IDND_VITVI]	False	39.1996	Mq2 PP	Mq2 FV	3.05251e-07	104.122	8.2124e+06	5.8202e+06	6.7849e+06	3.78498e+07	4.29066e+07	3.46503e+07	1.93902e+07	1.29575e+07	1.80063e+07	5.49475e+06	3.87419e+06	1.34974e+06	645263	1.0952e+06	3.4658e+06	916988	373754	8.62704e+06	2.08305e+06	836710	1.10178e+07	2.08484e+07	5.21171e+06	2.27178e+06	2.36033e+06	825665	323526	176189	156403	49196.7	79808.9	110287
4175	77.1077	2	851.975	1701.93	0.00040638	0.238775	3.38751	IQPYILPSLGPYDVK		Q1PSI9	L-idonate 5-dehydrogenase OS=Vitis vinifera GN=VIT_16s0100g00290 PE=1 SV=2 - [IDND_VITVI]	False	39.1996	Mq2 PP	Mq2 FV	3.05251e-07	104.122	8.2124e+06	5.8202e+06	6.7849e+06	3.78498e+07	4.29066e+07	3.46503e+07	1.93902e+07	1.29575e+07	1.80063e+07	5.49475e+06	3.87419e+06	1.34974e+06	645263	1.0952e+06	3.4658e+06	916988	373754	8.62704e+06	2.08305e+06	836710	1.10178e+07	2.08484e+07	5.21171e+06	2.27178e+06	2.36033e+06	825665	323526	176189	156403	49196.7	79808.9	110287
4175	77.1077	2	851.975	1701.93	0.000406671	0.238946	2.54515	IQPYILPSLGPYDVK		Q1PSI9	L-idonate 5-dehydrogenase OS=Vitis vinifera GN=VIT_16s0100g00290 PE=1 SV=2 - [IDND_VITVI]	False	39.1996	Mq2 PP	Mq2 FV	3.05251e-07	104.122	8.2124e+06	5.8202e+06	6.7849e+06	3.78498e+07	4.29066e+07	3.46503e+07	1.93902e+07	1.29575e+07	1.80063e+07	5.49475e+06	3.87419e+06	1.34974e+06	645263	1.0952e+06	3.4658e+06	916988	373754	8.62704e+06	2.08305e+06	836710	1.10178e+07	2.08484e+07	5.21171e+06	2.27178e+06	2.36033e+06	825665	323526	176189	156403	49196.7	79808.9	110287
6814	66.8771	2	996.471	1990.93	-0.000690797	-0.346972	4.02174	FTFSQKDVEEAFETSAR		Q1PSI9	L-idonate 5-dehydrogenase OS=Vitis vinifera GN=VIT_16s0100g00290 PE=1 SV=2 - [IDND_VITVI]	False	25.8402	Mq2 BF	Mq2 DV	8.71074e-05	121.811	1.92459e+07	1.54475e+07	2.84738e+06	1.92545e+07	1.44704e+07	6.18134e+06	6.32789e+06	3.2102e+06	635881	2.56926e+06	45770	7.97048e+06	3.78369e+06	4.725e+06	510670	3.30623e+06	1.70959e+06	2.02176e+07	5.52866e+06	351137	5.60483e+06	7.03117e+06	929728	741383	584770	29157.9	151276	2081.5	923594	288479	344317	16250.4
6814	66.8771	2	996.471	1990.93	-0.000691598	-0.347375	5.5478	FTFSQKDVEEAFETSAR		Q1PSI9	L-idonate 5-dehydrogenase OS=Vitis vinifera GN=VIT_16s0100g00290 PE=1 SV=2 - [IDND_VITVI]	False	25.8402	Mq2 BF	Mq2 DV	8.71074e-05	121.811	1.92459e+07	1.54475e+07	2.84738e+06	1.92545e+07	1.44704e+07	6.18134e+06	6.32789e+06	3.2102e+06	635881	2.56926e+06	45770	7.97048e+06	3.78369e+06	4.725e+06	510670	3.30623e+06	1.70959e+06	2.02176e+07	5.52866e+06	351137	5.60483e+06	7.03117e+06	929728	741383	584770	29157.9	151276	2081.5	923594	288479	344317	16250.4
6814	66.8771	2	996.471	1990.93	-0.000689898	-0.346521	4.29683	FTFSQKDVEEAFETSAR		Q1PSI9	L-idonate 5-dehydrogenase OS=Vitis vinifera GN=VIT_16s0100g00290 PE=1 SV=2 - [IDND_VITVI]	False	25.8402	Mq2 BF	Mq2 DV	8.71074e-05	121.811	1.92459e+07	1.54475e+07	2.84738e+06	1.92545e+07	1.44704e+07	6.18134e+06	6.32789e+06	3.2102e+06	635881	2.56926e+06	45770	7.97048e+06	3.78369e+06	4.725e+06	510670	3.30623e+06	1.70959e+06	2.02176e+07	5.52866e+06	351137	5.60483e+06	7.03117e+06	929728	741383	584770	29157.9	151276	2081.5	923594	288479	344317	16250.4
6814	66.8771	2	996.471	1990.93	-0.000691166	-0.347158	5.77564	FTFSQKDVEEAFETSAR		Q1PSI9	L-idonate 5-dehydrogenase OS=Vitis vinifera GN=VIT_16s0100g00290 PE=1 SV=2 - [IDND_VITVI]	False	25.8402	Mq2 BF	Mq2 DV	8.71074e-05	121.811	1.92459e+07	1.54475e+07	2.84738e+06	1.92545e+07	1.44704e+07	6.18134e+06	6.32789e+06	3.2102e+06	635881	2.56926e+06	45770	7.97048e+06	3.78369e+06	4.725e+06	510670	3.30623e+06	1.70959e+06	2.02176e+07	5.52866e+06	351137	5.60483e+06	7.03117e+06	929728	741383	584770	29157.9	151276	2081.5	923594	288479	344317	16250.4
6814	66.8771	2	996.471	1990.93	-0.000690305	-0.346725	4.68398	FTFSQKDVEEAFETSAR		Q1PSI9	L-idonate 5-dehydrogenase OS=Vitis vinifera GN=VIT_16s0100g00290 PE=1 SV=2 - [IDND_VITVI]	False	25.8402	Mq2 BF	Mq2 DV	8.71074e-05	121.811	1.92459e+07	1.54475e+07	2.84738e+06	1.92545e+07	1.44704e+07	6.18134e+06	6.32789e+06	3.2102e+06	635881	2.56926e+06	45770	7.97048e+06	3.78369e+06	4.725e+06	510670	3.30623e+06	1.70959e+06	2.02176e+07	5.52866e+06	351137	5.60483e+06	7.03117e+06	929728	741383	584770	29157.9	151276	2081.5	923594	288479	344317	16250.4
6814	66.8771	2	996.471	1990.93	-0.000692835	-0.347996	5.60506	FTFSQKDVEEAFETSAR		Q1PSI9	L-idonate 5-dehydrogenase OS=Vitis vinifera GN=VIT_16s0100g00290 PE=1 SV=2 - [IDND_VITVI]	False	25.8402	Mq2 BF	Mq2 DV	8.71074e-05	121.811	1.92459e+07	1.54475e+07	2.84738e+06	1.92545e+07	1.44704e+07	6.18134e+06	6.32789e+06	3.2102e+06	635881	2.56926e+06	45770	7.97048e+06	3.78369e+06	4.725e+06	510670	3.30623e+06	1.70959e+06	2.02176e+07	5.52866e+06	351137	5.60483e+06	7.03117e+06	929728	741383	584770	29157.9	151276	2081.5	923594	288479	344317	16250.4
6814	66.8771	2	996.471	1990.93	-0.000689937	-0.34654	4.10726	FTFSQKDVEEAFETSAR		Q1PSI9	L-idonate 5-dehydrogenase OS=Vitis vinifera GN=VIT_16s0100g00290 PE=1 SV=2 - [IDND_VITVI]	False	25.8402	Mq2 BF	Mq2 DV	8.71074e-05	121.811	1.92459e+07	1.54475e+07	2.84738e+06	1.92545e+07	1.44704e+07	6.18134e+06	6.32789e+06	3.2102e+06	635881	2.56926e+06	45770	7.97048e+06	3.78369e+06	4.725e+06	510670	3.30623e+06	1.70959e+06	2.02176e+07	5.52866e+06	351137	5.60483e+06	7.03117e+06	929728	741383	584770	29157.9	151276	2081.5	923594	288479	344317	16250.4
6814	66.8771	2	996.471	1990.93	-0.000695641	-0.349405	4.75332	FTFSQKDVEEAFETSAR		Q1PSI9	L-idonate 5-dehydrogenase OS=Vitis vinifera GN=VIT_16s0100g00290 PE=1 SV=2 - [IDND_VITVI]	False	25.8402	Mq2 BF	Mq2 DV	8.71074e-05	121.811	1.92459e+07	1.54475e+07	2.84738e+06	1.92545e+07	1.44704e+07	6.18134e+06	6.32789e+06	3.2102e+06	635881	2.56926e+06	45770	7.97048e+06	3.78369e+06	4.725e+06	510670	3.30623e+06	1.70959e+06	2.02176e+07	5.52866e+06	351137	5.60483e+06	7.03117e+06	929728	741383	584770	29157.9	151276	2081.5	923594	288479	344317	16250.4
6814	66.8771	2	996.471	1990.93	-0.000692709	-0.347933	4.44849	FTFSQKDVEEAFETSAR		Q1PSI9	L-idonate 5-dehydrogenase OS=Vitis vinifera GN=VIT_16s0100g00290 PE=1 SV=2 - [IDND_VITVI]	False	25.8402	Mq2 BF	Mq2 DV	8.71074e-05	121.811	1.92459e+07	1.54475e+07	2.84738e+06	1.92545e+07	1.44704e+07	6.18134e+06	6.32789e+06	3.2102e+06	635881	2.56926e+06	45770	7.97048e+06	3.78369e+06	4.725e+06	510670	3.30623e+06	1.70959e+06	2.02176e+07	5.52866e+06	351137	5.60483e+06	7.03117e+06	929728	741383	584770	29157.9	151276	2081.5	923594	288479	344317	16250.4
6814	66.8771	2	996.471	1990.93	-0.000692587	-0.347872	4.68079	FTFSQKDVEEAFETSAR		Q1PSI9	L-idonate 5-dehydrogenase OS=Vitis vinifera GN=VIT_16s0100g00290 PE=1 SV=2 - [IDND_VITVI]	False	25.8402	Mq2 BF	Mq2 DV	8.71074e-05	121.811	1.92459e+07	1.54475e+07	2.84738e+06	1.92545e+07	1.44704e+07	6.18134e+06	6.32789e+06	3.2102e+06	635881	2.56926e+06	45770	7.97048e+06	3.78369e+06	4.725e+06	510670	3.30623e+06	1.70959e+06	2.02176e+07	5.52866e+06	351137	5.60483e+06	7.03117e+06	929728	741383	584770	29157.9	151276	2081.5	923594	288479	344317	16250.4
6814	66.8771	2	996.471	1990.93	-0.000683164	-0.343138	2.19152	FTFSQKDVEEAFETSAR		Q1PSI9	L-idonate 5-dehydrogenase OS=Vitis vinifera GN=VIT_16s0100g00290 PE=1 SV=2 - [IDND_VITVI]	False	25.8402	Mq2 BF	Mq2 DV	8.71074e-05	121.811	1.92459e+07	1.54475e+07	2.84738e+06	1.92545e+07	1.44704e+07	6.18134e+06	6.32789e+06	3.2102e+06	635881	2.56926e+06	45770	7.97048e+06	3.78369e+06	4.725e+06	510670	3.30623e+06	1.70959e+06	2.02176e+07	5.52866e+06	351137	5.60483e+06	7.03117e+06	929728	741383	584770	29157.9	151276	2081.5	923594	288479	344317	16250.4
6814	66.8771	2	996.471	1990.93	-0.000690981	-0.347065	3.79479	FTFSQKDVEEAFETSAR		Q1PSI9	L-idonate 5-dehydrogenase OS=Vitis vinifera GN=VIT_16s0100g00290 PE=1 SV=2 - [IDND_VITVI]	False	25.8402	Mq2 BF	Mq2 DV	8.71074e-05	121.811	1.92459e+07	1.54475e+07	2.84738e+06	1.92545e+07	1.44704e+07	6.18134e+06	6.32789e+06	3.2102e+06	635881	2.56926e+06	45770	7.97048e+06	3.78369e+06	4.725e+06	510670	3.30623e+06	1.70959e+06	2.02176e+07	5.52866e+06	351137	5.60483e+06	7.03117e+06	929728	741383	584770	29157.9	151276	2081.5	923594	288479	344317	16250.4
6814	66.8771	2	996.471	1990.93	-0.000693891	-0.348527	3.38165	FTFSQKDVEEAFETSAR		Q1PSI9	L-idonate 5-dehydrogenase OS=Vitis vinifera GN=VIT_16s0100g00290 PE=1 SV=2 - [IDND_VITVI]	False	25.8402	Mq2 BF	Mq2 DV	8.71074e-05	121.811	1.92459e+07	1.54475e+07	2.84738e+06	1.92545e+07	1.44704e+07	6.18134e+06	6.32789e+06	3.2102e+06	635881	2.56926e+06	45770	7.97048e+06	3.78369e+06	4.725e+06	510670	3.30623e+06	1.70959e+06	2.02176e+07	5.52866e+06	351137	5.60483e+06	7.03117e+06	929728	741383	584770	29157.9	151276	2081.5	923594	288479	344317	16250.4
6814	66.8771	2	996.471	1990.93	-0.000693083	-0.348121	5.04572	FTFSQKDVEEAFETSAR		Q1PSI9	L-idonate 5-dehydrogenase OS=Vitis vinifera GN=VIT_16s0100g00290 PE=1 SV=2 - [IDND_VITVI]	False	25.8402	Mq2 BF	Mq2 DV	8.71074e-05	121.811	1.92459e+07	1.54475e+07	2.84738e+06	1.92545e+07	1.44704e+07	6.18134e+06	6.32789e+06	3.2102e+06	635881	2.56926e+06	45770	7.97048e+06	3.78369e+06	4.725e+06	510670	3.30623e+06	1.70959e+06	2.02176e+07	5.52866e+06	351137	5.60483e+06	7.03117e+06	929728	741383	584770	29157.9	151276	2081.5	923594	288479	344317	16250.4
6814	66.8771	2	996.471	1990.93	-0.000690489	-0.346818	4.90095	FTFSQKDVEEAFETSAR		Q1PSI9	L-idonate 5-dehydrogenase OS=Vitis vinifera GN=VIT_16s0100g00290 PE=1 SV=2 - [IDND_VITVI]	False	25.8402	Mq2 BF	Mq2 DV	8.71074e-05	121.811	1.92459e+07	1.54475e+07	2.84738e+06	1.92545e+07	1.44704e+07	6.18134e+06	6.32789e+06	3.2102e+06	635881	2.56926e+06	45770	7.97048e+06	3.78369e+06	4.725e+06	510670	3.30623e+06	1.70959e+06	2.02176e+07	5.52866e+06	351137	5.60483e+06	7.03117e+06	929728	741383	584770	29157.9	151276	2081.5	923594	288479	344317	16250.4
6814	66.8771	2	996.471	1990.93	-0.000695328	-0.349248	1.41228	FTFSQKDVEEAFETSAR		Q1PSI9	L-idonate 5-dehydrogenase OS=Vitis vinifera GN=VIT_16s0100g00290 PE=1 SV=2 - [IDND_VITVI]	False	25.8402	Mq2 BF	Mq2 DV	8.71074e-05	121.811	1.92459e+07	1.54475e+07	2.84738e+06	1.92545e+07	1.44704e+07	6.18134e+06	6.32789e+06	3.2102e+06	635881	2.56926e+06	45770	7.97048e+06	3.78369e+06	4.725e+06	510670	3.30623e+06	1.70959e+06	2.02176e+07	5.52866e+06	351137	5.60483e+06	7.03117e+06	929728	741383	584770	29157.9	151276	2081.5	923594	288479	344317	16250.4
6814	66.8771	2	996.471	1990.93	-0.000693767	-0.348464	2.9432	FTFSQKDVEEAFETSAR		Q1PSI9	L-idonate 5-dehydrogenase OS=Vitis vinifera GN=VIT_16s0100g00290 PE=1 SV=2 - [IDND_VITVI]	False	25.8402	Mq2 BF	Mq2 DV	8.71074e-05	121.811	1.92459e+07	1.54475e+07	2.84738e+06	1.92545e+07	1.44704e+07	6.18134e+06	6.32789e+06	3.2102e+06	635881	2.56926e+06	45770	7.97048e+06	3.78369e+06	4.725e+06	510670	3.30623e+06	1.70959e+06	2.02176e+07	5.52866e+06	351137	5.60483e+06	7.03117e+06	929728	741383	584770	29157.9	151276	2081.5	923594	288479	344317	16250.4
6814	66.8771	2	996.471	1990.93	-0.000699175	-0.35118	1.31175	FTFSQKDVEEAFETSAR		Q1PSI9	L-idonate 5-dehydrogenase OS=Vitis vinifera GN=VIT_16s0100g00290 PE=1 SV=2 - [IDND_VITVI]	False	25.8402	Mq2 BF	Mq2 DV	8.71074e-05	121.811	1.92459e+07	1.54475e+07	2.84738e+06	1.92545e+07	1.44704e+07	6.18134e+06	6.32789e+06	3.2102e+06	635881	2.56926e+06	45770	7.97048e+06	3.78369e+06	4.725e+06	510670	3.30623e+06	1.70959e+06	2.02176e+07	5.52866e+06	351137	5.60483e+06	7.03117e+06	929728	741383	584770	29157.9	151276	2081.5	923594	288479	344317	16250.4
6814	66.8771	2	996.471	1990.93	-0.000689814	-0.346479	5.51793	FTFSQKDVEEAFETSAR		Q1PSI9	L-idonate 5-dehydrogenase OS=Vitis vinifera GN=VIT_16s0100g00290 PE=1 SV=2 - [IDND_VITVI]	False	25.8402	Mq2 BF	Mq2 DV	8.71074e-05	121.811	1.92459e+07	1.54475e+07	2.84738e+06	1.92545e+07	1.44704e+07	6.18134e+06	6.32789e+06	3.2102e+06	635881	2.56926e+06	45770	7.97048e+06	3.78369e+06	4.725e+06	510670	3.30623e+06	1.70959e+06	2.02176e+07	5.52866e+06	351137	5.60483e+06	7.03117e+06	929728	741383	584770	29157.9	151276	2081.5	923594	288479	344317	16250.4
6814	66.8771	2	996.471	1990.93	-0.000693207	-0.348183	5.50394	FTFSQKDVEEAFETSAR		Q1PSI9	L-idonate 5-dehydrogenase OS=Vitis vinifera GN=VIT_16s0100g00290 PE=1 SV=2 - [IDND_VITVI]	False	25.8402	Mq2 BF	Mq2 DV	8.71074e-05	121.811	1.92459e+07	1.54475e+07	2.84738e+06	1.92545e+07	1.44704e+07	6.18134e+06	6.32789e+06	3.2102e+06	635881	2.56926e+06	45770	7.97048e+06	3.78369e+06	4.725e+06	510670	3.30623e+06	1.70959e+06	2.02176e+07	5.52866e+06	351137	5.60483e+06	7.03117e+06	929728	741383	584770	29157.9	151276	2081.5	923594	288479	344317	16250.4
6814	66.8771	2	996.471	1990.93	-0.000686104	-0.344615	3.24342	FTFSQKDVEEAFETSAR		Q1PSI9	L-idonate 5-dehydrogenase OS=Vitis vinifera GN=VIT_16s0100g00290 PE=1 SV=2 - [IDND_VITVI]	False	25.8402	Mq2 BF	Mq2 DV	8.71074e-05	121.811	1.92459e+07	1.54475e+07	2.84738e+06	1.92545e+07	1.44704e+07	6.18134e+06	6.32789e+06	3.2102e+06	635881	2.56926e+06	45770	7.97048e+06	3.78369e+06	4.725e+06	510670	3.30623e+06	1.70959e+06	2.02176e+07	5.52866e+06	351137	5.60483e+06	7.03117e+06	929728	741383	584770	29157.9	151276	2081.5	923594	288479	344317	16250.4
6814	66.8771	2	996.471	1990.93	-0.000692154	-0.347654	5.85042	FTFSQKDVEEAFETSAR		Q1PSI9	L-idonate 5-dehydrogenase OS=Vitis vinifera GN=VIT_16s0100g00290 PE=1 SV=2 - [IDND_VITVI]	False	25.8402	Mq2 BF	Mq2 DV	8.71074e-05	121.811	1.92459e+07	1.54475e+07	2.84738e+06	1.92545e+07	1.44704e+07	6.18134e+06	6.32789e+06	3.2102e+06	635881	2.56926e+06	45770	7.97048e+06	3.78369e+06	4.725e+06	510670	3.30623e+06	1.70959e+06	2.02176e+07	5.52866e+06	351137	5.60483e+06	7.03117e+06	929728	741383	584770	29157.9	151276	2081.5	923594	288479	344317	16250.4
6814	66.8771	2	996.471	1990.93	-0.000691536	-0.347344	5.1593	FTFSQKDVEEAFETSAR		Q1PSI9	L-idonate 5-dehydrogenase OS=Vitis vinifera GN=VIT_16s0100g00290 PE=1 SV=2 - [IDND_VITVI]	False	25.8402	Mq2 BF	Mq2 DV	8.71074e-05	121.811	1.92459e+07	1.54475e+07	2.84738e+06	1.92545e+07	1.44704e+07	6.18134e+06	6.32789e+06	3.2102e+06	635881	2.56926e+06	45770	7.97048e+06	3.78369e+06	4.725e+06	510670	3.30623e+06	1.70959e+06	2.02176e+07	5.52866e+06	351137	5.60483e+06	7.03117e+06	929728	741383	584770	29157.9	151276	2081.5	923594	288479	344317	16250.4
6814	66.8771	2	996.471	1990.93	-0.000688897	-0.346018	4.60509	FTFSQKDVEEAFETSAR		Q1PSI9	L-idonate 5-dehydrogenase OS=Vitis vinifera GN=VIT_16s0100g00290 PE=1 SV=2 - [IDND_VITVI]	False	25.8402	Mq2 BF	Mq2 DV	8.71074e-05	121.811	1.92459e+07	1.54475e+07	2.84738e+06	1.92545e+07	1.44704e+07	6.18134e+06	6.32789e+06	3.2102e+06	635881	2.56926e+06	45770	7.97048e+06	3.78369e+06	4.725e+06	510670	3.30623e+06	1.70959e+06	2.02176e+07	5.52866e+06	351137	5.60483e+06	7.03117e+06	929728	741383	584770	29157.9	151276	2081.5	923594	288479	344317	16250.4
6814	66.8771	2	996.471	1990.93	-0.000695077	-0.349122	3.45538	FTFSQKDVEEAFETSAR		Q1PSI9	L-idonate 5-dehydrogenase OS=Vitis vinifera GN=VIT_16s0100g00290 PE=1 SV=2 - [IDND_VITVI]	False	25.8402	Mq2 BF	Mq2 DV	8.71074e-05	121.811	1.92459e+07	1.54475e+07	2.84738e+06	1.92545e+07	1.44704e+07	6.18134e+06	6.32789e+06	3.2102e+06	635881	2.56926e+06	45770	7.97048e+06	3.78369e+06	4.725e+06	510670	3.30623e+06	1.70959e+06	2.02176e+07	5.52866e+06	351137	5.60483e+06	7.03117e+06	929728	741383	584770	29157.9	151276	2081.5	923594	288479	344317	16250.4
6814	66.8771	2	996.471	1990.93	-0.000689324	-0.346233	5.43282	FTFSQKDVEEAFETSAR		Q1PSI9	L-idonate 5-dehydrogenase OS=Vitis vinifera GN=VIT_16s0100g00290 PE=1 SV=2 - [IDND_VITVI]	False	25.8402	Mq2 BF	Mq2 DV	8.71074e-05	121.811	1.92459e+07	1.54475e+07	2.84738e+06	1.92545e+07	1.44704e+07	6.18134e+06	6.32789e+06	3.2102e+06	635881	2.56926e+06	45770	7.97048e+06	3.78369e+06	4.725e+06	510670	3.30623e+06	1.70959e+06	2.02176e+07	5.52866e+06	351137	5.60483e+06	7.03117e+06	929728	741383	584770	29157.9	151276	2081.5	923594	288479	344317	16250.4
6814	66.8771	2	996.471	1990.93	-0.000689876	-0.34651	5.41157	FTFSQKDVEEAFETSAR		Q1PSI9	L-idonate 5-dehydrogenase OS=Vitis vinifera GN=VIT_16s0100g00290 PE=1 SV=2 - [IDND_VITVI]	False	25.8402	Mq2 BF	Mq2 DV	8.71074e-05	121.811	1.92459e+07	1.54475e+07	2.84738e+06	1.92545e+07	1.44704e+07	6.18134e+06	6.32789e+06	3.2102e+06	635881	2.56926e+06	45770	7.97048e+06	3.78369e+06	4.725e+06	510670	3.30623e+06	1.70959e+06	2.02176e+07	5.52866e+06	351137	5.60483e+06	7.03117e+06	929728	741383	584770	29157.9	151276	2081.5	923594	288479	344317	16250.4
6814	66.8771	2	996.471	1990.93	-0.000690182	-0.346664	3.48985	FTFSQKDVEEAFETSAR		Q1PSI9	L-idonate 5-dehydrogenase OS=Vitis vinifera GN=VIT_16s0100g00290 PE=1 SV=2 - [IDND_VITVI]	False	25.8402	Mq2 BF	Mq2 DV	8.71074e-05	121.811	1.92459e+07	1.54475e+07	2.84738e+06	1.92545e+07	1.44704e+07	6.18134e+06	6.32789e+06	3.2102e+06	635881	2.56926e+06	45770	7.97048e+06	3.78369e+06	4.725e+06	510670	3.30623e+06	1.70959e+06	2.02176e+07	5.52866e+06	351137	5.60483e+06	7.03117e+06	929728	741383	584770	29157.9	151276	2081.5	923594	288479	344317	16250.4
6814	66.8771	2	996.471	1990.93	-0.000687132	-0.345132	1.68983	FTFSQKDVEEAFETSAR		Q1PSI9	L-idonate 5-dehydrogenase OS=Vitis vinifera GN=VIT_16s0100g00290 PE=1 SV=2 - [IDND_VITVI]	False	25.8402	Mq2 BF	Mq2 DV	8.71074e-05	121.811	1.92459e+07	1.54475e+07	2.84738e+06	1.92545e+07	1.44704e+07	6.18134e+06	6.32789e+06	3.2102e+06	635881	2.56926e+06	45770	7.97048e+06	3.78369e+06	4.725e+06	510670	3.30623e+06	1.70959e+06	2.02176e+07	5.52866e+06	351137	5.60483e+06	7.03117e+06	929728	741383	584770	29157.9	151276	2081.5	923594	288479	344317	16250.4
6814	66.8771	2	996.471	1990.93	-0.000690244	-0.346695	4.99556	FTFSQKDVEEAFETSAR		Q1PSI9	L-idonate 5-dehydrogenase OS=Vitis vinifera GN=VIT_16s0100g00290 PE=1 SV=2 - [IDND_VITVI]	False	25.8402	Mq2 BF	Mq2 DV	8.71074e-05	121.811	1.92459e+07	1.54475e+07	2.84738e+06	1.92545e+07	1.44704e+07	6.18134e+06	6.32789e+06	3.2102e+06	635881	2.56926e+06	45770	7.97048e+06	3.78369e+06	4.725e+06	510670	3.30623e+06	1.70959e+06	2.02176e+07	5.52866e+06	351137	5.60483e+06	7.03117e+06	929728	741383	584770	29157.9	151276	2081.5	923594	288479	344317	16250.4
7914	19.8018	3	488.628	1462.86	0.000431449	0.294935	3.78951	SGKIDVKPLITHR		Q1PSI9	L-idonate 5-dehydrogenase OS=Vitis vinifera GN=VIT_16s0100g00290 PE=1 SV=2 - [IDND_VITVI]	True	184.804	Mq2 BF	Mq2 DV	0.00488405	173.205	3.65418e+06	4.09218e+06	245073	3.23831e+06	1.28853e+06	256616	376535	64196.8	0	79150.7	0	1.59024e+06	0	174752	0	0	1.64827e+06	3.83867e+06	1.46459e+06	30222.2	942644	626098	38597.3	44115.2	11694.1	0	4660.32	0	184272	0	12734.4	0
7914	19.8018	3	488.628	1462.86	0.000431891	0.295237	4.15689	SGKIDVKPLITHR		Q1PSI9	L-idonate 5-dehydrogenase OS=Vitis vinifera GN=VIT_16s0100g00290 PE=1 SV=2 - [IDND_VITVI]	True	184.804	Mq2 BF	Mq2 DV	0.00488405	173.205	3.65418e+06	4.09218e+06	245073	3.23831e+06	1.28853e+06	256616	376535	64196.8	0	79150.7	0	1.59024e+06	0	174752	0	0	1.64827e+06	3.83867e+06	1.46459e+06	30222.2	942644	626098	38597.3	44115.2	11694.1	0	4660.32	0	184272	0	12734.4	0
7914	19.8018	3	488.628	1462.86	0.000431575	0.295021	3.78314	SGKIDVKPLITHR		Q1PSI9	L-idonate 5-dehydrogenase OS=Vitis vinifera GN=VIT_16s0100g00290 PE=1 SV=2 - [IDND_VITVI]	True	184.804	Mq2 BF	Mq2 DV	0.00488405	173.205	3.65418e+06	4.09218e+06	245073	3.23831e+06	1.28853e+06	256616	376535	64196.8	0	79150.7	0	1.59024e+06	0	174752	0	0	1.64827e+06	3.83867e+06	1.46459e+06	30222.2	942644	626098	38597.3	44115.2	11694.1	0	4660.32	0	184272	0	12734.4	0
7914	19.8018	3	488.628	1462.86	0.000432143	0.295409	4.00645	SGKIDVKPLITHR		Q1PSI9	L-idonate 5-dehydrogenase OS=Vitis vinifera GN=VIT_16s0100g00290 PE=1 SV=2 - [IDND_VITVI]	True	184.804	Mq2 BF	Mq2 DV	0.00488405	173.205	3.65418e+06	4.09218e+06	245073	3.23831e+06	1.28853e+06	256616	376535	64196.8	0	79150.7	0	1.59024e+06	0	174752	0	0	1.64827e+06	3.83867e+06	1.46459e+06	30222.2	942644	626098	38597.3	44115.2	11694.1	0	4660.32	0	184272	0	12734.4	0
7914	19.8018	3	488.628	1462.86	0.000431701	0.295107	4.23319	SGKIDVKPLITHR		Q1PSI9	L-idonate 5-dehydrogenase OS=Vitis vinifera GN=VIT_16s0100g00290 PE=1 SV=2 - [IDND_VITVI]	True	184.804	Mq2 BF	Mq2 DV	0.00488405	173.205	3.65418e+06	4.09218e+06	245073	3.23831e+06	1.28853e+06	256616	376535	64196.8	0	79150.7	0	1.59024e+06	0	174752	0	0	1.64827e+06	3.83867e+06	1.46459e+06	30222.2	942644	626098	38597.3	44115.2	11694.1	0	4660.32	0	184272	0	12734.4	0
7914	19.8018	3	488.628	1462.86	0.000432711	0.295797	4.2912	SGKIDVKPLITHR		Q1PSI9	L-idonate 5-dehydrogenase OS=Vitis vinifera GN=VIT_16s0100g00290 PE=1 SV=2 - [IDND_VITVI]	True	184.804	Mq2 BF	Mq2 DV	0.00488405	173.205	3.65418e+06	4.09218e+06	245073	3.23831e+06	1.28853e+06	256616	376535	64196.8	0	79150.7	0	1.59024e+06	0	174752	0	0	1.64827e+06	3.83867e+06	1.46459e+06	30222.2	942644	626098	38597.3	44115.2	11694.1	0	4660.32	0	184272	0	12734.4	0
7914	19.8018	3	488.628	1462.86	0.000432459	0.295625	3.51555	SGKIDVKPLITHR		Q1PSI9	L-idonate 5-dehydrogenase OS=Vitis vinifera GN=VIT_16s0100g00290 PE=1 SV=2 - [IDND_VITVI]	True	184.804	Mq2 BF	Mq2 DV	0.00488405	173.205	3.65418e+06	4.09218e+06	245073	3.23831e+06	1.28853e+06	256616	376535	64196.8	0	79150.7	0	1.59024e+06	0	174752	0	0	1.64827e+06	3.83867e+06	1.46459e+06	30222.2	942644	626098	38597.3	44115.2	11694.1	0	4660.32	0	184272	0	12734.4	0
7914	19.8018	3	488.628	1462.86	0.000432963	0.29597	3.97471	SGKIDVKPLITHR		Q1PSI9	L-idonate 5-dehydrogenase OS=Vitis vinifera GN=VIT_16s0100g00290 PE=1 SV=2 - [IDND_VITVI]	True	184.804	Mq2 BF	Mq2 DV	0.00488405	173.205	3.65418e+06	4.09218e+06	245073	3.23831e+06	1.28853e+06	256616	376535	64196.8	0	79150.7	0	1.59024e+06	0	174752	0	0	1.64827e+06	3.83867e+06	1.46459e+06	30222.2	942644	626098	38597.3	44115.2	11694.1	0	4660.32	0	184272	0	12734.4	0
7914	19.8018	3	488.628	1462.86	0.000432585	0.295711	3.98688	SGKIDVKPLITHR		Q1PSI9	L-idonate 5-dehydrogenase OS=Vitis vinifera GN=VIT_16s0100g00290 PE=1 SV=2 - [IDND_VITVI]	True	184.804	Mq2 BF	Mq2 DV	0.00488405	173.205	3.65418e+06	4.09218e+06	245073	3.23831e+06	1.28853e+06	256616	376535	64196.8	0	79150.7	0	1.59024e+06	0	174752	0	0	1.64827e+06	3.83867e+06	1.46459e+06	30222.2	942644	626098	38597.3	44115.2	11694.1	0	4660.32	0	184272	0	12734.4	0
7914	19.8018	3	488.628	1462.86	0.000432206	0.295453	3.72512	SGKIDVKPLITHR		Q1PSI9	L-idonate 5-dehydrogenase OS=Vitis vinifera GN=VIT_16s0100g00290 PE=1 SV=2 - [IDND_VITVI]	True	184.804	Mq2 BF	Mq2 DV	0.00488405	173.205	3.65418e+06	4.09218e+06	245073	3.23831e+06	1.28853e+06	256616	376535	64196.8	0	79150.7	0	1.59024e+06	0	174752	0	0	1.64827e+06	3.83867e+06	1.46459e+06	30222.2	942644	626098	38597.3	44115.2	11694.1	0	4660.32	0	184272	0	12734.4	0
7914	19.8018	3	488.628	1462.86	0.000432837	0.295883	3.87781	SGKIDVKPLITHR		Q1PSI9	L-idonate 5-dehydrogenase OS=Vitis vinifera GN=VIT_16s0100g00290 PE=1 SV=2 - [IDND_VITVI]	True	184.804	Mq2 BF	Mq2 DV	0.00488405	173.205	3.65418e+06	4.09218e+06	245073	3.23831e+06	1.28853e+06	256616	376535	64196.8	0	79150.7	0	1.59024e+06	0	174752	0	0	1.64827e+06	3.83867e+06	1.46459e+06	30222.2	942644	626098	38597.3	44115.2	11694.1	0	4660.32	0	184272	0	12734.4	0
7914	19.8018	3	488.628	1462.86	0.00043334	0.296228	3.17611	SGKIDVKPLITHR		Q1PSI9	L-idonate 5-dehydrogenase OS=Vitis vinifera GN=VIT_16s0100g00290 PE=1 SV=2 - [IDND_VITVI]	True	184.804	Mq2 BF	Mq2 DV	0.00488405	173.205	3.65418e+06	4.09218e+06	245073	3.23831e+06	1.28853e+06	256616	376535	64196.8	0	79150.7	0	1.59024e+06	0	174752	0	0	1.64827e+06	3.83867e+06	1.46459e+06	30222.2	942644	626098	38597.3	44115.2	11694.1	0	4660.32	0	184272	0	12734.4	0
7914	19.8018	3	488.628	1462.86	0.000433277	0.296185	4.02231	SGKIDVKPLITHR		Q1PSI9	L-idonate 5-dehydrogenase OS=Vitis vinifera GN=VIT_16s0100g00290 PE=1 SV=2 - [IDND_VITVI]	True	184.804	Mq2 BF	Mq2 DV	0.00488405	173.205	3.65418e+06	4.09218e+06	245073	3.23831e+06	1.28853e+06	256616	376535	64196.8	0	79150.7	0	1.59024e+06	0	174752	0	0	1.64827e+06	3.83867e+06	1.46459e+06	30222.2	942644	626098	38597.3	44115.2	11694.1	0	4660.32	0	184272	0	12734.4	0
7914	19.8018	3	488.628	1462.86	0.000434031	0.2967	3.83356	SGKIDVKPLITHR		Q1PSI9	L-idonate 5-dehydrogenase OS=Vitis vinifera GN=VIT_16s0100g00290 PE=1 SV=2 - [IDND_VITVI]	True	184.804	Mq2 BF	Mq2 DV	0.00488405	173.205	3.65418e+06	4.09218e+06	245073	3.23831e+06	1.28853e+06	256616	376535	64196.8	0	79150.7	0	1.59024e+06	0	174752	0	0	1.64827e+06	3.83867e+06	1.46459e+06	30222.2	942644	626098	38597.3	44115.2	11694.1	0	4660.32	0	184272	0	12734.4	0
7914	19.8018	3	488.628	1462.86	0.000432774	0.29584	3.31506	SGKIDVKPLITHR		Q1PSI9	L-idonate 5-dehydrogenase OS=Vitis vinifera GN=VIT_16s0100g00290 PE=1 SV=2 - [IDND_VITVI]	True	184.804	Mq2 BF	Mq2 DV	0.00488405	173.205	3.65418e+06	4.09218e+06	245073	3.23831e+06	1.28853e+06	256616	376535	64196.8	0	79150.7	0	1.59024e+06	0	174752	0	0	1.64827e+06	3.83867e+06	1.46459e+06	30222.2	942644	626098	38597.3	44115.2	11694.1	0	4660.32	0	184272	0	12734.4	0
8567	20.9897	2	533.271	1064.53	-0.000577557	-0.542548	3.05918	TMSTALNATR		Q1PSI9	L-idonate 5-dehydrogenase OS=Vitis vinifera GN=VIT_16s0100g00290 PE=1 SV=2 - [IDND_VITVI]	True	6.67679	Mq2 DV	M53 FV	0.0215465	112.434	7.05156e+06	4.64631e+06	8.59298e+06	5.08331e+06	7.01921e+06	2.95537e+06	3.43543e+06	2.0917e+07	1.07034e+07	6.49907e+06	1.59051e+07	1.46829e+06	6.14249e+06	5.61407e+06	3.71458e+06	5.12799e+06	4.5484e+06	7.40759e+06	1.66291e+06	1.05968e+06	1.47971e+06	3.41065e+06	444514	402498	3.81024e+06	490796	382659	723322	170141	468321	409105	118204
8567	20.9897	2	533.271	1064.53	-0.00057802	-0.542982	2.93281	TMSTALNATR		Q1PSI9	L-idonate 5-dehydrogenase OS=Vitis vinifera GN=VIT_16s0100g00290 PE=1 SV=2 - [IDND_VITVI]	True	6.67679	Mq2 DV	M53 FV	0.0215465	112.434	7.05156e+06	4.64631e+06	8.59298e+06	5.08331e+06	7.01921e+06	2.95537e+06	3.43543e+06	2.0917e+07	1.07034e+07	6.49907e+06	1.59051e+07	1.46829e+06	6.14249e+06	5.61407e+06	3.71458e+06	5.12799e+06	4.5484e+06	7.40759e+06	1.66291e+06	1.05968e+06	1.47971e+06	3.41065e+06	444514	402498	3.81024e+06	490796	382659	723322	170141	468321	409105	118204
8567	20.9897	2	533.271	1064.53	-0.000574793	-0.539951	2.25286	TMSTALNATR		Q1PSI9	L-idonate 5-dehydrogenase OS=Vitis vinifera GN=VIT_16s0100g00290 PE=1 SV=2 - [IDND_VITVI]	True	6.67679	Mq2 DV	M53 FV	0.0215465	112.434	7.05156e+06	4.64631e+06	8.59298e+06	5.08331e+06	7.01921e+06	2.95537e+06	3.43543e+06	2.0917e+07	1.07034e+07	6.49907e+06	1.59051e+07	1.46829e+06	6.14249e+06	5.61407e+06	3.71458e+06	5.12799e+06	4.5484e+06	7.40759e+06	1.66291e+06	1.05968e+06	1.47971e+06	3.41065e+06	444514	402498	3.81024e+06	490796	382659	723322	170141	468321	409105	118204
8567	20.9897	2	533.271	1064.53	-0.000578598	-0.543525	3.3569	TMSTALNATR		Q1PSI9	L-idonate 5-dehydrogenase OS=Vitis vinifera GN=VIT_16s0100g00290 PE=1 SV=2 - [IDND_VITVI]	True	6.67679	Mq2 DV	M53 FV	0.0215465	112.434	7.05156e+06	4.64631e+06	8.59298e+06	5.08331e+06	7.01921e+06	2.95537e+06	3.43543e+06	2.0917e+07	1.07034e+07	6.49907e+06	1.59051e+07	1.46829e+06	6.14249e+06	5.61407e+06	3.71458e+06	5.12799e+06	4.5484e+06	7.40759e+06	1.66291e+06	1.05968e+06	1.47971e+06	3.41065e+06	444514	402498	3.81024e+06	490796	382659	723322	170141	468321	409105	118204
8567	20.9897	2	533.271	1064.53	-0.000576288	-0.541356	2.69022	TMSTALNATR		Q1PSI9	L-idonate 5-dehydrogenase OS=Vitis vinifera GN=VIT_16s0100g00290 PE=1 SV=2 - [IDND_VITVI]	True	6.67679	Mq2 DV	M53 FV	0.0215465	112.434	7.05156e+06	4.64631e+06	8.59298e+06	5.08331e+06	7.01921e+06	2.95537e+06	3.43543e+06	2.0917e+07	1.07034e+07	6.49907e+06	1.59051e+07	1.46829e+06	6.14249e+06	5.61407e+06	3.71458e+06	5.12799e+06	4.5484e+06	7.40759e+06	1.66291e+06	1.05968e+06	1.47971e+06	3.41065e+06	444514	402498	3.81024e+06	490796	382659	723322	170141	468321	409105	118204
8567	20.9897	2	533.271	1064.53	-0.000578251	-0.543199	2.88546	TMSTALNATR		Q1PSI9	L-idonate 5-dehydrogenase OS=Vitis vinifera GN=VIT_16s0100g00290 PE=1 SV=2 - [IDND_VITVI]	True	6.67679	Mq2 DV	M53 FV	0.0215465	112.434	7.05156e+06	4.64631e+06	8.59298e+06	5.08331e+06	7.01921e+06	2.95537e+06	3.43543e+06	2.0917e+07	1.07034e+07	6.49907e+06	1.59051e+07	1.46829e+06	6.14249e+06	5.61407e+06	3.71458e+06	5.12799e+06	4.5484e+06	7.40759e+06	1.66291e+06	1.05968e+06	1.47971e+06	3.41065e+06	444514	402498	3.81024e+06	490796	382659	723322	170141	468321	409105	118204
8567	20.9897	2	533.271	1064.53	-0.000578946	-0.543852	2.89487	TMSTALNATR		Q1PSI9	L-idonate 5-dehydrogenase OS=Vitis vinifera GN=VIT_16s0100g00290 PE=1 SV=2 - [IDND_VITVI]	True	6.67679	Mq2 DV	M53 FV	0.0215465	112.434	7.05156e+06	4.64631e+06	8.59298e+06	5.08331e+06	7.01921e+06	2.95537e+06	3.43543e+06	2.0917e+07	1.07034e+07	6.49907e+06	1.59051e+07	1.46829e+06	6.14249e+06	5.61407e+06	3.71458e+06	5.12799e+06	4.5484e+06	7.40759e+06	1.66291e+06	1.05968e+06	1.47971e+06	3.41065e+06	444514	402498	3.81024e+06	490796	382659	723322	170141	468321	409105	118204
8567	20.9897	2	533.271	1064.53	-0.000577442	-0.542439	3.2626	TMSTALNATR		Q1PSI9	L-idonate 5-dehydrogenase OS=Vitis vinifera GN=VIT_16s0100g00290 PE=1 SV=2 - [IDND_VITVI]	True	6.67679	Mq2 DV	M53 FV	0.0215465	112.434	7.05156e+06	4.64631e+06	8.59298e+06	5.08331e+06	7.01921e+06	2.95537e+06	3.43543e+06	2.0917e+07	1.07034e+07	6.49907e+06	1.59051e+07	1.46829e+06	6.14249e+06	5.61407e+06	3.71458e+06	5.12799e+06	4.5484e+06	7.40759e+06	1.66291e+06	1.05968e+06	1.47971e+06	3.41065e+06	444514	402498	3.81024e+06	490796	382659	723322	170141	468321	409105	118204
8567	20.9897	2	533.271	1064.53	-0.000574219	-0.539412	2.0013	TMSTALNATR		Q1PSI9	L-idonate 5-dehydrogenase OS=Vitis vinifera GN=VIT_16s0100g00290 PE=1 SV=2 - [IDND_VITVI]	True	6.67679	Mq2 DV	M53 FV	0.0215465	112.434	7.05156e+06	4.64631e+06	8.59298e+06	5.08331e+06	7.01921e+06	2.95537e+06	3.43543e+06	2.0917e+07	1.07034e+07	6.49907e+06	1.59051e+07	1.46829e+06	6.14249e+06	5.61407e+06	3.71458e+06	5.12799e+06	4.5484e+06	7.40759e+06	1.66291e+06	1.05968e+06	1.47971e+06	3.41065e+06	444514	402498	3.81024e+06	490796	382659	723322	170141	468321	409105	118204
8567	20.9897	2	533.271	1064.53	-0.000576519	-0.541572	2.74982	TMSTALNATR		Q1PSI9	L-idonate 5-dehydrogenase OS=Vitis vinifera GN=VIT_16s0100g00290 PE=1 SV=2 - [IDND_VITVI]	True	6.67679	Mq2 DV	M53 FV	0.0215465	112.434	7.05156e+06	4.64631e+06	8.59298e+06	5.08331e+06	7.01921e+06	2.95537e+06	3.43543e+06	2.0917e+07	1.07034e+07	6.49907e+06	1.59051e+07	1.46829e+06	6.14249e+06	5.61407e+06	3.71458e+06	5.12799e+06	4.5484e+06	7.40759e+06	1.66291e+06	1.05968e+06	1.47971e+06	3.41065e+06	444514	402498	3.81024e+06	490796	382659	723322	170141	468321	409105	118204
8567	20.9897	2	533.271	1064.53	-0.000574678	-0.539843	2.33436	TMSTALNATR		Q1PSI9	L-idonate 5-dehydrogenase OS=Vitis vinifera GN=VIT_16s0100g00290 PE=1 SV=2 - [IDND_VITVI]	True	6.67679	Mq2 DV	M53 FV	0.0215465	112.434	7.05156e+06	4.64631e+06	8.59298e+06	5.08331e+06	7.01921e+06	2.95537e+06	3.43543e+06	2.0917e+07	1.07034e+07	6.49907e+06	1.59051e+07	1.46829e+06	6.14249e+06	5.61407e+06	3.71458e+06	5.12799e+06	4.5484e+06	7.40759e+06	1.66291e+06	1.05968e+06	1.47971e+06	3.41065e+06	444514	402498	3.81024e+06	490796	382659	723322	170141	468321	409105	118204
8567	20.9897	2	533.271	1064.53	-0.000579177	-0.544069	2.87353	TMSTALNATR		Q1PSI9	L-idonate 5-dehydrogenase OS=Vitis vinifera GN=VIT_16s0100g00290 PE=1 SV=2 - [IDND_VITVI]	True	6.67679	Mq2 DV	M53 FV	0.0215465	112.434	7.05156e+06	4.64631e+06	8.59298e+06	5.08331e+06	7.01921e+06	2.95537e+06	3.43543e+06	2.0917e+07	1.07034e+07	6.49907e+06	1.59051e+07	1.46829e+06	6.14249e+06	5.61407e+06	3.71458e+06	5.12799e+06	4.5484e+06	7.40759e+06	1.66291e+06	1.05968e+06	1.47971e+06	3.41065e+06	444514	402498	3.81024e+06	490796	382659	723322	170141	468321	409105	118204
8567	20.9897	2	533.271	1064.53	-0.000572845	-0.538121	2.59508	TMSTALNATR		Q1PSI9	L-idonate 5-dehydrogenase OS=Vitis vinifera GN=VIT_16s0100g00290 PE=1 SV=2 - [IDND_VITVI]	True	6.67679	Mq2 DV	M53 FV	0.0215465	112.434	7.05156e+06	4.64631e+06	8.59298e+06	5.08331e+06	7.01921e+06	2.95537e+06	3.43543e+06	2.0917e+07	1.07034e+07	6.49907e+06	1.59051e+07	1.46829e+06	6.14249e+06	5.61407e+06	3.71458e+06	5.12799e+06	4.5484e+06	7.40759e+06	1.66291e+06	1.05968e+06	1.47971e+06	3.41065e+06	444514	402498	3.81024e+06	490796	382659	723322	170141	468321	409105	118204
8567	20.9897	2	533.271	1064.53	-0.000579989	-0.544832	2.71155	TMSTALNATR		Q1PSI9	L-idonate 5-dehydrogenase OS=Vitis vinifera GN=VIT_16s0100g00290 PE=1 SV=2 - [IDND_VITVI]	True	6.67679	Mq2 DV	M53 FV	0.0215465	112.434	7.05156e+06	4.64631e+06	8.59298e+06	5.08331e+06	7.01921e+06	2.95537e+06	3.43543e+06	2.0917e+07	1.07034e+07	6.49907e+06	1.59051e+07	1.46829e+06	6.14249e+06	5.61407e+06	3.71458e+06	5.12799e+06	4.5484e+06	7.40759e+06	1.66291e+06	1.05968e+06	1.47971e+06	3.41065e+06	444514	402498	3.81024e+06	490796	382659	723322	170141	468321	409105	118204
8567	20.9897	2	533.271	1064.53	-0.00057399	-0.539196	2.74246	TMSTALNATR		Q1PSI9	L-idonate 5-dehydrogenase OS=Vitis vinifera GN=VIT_16s0100g00290 PE=1 SV=2 - [IDND_VITVI]	True	6.67679	Mq2 DV	M53 FV	0.0215465	112.434	7.05156e+06	4.64631e+06	8.59298e+06	5.08331e+06	7.01921e+06	2.95537e+06	3.43543e+06	2.0917e+07	1.07034e+07	6.49907e+06	1.59051e+07	1.46829e+06	6.14249e+06	5.61407e+06	3.71458e+06	5.12799e+06	4.5484e+06	7.40759e+06	1.66291e+06	1.05968e+06	1.47971e+06	3.41065e+06	444514	402498	3.81024e+06	490796	382659	723322	170141	468321	409105	118204
8567	20.9897	2	533.271	1064.53	-0.000577673	-0.542656	3.09737	TMSTALNATR		Q1PSI9	L-idonate 5-dehydrogenase OS=Vitis vinifera GN=VIT_16s0100g00290 PE=1 SV=2 - [IDND_VITVI]	True	6.67679	Mq2 DV	M53 FV	0.0215465	112.434	7.05156e+06	4.64631e+06	8.59298e+06	5.08331e+06	7.01921e+06	2.95537e+06	3.43543e+06	2.0917e+07	1.07034e+07	6.49907e+06	1.59051e+07	1.46829e+06	6.14249e+06	5.61407e+06	3.71458e+06	5.12799e+06	4.5484e+06	7.40759e+06	1.66291e+06	1.05968e+06	1.47971e+06	3.41065e+06	444514	402498	3.81024e+06	490796	382659	723322	170141	468321	409105	118204
8567	20.9897	2	533.271	1064.53	-0.000576058	-0.541139	2.55955	TMSTALNATR		Q1PSI9	L-idonate 5-dehydrogenase OS=Vitis vinifera GN=VIT_16s0100g00290 PE=1 SV=2 - [IDND_VITVI]	True	6.67679	Mq2 DV	M53 FV	0.0215465	112.434	7.05156e+06	4.64631e+06	8.59298e+06	5.08331e+06	7.01921e+06	2.95537e+06	3.43543e+06	2.0917e+07	1.07034e+07	6.49907e+06	1.59051e+07	1.46829e+06	6.14249e+06	5.61407e+06	3.71458e+06	5.12799e+06	4.5484e+06	7.40759e+06	1.66291e+06	1.05968e+06	1.47971e+06	3.41065e+06	444514	402498	3.81024e+06	490796	382659	723322	170141	468321	409105	118204
8567	20.9897	2	533.271	1064.53	-0.000574449	-0.539627	2.31856	TMSTALNATR		Q1PSI9	L-idonate 5-dehydrogenase OS=Vitis vinifera GN=VIT_16s0100g00290 PE=1 SV=2 - [IDND_VITVI]	True	6.67679	Mq2 DV	M53 FV	0.0215465	112.434	7.05156e+06	4.64631e+06	8.59298e+06	5.08331e+06	7.01921e+06	2.95537e+06	3.43543e+06	2.0917e+07	1.07034e+07	6.49907e+06	1.59051e+07	1.46829e+06	6.14249e+06	5.61407e+06	3.71458e+06	5.12799e+06	4.5484e+06	7.40759e+06	1.66291e+06	1.05968e+06	1.47971e+06	3.41065e+06	444514	402498	3.81024e+06	490796	382659	723322	170141	468321	409105	118204
8567	20.9897	2	533.271	1064.53	-0.000577211	-0.542222	2.87123	TMSTALNATR		Q1PSI9	L-idonate 5-dehydrogenase OS=Vitis vinifera GN=VIT_16s0100g00290 PE=1 SV=2 - [IDND_VITVI]	True	6.67679	Mq2 DV	M53 FV	0.0215465	112.434	7.05156e+06	4.64631e+06	8.59298e+06	5.08331e+06	7.01921e+06	2.95537e+06	3.43543e+06	2.0917e+07	1.07034e+07	6.49907e+06	1.59051e+07	1.46829e+06	6.14249e+06	5.61407e+06	3.71458e+06	5.12799e+06	4.5484e+06	7.40759e+06	1.66291e+06	1.05968e+06	1.47971e+06	3.41065e+06	444514	402498	3.81024e+06	490796	382659	723322	170141	468321	409105	118204
8567	20.9897	2	533.271	1064.53	-0.000577326	-0.542331	2.47787	TMSTALNATR		Q1PSI9	L-idonate 5-dehydrogenase OS=Vitis vinifera GN=VIT_16s0100g00290 PE=1 SV=2 - [IDND_VITVI]	True	6.67679	Mq2 DV	M53 FV	0.0215465	112.434	7.05156e+06	4.64631e+06	8.59298e+06	5.08331e+06	7.01921e+06	2.95537e+06	3.43543e+06	2.0917e+07	1.07034e+07	6.49907e+06	1.59051e+07	1.46829e+06	6.14249e+06	5.61407e+06	3.71458e+06	5.12799e+06	4.5484e+06	7.40759e+06	1.66291e+06	1.05968e+06	1.47971e+06	3.41065e+06	444514	402498	3.81024e+06	490796	382659	723322	170141	468321	409105	118204
8567	20.9897	2	533.271	1064.53	-0.000576865	-0.541897	2.51917	TMSTALNATR		Q1PSI9	L-idonate 5-dehydrogenase OS=Vitis vinifera GN=VIT_16s0100g00290 PE=1 SV=2 - [IDND_VITVI]	True	6.67679	Mq2 DV	M53 FV	0.0215465	112.434	7.05156e+06	4.64631e+06	8.59298e+06	5.08331e+06	7.01921e+06	2.95537e+06	3.43543e+06	2.0917e+07	1.07034e+07	6.49907e+06	1.59051e+07	1.46829e+06	6.14249e+06	5.61407e+06	3.71458e+06	5.12799e+06	4.5484e+06	7.40759e+06	1.66291e+06	1.05968e+06	1.47971e+06	3.41065e+06	444514	402498	3.81024e+06	490796	382659	723322	170141	468321	409105	118204
8567	20.9897	2	533.271	1064.53	-0.000579061	-0.543961	2.11198	TMSTALNATR		Q1PSI9	L-idonate 5-dehydrogenase OS=Vitis vinifera GN=VIT_16s0100g00290 PE=1 SV=2 - [IDND_VITVI]	True	6.67679	Mq2 DV	M53 FV	0.0215465	112.434	7.05156e+06	4.64631e+06	8.59298e+06	5.08331e+06	7.01921e+06	2.95537e+06	3.43543e+06	2.0917e+07	1.07034e+07	6.49907e+06	1.59051e+07	1.46829e+06	6.14249e+06	5.61407e+06	3.71458e+06	5.12799e+06	4.5484e+06	7.40759e+06	1.66291e+06	1.05968e+06	1.47971e+06	3.41065e+06	444514	402498	3.81024e+06	490796	382659	723322	170141	468321	409105	118204
8567	20.9897	2	533.271	1064.53	-0.000574104	-0.539304	2.22442	TMSTALNATR		Q1PSI9	L-idonate 5-dehydrogenase OS=Vitis vinifera GN=VIT_16s0100g00290 PE=1 SV=2 - [IDND_VITVI]	True	6.67679	Mq2 DV	M53 FV	0.0215465	112.434	7.05156e+06	4.64631e+06	8.59298e+06	5.08331e+06	7.01921e+06	2.95537e+06	3.43543e+06	2.0917e+07	1.07034e+07	6.49907e+06	1.59051e+07	1.46829e+06	6.14249e+06	5.61407e+06	3.71458e+06	5.12799e+06	4.5484e+06	7.40759e+06	1.66291e+06	1.05968e+06	1.47971e+06	3.41065e+06	444514	402498	3.81024e+06	490796	382659	723322	170141	468321	409105	118204
10090	88.4544	2	724.871	1447.73	-0.000138971	-0.0959924	2.60843	NTWPLCLEFLR	[6] Carbamidomethyl (C)	Q1PSI9	L-idonate 5-dehydrogenase OS=Vitis vinifera GN=VIT_16s0100g00290 PE=1 SV=2 - [IDND_VITVI]	False	21.1978	M53 DF	Mq2 M	1.74867e-06	75.4925	4.63595e+06	2.48915e+06	1.10324e+06	5.77071e+06	1.24821e+07	3.43851e+06	6.49968e+06	4.40659e+06	2.56774e+06	275203	3.05311e+06	827368	250012	1.19297e+06	785803	85580.6	674059	4.87002e+06	890867	136051	1.6798e+06	6.06506e+06	517182	761510	802705	117742	16203.7	138848	95872.8	19061.6	86933.3	25005.6
10090	88.4544	2	724.871	1447.73	-0.000138632	-0.0957585	2.64226	NTWPLCLEFLR	[6] Carbamidomethyl (C)	Q1PSI9	L-idonate 5-dehydrogenase OS=Vitis vinifera GN=VIT_16s0100g00290 PE=1 SV=2 - [IDND_VITVI]	False	21.1978	M53 DF	Mq2 M	1.74867e-06	75.4925	4.63595e+06	2.48915e+06	1.10324e+06	5.77071e+06	1.24821e+07	3.43851e+06	6.49968e+06	4.40659e+06	2.56774e+06	275203	3.05311e+06	827368	250012	1.19297e+06	785803	85580.6	674059	4.87002e+06	890867	136051	1.6798e+06	6.06506e+06	517182	761510	802705	117742	16203.7	138848	95872.8	19061.6	86933.3	25005.6
10090	88.4544	2	724.871	1447.73	-0.000139479	-0.0963436	2.55788	NTWPLCLEFLR	[6] Carbamidomethyl (C)	Q1PSI9	L-idonate 5-dehydrogenase OS=Vitis vinifera GN=VIT_16s0100g00290 PE=1 SV=2 - [IDND_VITVI]	False	21.1978	M53 DF	Mq2 M	1.74867e-06	75.4925	4.63595e+06	2.48915e+06	1.10324e+06	5.77071e+06	1.24821e+07	3.43851e+06	6.49968e+06	4.40659e+06	2.56774e+06	275203	3.05311e+06	827368	250012	1.19297e+06	785803	85580.6	674059	4.87002e+06	890867	136051	1.6798e+06	6.06506e+06	517182	761510	802705	117742	16203.7	138848	95872.8	19061.6	86933.3	25005.6
10090	88.4544	2	724.871	1447.73	-0.000142289	-0.0982845	2.59218	NTWPLCLEFLR	[6] Carbamidomethyl (C)	Q1PSI9	L-idonate 5-dehydrogenase OS=Vitis vinifera GN=VIT_16s0100g00290 PE=1 SV=2 - [IDND_VITVI]	False	21.1978	M53 DF	Mq2 M	1.74867e-06	75.4925	4.63595e+06	2.48915e+06	1.10324e+06	5.77071e+06	1.24821e+07	3.43851e+06	6.49968e+06	4.40659e+06	2.56774e+06	275203	3.05311e+06	827368	250012	1.19297e+06	785803	85580.6	674059	4.87002e+06	890867	136051	1.6798e+06	6.06506e+06	517182	761510	802705	117742	16203.7	138848	95872.8	19061.6	86933.3	25005.6
10090	88.4544	2	724.871	1447.73	-0.000139734	-0.0965194	2.52238	NTWPLCLEFLR	[6] Carbamidomethyl (C)	Q1PSI9	L-idonate 5-dehydrogenase OS=Vitis vinifera GN=VIT_16s0100g00290 PE=1 SV=2 - [IDND_VITVI]	False	21.1978	M53 DF	Mq2 M	1.74867e-06	75.4925	4.63595e+06	2.48915e+06	1.10324e+06	5.77071e+06	1.24821e+07	3.43851e+06	6.49968e+06	4.40659e+06	2.56774e+06	275203	3.05311e+06	827368	250012	1.19297e+06	785803	85580.6	674059	4.87002e+06	890867	136051	1.6798e+06	6.06506e+06	517182	761510	802705	117742	16203.7	138848	95872.8	19061.6	86933.3	25005.6
10090	88.4544	2	724.871	1447.73	-0.000140669	-0.0971651	2.53719	NTWPLCLEFLR	[6] Carbamidomethyl (C)	Q1PSI9	L-idonate 5-dehydrogenase OS=Vitis vinifera GN=VIT_16s0100g00290 PE=1 SV=2 - [IDND_VITVI]	False	21.1978	M53 DF	Mq2 M	1.74867e-06	75.4925	4.63595e+06	2.48915e+06	1.10324e+06	5.77071e+06	1.24821e+07	3.43851e+06	6.49968e+06	4.40659e+06	2.56774e+06	275203	3.05311e+06	827368	250012	1.19297e+06	785803	85580.6	674059	4.87002e+06	890867	136051	1.6798e+06	6.06506e+06	517182	761510	802705	117742	16203.7	138848	95872.8	19061.6	86933.3	25005.6
10090	88.4544	2	724.871	1447.73	-0.000143488	-0.0991125	2.95095	NTWPLCLEFLR	[6] Carbamidomethyl (C)	Q1PSI9	L-idonate 5-dehydrogenase OS=Vitis vinifera GN=VIT_16s0100g00290 PE=1 SV=2 - [IDND_VITVI]	False	21.1978	M53 DF	Mq2 M	1.74867e-06	75.4925	4.63595e+06	2.48915e+06	1.10324e+06	5.77071e+06	1.24821e+07	3.43851e+06	6.49968e+06	4.40659e+06	2.56774e+06	275203	3.05311e+06	827368	250012	1.19297e+06	785803	85580.6	674059	4.87002e+06	890867	136051	1.6798e+06	6.06506e+06	517182	761510	802705	117742	16203.7	138848	95872.8	19061.6	86933.3	25005.6
10090	88.4544	2	724.871	1447.73	-0.000138294	-0.0955249	2.36302	NTWPLCLEFLR	[6] Carbamidomethyl (C)	Q1PSI9	L-idonate 5-dehydrogenase OS=Vitis vinifera GN=VIT_16s0100g00290 PE=1 SV=2 - [IDND_VITVI]	False	21.1978	M53 DF	Mq2 M	1.74867e-06	75.4925	4.63595e+06	2.48915e+06	1.10324e+06	5.77071e+06	1.24821e+07	3.43851e+06	6.49968e+06	4.40659e+06	2.56774e+06	275203	3.05311e+06	827368	250012	1.19297e+06	785803	85580.6	674059	4.87002e+06	890867	136051	1.6798e+06	6.06506e+06	517182	761510	802705	117742	16203.7	138848	95872.8	19061.6	86933.3	25005.6
10090	88.4544	2	724.871	1447.73	-0.000140158	-0.0968127	3.05085	NTWPLCLEFLR	[6] Carbamidomethyl (C)	Q1PSI9	L-idonate 5-dehydrogenase OS=Vitis vinifera GN=VIT_16s0100g00290 PE=1 SV=2 - [IDND_VITVI]	False	21.1978	M53 DF	Mq2 M	1.74867e-06	75.4925	4.63595e+06	2.48915e+06	1.10324e+06	5.77071e+06	1.24821e+07	3.43851e+06	6.49968e+06	4.40659e+06	2.56774e+06	275203	3.05311e+06	827368	250012	1.19297e+06	785803	85580.6	674059	4.87002e+06	890867	136051	1.6798e+06	6.06506e+06	517182	761510	802705	117742	16203.7	138848	95872.8	19061.6	86933.3	25005.6
10090	88.4544	2	724.871	1447.73	-0.000138886	-0.0959339	2.85567	NTWPLCLEFLR	[6] Carbamidomethyl (C)	Q1PSI9	L-idonate 5-dehydrogenase OS=Vitis vinifera GN=VIT_16s0100g00290 PE=1 SV=2 - [IDND_VITVI]	False	21.1978	M53 DF	Mq2 M	1.74867e-06	75.4925	4.63595e+06	2.48915e+06	1.10324e+06	5.77071e+06	1.24821e+07	3.43851e+06	6.49968e+06	4.40659e+06	2.56774e+06	275203	3.05311e+06	827368	250012	1.19297e+06	785803	85580.6	674059	4.87002e+06	890867	136051	1.6798e+06	6.06506e+06	517182	761510	802705	117742	16203.7	138848	95872.8	19061.6	86933.3	25005.6
10090	88.4544	2	724.871	1447.73	-0.000140328	-0.0969301	2.25684	NTWPLCLEFLR	[6] Carbamidomethyl (C)	Q1PSI9	L-idonate 5-dehydrogenase OS=Vitis vinifera GN=VIT_16s0100g00290 PE=1 SV=2 - [IDND_VITVI]	False	21.1978	M53 DF	Mq2 M	1.74867e-06	75.4925	4.63595e+06	2.48915e+06	1.10324e+06	5.77071e+06	1.24821e+07	3.43851e+06	6.49968e+06	4.40659e+06	2.56774e+06	275203	3.05311e+06	827368	250012	1.19297e+06	785803	85580.6	674059	4.87002e+06	890867	136051	1.6798e+06	6.06506e+06	517182	761510	802705	117742	16203.7	138848	95872.8	19061.6	86933.3	25005.6
10090	88.4544	2	724.871	1447.73	-0.00013821	-0.0954665	2.47719	NTWPLCLEFLR	[6] Carbamidomethyl (C)	Q1PSI9	L-idonate 5-dehydrogenase OS=Vitis vinifera GN=VIT_16s0100g00290 PE=1 SV=2 - [IDND_VITVI]	False	21.1978	M53 DF	Mq2 M	1.74867e-06	75.4925	4.63595e+06	2.48915e+06	1.10324e+06	5.77071e+06	1.24821e+07	3.43851e+06	6.49968e+06	4.40659e+06	2.56774e+06	275203	3.05311e+06	827368	250012	1.19297e+06	785803	85580.6	674059	4.87002e+06	890867	136051	1.6798e+06	6.06506e+06	517182	761510	802705	117742	16203.7	138848	95872.8	19061.6	86933.3	25005.6
10090	88.4544	2	724.871	1447.73	-0.000140499	-0.0970476	2.51215	NTWPLCLEFLR	[6] Carbamidomethyl (C)	Q1PSI9	L-idonate 5-dehydrogenase OS=Vitis vinifera GN=VIT_16s0100g00290 PE=1 SV=2 - [IDND_VITVI]	False	21.1978	M53 DF	Mq2 M	1.74867e-06	75.4925	4.63595e+06	2.48915e+06	1.10324e+06	5.77071e+06	1.24821e+07	3.43851e+06	6.49968e+06	4.40659e+06	2.56774e+06	275203	3.05311e+06	827368	250012	1.19297e+06	785803	85580.6	674059	4.87002e+06	890867	136051	1.6798e+06	6.06506e+06	517182	761510	802705	117742	16203.7	138848	95872.8	19061.6	86933.3	25005.6
10090	88.4544	2	724.871	1447.73	-0.000140839	-0.0972827	1.94677	NTWPLCLEFLR	[6] Carbamidomethyl (C)	Q1PSI9	L-idonate 5-dehydrogenase OS=Vitis vinifera GN=VIT_16s0100g00290 PE=1 SV=2 - [IDND_VITVI]	False	21.1978	M53 DF	Mq2 M	1.74867e-06	75.4925	4.63595e+06	2.48915e+06	1.10324e+06	5.77071e+06	1.24821e+07	3.43851e+06	6.49968e+06	4.40659e+06	2.56774e+06	275203	3.05311e+06	827368	250012	1.19297e+06	785803	85580.6	674059	4.87002e+06	890867	136051	1.6798e+06	6.06506e+06	517182	761510	802705	117742	16203.7	138848	95872.8	19061.6	86933.3	25005.6
12290	42.0738	2	627.288	1252.56	0.00403497	3.22139	3.28923	DVEEAFETSAR		Q1PSI9	L-idonate 5-dehydrogenase OS=Vitis vinifera GN=VIT_16s0100g00290 PE=1 SV=2 - [IDND_VITVI]	True	12.2328	Mq2 PP	M53 FV	0.0018244	117.232	1.41384e+06	1.63323e+06	1.10905e+07	6.70217e+06	1.05536e+07	6.11395e+06	2.61999e+06	4.4073e+06	4.61441e+06	3.84358e+06	1.73126e+06	1.16642e+06	7.77923e+06	2.48793e+06	1.54834e+06	861184	1.04996e+06	1.48522e+06	584534	1.36768e+06	1.95094e+06	5.12799e+06	919592	306961	802834	211591	226306	78733.4	135161	593110	181299	49270.6
12290	42.0738	2	627.288	1252.56	0.00403221	3.21918	2.92946	DVEEAFETSAR		Q1PSI9	L-idonate 5-dehydrogenase OS=Vitis vinifera GN=VIT_16s0100g00290 PE=1 SV=2 - [IDND_VITVI]	True	12.2328	Mq2 PP	M53 FV	0.0018244	117.232	1.41384e+06	1.63323e+06	1.10905e+07	6.70217e+06	1.05536e+07	6.11395e+06	2.61999e+06	4.4073e+06	4.61441e+06	3.84358e+06	1.73126e+06	1.16642e+06	7.77923e+06	2.48793e+06	1.54834e+06	861184	1.04996e+06	1.48522e+06	584534	1.36768e+06	1.95094e+06	5.12799e+06	919592	306961	802834	211591	226306	78733.4	135161	593110	181299	49270.6
12290	42.0738	2	627.288	1252.56	0.00403458	3.22108	2.96849	DVEEAFETSAR		Q1PSI9	L-idonate 5-dehydrogenase OS=Vitis vinifera GN=VIT_16s0100g00290 PE=1 SV=2 - [IDND_VITVI]	True	12.2328	Mq2 PP	M53 FV	0.0018244	117.232	1.41384e+06	1.63323e+06	1.10905e+07	6.70217e+06	1.05536e+07	6.11395e+06	2.61999e+06	4.4073e+06	4.61441e+06	3.84358e+06	1.73126e+06	1.16642e+06	7.77923e+06	2.48793e+06	1.54834e+06	861184	1.04996e+06	1.48522e+06	584534	1.36768e+06	1.95094e+06	5.12799e+06	919592	306961	802834	211591	226306	78733.4	135161	593110	181299	49270.6
12290	42.0738	2	627.288	1252.56	0.00403369	3.22037	2.98426	DVEEAFETSAR		Q1PSI9	L-idonate 5-dehydrogenase OS=Vitis vinifera GN=VIT_16s0100g00290 PE=1 SV=2 - [IDND_VITVI]	True	12.2328	Mq2 PP	M53 FV	0.0018244	117.232	1.41384e+06	1.63323e+06	1.10905e+07	6.70217e+06	1.05536e+07	6.11395e+06	2.61999e+06	4.4073e+06	4.61441e+06	3.84358e+06	1.73126e+06	1.16642e+06	7.77923e+06	2.48793e+06	1.54834e+06	861184	1.04996e+06	1.48522e+06	584534	1.36768e+06	1.95094e+06	5.12799e+06	919592	306961	802834	211591	226306	78733.4	135161	593110	181299	49270.6
12290	42.0738	2	627.288	1252.56	0.00403527	3.22162	3.05982	DVEEAFETSAR		Q1PSI9	L-idonate 5-dehydrogenase OS=Vitis vinifera GN=VIT_16s0100g00290 PE=1 SV=2 - [IDND_VITVI]	True	12.2328	Mq2 PP	M53 FV	0.0018244	117.232	1.41384e+06	1.63323e+06	1.10905e+07	6.70217e+06	1.05536e+07	6.11395e+06	2.61999e+06	4.4073e+06	4.61441e+06	3.84358e+06	1.73126e+06	1.16642e+06	7.77923e+06	2.48793e+06	1.54834e+06	861184	1.04996e+06	1.48522e+06	584534	1.36768e+06	1.95094e+06	5.12799e+06	919592	306961	802834	211591	226306	78733.4	135161	593110	181299	49270.6
12290	42.0738	2	627.288	1252.56	0.00403547	3.22178	3.05993	DVEEAFETSAR		Q1PSI9	L-idonate 5-dehydrogenase OS=Vitis vinifera GN=VIT_16s0100g00290 PE=1 SV=2 - [IDND_VITVI]	True	12.2328	Mq2 PP	M53 FV	0.0018244	117.232	1.41384e+06	1.63323e+06	1.10905e+07	6.70217e+06	1.05536e+07	6.11395e+06	2.61999e+06	4.4073e+06	4.61441e+06	3.84358e+06	1.73126e+06	1.16642e+06	7.77923e+06	2.48793e+06	1.54834e+06	861184	1.04996e+06	1.48522e+06	584534	1.36768e+06	1.95094e+06	5.12799e+06	919592	306961	802834	211591	226306	78733.4	135161	593110	181299	49270.6
12290	42.0738	2	627.288	1252.56	0.00403782	3.22366	2.02792	DVEEAFETSAR		Q1PSI9	L-idonate 5-dehydrogenase OS=Vitis vinifera GN=VIT_16s0100g00290 PE=1 SV=2 - [IDND_VITVI]	True	12.2328	Mq2 PP	M53 FV	0.0018244	117.232	1.41384e+06	1.63323e+06	1.10905e+07	6.70217e+06	1.05536e+07	6.11395e+06	2.61999e+06	4.4073e+06	4.61441e+06	3.84358e+06	1.73126e+06	1.16642e+06	7.77923e+06	2.48793e+06	1.54834e+06	861184	1.04996e+06	1.48522e+06	584534	1.36768e+06	1.95094e+06	5.12799e+06	919592	306961	802834	211591	226306	78733.4	135161	593110	181299	49270.6
12290	42.0738	2	627.288	1252.56	0.00403586	3.22209	2.65197	DVEEAFETSAR		Q1PSI9	L-idonate 5-dehydrogenase OS=Vitis vinifera GN=VIT_16s0100g00290 PE=1 SV=2 - [IDND_VITVI]	True	12.2328	Mq2 PP	M53 FV	0.0018244	117.232	1.41384e+06	1.63323e+06	1.10905e+07	6.70217e+06	1.05536e+07	6.11395e+06	2.61999e+06	4.4073e+06	4.61441e+06	3.84358e+06	1.73126e+06	1.16642e+06	7.77923e+06	2.48793e+06	1.54834e+06	861184	1.04996e+06	1.48522e+06	584534	1.36768e+06	1.95094e+06	5.12799e+06	919592	306961	802834	211591	226306	78733.4	135161	593110	181299	49270.6
12290	42.0738	2	627.288	1252.56	0.00403192	3.21895	3.14717	DVEEAFETSAR		Q1PSI9	L-idonate 5-dehydrogenase OS=Vitis vinifera GN=VIT_16s0100g00290 PE=1 SV=2 - [IDND_VITVI]	True	12.2328	Mq2 PP	M53 FV	0.0018244	117.232	1.41384e+06	1.63323e+06	1.10905e+07	6.70217e+06	1.05536e+07	6.11395e+06	2.61999e+06	4.4073e+06	4.61441e+06	3.84358e+06	1.73126e+06	1.16642e+06	7.77923e+06	2.48793e+06	1.54834e+06	861184	1.04996e+06	1.48522e+06	584534	1.36768e+06	1.95094e+06	5.12799e+06	919592	306961	802834	211591	226306	78733.4	135161	593110	181299	49270.6
12290	42.0738	2	627.288	1252.56	0.0040384	3.22412	2.6586	DVEEAFETSAR		Q1PSI9	L-idonate 5-dehydrogenase OS=Vitis vinifera GN=VIT_16s0100g00290 PE=1 SV=2 - [IDND_VITVI]	True	12.2328	Mq2 PP	M53 FV	0.0018244	117.232	1.41384e+06	1.63323e+06	1.10905e+07	6.70217e+06	1.05536e+07	6.11395e+06	2.61999e+06	4.4073e+06	4.61441e+06	3.84358e+06	1.73126e+06	1.16642e+06	7.77923e+06	2.48793e+06	1.54834e+06	861184	1.04996e+06	1.48522e+06	584534	1.36768e+06	1.95094e+06	5.12799e+06	919592	306961	802834	211591	226306	78733.4	135161	593110	181299	49270.6
12290	42.0738	2	627.288	1252.56	0.00403596	3.22217	3.17507	DVEEAFETSAR		Q1PSI9	L-idonate 5-dehydrogenase OS=Vitis vinifera GN=VIT_16s0100g00290 PE=1 SV=2 - [IDND_VITVI]	True	12.2328	Mq2 PP	M53 FV	0.0018244	117.232	1.41384e+06	1.63323e+06	1.10905e+07	6.70217e+06	1.05536e+07	6.11395e+06	2.61999e+06	4.4073e+06	4.61441e+06	3.84358e+06	1.73126e+06	1.16642e+06	7.77923e+06	2.48793e+06	1.54834e+06	861184	1.04996e+06	1.48522e+06	584534	1.36768e+06	1.95094e+06	5.12799e+06	919592	306961	802834	211591	226306	78733.4	135161	593110	181299	49270.6
12290	42.0738	2	627.288	1252.56	0.00403664	3.22272	2.57337	DVEEAFETSAR		Q1PSI9	L-idonate 5-dehydrogenase OS=Vitis vinifera GN=VIT_16s0100g00290 PE=1 SV=2 - [IDND_VITVI]	True	12.2328	Mq2 PP	M53 FV	0.0018244	117.232	1.41384e+06	1.63323e+06	1.10905e+07	6.70217e+06	1.05536e+07	6.11395e+06	2.61999e+06	4.4073e+06	4.61441e+06	3.84358e+06	1.73126e+06	1.16642e+06	7.77923e+06	2.48793e+06	1.54834e+06	861184	1.04996e+06	1.48522e+06	584534	1.36768e+06	1.95094e+06	5.12799e+06	919592	306961	802834	211591	226306	78733.4	135161	593110	181299	49270.6
12290	42.0738	2	627.288	1252.56	0.0040333	3.22005	2.92938	DVEEAFETSAR		Q1PSI9	L-idonate 5-dehydrogenase OS=Vitis vinifera GN=VIT_16s0100g00290 PE=1 SV=2 - [IDND_VITVI]	True	12.2328	Mq2 PP	M53 FV	0.0018244	117.232	1.41384e+06	1.63323e+06	1.10905e+07	6.70217e+06	1.05536e+07	6.11395e+06	2.61999e+06	4.4073e+06	4.61441e+06	3.84358e+06	1.73126e+06	1.16642e+06	7.77923e+06	2.48793e+06	1.54834e+06	861184	1.04996e+06	1.48522e+06	584534	1.36768e+06	1.95094e+06	5.12799e+06	919592	306961	802834	211591	226306	78733.4	135161	593110	181299	49270.6
13642	26.7239	2	596.364	1190.71	0.000263152	0.221004	2.15368	IDVKPLITHR		Q1PSI9	L-idonate 5-dehydrogenase OS=Vitis vinifera GN=VIT_16s0100g00290 PE=1 SV=2 - [IDND_VITVI]	False	68.1695	Mq2 PP	Mq2 DV	0.03386	173.205	1.05035e+06	1.02274e+06	344103	4.05003e+06	5.72586e+06	2.95985e+06	1.43331e+06	1.29094e+06	0	215109	0	0	526047	54651.4	0	221791	146966	1.10339e+06	366039	42434.6	1.17893e+06	2.78221e+06	445188	167928	235158	0	12665.4	0	0	40107.3	3982.52	0
13642	26.7239	2	596.364	1190.71	0.000262842	0.220743	1.97625	IDVKPLITHR		Q1PSI9	L-idonate 5-dehydrogenase OS=Vitis vinifera GN=VIT_16s0100g00290 PE=1 SV=2 - [IDND_VITVI]	False	68.1695	Mq2 PP	Mq2 DV	0.03386	173.205	1.05035e+06	1.02274e+06	344103	4.05003e+06	5.72586e+06	2.95985e+06	1.43331e+06	1.29094e+06	0	215109	0	0	526047	54651.4	0	221791	146966	1.10339e+06	366039	42434.6	1.17893e+06	2.78221e+06	445188	167928	235158	0	12665.4	0	0	40107.3	3982.52	0
13642	26.7239	2	596.364	1190.71	0.000263049	0.220917	2.04321	IDVKPLITHR		Q1PSI9	L-idonate 5-dehydrogenase OS=Vitis vinifera GN=VIT_16s0100g00290 PE=1 SV=2 - [IDND_VITVI]	False	68.1695	Mq2 PP	Mq2 DV	0.03386	173.205	1.05035e+06	1.02274e+06	344103	4.05003e+06	5.72586e+06	2.95985e+06	1.43331e+06	1.29094e+06	0	215109	0	0	526047	54651.4	0	221791	146966	1.10339e+06	366039	42434.6	1.17893e+06	2.78221e+06	445188	167928	235158	0	12665.4	0	0	40107.3	3982.52	0
13642	26.7239	2	596.364	1190.71	0.000264183	0.22187	2.02713	IDVKPLITHR		Q1PSI9	L-idonate 5-dehydrogenase OS=Vitis vinifera GN=VIT_16s0100g00290 PE=1 SV=2 - [IDND_VITVI]	False	68.1695	Mq2 PP	Mq2 DV	0.03386	173.205	1.05035e+06	1.02274e+06	344103	4.05003e+06	5.72586e+06	2.95985e+06	1.43331e+06	1.29094e+06	0	215109	0	0	526047	54651.4	0	221791	146966	1.10339e+06	366039	42434.6	1.17893e+06	2.78221e+06	445188	167928	235158	0	12665.4	0	0	40107.3	3982.52	0
13642	26.7239	2	596.364	1190.71	0.000259314	0.217781	1.86359	IDVKPLITHR		Q1PSI9	L-idonate 5-dehydrogenase OS=Vitis vinifera GN=VIT_16s0100g00290 PE=1 SV=2 - [IDND_VITVI]	False	68.1695	Mq2 PP	Mq2 DV	0.03386	173.205	1.05035e+06	1.02274e+06	344103	4.05003e+06	5.72586e+06	2.95985e+06	1.43331e+06	1.29094e+06	0	215109	0	0	526047	54651.4	0	221791	146966	1.10339e+06	366039	42434.6	1.17893e+06	2.78221e+06	445188	167928	235158	0	12665.4	0	0	40107.3	3982.52	0
13642	26.7239	2	596.364	1190.71	0.000262015	0.220048	2.02823	IDVKPLITHR		Q1PSI9	L-idonate 5-dehydrogenase OS=Vitis vinifera GN=VIT_16s0100g00290 PE=1 SV=2 - [IDND_VITVI]	False	68.1695	Mq2 PP	Mq2 DV	0.03386	173.205	1.05035e+06	1.02274e+06	344103	4.05003e+06	5.72586e+06	2.95985e+06	1.43331e+06	1.29094e+06	0	215109	0	0	526047	54651.4	0	221791	146966	1.10339e+06	366039	42434.6	1.17893e+06	2.78221e+06	445188	167928	235158	0	12665.4	0	0	40107.3	3982.52	0
13642	26.7239	2	596.364	1190.71	0.000262876	0.220772	1.71287	IDVKPLITHR		Q1PSI9	L-idonate 5-dehydrogenase OS=Vitis vinifera GN=VIT_16s0100g00290 PE=1 SV=2 - [IDND_VITVI]	False	68.1695	Mq2 PP	Mq2 DV	0.03386	173.205	1.05035e+06	1.02274e+06	344103	4.05003e+06	5.72586e+06	2.95985e+06	1.43331e+06	1.29094e+06	0	215109	0	0	526047	54651.4	0	221791	146966	1.10339e+06	366039	42434.6	1.17893e+06	2.78221e+06	445188	167928	235158	0	12665.4	0	0	40107.3	3982.52	0
13642	26.7239	2	596.364	1190.71	0.000263874	0.22161	2.01823	IDVKPLITHR		Q1PSI9	L-idonate 5-dehydrogenase OS=Vitis vinifera GN=VIT_16s0100g00290 PE=1 SV=2 - [IDND_VITVI]	False	68.1695	Mq2 PP	Mq2 DV	0.03386	173.205	1.05035e+06	1.02274e+06	344103	4.05003e+06	5.72586e+06	2.95985e+06	1.43331e+06	1.29094e+06	0	215109	0	0	526047	54651.4	0	221791	146966	1.10339e+06	366039	42434.6	1.17893e+06	2.78221e+06	445188	167928	235158	0	12665.4	0	0	40107.3	3982.52	0
13642	26.7239	2	596.364	1190.71	0.000264389	0.222043	1.86033	IDVKPLITHR		Q1PSI9	L-idonate 5-dehydrogenase OS=Vitis vinifera GN=VIT_16s0100g00290 PE=1 SV=2 - [IDND_VITVI]	False	68.1695	Mq2 PP	Mq2 DV	0.03386	173.205	1.05035e+06	1.02274e+06	344103	4.05003e+06	5.72586e+06	2.95985e+06	1.43331e+06	1.29094e+06	0	215109	0	0	526047	54651.4	0	221791	146966	1.10339e+06	366039	42434.6	1.17893e+06	2.78221e+06	445188	167928	235158	0	12665.4	0	0	40107.3	3982.52	0
13642	26.7239	2	596.364	1190.71	0.000263565	0.22135	2.23503	IDVKPLITHR		Q1PSI9	L-idonate 5-dehydrogenase OS=Vitis vinifera GN=VIT_16s0100g00290 PE=1 SV=2 - [IDND_VITVI]	False	68.1695	Mq2 PP	Mq2 DV	0.03386	173.205	1.05035e+06	1.02274e+06	344103	4.05003e+06	5.72586e+06	2.95985e+06	1.43331e+06	1.29094e+06	0	215109	0	0	526047	54651.4	0	221791	146966	1.10339e+06	366039	42434.6	1.17893e+06	2.78221e+06	445188	167928	235158	0	12665.4	0	0	40107.3	3982.52	0
13642	26.7239	2	596.364	1190.71	0.000265109	0.222647	1.85804	IDVKPLITHR		Q1PSI9	L-idonate 5-dehydrogenase OS=Vitis vinifera GN=VIT_16s0100g00290 PE=1 SV=2 - [IDND_VITVI]	False	68.1695	Mq2 PP	Mq2 DV	0.03386	173.205	1.05035e+06	1.02274e+06	344103	4.05003e+06	5.72586e+06	2.95985e+06	1.43331e+06	1.29094e+06	0	215109	0	0	526047	54651.4	0	221791	146966	1.10339e+06	366039	42434.6	1.17893e+06	2.78221e+06	445188	167928	235158	0	12665.4	0	0	40107.3	3982.52	0
13642	26.7239	2	596.364	1190.71	0.000262945	0.22083	1.85593	IDVKPLITHR		Q1PSI9	L-idonate 5-dehydrogenase OS=Vitis vinifera GN=VIT_16s0100g00290 PE=1 SV=2 - [IDND_VITVI]	False	68.1695	Mq2 PP	Mq2 DV	0.03386	173.205	1.05035e+06	1.02274e+06	344103	4.05003e+06	5.72586e+06	2.95985e+06	1.43331e+06	1.29094e+06	0	215109	0	0	526047	54651.4	0	221791	146966	1.10339e+06	366039	42434.6	1.17893e+06	2.78221e+06	445188	167928	235158	0	12665.4	0	0	40107.3	3982.52	0
13642	26.7239	2	596.364	1190.71	0.000263462	0.221264	1.92246	IDVKPLITHR		Q1PSI9	L-idonate 5-dehydrogenase OS=Vitis vinifera GN=VIT_16s0100g00290 PE=1 SV=2 - [IDND_VITVI]	False	68.1695	Mq2 PP	Mq2 DV	0.03386	173.205	1.05035e+06	1.02274e+06	344103	4.05003e+06	5.72586e+06	2.95985e+06	1.43331e+06	1.29094e+06	0	215109	0	0	526047	54651.4	0	221791	146966	1.10339e+06	366039	42434.6	1.17893e+06	2.78221e+06	445188	167928	235158	0	12665.4	0	0	40107.3	3982.52	0
14720	33.3447	2	615.32	1228.62	0.00128555	1.04633	2.74206	VALEPGISCNR	[9] Propionamide (C)	Q1PSI9	L-idonate 5-dehydrogenase OS=Vitis vinifera GN=VIT_16s0100g00290 PE=1 SV=2 - [IDND_VITVI]	False	4.57461	Mq2 PP	M53 FV	0.0585198	88.6805	1.1449e+06	1.89004e+06	6.14011e+06	4.02006e+06	3.96506e+06	3.20024e+06	2.09898e+06	1.37837e+06	2.98377e+06	2.20347e+06	721282	289275	1.84276e+06	1.98062e+06	830034	1.5571e+06	595855	1.20271e+06	676447	757195	1.1702e+06	1.92663e+06	481345	245919	251085	136819	129738	32802.1	33520.2	140498	144330	26413.1
14720	33.3447	2	615.32	1228.62	0.00128935	1.04942	2.28777	VALEPGISCNR	[9] Propionamide (C)	Q1PSI9	L-idonate 5-dehydrogenase OS=Vitis vinifera GN=VIT_16s0100g00290 PE=1 SV=2 - [IDND_VITVI]	False	4.57461	Mq2 PP	M53 FV	0.0585198	88.6805	1.1449e+06	1.89004e+06	6.14011e+06	4.02006e+06	3.96506e+06	3.20024e+06	2.09898e+06	1.37837e+06	2.98377e+06	2.20347e+06	721282	289275	1.84276e+06	1.98062e+06	830034	1.5571e+06	595855	1.20271e+06	676447	757195	1.1702e+06	1.92663e+06	481345	245919	251085	136819	129738	32802.1	33520.2	140498	144330	26413.1
14720	33.3447	2	615.32	1228.62	0.00128383	1.04494	2.85428	VALEPGISCNR	[9] Propionamide (C)	Q1PSI9	L-idonate 5-dehydrogenase OS=Vitis vinifera GN=VIT_16s0100g00290 PE=1 SV=2 - [IDND_VITVI]	False	4.57461	Mq2 PP	M53 FV	0.0585198	88.6805	1.1449e+06	1.89004e+06	6.14011e+06	4.02006e+06	3.96506e+06	3.20024e+06	2.09898e+06	1.37837e+06	2.98377e+06	2.20347e+06	721282	289275	1.84276e+06	1.98062e+06	830034	1.5571e+06	595855	1.20271e+06	676447	757195	1.1702e+06	1.92663e+06	481345	245919	251085	136819	129738	32802.1	33520.2	140498	144330	26413.1
14720	33.3447	2	615.32	1228.62	0.00129004	1.04999	2.34654	VALEPGISCNR	[9] Propionamide (C)	Q1PSI9	L-idonate 5-dehydrogenase OS=Vitis vinifera GN=VIT_16s0100g00290 PE=1 SV=2 - [IDND_VITVI]	False	4.57461	Mq2 PP	M53 FV	0.0585198	88.6805	1.1449e+06	1.89004e+06	6.14011e+06	4.02006e+06	3.96506e+06	3.20024e+06	2.09898e+06	1.37837e+06	2.98377e+06	2.20347e+06	721282	289275	1.84276e+06	1.98062e+06	830034	1.5571e+06	595855	1.20271e+06	676447	757195	1.1702e+06	1.92663e+06	481345	245919	251085	136819	129738	32802.1	33520.2	140498	144330	26413.1
14720	33.3447	2	615.32	1228.62	0.00128865	1.04886	2.60851	VALEPGISCNR	[9] Propionamide (C)	Q1PSI9	L-idonate 5-dehydrogenase OS=Vitis vinifera GN=VIT_16s0100g00290 PE=1 SV=2 - [IDND_VITVI]	False	4.57461	Mq2 PP	M53 FV	0.0585198	88.6805	1.1449e+06	1.89004e+06	6.14011e+06	4.02006e+06	3.96506e+06	3.20024e+06	2.09898e+06	1.37837e+06	2.98377e+06	2.20347e+06	721282	289275	1.84276e+06	1.98062e+06	830034	1.5571e+06	595855	1.20271e+06	676447	757195	1.1702e+06	1.92663e+06	481345	245919	251085	136819	129738	32802.1	33520.2	140498	144330	26413.1
14720	33.3447	2	615.32	1228.62	0.00128965	1.04967	2.9681	VALEPGISCNR	[9] Propionamide (C)	Q1PSI9	L-idonate 5-dehydrogenase OS=Vitis vinifera GN=VIT_16s0100g00290 PE=1 SV=2 - [IDND_VITVI]	False	4.57461	Mq2 PP	M53 FV	0.0585198	88.6805	1.1449e+06	1.89004e+06	6.14011e+06	4.02006e+06	3.96506e+06	3.20024e+06	2.09898e+06	1.37837e+06	2.98377e+06	2.20347e+06	721282	289275	1.84276e+06	1.98062e+06	830034	1.5571e+06	595855	1.20271e+06	676447	757195	1.1702e+06	1.92663e+06	481345	245919	251085	136819	129738	32802.1	33520.2	140498	144330	26413.1
14720	33.3447	2	615.32	1228.62	0.00128715	1.04764	2.48964	VALEPGISCNR	[9] Propionamide (C)	Q1PSI9	L-idonate 5-dehydrogenase OS=Vitis vinifera GN=VIT_16s0100g00290 PE=1 SV=2 - [IDND_VITVI]	False	4.57461	Mq2 PP	M53 FV	0.0585198	88.6805	1.1449e+06	1.89004e+06	6.14011e+06	4.02006e+06	3.96506e+06	3.20024e+06	2.09898e+06	1.37837e+06	2.98377e+06	2.20347e+06	721282	289275	1.84276e+06	1.98062e+06	830034	1.5571e+06	595855	1.20271e+06	676447	757195	1.1702e+06	1.92663e+06	481345	245919	251085	136819	129738	32802.1	33520.2	140498	144330	26413.1
14720	33.3447	2	615.32	1228.62	0.00129153	1.0512	2.82446	VALEPGISCNR	[9] Propionamide (C)	Q1PSI9	L-idonate 5-dehydrogenase OS=Vitis vinifera GN=VIT_16s0100g00290 PE=1 SV=2 - [IDND_VITVI]	False	4.57461	Mq2 PP	M53 FV	0.0585198	88.6805	1.1449e+06	1.89004e+06	6.14011e+06	4.02006e+06	3.96506e+06	3.20024e+06	2.09898e+06	1.37837e+06	2.98377e+06	2.20347e+06	721282	289275	1.84276e+06	1.98062e+06	830034	1.5571e+06	595855	1.20271e+06	676447	757195	1.1702e+06	1.92663e+06	481345	245919	251085	136819	129738	32802.1	33520.2	140498	144330	26413.1
14720	33.3447	2	615.32	1228.62	0.00128545	1.04625	3.05909	VALEPGISCNR	[9] Propionamide (C)	Q1PSI9	L-idonate 5-dehydrogenase OS=Vitis vinifera GN=VIT_16s0100g00290 PE=1 SV=2 - [IDND_VITVI]	False	4.57461	Mq2 PP	M53 FV	0.0585198	88.6805	1.1449e+06	1.89004e+06	6.14011e+06	4.02006e+06	3.96506e+06	3.20024e+06	2.09898e+06	1.37837e+06	2.98377e+06	2.20347e+06	721282	289275	1.84276e+06	1.98062e+06	830034	1.5571e+06	595855	1.20271e+06	676447	757195	1.1702e+06	1.92663e+06	481345	245919	251085	136819	129738	32802.1	33520.2	140498	144330	26413.1
14720	33.3447	2	615.32	1228.62	0.00128735	1.0478	2.4852	VALEPGISCNR	[9] Propionamide (C)	Q1PSI9	L-idonate 5-dehydrogenase OS=Vitis vinifera GN=VIT_16s0100g00290 PE=1 SV=2 - [IDND_VITVI]	False	4.57461	Mq2 PP	M53 FV	0.0585198	88.6805	1.1449e+06	1.89004e+06	6.14011e+06	4.02006e+06	3.96506e+06	3.20024e+06	2.09898e+06	1.37837e+06	2.98377e+06	2.20347e+06	721282	289275	1.84276e+06	1.98062e+06	830034	1.5571e+06	595855	1.20271e+06	676447	757195	1.1702e+06	1.92663e+06	481345	245919	251085	136819	129738	32802.1	33520.2	140498	144330	26413.1
14720	33.3447	2	615.32	1228.62	0.00128575	1.04649	2.03229	VALEPGISCNR	[9] Propionamide (C)	Q1PSI9	L-idonate 5-dehydrogenase OS=Vitis vinifera GN=VIT_16s0100g00290 PE=1 SV=2 - [IDND_VITVI]	False	4.57461	Mq2 PP	M53 FV	0.0585198	88.6805	1.1449e+06	1.89004e+06	6.14011e+06	4.02006e+06	3.96506e+06	3.20024e+06	2.09898e+06	1.37837e+06	2.98377e+06	2.20347e+06	721282	289275	1.84276e+06	1.98062e+06	830034	1.5571e+06	595855	1.20271e+06	676447	757195	1.1702e+06	1.92663e+06	481345	245919	251085	136819	129738	32802.1	33520.2	140498	144330	26413.1
14720	33.3447	2	615.32	1228.62	0.00128955	1.04959	2.79625	VALEPGISCNR	[9] Propionamide (C)	Q1PSI9	L-idonate 5-dehydrogenase OS=Vitis vinifera GN=VIT_16s0100g00290 PE=1 SV=2 - [IDND_VITVI]	False	4.57461	Mq2 PP	M53 FV	0.0585198	88.6805	1.1449e+06	1.89004e+06	6.14011e+06	4.02006e+06	3.96506e+06	3.20024e+06	2.09898e+06	1.37837e+06	2.98377e+06	2.20347e+06	721282	289275	1.84276e+06	1.98062e+06	830034	1.5571e+06	595855	1.20271e+06	676447	757195	1.1702e+06	1.92663e+06	481345	245919	251085	136819	129738	32802.1	33520.2	140498	144330	26413.1
14720	33.3447	2	615.32	1228.62	0.00129024	1.05015	2.96618	VALEPGISCNR	[9] Propionamide (C)	Q1PSI9	L-idonate 5-dehydrogenase OS=Vitis vinifera GN=VIT_16s0100g00290 PE=1 SV=2 - [IDND_VITVI]	False	4.57461	Mq2 PP	M53 FV	0.0585198	88.6805	1.1449e+06	1.89004e+06	6.14011e+06	4.02006e+06	3.96506e+06	3.20024e+06	2.09898e+06	1.37837e+06	2.98377e+06	2.20347e+06	721282	289275	1.84276e+06	1.98062e+06	830034	1.5571e+06	595855	1.20271e+06	676447	757195	1.1702e+06	1.92663e+06	481345	245919	251085	136819	129738	32802.1	33520.2	140498	144330	26413.1
14720	33.3447	2	615.32	1228.62	0.00128635	1.04698	3.093	VALEPGISCNR	[9] Propionamide (C)	Q1PSI9	L-idonate 5-dehydrogenase OS=Vitis vinifera GN=VIT_16s0100g00290 PE=1 SV=2 - [IDND_VITVI]	False	4.57461	Mq2 PP	M53 FV	0.0585198	88.6805	1.1449e+06	1.89004e+06	6.14011e+06	4.02006e+06	3.96506e+06	3.20024e+06	2.09898e+06	1.37837e+06	2.98377e+06	2.20347e+06	721282	289275	1.84276e+06	1.98062e+06	830034	1.5571e+06	595855	1.20271e+06	676447	757195	1.1702e+06	1.92663e+06	481345	245919	251085	136819	129738	32802.1	33520.2	140498	144330	26413.1
14720	33.3447	2	615.32	1228.62	0.00128885	1.04902	2.43187	VALEPGISCNR	[9] Propionamide (C)	Q1PSI9	L-idonate 5-dehydrogenase OS=Vitis vinifera GN=VIT_16s0100g00290 PE=1 SV=2 - [IDND_VITVI]	False	4.57461	Mq2 PP	M53 FV	0.0585198	88.6805	1.1449e+06	1.89004e+06	6.14011e+06	4.02006e+06	3.96506e+06	3.20024e+06	2.09898e+06	1.37837e+06	2.98377e+06	2.20347e+06	721282	289275	1.84276e+06	1.98062e+06	830034	1.5571e+06	595855	1.20271e+06	676447	757195	1.1702e+06	1.92663e+06	481345	245919	251085	136819	129738	32802.1	33520.2	140498	144330	26413.1
14720	33.3447	2	615.32	1228.62	0.00128645	1.04707	2.98354	VALEPGISCNR	[9] Propionamide (C)	Q1PSI9	L-idonate 5-dehydrogenase OS=Vitis vinifera GN=VIT_16s0100g00290 PE=1 SV=2 - [IDND_VITVI]	False	4.57461	Mq2 PP	M53 FV	0.0585198	88.6805	1.1449e+06	1.89004e+06	6.14011e+06	4.02006e+06	3.96506e+06	3.20024e+06	2.09898e+06	1.37837e+06	2.98377e+06	2.20347e+06	721282	289275	1.84276e+06	1.98062e+06	830034	1.5571e+06	595855	1.20271e+06	676447	757195	1.1702e+06	1.92663e+06	481345	245919	251085	136819	129738	32802.1	33520.2	140498	144330	26413.1
14720	33.3447	2	615.32	1228.62	0.00128765	1.04804	3.12909	VALEPGISCNR	[9] Propionamide (C)	Q1PSI9	L-idonate 5-dehydrogenase OS=Vitis vinifera GN=VIT_16s0100g00290 PE=1 SV=2 - [IDND_VITVI]	False	4.57461	Mq2 PP	M53 FV	0.0585198	88.6805	1.1449e+06	1.89004e+06	6.14011e+06	4.02006e+06	3.96506e+06	3.20024e+06	2.09898e+06	1.37837e+06	2.98377e+06	2.20347e+06	721282	289275	1.84276e+06	1.98062e+06	830034	1.5571e+06	595855	1.20271e+06	676447	757195	1.1702e+06	1.92663e+06	481345	245919	251085	136819	129738	32802.1	33520.2	140498	144330	26413.1
16284	112.252	2	1291.2	2580.38	0.000735317	0.284965	6.99743	ANVGPETNVLIMGSGPIGLVTMLAAR		Q1PSI9	L-idonate 5-dehydrogenase OS=Vitis vinifera GN=VIT_16s0100g00290 PE=1 SV=2 - [IDND_VITVI]	True	126.821	Mq2 BF	M53 DV	9.31957e-09	150.52	1.60156e+07	5.85429e+06	968107	1.13079e+07	1.89441e+07	4.95365e+06	975281	875394	130146	128824	864056	497935	441044	80497.7	20121.2	565055	34034.9	1.68242e+07	2.09525e+06	119386	3.29162e+06	9.20498e+06	745072	114265	159462	5967.75	7585.04	39295.1	57699.1	33626.4	5865.98	640.291
16284	112.252	2	1291.2	2580.38	0.000738265	0.286107	6.57807	ANVGPETNVLIMGSGPIGLVTMLAAR		Q1PSI9	L-idonate 5-dehydrogenase OS=Vitis vinifera GN=VIT_16s0100g00290 PE=1 SV=2 - [IDND_VITVI]	True	126.821	Mq2 BF	M53 DV	9.31957e-09	150.52	1.60156e+07	5.85429e+06	968107	1.13079e+07	1.89441e+07	4.95365e+06	975281	875394	130146	128824	864056	497935	441044	80497.7	20121.2	565055	34034.9	1.68242e+07	2.09525e+06	119386	3.29162e+06	9.20498e+06	745072	114265	159462	5967.75	7585.04	39295.1	57699.1	33626.4	5865.98	640.291
16284	112.252	2	1291.2	2580.38	0.000733586	0.284294	6.61965	ANVGPETNVLIMGSGPIGLVTMLAAR		Q1PSI9	L-idonate 5-dehydrogenase OS=Vitis vinifera GN=VIT_16s0100g00290 PE=1 SV=2 - [IDND_VITVI]	True	126.821	Mq2 BF	M53 DV	9.31957e-09	150.52	1.60156e+07	5.85429e+06	968107	1.13079e+07	1.89441e+07	4.95365e+06	975281	875394	130146	128824	864056	497935	441044	80497.7	20121.2	565055	34034.9	1.68242e+07	2.09525e+06	119386	3.29162e+06	9.20498e+06	745072	114265	159462	5967.75	7585.04	39295.1	57699.1	33626.4	5865.98	640.291
16284	112.252	2	1291.2	2580.38	0.000741818	0.287484	6.9086	ANVGPETNVLIMGSGPIGLVTMLAAR		Q1PSI9	L-idonate 5-dehydrogenase OS=Vitis vinifera GN=VIT_16s0100g00290 PE=1 SV=2 - [IDND_VITVI]	True	126.821	Mq2 BF	M53 DV	9.31957e-09	150.52	1.60156e+07	5.85429e+06	968107	1.13079e+07	1.89441e+07	4.95365e+06	975281	875394	130146	128824	864056	497935	441044	80497.7	20121.2	565055	34034.9	1.68242e+07	2.09525e+06	119386	3.29162e+06	9.20498e+06	745072	114265	159462	5967.75	7585.04	39295.1	57699.1	33626.4	5865.98	640.291
16284	112.252	2	1291.2	2580.38	0.0007357	0.285113	6.04398	ANVGPETNVLIMGSGPIGLVTMLAAR		Q1PSI9	L-idonate 5-dehydrogenase OS=Vitis vinifera GN=VIT_16s0100g00290 PE=1 SV=2 - [IDND_VITVI]	True	126.821	Mq2 BF	M53 DV	9.31957e-09	150.52	1.60156e+07	5.85429e+06	968107	1.13079e+07	1.89441e+07	4.95365e+06	975281	875394	130146	128824	864056	497935	441044	80497.7	20121.2	565055	34034.9	1.68242e+07	2.09525e+06	119386	3.29162e+06	9.20498e+06	745072	114265	159462	5967.75	7585.04	39295.1	57699.1	33626.4	5865.98	640.291
16284	112.252	2	1291.2	2580.38	0.000737034	0.28563	6.63311	ANVGPETNVLIMGSGPIGLVTMLAAR		Q1PSI9	L-idonate 5-dehydrogenase OS=Vitis vinifera GN=VIT_16s0100g00290 PE=1 SV=2 - [IDND_VITVI]	True	126.821	Mq2 BF	M53 DV	9.31957e-09	150.52	1.60156e+07	5.85429e+06	968107	1.13079e+07	1.89441e+07	4.95365e+06	975281	875394	130146	128824	864056	497935	441044	80497.7	20121.2	565055	34034.9	1.68242e+07	2.09525e+06	119386	3.29162e+06	9.20498e+06	745072	114265	159462	5967.75	7585.04	39295.1	57699.1	33626.4	5865.98	640.291
16284	112.252	2	1291.2	2580.38	0.000739956	0.286763	6.85604	ANVGPETNVLIMGSGPIGLVTMLAAR		Q1PSI9	L-idonate 5-dehydrogenase OS=Vitis vinifera GN=VIT_16s0100g00290 PE=1 SV=2 - [IDND_VITVI]	True	126.821	Mq2 BF	M53 DV	9.31957e-09	150.52	1.60156e+07	5.85429e+06	968107	1.13079e+07	1.89441e+07	4.95365e+06	975281	875394	130146	128824	864056	497935	441044	80497.7	20121.2	565055	34034.9	1.68242e+07	2.09525e+06	119386	3.29162e+06	9.20498e+06	745072	114265	159462	5967.75	7585.04	39295.1	57699.1	33626.4	5865.98	640.291
16284	112.252	2	1291.2	2580.38	0.000736273	0.285335	5.53273	ANVGPETNVLIMGSGPIGLVTMLAAR		Q1PSI9	L-idonate 5-dehydrogenase OS=Vitis vinifera GN=VIT_16s0100g00290 PE=1 SV=2 - [IDND_VITVI]	True	126.821	Mq2 BF	M53 DV	9.31957e-09	150.52	1.60156e+07	5.85429e+06	968107	1.13079e+07	1.89441e+07	4.95365e+06	975281	875394	130146	128824	864056	497935	441044	80497.7	20121.2	565055	34034.9	1.68242e+07	2.09525e+06	119386	3.29162e+06	9.20498e+06	745072	114265	159462	5967.75	7585.04	39295.1	57699.1	33626.4	5865.98	640.291
16284	112.252	2	1291.2	2580.38	0.000732617	0.283919	3.67935	ANVGPETNVLIMGSGPIGLVTMLAAR		Q1PSI9	L-idonate 5-dehydrogenase OS=Vitis vinifera GN=VIT_16s0100g00290 PE=1 SV=2 - [IDND_VITVI]	True	126.821	Mq2 BF	M53 DV	9.31957e-09	150.52	1.60156e+07	5.85429e+06	968107	1.13079e+07	1.89441e+07	4.95365e+06	975281	875394	130146	128824	864056	497935	441044	80497.7	20121.2	565055	34034.9	1.68242e+07	2.09525e+06	119386	3.29162e+06	9.20498e+06	745072	114265	159462	5967.75	7585.04	39295.1	57699.1	33626.4	5865.98	640.291
16284	112.252	2	1291.2	2580.38	0.000736082	0.285262	7.22104	ANVGPETNVLIMGSGPIGLVTMLAAR		Q1PSI9	L-idonate 5-dehydrogenase OS=Vitis vinifera GN=VIT_16s0100g00290 PE=1 SV=2 - [IDND_VITVI]	True	126.821	Mq2 BF	M53 DV	9.31957e-09	150.52	1.60156e+07	5.85429e+06	968107	1.13079e+07	1.89441e+07	4.95365e+06	975281	875394	130146	128824	864056	497935	441044	80497.7	20121.2	565055	34034.9	1.68242e+07	2.09525e+06	119386	3.29162e+06	9.20498e+06	745072	114265	159462	5967.75	7585.04	39295.1	57699.1	33626.4	5865.98	640.291
16284	112.252	2	1291.2	2580.38	0.000731691	0.28356	2.58263	ANVGPETNVLIMGSGPIGLVTMLAAR		Q1PSI9	L-idonate 5-dehydrogenase OS=Vitis vinifera GN=VIT_16s0100g00290 PE=1 SV=2 - [IDND_VITVI]	True	126.821	Mq2 BF	M53 DV	9.31957e-09	150.52	1.60156e+07	5.85429e+06	968107	1.13079e+07	1.89441e+07	4.95365e+06	975281	875394	130146	128824	864056	497935	441044	80497.7	20121.2	565055	34034.9	1.68242e+07	2.09525e+06	119386	3.29162e+06	9.20498e+06	745072	114265	159462	5967.75	7585.04	39295.1	57699.1	33626.4	5865.98	640.291
16284	112.252	2	1291.2	2580.38	0.000737603	0.285851	7.38709	ANVGPETNVLIMGSGPIGLVTMLAAR		Q1PSI9	L-idonate 5-dehydrogenase OS=Vitis vinifera GN=VIT_16s0100g00290 PE=1 SV=2 - [IDND_VITVI]	True	126.821	Mq2 BF	M53 DV	9.31957e-09	150.52	1.60156e+07	5.85429e+06	968107	1.13079e+07	1.89441e+07	4.95365e+06	975281	875394	130146	128824	864056	497935	441044	80497.7	20121.2	565055	34034.9	1.68242e+07	2.09525e+06	119386	3.29162e+06	9.20498e+06	745072	114265	159462	5967.75	7585.04	39295.1	57699.1	33626.4	5865.98	640.291
16284	112.252	2	1291.2	2580.38	0.0007357	0.285113	6.99159	ANVGPETNVLIMGSGPIGLVTMLAAR		Q1PSI9	L-idonate 5-dehydrogenase OS=Vitis vinifera GN=VIT_16s0100g00290 PE=1 SV=2 - [IDND_VITVI]	True	126.821	Mq2 BF	M53 DV	9.31957e-09	150.52	1.60156e+07	5.85429e+06	968107	1.13079e+07	1.89441e+07	4.95365e+06	975281	875394	130146	128824	864056	497935	441044	80497.7	20121.2	565055	34034.9	1.68242e+07	2.09525e+06	119386	3.29162e+06	9.20498e+06	745072	114265	159462	5967.75	7585.04	39295.1	57699.1	33626.4	5865.98	640.291
16284	112.252	2	1291.2	2580.38	0.000738359	0.286144	6.9354	ANVGPETNVLIMGSGPIGLVTMLAAR		Q1PSI9	L-idonate 5-dehydrogenase OS=Vitis vinifera GN=VIT_16s0100g00290 PE=1 SV=2 - [IDND_VITVI]	True	126.821	Mq2 BF	M53 DV	9.31957e-09	150.52	1.60156e+07	5.85429e+06	968107	1.13079e+07	1.89441e+07	4.95365e+06	975281	875394	130146	128824	864056	497935	441044	80497.7	20121.2	565055	34034.9	1.68242e+07	2.09525e+06	119386	3.29162e+06	9.20498e+06	745072	114265	159462	5967.75	7585.04	39295.1	57699.1	33626.4	5865.98	640.291
16284	112.252	2	1291.2	2580.38	0.000738924	0.286363	6.46504	ANVGPETNVLIMGSGPIGLVTMLAAR		Q1PSI9	L-idonate 5-dehydrogenase OS=Vitis vinifera GN=VIT_16s0100g00290 PE=1 SV=2 - [IDND_VITVI]	True	126.821	Mq2 BF	M53 DV	9.31957e-09	150.52	1.60156e+07	5.85429e+06	968107	1.13079e+07	1.89441e+07	4.95365e+06	975281	875394	130146	128824	864056	497935	441044	80497.7	20121.2	565055	34034.9	1.68242e+07	2.09525e+06	119386	3.29162e+06	9.20498e+06	745072	114265	159462	5967.75	7585.04	39295.1	57699.1	33626.4	5865.98	640.291
16284	112.252	2	1291.2	2580.38	0.000737129	0.285667	6.77765	ANVGPETNVLIMGSGPIGLVTMLAAR		Q1PSI9	L-idonate 5-dehydrogenase OS=Vitis vinifera GN=VIT_16s0100g00290 PE=1 SV=2 - [IDND_VITVI]	True	126.821	Mq2 BF	M53 DV	9.31957e-09	150.52	1.60156e+07	5.85429e+06	968107	1.13079e+07	1.89441e+07	4.95365e+06	975281	875394	130146	128824	864056	497935	441044	80497.7	20121.2	565055	34034.9	1.68242e+07	2.09525e+06	119386	3.29162e+06	9.20498e+06	745072	114265	159462	5967.75	7585.04	39295.1	57699.1	33626.4	5865.98	640.291
16284	112.252	2	1291.2	2580.38	0.000736178	0.285299	7.13125	ANVGPETNVLIMGSGPIGLVTMLAAR		Q1PSI9	L-idonate 5-dehydrogenase OS=Vitis vinifera GN=VIT_16s0100g00290 PE=1 SV=2 - [IDND_VITVI]	True	126.821	Mq2 BF	M53 DV	9.31957e-09	150.52	1.60156e+07	5.85429e+06	968107	1.13079e+07	1.89441e+07	4.95365e+06	975281	875394	130146	128824	864056	497935	441044	80497.7	20121.2	565055	34034.9	1.68242e+07	2.09525e+06	119386	3.29162e+06	9.20498e+06	745072	114265	159462	5967.75	7585.04	39295.1	57699.1	33626.4	5865.98	640.291
16284	112.252	2	1291.2	2580.38	0.000737793	0.285924	5.28878	ANVGPETNVLIMGSGPIGLVTMLAAR		Q1PSI9	L-idonate 5-dehydrogenase OS=Vitis vinifera GN=VIT_16s0100g00290 PE=1 SV=2 - [IDND_VITVI]	True	126.821	Mq2 BF	M53 DV	9.31957e-09	150.52	1.60156e+07	5.85429e+06	968107	1.13079e+07	1.89441e+07	4.95365e+06	975281	875394	130146	128824	864056	497935	441044	80497.7	20121.2	565055	34034.9	1.68242e+07	2.09525e+06	119386	3.29162e+06	9.20498e+06	745072	114265	159462	5967.75	7585.04	39295.1	57699.1	33626.4	5865.98	640.291
16284	112.252	2	1291.2	2580.38	0.000735891	0.285188	6.89599	ANVGPETNVLIMGSGPIGLVTMLAAR		Q1PSI9	L-idonate 5-dehydrogenase OS=Vitis vinifera GN=VIT_16s0100g00290 PE=1 SV=2 - [IDND_VITVI]	True	126.821	Mq2 BF	M53 DV	9.31957e-09	150.52	1.60156e+07	5.85429e+06	968107	1.13079e+07	1.89441e+07	4.95365e+06	975281	875394	130146	128824	864056	497935	441044	80497.7	20121.2	565055	34034.9	1.68242e+07	2.09525e+06	119386	3.29162e+06	9.20498e+06	745072	114265	159462	5967.75	7585.04	39295.1	57699.1	33626.4	5865.98	640.291
16284	112.252	2	1291.2	2580.38	0.00073455	0.284668	7.41731	ANVGPETNVLIMGSGPIGLVTMLAAR		Q1PSI9	L-idonate 5-dehydrogenase OS=Vitis vinifera GN=VIT_16s0100g00290 PE=1 SV=2 - [IDND_VITVI]	True	126.821	Mq2 BF	M53 DV	9.31957e-09	150.52	1.60156e+07	5.85429e+06	968107	1.13079e+07	1.89441e+07	4.95365e+06	975281	875394	130146	128824	864056	497935	441044	80497.7	20121.2	565055	34034.9	1.68242e+07	2.09525e+06	119386	3.29162e+06	9.20498e+06	745072	114265	159462	5967.75	7585.04	39295.1	57699.1	33626.4	5865.98	640.291
16284	112.252	2	1291.2	2580.38	0.000736368	0.285372	4.55203	ANVGPETNVLIMGSGPIGLVTMLAAR		Q1PSI9	L-idonate 5-dehydrogenase OS=Vitis vinifera GN=VIT_16s0100g00290 PE=1 SV=2 - [IDND_VITVI]	True	126.821	Mq2 BF	M53 DV	9.31957e-09	150.52	1.60156e+07	5.85429e+06	968107	1.13079e+07	1.89441e+07	4.95365e+06	975281	875394	130146	128824	864056	497935	441044	80497.7	20121.2	565055	34034.9	1.68242e+07	2.09525e+06	119386	3.29162e+06	9.20498e+06	745072	114265	159462	5967.75	7585.04	39295.1	57699.1	33626.4	5865.98	640.291
16284	112.252	2	1291.2	2580.38	0.000735987	0.285225	7.50465	ANVGPETNVLIMGSGPIGLVTMLAAR		Q1PSI9	L-idonate 5-dehydrogenase OS=Vitis vinifera GN=VIT_16s0100g00290 PE=1 SV=2 - [IDND_VITVI]	True	126.821	Mq2 BF	M53 DV	9.31957e-09	150.52	1.60156e+07	5.85429e+06	968107	1.13079e+07	1.89441e+07	4.95365e+06	975281	875394	130146	128824	864056	497935	441044	80497.7	20121.2	565055	34034.9	1.68242e+07	2.09525e+06	119386	3.29162e+06	9.20498e+06	745072	114265	159462	5967.75	7585.04	39295.1	57699.1	33626.4	5865.98	640.291
16284	112.252	2	1291.2	2580.38	0.000732811	0.283994	7.07177	ANVGPETNVLIMGSGPIGLVTMLAAR		Q1PSI9	L-idonate 5-dehydrogenase OS=Vitis vinifera GN=VIT_16s0100g00290 PE=1 SV=2 - [IDND_VITVI]	True	126.821	Mq2 BF	M53 DV	9.31957e-09	150.52	1.60156e+07	5.85429e+06	968107	1.13079e+07	1.89441e+07	4.95365e+06	975281	875394	130146	128824	864056	497935	441044	80497.7	20121.2	565055	34034.9	1.68242e+07	2.09525e+06	119386	3.29162e+06	9.20498e+06	745072	114265	159462	5967.75	7585.04	39295.1	57699.1	33626.4	5865.98	640.291
16284	112.252	2	1291.2	2580.38	0.000736559	0.285446	6.7555	ANVGPETNVLIMGSGPIGLVTMLAAR		Q1PSI9	L-idonate 5-dehydrogenase OS=Vitis vinifera GN=VIT_16s0100g00290 PE=1 SV=2 - [IDND_VITVI]	True	126.821	Mq2 BF	M53 DV	9.31957e-09	150.52	1.60156e+07	5.85429e+06	968107	1.13079e+07	1.89441e+07	4.95365e+06	975281	875394	130146	128824	864056	497935	441044	80497.7	20121.2	565055	34034.9	1.68242e+07	2.09525e+06	119386	3.29162e+06	9.20498e+06	745072	114265	159462	5967.75	7585.04	39295.1	57699.1	33626.4	5865.98	640.291
16284	112.252	2	1291.2	2580.38	0.000737414	0.285778	4.77073	ANVGPETNVLIMGSGPIGLVTMLAAR		Q1PSI9	L-idonate 5-dehydrogenase OS=Vitis vinifera GN=VIT_16s0100g00290 PE=1 SV=2 - [IDND_VITVI]	True	126.821	Mq2 BF	M53 DV	9.31957e-09	150.52	1.60156e+07	5.85429e+06	968107	1.13079e+07	1.89441e+07	4.95365e+06	975281	875394	130146	128824	864056	497935	441044	80497.7	20121.2	565055	34034.9	1.68242e+07	2.09525e+06	119386	3.29162e+06	9.20498e+06	745072	114265	159462	5967.75	7585.04	39295.1	57699.1	33626.4	5865.98	640.291
16284	112.252	2	1291.2	2580.38	0.000738642	0.286254	1.40051	ANVGPETNVLIMGSGPIGLVTMLAAR		Q1PSI9	L-idonate 5-dehydrogenase OS=Vitis vinifera GN=VIT_16s0100g00290 PE=1 SV=2 - [IDND_VITVI]	True	126.821	Mq2 BF	M53 DV	9.31957e-09	150.52	1.60156e+07	5.85429e+06	968107	1.13079e+07	1.89441e+07	4.95365e+06	975281	875394	130146	128824	864056	497935	441044	80497.7	20121.2	565055	34034.9	1.68242e+07	2.09525e+06	119386	3.29162e+06	9.20498e+06	745072	114265	159462	5967.75	7585.04	39295.1	57699.1	33626.4	5865.98	640.291
16284	112.252	2	1291.2	2580.38	0.000735222	0.284928	5.78535	ANVGPETNVLIMGSGPIGLVTMLAAR		Q1PSI9	L-idonate 5-dehydrogenase OS=Vitis vinifera GN=VIT_16s0100g00290 PE=1 SV=2 - [IDND_VITVI]	True	126.821	Mq2 BF	M53 DV	9.31957e-09	150.52	1.60156e+07	5.85429e+06	968107	1.13079e+07	1.89441e+07	4.95365e+06	975281	875394	130146	128824	864056	497935	441044	80497.7	20121.2	565055	34034.9	1.68242e+07	2.09525e+06	119386	3.29162e+06	9.20498e+06	745072	114265	159462	5967.75	7585.04	39295.1	57699.1	33626.4	5865.98	640.291
16284	112.252	2	1291.2	2580.38	0.00073883	0.286327	1.77785	ANVGPETNVLIMGSGPIGLVTMLAAR		Q1PSI9	L-idonate 5-dehydrogenase OS=Vitis vinifera GN=VIT_16s0100g00290 PE=1 SV=2 - [IDND_VITVI]	True	126.821	Mq2 BF	M53 DV	9.31957e-09	150.52	1.60156e+07	5.85429e+06	968107	1.13079e+07	1.89441e+07	4.95365e+06	975281	875394	130146	128824	864056	497935	441044	80497.7	20121.2	565055	34034.9	1.68242e+07	2.09525e+06	119386	3.29162e+06	9.20498e+06	745072	114265	159462	5967.75	7585.04	39295.1	57699.1	33626.4	5865.98	640.291
17651	75.6566	2	849.414	1696.81	-0.010888	-6.4167	3.76421	EHGEENMAAWLLGIK		Q1PSI9	L-idonate 5-dehydrogenase OS=Vitis vinifera GN=VIT_16s0100g00290 PE=1 SV=2 - [IDND_VITVI]	False	18.2962	Mq2 FG	Mq2 PP	8.52637e-05	80.9762	1.58001e+06	1.67112e+06	2.43144e+06	1.07729e+06	1.30689e+06	2.66356e+07	2.42405e+07	1.45563e+07	1.51338e+07	2.98309e+07	4.57503e+06	4.4315e+06	1.97591e+07	9.83421e+06	4.81306e+06	1.30235e+07	6.53259e+06	1.65978e+06	598095	299844	313591	635018	4.00623e+06	2.84004e+06	2.65157e+06	693950	1.75641e+06	208061	513508	1.50649e+06	716632	153160
17651	75.6566	2	849.414	1696.81	-0.0108911	-6.4185	4.02563	EHGEENMAAWLLGIK		Q1PSI9	L-idonate 5-dehydrogenase OS=Vitis vinifera GN=VIT_16s0100g00290 PE=1 SV=2 - [IDND_VITVI]	False	18.2962	Mq2 FG	Mq2 PP	8.52637e-05	80.9762	1.58001e+06	1.67112e+06	2.43144e+06	1.07729e+06	1.30689e+06	2.66356e+07	2.42405e+07	1.45563e+07	1.51338e+07	2.98309e+07	4.57503e+06	4.4315e+06	1.97591e+07	9.83421e+06	4.81306e+06	1.30235e+07	6.53259e+06	1.65978e+06	598095	299844	313591	635018	4.00623e+06	2.84004e+06	2.65157e+06	693950	1.75641e+06	208061	513508	1.50649e+06	716632	153160
17651	75.6566	2	849.414	1696.81	-0.0108907	-6.41828	4.03659	EHGEENMAAWLLGIK		Q1PSI9	L-idonate 5-dehydrogenase OS=Vitis vinifera GN=VIT_16s0100g00290 PE=1 SV=2 - [IDND_VITVI]	False	18.2962	Mq2 FG	Mq2 PP	8.52637e-05	80.9762	1.58001e+06	1.67112e+06	2.43144e+06	1.07729e+06	1.30689e+06	2.66356e+07	2.42405e+07	1.45563e+07	1.51338e+07	2.98309e+07	4.57503e+06	4.4315e+06	1.97591e+07	9.83421e+06	4.81306e+06	1.30235e+07	6.53259e+06	1.65978e+06	598095	299844	313591	635018	4.00623e+06	2.84004e+06	2.65157e+06	693950	1.75641e+06	208061	513508	1.50649e+06	716632	153160
18351	25.6149	2	426.226	850.437	0.000345016	0.405693	2.64754	CANFIVK	[1] Carbamidomethyl (C)	Q1PSI9	L-idonate 5-dehydrogenase OS=Vitis vinifera GN=VIT_16s0100g00290 PE=1 SV=2 - [IDND_VITVI]	False	9.6604	Mq2 PP	M53 FV	0.151979	111.107	572989	321747	1.98423e+06	754508	1.46207e+06	252745	686995	923426	824711	412377	292648	8838.08	1.25213e+06	883281	112206	472218	139321	601918	115153	244694	219631	710421	38015	80489.1	168211	37816.6	24280.4	13308.9	1024.13	95466.1	64365.9	3570.58
18351	25.6149	2	426.226	850.437	0.000343569	0.403991	2.34453	CANFIVK	[1] Carbamidomethyl (C)	Q1PSI9	L-idonate 5-dehydrogenase OS=Vitis vinifera GN=VIT_16s0100g00290 PE=1 SV=2 - [IDND_VITVI]	False	9.6604	Mq2 PP	M53 FV	0.151979	111.107	572989	321747	1.98423e+06	754508	1.46207e+06	252745	686995	923426	824711	412377	292648	8838.08	1.25213e+06	883281	112206	472218	139321	601918	115153	244694	219631	710421	38015	80489.1	168211	37816.6	24280.4	13308.9	1024.13	95466.1	64365.9	3570.58
18351	25.6149	2	426.226	850.437	0.000342118	0.402285	2.30652	CANFIVK	[1] Carbamidomethyl (C)	Q1PSI9	L-idonate 5-dehydrogenase OS=Vitis vinifera GN=VIT_16s0100g00290 PE=1 SV=2 - [IDND_VITVI]	False	9.6604	Mq2 PP	M53 FV	0.151979	111.107	572989	321747	1.98423e+06	754508	1.46207e+06	252745	686995	923426	824711	412377	292648	8838.08	1.25213e+06	883281	112206	472218	139321	601918	115153	244694	219631	710421	38015	80489.1	168211	37816.6	24280.4	13308.9	1024.13	95466.1	64365.9	3570.58
18351	25.6149	2	426.226	850.437	0.000346172	0.407051	2.49422	CANFIVK	[1] Carbamidomethyl (C)	Q1PSI9	L-idonate 5-dehydrogenase OS=Vitis vinifera GN=VIT_16s0100g00290 PE=1 SV=2 - [IDND_VITVI]	False	9.6604	Mq2 PP	M53 FV	0.151979	111.107	572989	321747	1.98423e+06	754508	1.46207e+06	252745	686995	923426	824711	412377	292648	8838.08	1.25213e+06	883281	112206	472218	139321	601918	115153	244694	219631	710421	38015	80489.1	168211	37816.6	24280.4	13308.9	1024.13	95466.1	64365.9	3570.58
18351	25.6149	2	426.226	850.437	0.000344003	0.404502	2.24537	CANFIVK	[1] Carbamidomethyl (C)	Q1PSI9	L-idonate 5-dehydrogenase OS=Vitis vinifera GN=VIT_16s0100g00290 PE=1 SV=2 - [IDND_VITVI]	False	9.6604	Mq2 PP	M53 FV	0.151979	111.107	572989	321747	1.98423e+06	754508	1.46207e+06	252745	686995	923426	824711	412377	292648	8838.08	1.25213e+06	883281	112206	472218	139321	601918	115153	244694	219631	710421	38015	80489.1	168211	37816.6	24280.4	13308.9	1024.13	95466.1	64365.9	3570.58
18351	25.6149	2	426.226	850.437	0.000345233	0.405948	2.78694	CANFIVK	[1] Carbamidomethyl (C)	Q1PSI9	L-idonate 5-dehydrogenase OS=Vitis vinifera GN=VIT_16s0100g00290 PE=1 SV=2 - [IDND_VITVI]	False	9.6604	Mq2 PP	M53 FV	0.151979	111.107	572989	321747	1.98423e+06	754508	1.46207e+06	252745	686995	923426	824711	412377	292648	8838.08	1.25213e+06	883281	112206	472218	139321	601918	115153	244694	219631	710421	38015	80489.1	168211	37816.6	24280.4	13308.9	1024.13	95466.1	64365.9	3570.58
18351	25.6149	2	426.226	850.437	0.000340372	0.400232	1.69823	CANFIVK	[1] Carbamidomethyl (C)	Q1PSI9	L-idonate 5-dehydrogenase OS=Vitis vinifera GN=VIT_16s0100g00290 PE=1 SV=2 - [IDND_VITVI]	False	9.6604	Mq2 PP	M53 FV	0.151979	111.107	572989	321747	1.98423e+06	754508	1.46207e+06	252745	686995	923426	824711	412377	292648	8838.08	1.25213e+06	883281	112206	472218	139321	601918	115153	244694	219631	710421	38015	80489.1	168211	37816.6	24280.4	13308.9	1024.13	95466.1	64365.9	3570.58
21523	49.3312	3	766.72	2297.14	-0.000433145	-0.188559	4.66648	KPMVIGHECAGIIEEVGSEVK	[3] Oxidation; (M)|[9] Carbamidomethyl (C)	Q1PSI9	L-idonate 5-dehydrogenase OS=Vitis vinifera GN=VIT_16s0100g00290 PE=1 SV=2 - [IDND_VITVI]	True	8.03445	Mq2 PP	M53 GS	0.120058	124.231	1.84611e+06	1.1808e+06	229143	2.18792e+06	4.92645e+06	1.01384e+06	526361	1.14308e+06	468040	614375	309669	790945	1.32601e+06	563550	798734	1.90885e+06	749550	1.93932e+06	422608	28257.8	636886	2.39377e+06	152491	61669	208224	21461.7	36173.8	14083	91652.2	101099	41066.7	25417
21523	49.3312	3	766.72	2297.14	-0.00043643	-0.189988	6.42479	KPMVIGHECAGIIEEVGSEVK	[3] Oxidation; (M)|[9] Carbamidomethyl (C)	Q1PSI9	L-idonate 5-dehydrogenase OS=Vitis vinifera GN=VIT_16s0100g00290 PE=1 SV=2 - [IDND_VITVI]	True	8.03445	Mq2 PP	M53 GS	0.120058	124.231	1.84611e+06	1.1808e+06	229143	2.18792e+06	4.92645e+06	1.01384e+06	526361	1.14308e+06	468040	614375	309669	790945	1.32601e+06	563550	798734	1.90885e+06	749550	1.93932e+06	422608	28257.8	636886	2.39377e+06	152491	61669	208224	21461.7	36173.8	14083	91652.2	101099	41066.7	25417
21523	49.3312	3	766.72	2297.14	-0.000434661	-0.189219	6.83848	KPMVIGHECAGIIEEVGSEVK	[3] Oxidation; (M)|[9] Carbamidomethyl (C)	Q1PSI9	L-idonate 5-dehydrogenase OS=Vitis vinifera GN=VIT_16s0100g00290 PE=1 SV=2 - [IDND_VITVI]	True	8.03445	Mq2 PP	M53 GS	0.120058	124.231	1.84611e+06	1.1808e+06	229143	2.18792e+06	4.92645e+06	1.01384e+06	526361	1.14308e+06	468040	614375	309669	790945	1.32601e+06	563550	798734	1.90885e+06	749550	1.93932e+06	422608	28257.8	636886	2.39377e+06	152491	61669	208224	21461.7	36173.8	14083	91652.2	101099	41066.7	25417
21523	49.3312	3	766.72	2297.14	-0.000438864	-0.191048	6.97633	KPMVIGHECAGIIEEVGSEVK	[3] Oxidation; (M)|[9] Carbamidomethyl (C)	Q1PSI9	L-idonate 5-dehydrogenase OS=Vitis vinifera GN=VIT_16s0100g00290 PE=1 SV=2 - [IDND_VITVI]	True	8.03445	Mq2 PP	M53 GS	0.120058	124.231	1.84611e+06	1.1808e+06	229143	2.18792e+06	4.92645e+06	1.01384e+06	526361	1.14308e+06	468040	614375	309669	790945	1.32601e+06	563550	798734	1.90885e+06	749550	1.93932e+06	422608	28257.8	636886	2.39377e+06	152491	61669	208224	21461.7	36173.8	14083	91652.2	101099	41066.7	25417
21523	49.3312	3	766.72	2297.14	-0.000436268	-0.189918	7.09062	KPMVIGHECAGIIEEVGSEVK	[3] Oxidation; (M)|[9] Carbamidomethyl (C)	Q1PSI9	L-idonate 5-dehydrogenase OS=Vitis vinifera GN=VIT_16s0100g00290 PE=1 SV=2 - [IDND_VITVI]	True	8.03445	Mq2 PP	M53 GS	0.120058	124.231	1.84611e+06	1.1808e+06	229143	2.18792e+06	4.92645e+06	1.01384e+06	526361	1.14308e+06	468040	614375	309669	790945	1.32601e+06	563550	798734	1.90885e+06	749550	1.93932e+06	422608	28257.8	636886	2.39377e+06	152491	61669	208224	21461.7	36173.8	14083	91652.2	101099	41066.7	25417
21523	49.3312	3	766.72	2297.14	-0.000437076	-0.19027	6.02856	KPMVIGHECAGIIEEVGSEVK	[3] Oxidation; (M)|[9] Carbamidomethyl (C)	Q1PSI9	L-idonate 5-dehydrogenase OS=Vitis vinifera GN=VIT_16s0100g00290 PE=1 SV=2 - [IDND_VITVI]	True	8.03445	Mq2 PP	M53 GS	0.120058	124.231	1.84611e+06	1.1808e+06	229143	2.18792e+06	4.92645e+06	1.01384e+06	526361	1.14308e+06	468040	614375	309669	790945	1.32601e+06	563550	798734	1.90885e+06	749550	1.93932e+06	422608	28257.8	636886	2.39377e+06	152491	61669	208224	21461.7	36173.8	14083	91652.2	101099	41066.7	25417
21523	49.3312	3	766.72	2297.14	-0.000434902	-0.189323	6.73221	KPMVIGHECAGIIEEVGSEVK	[3] Oxidation; (M)|[9] Carbamidomethyl (C)	Q1PSI9	L-idonate 5-dehydrogenase OS=Vitis vinifera GN=VIT_16s0100g00290 PE=1 SV=2 - [IDND_VITVI]	True	8.03445	Mq2 PP	M53 GS	0.120058	124.231	1.84611e+06	1.1808e+06	229143	2.18792e+06	4.92645e+06	1.01384e+06	526361	1.14308e+06	468040	614375	309669	790945	1.32601e+06	563550	798734	1.90885e+06	749550	1.93932e+06	422608	28257.8	636886	2.39377e+06	152491	61669	208224	21461.7	36173.8	14083	91652.2	101099	41066.7	25417
21523	49.3312	3	766.72	2297.14	-0.000440337	-0.191689	6.55346	KPMVIGHECAGIIEEVGSEVK	[3] Oxidation; (M)|[9] Carbamidomethyl (C)	Q1PSI9	L-idonate 5-dehydrogenase OS=Vitis vinifera GN=VIT_16s0100g00290 PE=1 SV=2 - [IDND_VITVI]	True	8.03445	Mq2 PP	M53 GS	0.120058	124.231	1.84611e+06	1.1808e+06	229143	2.18792e+06	4.92645e+06	1.01384e+06	526361	1.14308e+06	468040	614375	309669	790945	1.32601e+06	563550	798734	1.90885e+06	749550	1.93932e+06	422608	28257.8	636886	2.39377e+06	152491	61669	208224	21461.7	36173.8	14083	91652.2	101099	41066.7	25417
21523	49.3312	3	766.72	2297.14	-0.000435946	-0.189778	6.34456	KPMVIGHECAGIIEEVGSEVK	[3] Oxidation; (M)|[9] Carbamidomethyl (C)	Q1PSI9	L-idonate 5-dehydrogenase OS=Vitis vinifera GN=VIT_16s0100g00290 PE=1 SV=2 - [IDND_VITVI]	True	8.03445	Mq2 PP	M53 GS	0.120058	124.231	1.84611e+06	1.1808e+06	229143	2.18792e+06	4.92645e+06	1.01384e+06	526361	1.14308e+06	468040	614375	309669	790945	1.32601e+06	563550	798734	1.90885e+06	749550	1.93932e+06	422608	28257.8	636886	2.39377e+06	152491	61669	208224	21461.7	36173.8	14083	91652.2	101099	41066.7	25417
21523	49.3312	3	766.72	2297.14	-0.000434741	-0.189253	6.116	KPMVIGHECAGIIEEVGSEVK	[3] Oxidation; (M)|[9] Carbamidomethyl (C)	Q1PSI9	L-idonate 5-dehydrogenase OS=Vitis vinifera GN=VIT_16s0100g00290 PE=1 SV=2 - [IDND_VITVI]	True	8.03445	Mq2 PP	M53 GS	0.120058	124.231	1.84611e+06	1.1808e+06	229143	2.18792e+06	4.92645e+06	1.01384e+06	526361	1.14308e+06	468040	614375	309669	790945	1.32601e+06	563550	798734	1.90885e+06	749550	1.93932e+06	422608	28257.8	636886	2.39377e+06	152491	61669	208224	21461.7	36173.8	14083	91652.2	101099	41066.7	25417
21523	49.3312	3	766.72	2297.14	-0.000433782	-0.188836	6.76375	KPMVIGHECAGIIEEVGSEVK	[3] Oxidation; (M)|[9] Carbamidomethyl (C)	Q1PSI9	L-idonate 5-dehydrogenase OS=Vitis vinifera GN=VIT_16s0100g00290 PE=1 SV=2 - [IDND_VITVI]	True	8.03445	Mq2 PP	M53 GS	0.120058	124.231	1.84611e+06	1.1808e+06	229143	2.18792e+06	4.92645e+06	1.01384e+06	526361	1.14308e+06	468040	614375	309669	790945	1.32601e+06	563550	798734	1.90885e+06	749550	1.93932e+06	422608	28257.8	636886	2.39377e+06	152491	61669	208224	21461.7	36173.8	14083	91652.2	101099	41066.7	25417
21523	49.3312	3	766.72	2297.14	-0.000433623	-0.188767	6.74773	KPMVIGHECAGIIEEVGSEVK	[3] Oxidation; (M)|[9] Carbamidomethyl (C)	Q1PSI9	L-idonate 5-dehydrogenase OS=Vitis vinifera GN=VIT_16s0100g00290 PE=1 SV=2 - [IDND_VITVI]	True	8.03445	Mq2 PP	M53 GS	0.120058	124.231	1.84611e+06	1.1808e+06	229143	2.18792e+06	4.92645e+06	1.01384e+06	526361	1.14308e+06	468040	614375	309669	790945	1.32601e+06	563550	798734	1.90885e+06	749550	1.93932e+06	422608	28257.8	636886	2.39377e+06	152491	61669	208224	21461.7	36173.8	14083	91652.2	101099	41066.7	25417
21523	49.3312	3	766.72	2297.14	-0.000438701	-0.190977	6.16755	KPMVIGHECAGIIEEVGSEVK	[3] Oxidation; (M)|[9] Carbamidomethyl (C)	Q1PSI9	L-idonate 5-dehydrogenase OS=Vitis vinifera GN=VIT_16s0100g00290 PE=1 SV=2 - [IDND_VITVI]	True	8.03445	Mq2 PP	M53 GS	0.120058	124.231	1.84611e+06	1.1808e+06	229143	2.18792e+06	4.92645e+06	1.01384e+06	526361	1.14308e+06	468040	614375	309669	790945	1.32601e+06	563550	798734	1.90885e+06	749550	1.93932e+06	422608	28257.8	636886	2.39377e+06	152491	61669	208224	21461.7	36173.8	14083	91652.2	101099	41066.7	25417
21826	112.37	3	861.133	2580.38	-0.000221845	-0.0859738	7.48045	ANVGPETNVLIMGSGPIGLVTMLAAR		Q1PSI9	L-idonate 5-dehydrogenase OS=Vitis vinifera GN=VIT_16s0100g00290 PE=1 SV=2 - [IDND_VITVI]	True	44.1842	Mq2 BF	M53 DV	4.16869e-06	114.052	1.08916e+07	3.3842e+06	182803	5.936e+06	1.11885e+07	2.96388e+06	668954	579594	230316	184690	702361	408395	1.43993e+06	728542	399645	995354	164636	1.14415e+07	1.21121e+06	22543.1	1.72792e+06	5.43653e+06	445794	78375.3	105579	10561	10874.4	31941.6	47323.5	109784	53089.8	12717.4
21826	112.37	3	861.133	2580.38	-0.000224484	-0.0869968	6.8263	ANVGPETNVLIMGSGPIGLVTMLAAR		Q1PSI9	L-idonate 5-dehydrogenase OS=Vitis vinifera GN=VIT_16s0100g00290 PE=1 SV=2 - [IDND_VITVI]	True	44.1842	Mq2 BF	M53 DV	4.16869e-06	114.052	1.08916e+07	3.3842e+06	182803	5.936e+06	1.11885e+07	2.96388e+06	668954	579594	230316	184690	702361	408395	1.43993e+06	728542	399645	995354	164636	1.14415e+07	1.21121e+06	22543.1	1.72792e+06	5.43653e+06	445794	78375.3	105579	10561	10874.4	31941.6	47323.5	109784	53089.8	12717.4
21826	112.37	3	861.133	2580.38	-0.000225348	-0.0873315	7.41201	ANVGPETNVLIMGSGPIGLVTMLAAR		Q1PSI9	L-idonate 5-dehydrogenase OS=Vitis vinifera GN=VIT_16s0100g00290 PE=1 SV=2 - [IDND_VITVI]	True	44.1842	Mq2 BF	M53 DV	4.16869e-06	114.052	1.08916e+07	3.3842e+06	182803	5.936e+06	1.11885e+07	2.96388e+06	668954	579594	230316	184690	702361	408395	1.43993e+06	728542	399645	995354	164636	1.14415e+07	1.21121e+06	22543.1	1.72792e+06	5.43653e+06	445794	78375.3	105579	10561	10874.4	31941.6	47323.5	109784	53089.8	12717.4
21826	112.37	3	861.133	2580.38	-0.000223982	-0.0868022	6.01439	ANVGPETNVLIMGSGPIGLVTMLAAR		Q1PSI9	L-idonate 5-dehydrogenase OS=Vitis vinifera GN=VIT_16s0100g00290 PE=1 SV=2 - [IDND_VITVI]	True	44.1842	Mq2 BF	M53 DV	4.16869e-06	114.052	1.08916e+07	3.3842e+06	182803	5.936e+06	1.11885e+07	2.96388e+06	668954	579594	230316	184690	702361	408395	1.43993e+06	728542	399645	995354	164636	1.14415e+07	1.21121e+06	22543.1	1.72792e+06	5.43653e+06	445794	78375.3	105579	10561	10874.4	31941.6	47323.5	109784	53089.8	12717.4
21826	112.37	3	861.133	2580.38	-0.000227743	-0.0882594	6.98695	ANVGPETNVLIMGSGPIGLVTMLAAR		Q1PSI9	L-idonate 5-dehydrogenase OS=Vitis vinifera GN=VIT_16s0100g00290 PE=1 SV=2 - [IDND_VITVI]	True	44.1842	Mq2 BF	M53 DV	4.16869e-06	114.052	1.08916e+07	3.3842e+06	182803	5.936e+06	1.11885e+07	2.96388e+06	668954	579594	230316	184690	702361	408395	1.43993e+06	728542	399645	995354	164636	1.14415e+07	1.21121e+06	22543.1	1.72792e+06	5.43653e+06	445794	78375.3	105579	10561	10874.4	31941.6	47323.5	109784	53089.8	12717.4
21826	112.37	3	861.133	2580.38	-0.000222768	-0.0863317	5.88431	ANVGPETNVLIMGSGPIGLVTMLAAR		Q1PSI9	L-idonate 5-dehydrogenase OS=Vitis vinifera GN=VIT_16s0100g00290 PE=1 SV=2 - [IDND_VITVI]	True	44.1842	Mq2 BF	M53 DV	4.16869e-06	114.052	1.08916e+07	3.3842e+06	182803	5.936e+06	1.11885e+07	2.96388e+06	668954	579594	230316	184690	702361	408395	1.43993e+06	728542	399645	995354	164636	1.14415e+07	1.21121e+06	22543.1	1.72792e+06	5.43653e+06	445794	78375.3	105579	10561	10874.4	31941.6	47323.5	109784	53089.8	12717.4
21826	112.37	3	861.133	2580.38	-0.000219871	-0.0852089	7.58236	ANVGPETNVLIMGSGPIGLVTMLAAR		Q1PSI9	L-idonate 5-dehydrogenase OS=Vitis vinifera GN=VIT_16s0100g00290 PE=1 SV=2 - [IDND_VITVI]	True	44.1842	Mq2 BF	M53 DV	4.16869e-06	114.052	1.08916e+07	3.3842e+06	182803	5.936e+06	1.11885e+07	2.96388e+06	668954	579594	230316	184690	702361	408395	1.43993e+06	728542	399645	995354	164636	1.14415e+07	1.21121e+06	22543.1	1.72792e+06	5.43653e+06	445794	78375.3	105579	10561	10874.4	31941.6	47323.5	109784	53089.8	12717.4
21826	112.37	3	861.133	2580.38	-0.000223553	-0.0866358	6.66199	ANVGPETNVLIMGSGPIGLVTMLAAR		Q1PSI9	L-idonate 5-dehydrogenase OS=Vitis vinifera GN=VIT_16s0100g00290 PE=1 SV=2 - [IDND_VITVI]	True	44.1842	Mq2 BF	M53 DV	4.16869e-06	114.052	1.08916e+07	3.3842e+06	182803	5.936e+06	1.11885e+07	2.96388e+06	668954	579594	230316	184690	702361	408395	1.43993e+06	728542	399645	995354	164636	1.14415e+07	1.21121e+06	22543.1	1.72792e+06	5.43653e+06	445794	78375.3	105579	10561	10874.4	31941.6	47323.5	109784	53089.8	12717.4
21826	112.37	3	861.133	2580.38	-0.000223768	-0.0867189	7.77943	ANVGPETNVLIMGSGPIGLVTMLAAR		Q1PSI9	L-idonate 5-dehydrogenase OS=Vitis vinifera GN=VIT_16s0100g00290 PE=1 SV=2 - [IDND_VITVI]	True	44.1842	Mq2 BF	M53 DV	4.16869e-06	114.052	1.08916e+07	3.3842e+06	182803	5.936e+06	1.11885e+07	2.96388e+06	668954	579594	230316	184690	702361	408395	1.43993e+06	728542	399645	995354	164636	1.14415e+07	1.21121e+06	22543.1	1.72792e+06	5.43653e+06	445794	78375.3	105579	10561	10874.4	31941.6	47323.5	109784	53089.8	12717.4
21826	112.37	3	861.133	2580.38	-0.000227087	-0.0880053	7.42987	ANVGPETNVLIMGSGPIGLVTMLAAR		Q1PSI9	L-idonate 5-dehydrogenase OS=Vitis vinifera GN=VIT_16s0100g00290 PE=1 SV=2 - [IDND_VITVI]	True	44.1842	Mq2 BF	M53 DV	4.16869e-06	114.052	1.08916e+07	3.3842e+06	182803	5.936e+06	1.11885e+07	2.96388e+06	668954	579594	230316	184690	702361	408395	1.43993e+06	728542	399645	995354	164636	1.14415e+07	1.21121e+06	22543.1	1.72792e+06	5.43653e+06	445794	78375.3	105579	10561	10874.4	31941.6	47323.5	109784	53089.8	12717.4
21826	112.37	3	861.133	2580.38	-0.000220644	-0.0855084	5.76071	ANVGPETNVLIMGSGPIGLVTMLAAR		Q1PSI9	L-idonate 5-dehydrogenase OS=Vitis vinifera GN=VIT_16s0100g00290 PE=1 SV=2 - [IDND_VITVI]	True	44.1842	Mq2 BF	M53 DV	4.16869e-06	114.052	1.08916e+07	3.3842e+06	182803	5.936e+06	1.11885e+07	2.96388e+06	668954	579594	230316	184690	702361	408395	1.43993e+06	728542	399645	995354	164636	1.14415e+07	1.21121e+06	22543.1	1.72792e+06	5.43653e+06	445794	78375.3	105579	10561	10874.4	31941.6	47323.5	109784	53089.8	12717.4
21826	112.37	3	861.133	2580.38	-0.000222342	-0.0861663	6.72847	ANVGPETNVLIMGSGPIGLVTMLAAR		Q1PSI9	L-idonate 5-dehydrogenase OS=Vitis vinifera GN=VIT_16s0100g00290 PE=1 SV=2 - [IDND_VITVI]	True	44.1842	Mq2 BF	M53 DV	4.16869e-06	114.052	1.08916e+07	3.3842e+06	182803	5.936e+06	1.11885e+07	2.96388e+06	668954	579594	230316	184690	702361	408395	1.43993e+06	728542	399645	995354	164636	1.14415e+07	1.21121e+06	22543.1	1.72792e+06	5.43653e+06	445794	78375.3	105579	10561	10874.4	31941.6	47323.5	109784	53089.8	12717.4
21826	112.37	3	861.133	2580.38	-0.000222911	-0.0863869	6.74139	ANVGPETNVLIMGSGPIGLVTMLAAR		Q1PSI9	L-idonate 5-dehydrogenase OS=Vitis vinifera GN=VIT_16s0100g00290 PE=1 SV=2 - [IDND_VITVI]	True	44.1842	Mq2 BF	M53 DV	4.16869e-06	114.052	1.08916e+07	3.3842e+06	182803	5.936e+06	1.11885e+07	2.96388e+06	668954	579594	230316	184690	702361	408395	1.43993e+06	728542	399645	995354	164636	1.14415e+07	1.21121e+06	22543.1	1.72792e+06	5.43653e+06	445794	78375.3	105579	10561	10874.4	31941.6	47323.5	109784	53089.8	12717.4
21826	112.37	3	861.133	2580.38	-0.00022716	-0.0880335	4.3621	ANVGPETNVLIMGSGPIGLVTMLAAR		Q1PSI9	L-idonate 5-dehydrogenase OS=Vitis vinifera GN=VIT_16s0100g00290 PE=1 SV=2 - [IDND_VITVI]	True	44.1842	Mq2 BF	M53 DV	4.16869e-06	114.052	1.08916e+07	3.3842e+06	182803	5.936e+06	1.11885e+07	2.96388e+06	668954	579594	230316	184690	702361	408395	1.43993e+06	728542	399645	995354	164636	1.14415e+07	1.21121e+06	22543.1	1.72792e+06	5.43653e+06	445794	78375.3	105579	10561	10874.4	31941.6	47323.5	109784	53089.8	12717.4
21826	112.37	3	861.133	2580.38	-0.000226506	-0.08778	3.70562	ANVGPETNVLIMGSGPIGLVTMLAAR		Q1PSI9	L-idonate 5-dehydrogenase OS=Vitis vinifera GN=VIT_16s0100g00290 PE=1 SV=2 - [IDND_VITVI]	True	44.1842	Mq2 BF	M53 DV	4.16869e-06	114.052	1.08916e+07	3.3842e+06	182803	5.936e+06	1.11885e+07	2.96388e+06	668954	579594	230316	184690	702361	408395	1.43993e+06	728542	399645	995354	164636	1.14415e+07	1.21121e+06	22543.1	1.72792e+06	5.43653e+06	445794	78375.3	105579	10561	10874.4	31941.6	47323.5	109784	53089.8	12717.4
21826	112.37	3	861.133	2580.38	-0.000227232	-0.0880617	3.09971	ANVGPETNVLIMGSGPIGLVTMLAAR		Q1PSI9	L-idonate 5-dehydrogenase OS=Vitis vinifera GN=VIT_16s0100g00290 PE=1 SV=2 - [IDND_VITVI]	True	44.1842	Mq2 BF	M53 DV	4.16869e-06	114.052	1.08916e+07	3.3842e+06	182803	5.936e+06	1.11885e+07	2.96388e+06	668954	579594	230316	184690	702361	408395	1.43993e+06	728542	399645	995354	164636	1.14415e+07	1.21121e+06	22543.1	1.72792e+06	5.43653e+06	445794	78375.3	105579	10561	10874.4	31941.6	47323.5	109784	53089.8	12717.4
21826	112.37	3	861.133	2580.38	-0.000224413	-0.0869689	8.13489	ANVGPETNVLIMGSGPIGLVTMLAAR		Q1PSI9	L-idonate 5-dehydrogenase OS=Vitis vinifera GN=VIT_16s0100g00290 PE=1 SV=2 - [IDND_VITVI]	True	44.1842	Mq2 BF	M53 DV	4.16869e-06	114.052	1.08916e+07	3.3842e+06	182803	5.936e+06	1.11885e+07	2.96388e+06	668954	579594	230316	184690	702361	408395	1.43993e+06	728542	399645	995354	164636	1.14415e+07	1.21121e+06	22543.1	1.72792e+06	5.43653e+06	445794	78375.3	105579	10561	10874.4	31941.6	47323.5	109784	53089.8	12717.4
21826	112.37	3	861.133	2580.38	-0.000224197	-0.0868855	1.17866	ANVGPETNVLIMGSGPIGLVTMLAAR		Q1PSI9	L-idonate 5-dehydrogenase OS=Vitis vinifera GN=VIT_16s0100g00290 PE=1 SV=2 - [IDND_VITVI]	True	44.1842	Mq2 BF	M53 DV	4.16869e-06	114.052	1.08916e+07	3.3842e+06	182803	5.936e+06	1.11885e+07	2.96388e+06	668954	579594	230316	184690	702361	408395	1.43993e+06	728542	399645	995354	164636	1.14415e+07	1.21121e+06	22543.1	1.72792e+06	5.43653e+06	445794	78375.3	105579	10561	10874.4	31941.6	47323.5	109784	53089.8	12717.4
21826	112.37	3	861.133	2580.38	-0.000225299	-0.0873124	7.56908	ANVGPETNVLIMGSGPIGLVTMLAAR		Q1PSI9	L-idonate 5-dehydrogenase OS=Vitis vinifera GN=VIT_16s0100g00290 PE=1 SV=2 - [IDND_VITVI]	True	44.1842	Mq2 BF	M53 DV	4.16869e-06	114.052	1.08916e+07	3.3842e+06	182803	5.936e+06	1.11885e+07	2.96388e+06	668954	579594	230316	184690	702361	408395	1.43993e+06	728542	399645	995354	164636	1.14415e+07	1.21121e+06	22543.1	1.72792e+06	5.43653e+06	445794	78375.3	105579	10561	10874.4	31941.6	47323.5	109784	53089.8	12717.4
21826	112.37	3	861.133	2580.38	-0.000223911	-0.0867744	5.81425	ANVGPETNVLIMGSGPIGLVTMLAAR		Q1PSI9	L-idonate 5-dehydrogenase OS=Vitis vinifera GN=VIT_16s0100g00290 PE=1 SV=2 - [IDND_VITVI]	True	44.1842	Mq2 BF	M53 DV	4.16869e-06	114.052	1.08916e+07	3.3842e+06	182803	5.936e+06	1.11885e+07	2.96388e+06	668954	579594	230316	184690	702361	408395	1.43993e+06	728542	399645	995354	164636	1.14415e+07	1.21121e+06	22543.1	1.72792e+06	5.43653e+06	445794	78375.3	105579	10561	10874.4	31941.6	47323.5	109784	53089.8	12717.4
21826	112.37	3	861.133	2580.38	-0.000225276	-0.0873035	7.58572	ANVGPETNVLIMGSGPIGLVTMLAAR		Q1PSI9	L-idonate 5-dehydrogenase OS=Vitis vinifera GN=VIT_16s0100g00290 PE=1 SV=2 - [IDND_VITVI]	True	44.1842	Mq2 BF	M53 DV	4.16869e-06	114.052	1.08916e+07	3.3842e+06	182803	5.936e+06	1.11885e+07	2.96388e+06	668954	579594	230316	184690	702361	408395	1.43993e+06	728542	399645	995354	164636	1.14415e+07	1.21121e+06	22543.1	1.72792e+06	5.43653e+06	445794	78375.3	105579	10561	10874.4	31941.6	47323.5	109784	53089.8	12717.4
21826	112.37	3	861.133	2580.38	-0.000221703	-0.0859189	5.86374	ANVGPETNVLIMGSGPIGLVTMLAAR		Q1PSI9	L-idonate 5-dehydrogenase OS=Vitis vinifera GN=VIT_16s0100g00290 PE=1 SV=2 - [IDND_VITVI]	True	44.1842	Mq2 BF	M53 DV	4.16869e-06	114.052	1.08916e+07	3.3842e+06	182803	5.936e+06	1.11885e+07	2.96388e+06	668954	579594	230316	184690	702361	408395	1.43993e+06	728542	399645	995354	164636	1.14415e+07	1.21121e+06	22543.1	1.72792e+06	5.43653e+06	445794	78375.3	105579	10561	10874.4	31941.6	47323.5	109784	53089.8	12717.4
21826	112.37	3	861.133	2580.38	-0.000221916	-0.0860013	7.13359	ANVGPETNVLIMGSGPIGLVTMLAAR		Q1PSI9	L-idonate 5-dehydrogenase OS=Vitis vinifera GN=VIT_16s0100g00290 PE=1 SV=2 - [IDND_VITVI]	True	44.1842	Mq2 BF	M53 DV	4.16869e-06	114.052	1.08916e+07	3.3842e+06	182803	5.936e+06	1.11885e+07	2.96388e+06	668954	579594	230316	184690	702361	408395	1.43993e+06	728542	399645	995354	164636	1.14415e+07	1.21121e+06	22543.1	1.72792e+06	5.43653e+06	445794	78375.3	105579	10561	10874.4	31941.6	47323.5	109784	53089.8	12717.4
21826	112.37	3	861.133	2580.38	-0.000223481	-0.0866081	5.7483	ANVGPETNVLIMGSGPIGLVTMLAAR		Q1PSI9	L-idonate 5-dehydrogenase OS=Vitis vinifera GN=VIT_16s0100g00290 PE=1 SV=2 - [IDND_VITVI]	True	44.1842	Mq2 BF	M53 DV	4.16869e-06	114.052	1.08916e+07	3.3842e+06	182803	5.936e+06	1.11885e+07	2.96388e+06	668954	579594	230316	184690	702361	408395	1.43993e+06	728542	399645	995354	164636	1.14415e+07	1.21121e+06	22543.1	1.72792e+06	5.43653e+06	445794	78375.3	105579	10561	10874.4	31941.6	47323.5	109784	53089.8	12717.4
21826	112.37	3	861.133	2580.38	-0.000221562	-0.0858641	7.23232	ANVGPETNVLIMGSGPIGLVTMLAAR		Q1PSI9	L-idonate 5-dehydrogenase OS=Vitis vinifera GN=VIT_16s0100g00290 PE=1 SV=2 - [IDND_VITVI]	True	44.1842	Mq2 BF	M53 DV	4.16869e-06	114.052	1.08916e+07	3.3842e+06	182803	5.936e+06	1.11885e+07	2.96388e+06	668954	579594	230316	184690	702361	408395	1.43993e+06	728542	399645	995354	164636	1.14415e+07	1.21121e+06	22543.1	1.72792e+06	5.43653e+06	445794	78375.3	105579	10561	10874.4	31941.6	47323.5	109784	53089.8	12717.4
21826	112.37	3	861.133	2580.38	-0.000222982	-0.0864145	6.56398	ANVGPETNVLIMGSGPIGLVTMLAAR		Q1PSI9	L-idonate 5-dehydrogenase OS=Vitis vinifera GN=VIT_16s0100g00290 PE=1 SV=2 - [IDND_VITVI]	True	44.1842	Mq2 BF	M53 DV	4.16869e-06	114.052	1.08916e+07	3.3842e+06	182803	5.936e+06	1.11885e+07	2.96388e+06	668954	579594	230316	184690	702361	408395	1.43993e+06	728542	399645	995354	164636	1.14415e+07	1.21121e+06	22543.1	1.72792e+06	5.43653e+06	445794	78375.3	105579	10561	10874.4	31941.6	47323.5	109784	53089.8	12717.4
21826	112.37	3	861.133	2580.38	-0.000220081	-0.0852904	7.26123	ANVGPETNVLIMGSGPIGLVTMLAAR		Q1PSI9	L-idonate 5-dehydrogenase OS=Vitis vinifera GN=VIT_16s0100g00290 PE=1 SV=2 - [IDND_VITVI]	True	44.1842	Mq2 BF	M53 DV	4.16869e-06	114.052	1.08916e+07	3.3842e+06	182803	5.936e+06	1.11885e+07	2.96388e+06	668954	579594	230316	184690	702361	408395	1.43993e+06	728542	399645	995354	164636	1.14415e+07	1.21121e+06	22543.1	1.72792e+06	5.43653e+06	445794	78375.3	105579	10561	10874.4	31941.6	47323.5	109784	53089.8	12717.4
21826	112.37	3	861.133	2580.38	-0.000223839	-0.0867467	6.93483	ANVGPETNVLIMGSGPIGLVTMLAAR		Q1PSI9	L-idonate 5-dehydrogenase OS=Vitis vinifera GN=VIT_16s0100g00290 PE=1 SV=2 - [IDND_VITVI]	True	44.1842	Mq2 BF	M53 DV	4.16869e-06	114.052	1.08916e+07	3.3842e+06	182803	5.936e+06	1.11885e+07	2.96388e+06	668954	579594	230316	184690	702361	408395	1.43993e+06	728542	399645	995354	164636	1.14415e+07	1.21121e+06	22543.1	1.72792e+06	5.43653e+06	445794	78375.3	105579	10561	10874.4	31941.6	47323.5	109784	53089.8	12717.4
21826	112.37	3	861.133	2580.38	-0.000224054	-0.0868299	8.06561	ANVGPETNVLIMGSGPIGLVTMLAAR		Q1PSI9	L-idonate 5-dehydrogenase OS=Vitis vinifera GN=VIT_16s0100g00290 PE=1 SV=2 - [IDND_VITVI]	True	44.1842	Mq2 BF	M53 DV	4.16869e-06	114.052	1.08916e+07	3.3842e+06	182803	5.936e+06	1.11885e+07	2.96388e+06	668954	579594	230316	184690	702361	408395	1.43993e+06	728542	399645	995354	164636	1.14415e+07	1.21121e+06	22543.1	1.72792e+06	5.43653e+06	445794	78375.3	105579	10561	10874.4	31941.6	47323.5	109784	53089.8	12717.4
21826	112.37	3	861.133	2580.38	-0.000224772	-0.0871082	7.01726	ANVGPETNVLIMGSGPIGLVTMLAAR		Q1PSI9	L-idonate 5-dehydrogenase OS=Vitis vinifera GN=VIT_16s0100g00290 PE=1 SV=2 - [IDND_VITVI]	True	44.1842	Mq2 BF	M53 DV	4.16869e-06	114.052	1.08916e+07	3.3842e+06	182803	5.936e+06	1.11885e+07	2.96388e+06	668954	579594	230316	184690	702361	408395	1.43993e+06	728542	399645	995354	164636	1.14415e+07	1.21121e+06	22543.1	1.72792e+06	5.43653e+06	445794	78375.3	105579	10561	10874.4	31941.6	47323.5	109784	53089.8	12717.4
21826	112.37	3	861.133	2580.38	-0.000223125	-0.0864697	4.78971	ANVGPETNVLIMGSGPIGLVTMLAAR		Q1PSI9	L-idonate 5-dehydrogenase OS=Vitis vinifera GN=VIT_16s0100g00290 PE=1 SV=2 - [IDND_VITVI]	True	44.1842	Mq2 BF	M53 DV	4.16869e-06	114.052	1.08916e+07	3.3842e+06	182803	5.936e+06	1.11885e+07	2.96388e+06	668954	579594	230316	184690	702361	408395	1.43993e+06	728542	399645	995354	164636	1.14415e+07	1.21121e+06	22543.1	1.72792e+06	5.43653e+06	445794	78375.3	105579	10561	10874.4	31941.6	47323.5	109784	53089.8	12717.4
21826	112.37	3	861.133	2580.38	-0.000230535	-0.0893415	4.6821	ANVGPETNVLIMGSGPIGLVTMLAAR		Q1PSI9	L-idonate 5-dehydrogenase OS=Vitis vinifera GN=VIT_16s0100g00290 PE=1 SV=2 - [IDND_VITVI]	True	44.1842	Mq2 BF	M53 DV	4.16869e-06	114.052	1.08916e+07	3.3842e+06	182803	5.936e+06	1.11885e+07	2.96388e+06	668954	579594	230316	184690	702361	408395	1.43993e+06	728542	399645	995354	164636	1.14415e+07	1.21121e+06	22543.1	1.72792e+06	5.43653e+06	445794	78375.3	105579	10561	10874.4	31941.6	47323.5	109784	53089.8	12717.4
21826	112.37	3	861.133	2580.38	-0.000228181	-0.0884293	3.03094	ANVGPETNVLIMGSGPIGLVTMLAAR		Q1PSI9	L-idonate 5-dehydrogenase OS=Vitis vinifera GN=VIT_16s0100g00290 PE=1 SV=2 - [IDND_VITVI]	True	44.1842	Mq2 BF	M53 DV	4.16869e-06	114.052	1.08916e+07	3.3842e+06	182803	5.936e+06	1.11885e+07	2.96388e+06	668954	579594	230316	184690	702361	408395	1.43993e+06	728542	399645	995354	164636	1.14415e+07	1.21121e+06	22543.1	1.72792e+06	5.43653e+06	445794	78375.3	105579	10561	10874.4	31941.6	47323.5	109784	53089.8	12717.4
21826	112.37	3	861.133	2580.38	-0.000227378	-0.0881181	2.21029	ANVGPETNVLIMGSGPIGLVTMLAAR		Q1PSI9	L-idonate 5-dehydrogenase OS=Vitis vinifera GN=VIT_16s0100g00290 PE=1 SV=2 - [IDND_VITVI]	True	44.1842	Mq2 BF	M53 DV	4.16869e-06	114.052	1.08916e+07	3.3842e+06	182803	5.936e+06	1.11885e+07	2.96388e+06	668954	579594	230316	184690	702361	408395	1.43993e+06	728542	399645	995354	164636	1.14415e+07	1.21121e+06	22543.1	1.72792e+06	5.43653e+06	445794	78375.3	105579	10561	10874.4	31941.6	47323.5	109784	53089.8	12717.4
21826	112.37	3	861.133	2580.38	-0.000229208	-0.0888271	1.03661	ANVGPETNVLIMGSGPIGLVTMLAAR		Q1PSI9	L-idonate 5-dehydrogenase OS=Vitis vinifera GN=VIT_16s0100g00290 PE=1 SV=2 - [IDND_VITVI]	True	44.1842	Mq2 BF	M53 DV	4.16869e-06	114.052	1.08916e+07	3.3842e+06	182803	5.936e+06	1.11885e+07	2.96388e+06	668954	579594	230316	184690	702361	408395	1.43993e+06	728542	399645	995354	164636	1.14415e+07	1.21121e+06	22543.1	1.72792e+06	5.43653e+06	445794	78375.3	105579	10561	10874.4	31941.6	47323.5	109784	53089.8	12717.4
21826	112.37	3	861.133	2580.38	-0.000224126	-0.0868577	6.69934	ANVGPETNVLIMGSGPIGLVTMLAAR		Q1PSI9	L-idonate 5-dehydrogenase OS=Vitis vinifera GN=VIT_16s0100g00290 PE=1 SV=2 - [IDND_VITVI]	True	44.1842	Mq2 BF	M53 DV	4.16869e-06	114.052	1.08916e+07	3.3842e+06	182803	5.936e+06	1.11885e+07	2.96388e+06	668954	579594	230316	184690	702361	408395	1.43993e+06	728542	399645	995354	164636	1.14415e+07	1.21121e+06	22543.1	1.72792e+06	5.43653e+06	445794	78375.3	105579	10561	10874.4	31941.6	47323.5	109784	53089.8	12717.4
21826	112.37	3	861.133	2580.38	-0.00022142	-0.0858092	5.44949	ANVGPETNVLIMGSGPIGLVTMLAAR		Q1PSI9	L-idonate 5-dehydrogenase OS=Vitis vinifera GN=VIT_16s0100g00290 PE=1 SV=2 - [IDND_VITVI]	True	44.1842	Mq2 BF	M53 DV	4.16869e-06	114.052	1.08916e+07	3.3842e+06	182803	5.936e+06	1.11885e+07	2.96388e+06	668954	579594	230316	184690	702361	408395	1.43993e+06	728542	399645	995354	164636	1.14415e+07	1.21121e+06	22543.1	1.72792e+06	5.43653e+06	445794	78375.3	105579	10561	10874.4	31941.6	47323.5	109784	53089.8	12717.4
21826	112.37	3	861.133	2580.38	-0.000225204	-0.0872756	4.61259	ANVGPETNVLIMGSGPIGLVTMLAAR		Q1PSI9	L-idonate 5-dehydrogenase OS=Vitis vinifera GN=VIT_16s0100g00290 PE=1 SV=2 - [IDND_VITVI]	True	44.1842	Mq2 BF	M53 DV	4.16869e-06	114.052	1.08916e+07	3.3842e+06	182803	5.936e+06	1.11885e+07	2.96388e+06	668954	579594	230316	184690	702361	408395	1.43993e+06	728542	399645	995354	164636	1.14415e+07	1.21121e+06	22543.1	1.72792e+06	5.43653e+06	445794	78375.3	105579	10561	10874.4	31941.6	47323.5	109784	53089.8	12717.4
21826	112.37	3	861.133	2580.38	-0.000222697	-0.0863041	1.60028	ANVGPETNVLIMGSGPIGLVTMLAAR		Q1PSI9	L-idonate 5-dehydrogenase OS=Vitis vinifera GN=VIT_16s0100g00290 PE=1 SV=2 - [IDND_VITVI]	True	44.1842	Mq2 BF	M53 DV	4.16869e-06	114.052	1.08916e+07	3.3842e+06	182803	5.936e+06	1.11885e+07	2.96388e+06	668954	579594	230316	184690	702361	408395	1.43993e+06	728542	399645	995354	164636	1.14415e+07	1.21121e+06	22543.1	1.72792e+06	5.43653e+06	445794	78375.3	105579	10561	10874.4	31941.6	47323.5	109784	53089.8	12717.4
23430	12.2787	2	541.269	1080.52	-0.000128011	-0.118471	2.93318	TMSTALNATR	[2] Oxidation (M)	Q1PSI9	L-idonate 5-dehydrogenase OS=Vitis vinifera GN=VIT_16s0100g00290 PE=1 SV=2 - [IDND_VITVI]	True	22.6647	M53 FG	Mq2 BF	0.0134984	133.55	151638	812303	5.20058e+06	1.25684e+06	187954	2.56747e+06	1.29586e+06	1.11454e+06	401557	371343	483002	66333.6	2.15155e+06	1.49637e+06	1.17026e+06	2.44445e+06	559564	159294	290723	641332	365855	91327.2	386170	151825	203025	18413.1	21864.4	21965.7	7686.52	164040	109042	37239.8
23430	12.2787	2	541.269	1080.52	-0.000128463	-0.11889	2.71782	TMSTALNATR	[2] Oxidation (M)	Q1PSI9	L-idonate 5-dehydrogenase OS=Vitis vinifera GN=VIT_16s0100g00290 PE=1 SV=2 - [IDND_VITVI]	True	22.6647	M53 FG	Mq2 BF	0.0134984	133.55	151638	812303	5.20058e+06	1.25684e+06	187954	2.56747e+06	1.29586e+06	1.11454e+06	401557	371343	483002	66333.6	2.15155e+06	1.49637e+06	1.17026e+06	2.44445e+06	559564	159294	290723	641332	365855	91327.2	386170	151825	203025	18413.1	21864.4	21965.7	7686.52	164040	109042	37239.8
23430	12.2787	2	541.269	1080.52	-0.000129029	-0.119414	2.56388	TMSTALNATR	[2] Oxidation (M)	Q1PSI9	L-idonate 5-dehydrogenase OS=Vitis vinifera GN=VIT_16s0100g00290 PE=1 SV=2 - [IDND_VITVI]	True	22.6647	M53 FG	Mq2 BF	0.0134984	133.55	151638	812303	5.20058e+06	1.25684e+06	187954	2.56747e+06	1.29586e+06	1.11454e+06	401557	371343	483002	66333.6	2.15155e+06	1.49637e+06	1.17026e+06	2.44445e+06	559564	159294	290723	641332	365855	91327.2	386170	151825	203025	18413.1	21864.4	21965.7	7686.52	164040	109042	37239.8
23430	12.2787	2	541.269	1080.52	-0.000129256	-0.119624	2.44089	TMSTALNATR	[2] Oxidation (M)	Q1PSI9	L-idonate 5-dehydrogenase OS=Vitis vinifera GN=VIT_16s0100g00290 PE=1 SV=2 - [IDND_VITVI]	True	22.6647	M53 FG	Mq2 BF	0.0134984	133.55	151638	812303	5.20058e+06	1.25684e+06	187954	2.56747e+06	1.29586e+06	1.11454e+06	401557	371343	483002	66333.6	2.15155e+06	1.49637e+06	1.17026e+06	2.44445e+06	559564	159294	290723	641332	365855	91327.2	386170	151825	203025	18413.1	21864.4	21965.7	7686.52	164040	109042	37239.8
23430	12.2787	2	541.269	1080.52	-0.000126881	-0.117426	3.01627	TMSTALNATR	[2] Oxidation (M)	Q1PSI9	L-idonate 5-dehydrogenase OS=Vitis vinifera GN=VIT_16s0100g00290 PE=1 SV=2 - [IDND_VITVI]	True	22.6647	M53 FG	Mq2 BF	0.0134984	133.55	151638	812303	5.20058e+06	1.25684e+06	187954	2.56747e+06	1.29586e+06	1.11454e+06	401557	371343	483002	66333.6	2.15155e+06	1.49637e+06	1.17026e+06	2.44445e+06	559564	159294	290723	641332	365855	91327.2	386170	151825	203025	18413.1	21864.4	21965.7	7686.52	164040	109042	37239.8
23430	12.2787	2	541.269	1080.52	-0.000126768	-0.117321	2.34206	TMSTALNATR	[2] Oxidation (M)	Q1PSI9	L-idonate 5-dehydrogenase OS=Vitis vinifera GN=VIT_16s0100g00290 PE=1 SV=2 - [IDND_VITVI]	True	22.6647	M53 FG	Mq2 BF	0.0134984	133.55	151638	812303	5.20058e+06	1.25684e+06	187954	2.56747e+06	1.29586e+06	1.11454e+06	401557	371343	483002	66333.6	2.15155e+06	1.49637e+06	1.17026e+06	2.44445e+06	559564	159294	290723	641332	365855	91327.2	386170	151825	203025	18413.1	21864.4	21965.7	7686.52	164040	109042	37239.8
23430	12.2787	2	541.269	1080.52	-0.000130391	-0.120674	2.53968	TMSTALNATR	[2] Oxidation (M)	Q1PSI9	L-idonate 5-dehydrogenase OS=Vitis vinifera GN=VIT_16s0100g00290 PE=1 SV=2 - [IDND_VITVI]	True	22.6647	M53 FG	Mq2 BF	0.0134984	133.55	151638	812303	5.20058e+06	1.25684e+06	187954	2.56747e+06	1.29586e+06	1.11454e+06	401557	371343	483002	66333.6	2.15155e+06	1.49637e+06	1.17026e+06	2.44445e+06	559564	159294	290723	641332	365855	91327.2	386170	151825	203025	18413.1	21864.4	21965.7	7686.52	164040	109042	37239.8
24919	72.6251	3	878.439	2632.29	0.0198309	7.53374	4.73019	FFGSPPTNGSLANQVVHPSNLCFK	[13] Deamidated; (N)|[22] Propionamide (C)	Q1PSI9	L-idonate 5-dehydrogenase OS=Vitis vinifera GN=VIT_16s0100g00290 PE=1 SV=2 - [IDND_VITVI]	False	6.09551	M53 DF	M53 DV	0.112031	121.435	1.56175e+06	2.31055e+06	653898	1.67995e+06	2.59974e+06	1.88099e+06	311269	691242	23550.9	455863	1.41852e+06	3.56091e+06	373122	515020	29929.7	685618	933525	1.6406e+06	826944	80638.3	489018	1.26322e+06	282918	36468.7	125917	1079.91	26840.8	64511	412627	28447.8	37530.2	952.413
24919	72.6251	3	878.439	2632.29	0.0198314	7.53395	4.09643	FFGSPPTNGSLANQVVHPSNLCFK	[14] Deamidated; (Q)|[22] Propionamide (C)	Q1PSI9	L-idonate 5-dehydrogenase OS=Vitis vinifera GN=VIT_16s0100g00290 PE=1 SV=2 - [IDND_VITVI]	False	6.09551	M53 DF	M53 DV	0.112031	121.435	1.56175e+06	2.31055e+06	653898	1.67995e+06	2.59974e+06	1.88099e+06	311269	691242	23550.9	455863	1.41852e+06	3.56091e+06	373122	515020	29929.7	685618	933525	1.6406e+06	826944	80638.3	489018	1.26322e+06	282918	36468.7	125917	1079.91	26840.8	64511	412627	28447.8	37530.2	952.413
24919	72.6251	3	878.439	2632.29	0.0198252	7.53158	3.79804	FFGSPPTNGSLANQVVHPSNLCFK	[13] Deamidated; (N)|[22] Propionamide (C)	Q1PSI9	L-idonate 5-dehydrogenase OS=Vitis vinifera GN=VIT_16s0100g00290 PE=1 SV=2 - [IDND_VITVI]	False	6.09551	M53 DF	M53 DV	0.112031	121.435	1.56175e+06	2.31055e+06	653898	1.67995e+06	2.59974e+06	1.88099e+06	311269	691242	23550.9	455863	1.41852e+06	3.56091e+06	373122	515020	29929.7	685618	933525	1.6406e+06	826944	80638.3	489018	1.26322e+06	282918	36468.7	125917	1079.91	26840.8	64511	412627	28447.8	37530.2	952.413
24919	72.6251	3	878.439	2632.29	0.0198312	7.53387	2.5853	FFGSPPTNGSLANQVVHPSNLCFK	[8] Deamidated; (N)|[22] Propionamide (C)	Q1PSI9	L-idonate 5-dehydrogenase OS=Vitis vinifera GN=VIT_16s0100g00290 PE=1 SV=2 - [IDND_VITVI]	False	6.09551	M53 DF	M53 DV	0.112031	121.435	1.56175e+06	2.31055e+06	653898	1.67995e+06	2.59974e+06	1.88099e+06	311269	691242	23550.9	455863	1.41852e+06	3.56091e+06	373122	515020	29929.7	685618	933525	1.6406e+06	826944	80638.3	489018	1.26322e+06	282918	36468.7	125917	1079.91	26840.8	64511	412627	28447.8	37530.2	952.413
24919	72.6251	3	878.439	2632.29	0.01983	7.53341	3.72241	FFGSPPTNGSLANQVVHPSNLCFK	[14] Deamidated; (Q)|[22] Propionamide (C)	Q1PSI9	L-idonate 5-dehydrogenase OS=Vitis vinifera GN=VIT_16s0100g00290 PE=1 SV=2 - [IDND_VITVI]	False	6.09551	M53 DF	M53 DV	0.112031	121.435	1.56175e+06	2.31055e+06	653898	1.67995e+06	2.59974e+06	1.88099e+06	311269	691242	23550.9	455863	1.41852e+06	3.56091e+06	373122	515020	29929.7	685618	933525	1.6406e+06	826944	80638.3	489018	1.26322e+06	282918	36468.7	125917	1079.91	26840.8	64511	412627	28447.8	37530.2	952.413
24919	72.6251	3	878.439	2632.29	0.019832	7.53417	3.37579	FFGSPPTNGSLANQVVHPSNLCFK	[14] Deamidated; (Q)|[22] Propionamide (C)	Q1PSI9	L-idonate 5-dehydrogenase OS=Vitis vinifera GN=VIT_16s0100g00290 PE=1 SV=2 - [IDND_VITVI]	False	6.09551	M53 DF	M53 DV	0.112031	121.435	1.56175e+06	2.31055e+06	653898	1.67995e+06	2.59974e+06	1.88099e+06	311269	691242	23550.9	455863	1.41852e+06	3.56091e+06	373122	515020	29929.7	685618	933525	1.6406e+06	826944	80638.3	489018	1.26322e+06	282918	36468.7	125917	1079.91	26840.8	64511	412627	28447.8	37530.2	952.413
24919	72.6251	3	878.439	2632.29	0.0198326	7.53441	2.31031	FFGSPPTNGSLANQVVHPSNLCFK	[8] Deamidated; (N)|[22] Propionamide (C)	Q1PSI9	L-idonate 5-dehydrogenase OS=Vitis vinifera GN=VIT_16s0100g00290 PE=1 SV=2 - [IDND_VITVI]	False	6.09551	M53 DF	M53 DV	0.112031	121.435	1.56175e+06	2.31055e+06	653898	1.67995e+06	2.59974e+06	1.88099e+06	311269	691242	23550.9	455863	1.41852e+06	3.56091e+06	373122	515020	29929.7	685618	933525	1.6406e+06	826944	80638.3	489018	1.26322e+06	282918	36468.7	125917	1079.91	26840.8	64511	412627	28447.8	37530.2	952.413
24919	72.6251	3	878.439	2632.29	0.0198321	7.53422	3.23763	FFGSPPTNGSLANQVVHPSNLCFK	[8] Deamidated; (N)|[22] Propionamide (C)	Q1PSI9	L-idonate 5-dehydrogenase OS=Vitis vinifera GN=VIT_16s0100g00290 PE=1 SV=2 - [IDND_VITVI]	False	6.09551	M53 DF	M53 DV	0.112031	121.435	1.56175e+06	2.31055e+06	653898	1.67995e+06	2.59974e+06	1.88099e+06	311269	691242	23550.9	455863	1.41852e+06	3.56091e+06	373122	515020	29929.7	685618	933525	1.6406e+06	826944	80638.3	489018	1.26322e+06	282918	36468.7	125917	1079.91	26840.8	64511	412627	28447.8	37530.2	952.413
24943	83.2998	3	923.829	2768.47	-0.00199281	-0.719824	3.61046	RANVGPETNVLIMGSGPIGLVTMLAAR	[13] Oxidation; (M)|[23] Oxidation (M)	Q1PSI9	L-idonate 5-dehydrogenase OS=Vitis vinifera GN=VIT_16s0100g00290 PE=1 SV=2 - [IDND_VITVI]	False	5.81388	Mq2 M	M53 DV	0.412535	114.485	4.15397e+06	1.05079e+06	413761	2.68302e+06	1.22291e+06	2.44529e+06	2.68617e+06	2.21583e+06	2.3544e+06	408439	633212	1.4573e+06	1.07687e+07	1.68918e+06	1.20291e+06	9.28952e+06	4.41663e+06	4.3637e+06	376077	51024.8	781003	594212	367792	314714	403636	107960	24048.5	28796.9	168867	821036	123093	38278.5
25020	55.362	3	495.287	1482.84	-0.000544063	-0.366906	4.89224	LAIAKDLGADDIIR		Q1PSI9	L-idonate 5-dehydrogenase OS=Vitis vinifera GN=VIT_16s0100g00290 PE=1 SV=2 - [IDND_VITVI]	True	609.763	Mq2 BF	Mq2 FG	0.108443	173.205	796440	365059	70423.7	0	42002.7	6629.07	0	0	18135	85219.3	23821.4	29741.3	44029.7	52916.4	3490.81	111516	0	836651	130655	8684.61	0	20409.2	997.071	0	0	831.57	5017.64	1083.34	3446.33	3356.95	3856.09	111.083
25020	55.362	3	495.287	1482.84	-0.000545745	-0.36804	4.83497	LAIAKDLGADDIIR		Q1PSI9	L-idonate 5-dehydrogenase OS=Vitis vinifera GN=VIT_16s0100g00290 PE=1 SV=2 - [IDND_VITVI]	True	609.763	Mq2 BF	Mq2 FG	0.108443	173.205	796440	365059	70423.7	0	42002.7	6629.07	0	0	18135	85219.3	23821.4	29741.3	44029.7	52916.4	3490.81	111516	0	836651	130655	8684.61	0	20409.2	997.071	0	0	831.57	5017.64	1083.34	3446.33	3356.95	3856.09	111.083
25020	55.362	3	495.287	1482.84	-0.000543504	-0.366529	4.63668	LAIAKDLGADDIIR		Q1PSI9	L-idonate 5-dehydrogenase OS=Vitis vinifera GN=VIT_16s0100g00290 PE=1 SV=2 - [IDND_VITVI]	True	609.763	Mq2 BF	Mq2 FG	0.108443	173.205	796440	365059	70423.7	0	42002.7	6629.07	0	0	18135	85219.3	23821.4	29741.3	44029.7	52916.4	3490.81	111516	0	836651	130655	8684.61	0	20409.2	997.071	0	0	831.57	5017.64	1083.34	3446.33	3356.95	3856.09	111.083
25020	55.362	3	495.287	1482.84	-0.000546307	-0.368419	4.48126	LAIAKDLGADDIIR		Q1PSI9	L-idonate 5-dehydrogenase OS=Vitis vinifera GN=VIT_16s0100g00290 PE=1 SV=2 - [IDND_VITVI]	True	609.763	Mq2 BF	Mq2 FG	0.108443	173.205	796440	365059	70423.7	0	42002.7	6629.07	0	0	18135	85219.3	23821.4	29741.3	44029.7	52916.4	3490.81	111516	0	836651	130655	8684.61	0	20409.2	997.071	0	0	831.57	5017.64	1083.34	3446.33	3356.95	3856.09	111.083
25020	55.362	3	495.287	1482.84	-0.000545121	-0.367619	4.35176	LAIAKDLGADDIIR		Q1PSI9	L-idonate 5-dehydrogenase OS=Vitis vinifera GN=VIT_16s0100g00290 PE=1 SV=2 - [IDND_VITVI]	True	609.763	Mq2 BF	Mq2 FG	0.108443	173.205	796440	365059	70423.7	0	42002.7	6629.07	0	0	18135	85219.3	23821.4	29741.3	44029.7	52916.4	3490.81	111516	0	836651	130655	8684.61	0	20409.2	997.071	0	0	831.57	5017.64	1083.34	3446.33	3356.95	3856.09	111.083
25020	55.362	3	495.287	1482.84	-0.000543938	-0.366822	4.20895	LAIAKDLGADDIIR		Q1PSI9	L-idonate 5-dehydrogenase OS=Vitis vinifera GN=VIT_16s0100g00290 PE=1 SV=2 - [IDND_VITVI]	True	609.763	Mq2 BF	Mq2 FG	0.108443	173.205	796440	365059	70423.7	0	42002.7	6629.07	0	0	18135	85219.3	23821.4	29741.3	44029.7	52916.4	3490.81	111516	0	836651	130655	8684.61	0	20409.2	997.071	0	0	831.57	5017.64	1083.34	3446.33	3356.95	3856.09	111.083
25020	55.362	3	495.287	1482.84	-0.000544871	-0.367451	4.77952	LAIAKDLGADDIIR		Q1PSI9	L-idonate 5-dehydrogenase OS=Vitis vinifera GN=VIT_16s0100g00290 PE=1 SV=2 - [IDND_VITVI]	True	609.763	Mq2 BF	Mq2 FG	0.108443	173.205	796440	365059	70423.7	0	42002.7	6629.07	0	0	18135	85219.3	23821.4	29741.3	44029.7	52916.4	3490.81	111516	0	836651	130655	8684.61	0	20409.2	997.071	0	0	831.57	5017.64	1083.34	3446.33	3356.95	3856.09	111.083
28058	79.8988	3	879.49	2635.45	-0.00722227	-2.74043	5.50756	IVLVDVDDQRLAIAKDLGADDIIR		Q1PSI9	L-idonate 5-dehydrogenase OS=Vitis vinifera GN=VIT_16s0100g00290 PE=1 SV=2 - [IDND_VITVI]	True	115.86	Mq2 GS	Mq2 M	0.195149	167.035	796975	382676	9528.12	139612	211411	271298	324253	267025	0	188317	4610.41	1.27866e+06	138031	0	0	53198.3	72794.8	837213	136960	1175	40639.8	102725	40805.7	37989.8	48641.3	0	11087.9	209.67	148167	10523.8	0	0
28058	79.8988	3	879.49	2635.45	-0.00721935	-2.73932	6.62902	IVLVDVDDQRLAIAKDLGADDIIR		Q1PSI9	L-idonate 5-dehydrogenase OS=Vitis vinifera GN=VIT_16s0100g00290 PE=1 SV=2 - [IDND_VITVI]	True	115.86	Mq2 GS	Mq2 M	0.195149	167.035	796975	382676	9528.12	139612	211411	271298	324253	267025	0	188317	4610.41	1.27866e+06	138031	0	0	53198.3	72794.8	837213	136960	1175	40639.8	102725	40805.7	37989.8	48641.3	0	11087.9	209.67	148167	10523.8	0	0
28058	79.8988	3	879.49	2635.45	-0.00722425	-2.74118	6.08782	IVLVDVDDQRLAIAKDLGADDIIR		Q1PSI9	L-idonate 5-dehydrogenase OS=Vitis vinifera GN=VIT_16s0100g00290 PE=1 SV=2 - [IDND_VITVI]	True	115.86	Mq2 GS	Mq2 M	0.195149	167.035	796975	382676	9528.12	139612	211411	271298	324253	267025	0	188317	4610.41	1.27866e+06	138031	0	0	53198.3	72794.8	837213	136960	1175	40639.8	102725	40805.7	37989.8	48641.3	0	11087.9	209.67	148167	10523.8	0	0
28058	79.8988	3	879.49	2635.45	-0.00722291	-2.74067	6.6003	IVLVDVDDQRLAIAKDLGADDIIR		Q1PSI9	L-idonate 5-dehydrogenase OS=Vitis vinifera GN=VIT_16s0100g00290 PE=1 SV=2 - [IDND_VITVI]	True	115.86	Mq2 GS	Mq2 M	0.195149	167.035	796975	382676	9528.12	139612	211411	271298	324253	267025	0	188317	4610.41	1.27866e+06	138031	0	0	53198.3	72794.8	837213	136960	1175	40639.8	102725	40805.7	37989.8	48641.3	0	11087.9	209.67	148167	10523.8	0	0
28058	79.8988	3	879.49	2635.45	-0.00722574	-2.74174	6.23781	IVLVDVDDQRLAIAKDLGADDIIR		Q1PSI9	L-idonate 5-dehydrogenase OS=Vitis vinifera GN=VIT_16s0100g00290 PE=1 SV=2 - [IDND_VITVI]	True	115.86	Mq2 GS	Mq2 M	0.195149	167.035	796975	382676	9528.12	139612	211411	271298	324253	267025	0	188317	4610.41	1.27866e+06	138031	0	0	53198.3	72794.8	837213	136960	1175	40639.8	102725	40805.7	37989.8	48641.3	0	11087.9	209.67	148167	10523.8	0	0
28058	79.8988	3	879.49	2635.45	-0.00722248	-2.74051	6.88713	IVLVDVDDQRLAIAKDLGADDIIR		Q1PSI9	L-idonate 5-dehydrogenase OS=Vitis vinifera GN=VIT_16s0100g00290 PE=1 SV=2 - [IDND_VITVI]	True	115.86	Mq2 GS	Mq2 M	0.195149	167.035	796975	382676	9528.12	139612	211411	271298	324253	267025	0	188317	4610.41	1.27866e+06	138031	0	0	53198.3	72794.8	837213	136960	1175	40639.8	102725	40805.7	37989.8	48641.3	0	11087.9	209.67	148167	10523.8	0	0
28058	79.8988	3	879.49	2635.45	-0.00721976	-2.73948	6.75225	IVLVDVDDQRLAIAKDLGADDIIR		Q1PSI9	L-idonate 5-dehydrogenase OS=Vitis vinifera GN=VIT_16s0100g00290 PE=1 SV=2 - [IDND_VITVI]	True	115.86	Mq2 GS	Mq2 M	0.195149	167.035	796975	382676	9528.12	139612	211411	271298	324253	267025	0	188317	4610.41	1.27866e+06	138031	0	0	53198.3	72794.8	837213	136960	1175	40639.8	102725	40805.7	37989.8	48641.3	0	11087.9	209.67	148167	10523.8	0	0
28058	79.8988	3	879.49	2635.45	-0.00722319	-2.74078	6.04551	IVLVDVDDQRLAIAKDLGADDIIR		Q1PSI9	L-idonate 5-dehydrogenase OS=Vitis vinifera GN=VIT_16s0100g00290 PE=1 SV=2 - [IDND_VITVI]	True	115.86	Mq2 GS	Mq2 M	0.195149	167.035	796975	382676	9528.12	139612	211411	271298	324253	267025	0	188317	4610.41	1.27866e+06	138031	0	0	53198.3	72794.8	837213	136960	1175	40639.8	102725	40805.7	37989.8	48641.3	0	11087.9	209.67	148167	10523.8	0	0
28058	79.8988	3	879.49	2635.45	-0.0072256	-2.74169	5.18826	IVLVDVDDQRLAIAKDLGADDIIR		Q1PSI9	L-idonate 5-dehydrogenase OS=Vitis vinifera GN=VIT_16s0100g00290 PE=1 SV=2 - [IDND_VITVI]	True	115.86	Mq2 GS	Mq2 M	0.195149	167.035	796975	382676	9528.12	139612	211411	271298	324253	267025	0	188317	4610.41	1.27866e+06	138031	0	0	53198.3	72794.8	837213	136960	1175	40639.8	102725	40805.7	37989.8	48641.3	0	11087.9	209.67	148167	10523.8	0	0
28058	79.8988	3	879.49	2635.45	-0.00722277	-2.74061	6.18482	IVLVDVDDQRLAIAKDLGADDIIR		Q1PSI9	L-idonate 5-dehydrogenase OS=Vitis vinifera GN=VIT_16s0100g00290 PE=1 SV=2 - [IDND_VITVI]	True	115.86	Mq2 GS	Mq2 M	0.195149	167.035	796975	382676	9528.12	139612	211411	271298	324253	267025	0	188317	4610.41	1.27866e+06	138031	0	0	53198.3	72794.8	837213	136960	1175	40639.8	102725	40805.7	37989.8	48641.3	0	11087.9	209.67	148167	10523.8	0	0
28058	79.8988	3	879.49	2635.45	-0.00721997	-2.73955	6.12171	IVLVDVDDQRLAIAKDLGADDIIR		Q1PSI9	L-idonate 5-dehydrogenase OS=Vitis vinifera GN=VIT_16s0100g00290 PE=1 SV=2 - [IDND_VITVI]	True	115.86	Mq2 GS	Mq2 M	0.195149	167.035	796975	382676	9528.12	139612	211411	271298	324253	267025	0	188317	4610.41	1.27866e+06	138031	0	0	53198.3	72794.8	837213	136960	1175	40639.8	102725	40805.7	37989.8	48641.3	0	11087.9	209.67	148167	10523.8	0	0
28195	87.9186	3	918.463	2752.37	-0.105575	-38.3564	8.61049	RANVGPETNVLIMGSGPIGLVTMLAAR	[13] Oxidation (M)	Q1PSI9	L-idonate 5-dehydrogenase OS=Vitis vinifera GN=VIT_16s0100g00290 PE=1 SV=2 - [IDND_VITVI]	False	42.8859	Mq2 DV	Mq2 PP	0.331575	167.523	1.90136e+06	1.98905e+06	1.49641e+07	3.20083e+06	1.1391e+06	4.43738e+06	5.85152e+06	2.12213e+06	2.44712e+08	2.00303e+06	3.24676e+07	4.07797e+06	5.52802e+06	1.37251e+07	2.52637e+08	2.06051e+06	3.59072e+06	1.99735e+06	711882	1.84537e+06	931734	553493	667422	685570	386568	1.12211e+07	117936	1.47655e+06	472542	421472	1.00017e+06	8.03934e+06
28577	102.846	3	866.465	2596.37	0.000365739	0.140865	6.99215	ANVGPETNVLIMGSGPIGLVTMLAAR	[12] Oxidation (M)	Q1PSI9	L-idonate 5-dehydrogenase OS=Vitis vinifera GN=VIT_16s0100g00290 PE=1 SV=2 - [IDND_VITVI]	True	103.251	Mq2 PP	Mq2 M	8.86714e-06	135.806	1.06396e+06	1.40849e+06	345273	5.64807e+06	7.64512e+06	4.50019e+06	1.92789e+06	1.28463e+06	47649.9	708256	646347	289749	22361.6	26378.9	17849.7	44659.5	130611	1.11768e+06	504098	42578.8	1.6441e+06	3.71478e+06	676869	225873	234008	2184.96	41701.5	29394.3	33575.2	1704.91	1922.27	568.007
28577	102.846	3	866.465	2596.37	0.00036538	0.140727	5.95896	ANVGPETNVLIMGSGPIGLVTMLAAR	[12] Oxidation (M)	Q1PSI9	L-idonate 5-dehydrogenase OS=Vitis vinifera GN=VIT_16s0100g00290 PE=1 SV=2 - [IDND_VITVI]	True	103.251	Mq2 PP	Mq2 M	8.86714e-06	135.806	1.06396e+06	1.40849e+06	345273	5.64807e+06	7.64512e+06	4.50019e+06	1.92789e+06	1.28463e+06	47649.9	708256	646347	289749	22361.6	26378.9	17849.7	44659.5	130611	1.11768e+06	504098	42578.8	1.6441e+06	3.71478e+06	676869	225873	234008	2184.96	41701.5	29394.3	33575.2	1704.91	1922.27	568.007
28577	102.846	3	866.465	2596.37	0.000376151	0.144876	6.07097	ANVGPETNVLIMGSGPIGLVTMLAAR	[12] Oxidation (M)	Q1PSI9	L-idonate 5-dehydrogenase OS=Vitis vinifera GN=VIT_16s0100g00290 PE=1 SV=2 - [IDND_VITVI]	True	103.251	Mq2 PP	Mq2 M	8.86714e-06	135.806	1.06396e+06	1.40849e+06	345273	5.64807e+06	7.64512e+06	4.50019e+06	1.92789e+06	1.28463e+06	47649.9	708256	646347	289749	22361.6	26378.9	17849.7	44659.5	130611	1.11768e+06	504098	42578.8	1.6441e+06	3.71478e+06	676869	225873	234008	2184.96	41701.5	29394.3	33575.2	1704.91	1922.27	568.007
28577	102.846	3	866.465	2596.37	0.000364515	0.140394	4.34806	ANVGPETNVLIMGSGPIGLVTMLAAR	[12] Oxidation (M)	Q1PSI9	L-idonate 5-dehydrogenase OS=Vitis vinifera GN=VIT_16s0100g00290 PE=1 SV=2 - [IDND_VITVI]	True	103.251	Mq2 PP	Mq2 M	8.86714e-06	135.806	1.06396e+06	1.40849e+06	345273	5.64807e+06	7.64512e+06	4.50019e+06	1.92789e+06	1.28463e+06	47649.9	708256	646347	289749	22361.6	26378.9	17849.7	44659.5	130611	1.11768e+06	504098	42578.8	1.6441e+06	3.71478e+06	676869	225873	234008	2184.96	41701.5	29394.3	33575.2	1704.91	1922.27	568.007
28577	102.846	3	866.465	2596.37	0.000369579	0.142344	4.00923	ANVGPETNVLIMGSGPIGLVTMLAAR	[12] Oxidation (M)	Q1PSI9	L-idonate 5-dehydrogenase OS=Vitis vinifera GN=VIT_16s0100g00290 PE=1 SV=2 - [IDND_VITVI]	True	103.251	Mq2 PP	Mq2 M	8.86714e-06	135.806	1.06396e+06	1.40849e+06	345273	5.64807e+06	7.64512e+06	4.50019e+06	1.92789e+06	1.28463e+06	47649.9	708256	646347	289749	22361.6	26378.9	17849.7	44659.5	130611	1.11768e+06	504098	42578.8	1.6441e+06	3.71478e+06	676869	225873	234008	2184.96	41701.5	29394.3	33575.2	1704.91	1922.27	568.007
28577	102.846	3	866.465	2596.37	0.000366956	0.141334	2.68233	ANVGPETNVLIMGSGPIGLVTMLAAR	[12] Oxidation (M)	Q1PSI9	L-idonate 5-dehydrogenase OS=Vitis vinifera GN=VIT_16s0100g00290 PE=1 SV=2 - [IDND_VITVI]	True	103.251	Mq2 PP	Mq2 M	8.86714e-06	135.806	1.06396e+06	1.40849e+06	345273	5.64807e+06	7.64512e+06	4.50019e+06	1.92789e+06	1.28463e+06	47649.9	708256	646347	289749	22361.6	26378.9	17849.7	44659.5	130611	1.11768e+06	504098	42578.8	1.6441e+06	3.71478e+06	676869	225873	234008	2184.96	41701.5	29394.3	33575.2	1704.91	1922.27	568.007
28577	102.846	3	866.465	2596.37	0.000365523	0.140782	2.54263	ANVGPETNVLIMGSGPIGLVTMLAAR	[12] Oxidation (M)	Q1PSI9	L-idonate 5-dehydrogenase OS=Vitis vinifera GN=VIT_16s0100g00290 PE=1 SV=2 - [IDND_VITVI]	True	103.251	Mq2 PP	Mq2 M	8.86714e-06	135.806	1.06396e+06	1.40849e+06	345273	5.64807e+06	7.64512e+06	4.50019e+06	1.92789e+06	1.28463e+06	47649.9	708256	646347	289749	22361.6	26378.9	17849.7	44659.5	130611	1.11768e+06	504098	42578.8	1.6441e+06	3.71478e+06	676869	225873	234008	2184.96	41701.5	29394.3	33575.2	1704.91	1922.27	568.007
28577	102.846	3	866.465	2596.37	0.000366742	0.141252	6.29174	ANVGPETNVLIMGSGPIGLVTMLAAR	[12] Oxidation (M)	Q1PSI9	L-idonate 5-dehydrogenase OS=Vitis vinifera GN=VIT_16s0100g00290 PE=1 SV=2 - [IDND_VITVI]	True	103.251	Mq2 PP	Mq2 M	8.86714e-06	135.806	1.06396e+06	1.40849e+06	345273	5.64807e+06	7.64512e+06	4.50019e+06	1.92789e+06	1.28463e+06	47649.9	708256	646347	289749	22361.6	26378.9	17849.7	44659.5	130611	1.11768e+06	504098	42578.8	1.6441e+06	3.71478e+06	676869	225873	234008	2184.96	41701.5	29394.3	33575.2	1704.91	1922.27	568.007
28577	102.846	3	866.465	2596.37	0.000367952	0.141718	5.57592	ANVGPETNVLIMGSGPIGLVTMLAAR	[12] Oxidation (M)	Q1PSI9	L-idonate 5-dehydrogenase OS=Vitis vinifera GN=VIT_16s0100g00290 PE=1 SV=2 - [IDND_VITVI]	True	103.251	Mq2 PP	Mq2 M	8.86714e-06	135.806	1.06396e+06	1.40849e+06	345273	5.64807e+06	7.64512e+06	4.50019e+06	1.92789e+06	1.28463e+06	47649.9	708256	646347	289749	22361.6	26378.9	17849.7	44659.5	130611	1.11768e+06	504098	42578.8	1.6441e+06	3.71478e+06	676869	225873	234008	2184.96	41701.5	29394.3	33575.2	1704.91	1922.27	568.007
28577	102.846	3	866.465	2596.37	0.000365164	0.140644	3.86603	ANVGPETNVLIMGSGPIGLVTMLAAR	[12] Oxidation (M)	Q1PSI9	L-idonate 5-dehydrogenase OS=Vitis vinifera GN=VIT_16s0100g00290 PE=1 SV=2 - [IDND_VITVI]	True	103.251	Mq2 PP	Mq2 M	8.86714e-06	135.806	1.06396e+06	1.40849e+06	345273	5.64807e+06	7.64512e+06	4.50019e+06	1.92789e+06	1.28463e+06	47649.9	708256	646347	289749	22361.6	26378.9	17849.7	44659.5	130611	1.11768e+06	504098	42578.8	1.6441e+06	3.71478e+06	676869	225873	234008	2184.96	41701.5	29394.3	33575.2	1704.91	1922.27	568.007
28577	102.846	3	866.465	2596.37	0.000365452	0.140755	3.68461	ANVGPETNVLIMGSGPIGLVTMLAAR	[12] Oxidation (M)	Q1PSI9	L-idonate 5-dehydrogenase OS=Vitis vinifera GN=VIT_16s0100g00290 PE=1 SV=2 - [IDND_VITVI]	True	103.251	Mq2 PP	Mq2 M	8.86714e-06	135.806	1.06396e+06	1.40849e+06	345273	5.64807e+06	7.64512e+06	4.50019e+06	1.92789e+06	1.28463e+06	47649.9	708256	646347	289749	22361.6	26378.9	17849.7	44659.5	130611	1.11768e+06	504098	42578.8	1.6441e+06	3.71478e+06	676869	225873	234008	2184.96	41701.5	29394.3	33575.2	1704.91	1922.27	568.007
28868	25.8159	2	513.229	1024.44	0.00324773	3.17025	2.60291	NGQYNLCR	[1] Deamidated; (N)|[7] Carbamidomethyl (C)	Q1PSI9	L-idonate 5-dehydrogenase OS=Vitis vinifera GN=VIT_16s0100g00290 PE=1 SV=2 - [IDND_VITVI]	True	358.366	Mq2 FV	M53 M	0.0834042	162.108	23184.7	33859	1.27798e+06	167493	746174	4351.16	364606	210646	255243	2066.35	16342	8394.5	957990	740767	66.2943	177591	59955.6	24355.3	12118.1	157599	48755.7	362567	654.453	42717.6	38371.3	11704	121.665	743.192	972.728	73039.8	53980.7	2.10959
28868	25.8159	2	513.229	1024.44	0.00324845	3.17095	1.87197	NGQYNLCR	[1] Deamidated; (N)|[7] Carbamidomethyl (C)	Q1PSI9	L-idonate 5-dehydrogenase OS=Vitis vinifera GN=VIT_16s0100g00290 PE=1 SV=2 - [IDND_VITVI]	True	358.366	Mq2 FV	M53 M	0.0834042	162.108	23184.7	33859	1.27798e+06	167493	746174	4351.16	364606	210646	255243	2066.35	16342	8394.5	957990	740767	66.2943	177591	59955.6	24355.3	12118.1	157599	48755.7	362567	654.453	42717.6	38371.3	11704	121.665	743.192	972.728	73039.8	53980.7	2.10959
30565	69.1922	2	1100.58	2199.14	0.001145	0.520656	4.77531	VCLVGLAQSEMTVPLTPAAAR	[2] Carbamidomethyl; (C)|[11] Oxidation (M)	Q1PSI9	L-idonate 5-dehydrogenase OS=Vitis vinifera GN=VIT_16s0100g00290 PE=1 SV=2 - [IDND_VITVI]	True	Infinity	Mq2 PP	Mq2 M	0.000310437	173.205	327415	164786	176520	2.86273e+06	6.25838e+06	1.74208e+06	5.92489e+06	4.26592e+06	80872.2	132023	0	32197.9	172788	84955.4	0	0	0	343946	58977	21768.4	833315	3.04096e+06	262024	694166	777081	3708.34	7773.43	0	3730.98	13173.9	6190.82	0
30565	69.1922	2	1100.58	2199.14	0.00114724	0.521678	5.80122	VCLVGLAQSEMTVPLTPAAAR	[2] Carbamidomethyl; (C)|[11] Oxidation (M)	Q1PSI9	L-idonate 5-dehydrogenase OS=Vitis vinifera GN=VIT_16s0100g00290 PE=1 SV=2 - [IDND_VITVI]	True	Infinity	Mq2 PP	Mq2 M	0.000310437	173.205	327415	164786	176520	2.86273e+06	6.25838e+06	1.74208e+06	5.92489e+06	4.26592e+06	80872.2	132023	0	32197.9	172788	84955.4	0	0	0	343946	58977	21768.4	833315	3.04096e+06	262024	694166	777081	3708.34	7773.43	0	3730.98	13173.9	6190.82	0
30565	69.1922	2	1100.58	2199.14	0.00114578	0.521015	4.69615	VCLVGLAQSEMTVPLTPAAAR	[2] Carbamidomethyl; (C)|[11] Oxidation (M)	Q1PSI9	L-idonate 5-dehydrogenase OS=Vitis vinifera GN=VIT_16s0100g00290 PE=1 SV=2 - [IDND_VITVI]	True	Infinity	Mq2 PP	Mq2 M	0.000310437	173.205	327415	164786	176520	2.86273e+06	6.25838e+06	1.74208e+06	5.92489e+06	4.26592e+06	80872.2	132023	0	32197.9	172788	84955.4	0	0	0	343946	58977	21768.4	833315	3.04096e+06	262024	694166	777081	3708.34	7773.43	0	3730.98	13173.9	6190.82	0
30565	69.1922	2	1100.58	2199.14	0.00114078	0.51874	3.85071	VCLVGLAQSEMTVPLTPAAAR	[2] Carbamidomethyl; (C)|[11] Oxidation (M)	Q1PSI9	L-idonate 5-dehydrogenase OS=Vitis vinifera GN=VIT_16s0100g00290 PE=1 SV=2 - [IDND_VITVI]	True	Infinity	Mq2 PP	Mq2 M	0.000310437	173.205	327415	164786	176520	2.86273e+06	6.25838e+06	1.74208e+06	5.92489e+06	4.26592e+06	80872.2	132023	0	32197.9	172788	84955.4	0	0	0	343946	58977	21768.4	833315	3.04096e+06	262024	694166	777081	3708.34	7773.43	0	3730.98	13173.9	6190.82	0
30565	69.1922	2	1100.58	2199.14	0.00114747	0.52178	3.4143	VCLVGLAQSEMTVPLTPAAAR	[2] Carbamidomethyl; (C)|[11] Oxidation (M)	Q1PSI9	L-idonate 5-dehydrogenase OS=Vitis vinifera GN=VIT_16s0100g00290 PE=1 SV=2 - [IDND_VITVI]	True	Infinity	Mq2 PP	Mq2 M	0.000310437	173.205	327415	164786	176520	2.86273e+06	6.25838e+06	1.74208e+06	5.92489e+06	4.26592e+06	80872.2	132023	0	32197.9	172788	84955.4	0	0	0	343946	58977	21768.4	833315	3.04096e+06	262024	694166	777081	3708.34	7773.43	0	3730.98	13173.9	6190.82	0
30565	69.1922	2	1100.58	2199.14	0.00115079	0.523292	5.50016	VCLVGLAQSEMTVPLTPAAAR	[2] Carbamidomethyl; (C)|[11] Oxidation (M)	Q1PSI9	L-idonate 5-dehydrogenase OS=Vitis vinifera GN=VIT_16s0100g00290 PE=1 SV=2 - [IDND_VITVI]	True	Infinity	Mq2 PP	Mq2 M	0.000310437	173.205	327415	164786	176520	2.86273e+06	6.25838e+06	1.74208e+06	5.92489e+06	4.26592e+06	80872.2	132023	0	32197.9	172788	84955.4	0	0	0	343946	58977	21768.4	833315	3.04096e+06	262024	694166	777081	3708.34	7773.43	0	3730.98	13173.9	6190.82	0
30565	69.1922	2	1100.58	2199.14	0.00114612	0.521168	5.13308	VCLVGLAQSEMTVPLTPAAAR	[2] Carbamidomethyl; (C)|[11] Oxidation (M)	Q1PSI9	L-idonate 5-dehydrogenase OS=Vitis vinifera GN=VIT_16s0100g00290 PE=1 SV=2 - [IDND_VITVI]	True	Infinity	Mq2 PP	Mq2 M	0.000310437	173.205	327415	164786	176520	2.86273e+06	6.25838e+06	1.74208e+06	5.92489e+06	4.26592e+06	80872.2	132023	0	32197.9	172788	84955.4	0	0	0	343946	58977	21768.4	833315	3.04096e+06	262024	694166	777081	3708.34	7773.43	0	3730.98	13173.9	6190.82	0
30565	69.1922	2	1100.58	2199.14	0.00114713	0.521627	5.19014	VCLVGLAQSEMTVPLTPAAAR	[2] Carbamidomethyl; (C)|[11] Oxidation (M)	Q1PSI9	L-idonate 5-dehydrogenase OS=Vitis vinifera GN=VIT_16s0100g00290 PE=1 SV=2 - [IDND_VITVI]	True	Infinity	Mq2 PP	Mq2 M	0.000310437	173.205	327415	164786	176520	2.86273e+06	6.25838e+06	1.74208e+06	5.92489e+06	4.26592e+06	80872.2	132023	0	32197.9	172788	84955.4	0	0	0	343946	58977	21768.4	833315	3.04096e+06	262024	694166	777081	3708.34	7773.43	0	3730.98	13173.9	6190.82	0
30565	69.1922	2	1100.58	2199.14	0.00114477	0.520553	4.24317	VCLVGLAQSEMTVPLTPAAAR	[2] Carbamidomethyl; (C)|[11] Oxidation (M)	Q1PSI9	L-idonate 5-dehydrogenase OS=Vitis vinifera GN=VIT_16s0100g00290 PE=1 SV=2 - [IDND_VITVI]	True	Infinity	Mq2 PP	Mq2 M	0.000310437	173.205	327415	164786	176520	2.86273e+06	6.25838e+06	1.74208e+06	5.92489e+06	4.26592e+06	80872.2	132023	0	32197.9	172788	84955.4	0	0	0	343946	58977	21768.4	833315	3.04096e+06	262024	694166	777081	3708.34	7773.43	0	3730.98	13173.9	6190.82	0
30565	69.1922	2	1100.58	2199.14	0.00114567	0.520964	4.60101	VCLVGLAQSEMTVPLTPAAAR	[2] Carbamidomethyl; (C)|[11] Oxidation (M)	Q1PSI9	L-idonate 5-dehydrogenase OS=Vitis vinifera GN=VIT_16s0100g00290 PE=1 SV=2 - [IDND_VITVI]	True	Infinity	Mq2 PP	Mq2 M	0.000310437	173.205	327415	164786	176520	2.86273e+06	6.25838e+06	1.74208e+06	5.92489e+06	4.26592e+06	80872.2	132023	0	32197.9	172788	84955.4	0	0	0	343946	58977	21768.4	833315	3.04096e+06	262024	694166	777081	3708.34	7773.43	0	3730.98	13173.9	6190.82	0
30565	69.1922	2	1100.58	2199.14	0.00114488	0.520605	4.35315	VCLVGLAQSEMTVPLTPAAAR	[2] Carbamidomethyl; (C)|[11] Oxidation (M)	Q1PSI9	L-idonate 5-dehydrogenase OS=Vitis vinifera GN=VIT_16s0100g00290 PE=1 SV=2 - [IDND_VITVI]	True	Infinity	Mq2 PP	Mq2 M	0.000310437	173.205	327415	164786	176520	2.86273e+06	6.25838e+06	1.74208e+06	5.92489e+06	4.26592e+06	80872.2	132023	0	32197.9	172788	84955.4	0	0	0	343946	58977	21768.4	833315	3.04096e+06	262024	694166	777081	3708.34	7773.43	0	3730.98	13173.9	6190.82	0
31286	76.8238	3	589.971	1766.89	-0.00013311	-0.0753357	4.57783	YRNTWPLCLEFLR	[8] Carbamidomethyl (C)	Q1PSI9	L-idonate 5-dehydrogenase OS=Vitis vinifera GN=VIT_16s0100g00290 PE=1 SV=2 - [IDND_VITVI]	True	430.507	Mq2 BF	Mq2 M	0.0101344	173.205	1.01761e+06	65766.6	6346.04	0	217471	545415	618265	234738	97770.7	807856	172593	164163	0	38571.5	17690.3	0	0	1.06899e+06	23537.9	782.591	0	105669	82035.2	72436.6	42759.9	4483.21	47565.8	7849.11	19022.6	0	2810.76	562.935
31286	76.8238	3	589.971	1766.89	-0.000130691	-0.0739667	5.14013	YRNTWPLCLEFLR	[8] Carbamidomethyl (C)	Q1PSI9	L-idonate 5-dehydrogenase OS=Vitis vinifera GN=VIT_16s0100g00290 PE=1 SV=2 - [IDND_VITVI]	True	430.507	Mq2 BF	Mq2 M	0.0101344	173.205	1.01761e+06	65766.6	6346.04	0	217471	545415	618265	234738	97770.7	807856	172593	164163	0	38571.5	17690.3	0	0	1.06899e+06	23537.9	782.591	0	105669	82035.2	72436.6	42759.9	4483.21	47565.8	7849.11	19022.6	0	2810.76	562.935
31286	76.8238	3	589.971	1766.89	-0.00013174	-0.0745605	5.25013	YRNTWPLCLEFLR	[8] Carbamidomethyl (C)	Q1PSI9	L-idonate 5-dehydrogenase OS=Vitis vinifera GN=VIT_16s0100g00290 PE=1 SV=2 - [IDND_VITVI]	True	430.507	Mq2 BF	Mq2 M	0.0101344	173.205	1.01761e+06	65766.6	6346.04	0	217471	545415	618265	234738	97770.7	807856	172593	164163	0	38571.5	17690.3	0	0	1.06899e+06	23537.9	782.591	0	105669	82035.2	72436.6	42759.9	4483.21	47565.8	7849.11	19022.6	0	2810.76	562.935
31286	76.8238	3	589.971	1766.89	-0.000132372	-0.0749179	3.81072	YRNTWPLCLEFLR	[8] Carbamidomethyl (C)	Q1PSI9	L-idonate 5-dehydrogenase OS=Vitis vinifera GN=VIT_16s0100g00290 PE=1 SV=2 - [IDND_VITVI]	True	430.507	Mq2 BF	Mq2 M	0.0101344	173.205	1.01761e+06	65766.6	6346.04	0	217471	545415	618265	234738	97770.7	807856	172593	164163	0	38571.5	17690.3	0	0	1.06899e+06	23537.9	782.591	0	105669	82035.2	72436.6	42759.9	4483.21	47565.8	7849.11	19022.6	0	2810.76	562.935
31286	76.8238	3	589.971	1766.89	-0.00013153	-0.0744416	3.73517	YRNTWPLCLEFLR	[8] Carbamidomethyl (C)	Q1PSI9	L-idonate 5-dehydrogenase OS=Vitis vinifera GN=VIT_16s0100g00290 PE=1 SV=2 - [IDND_VITVI]	True	430.507	Mq2 BF	Mq2 M	0.0101344	173.205	1.01761e+06	65766.6	6346.04	0	217471	545415	618265	234738	97770.7	807856	172593	164163	0	38571.5	17690.3	0	0	1.06899e+06	23537.9	782.591	0	105669	82035.2	72436.6	42759.9	4483.21	47565.8	7849.11	19022.6	0	2810.76	562.935
31286	76.8238	3	589.971	1766.89	-0.000127566	-0.0721981	4.96873	YRNTWPLCLEFLR	[8] Carbamidomethyl (C)	Q1PSI9	L-idonate 5-dehydrogenase OS=Vitis vinifera GN=VIT_16s0100g00290 PE=1 SV=2 - [IDND_VITVI]	True	430.507	Mq2 BF	Mq2 M	0.0101344	173.205	1.01761e+06	65766.6	6346.04	0	217471	545415	618265	234738	97770.7	807856	172593	164163	0	38571.5	17690.3	0	0	1.06899e+06	23537.9	782.591	0	105669	82035.2	72436.6	42759.9	4483.21	47565.8	7849.11	19022.6	0	2810.76	562.935
31286	76.8238	3	589.971	1766.89	-0.000129229	-0.073139	4.53213	YRNTWPLCLEFLR	[8] Carbamidomethyl (C)	Q1PSI9	L-idonate 5-dehydrogenase OS=Vitis vinifera GN=VIT_16s0100g00290 PE=1 SV=2 - [IDND_VITVI]	True	430.507	Mq2 BF	Mq2 M	0.0101344	173.205	1.01761e+06	65766.6	6346.04	0	217471	545415	618265	234738	97770.7	807856	172593	164163	0	38571.5	17690.3	0	0	1.06899e+06	23537.9	782.591	0	105669	82035.2	72436.6	42759.9	4483.21	47565.8	7849.11	19022.6	0	2810.76	562.935
31286	76.8238	3	589.971	1766.89	-0.000130796	-0.074026	4.86566	YRNTWPLCLEFLR	[8] Carbamidomethyl (C)	Q1PSI9	L-idonate 5-dehydrogenase OS=Vitis vinifera GN=VIT_16s0100g00290 PE=1 SV=2 - [IDND_VITVI]	True	430.507	Mq2 BF	Mq2 M	0.0101344	173.205	1.01761e+06	65766.6	6346.04	0	217471	545415	618265	234738	97770.7	807856	172593	164163	0	38571.5	17690.3	0	0	1.06899e+06	23537.9	782.591	0	105669	82035.2	72436.6	42759.9	4483.21	47565.8	7849.11	19022.6	0	2810.76	562.935
31286	76.8238	3	589.971	1766.89	-0.000128189	-0.0725503	4.84424	YRNTWPLCLEFLR	[8] Carbamidomethyl (C)	Q1PSI9	L-idonate 5-dehydrogenase OS=Vitis vinifera GN=VIT_16s0100g00290 PE=1 SV=2 - [IDND_VITVI]	True	430.507	Mq2 BF	Mq2 M	0.0101344	173.205	1.01761e+06	65766.6	6346.04	0	217471	545415	618265	234738	97770.7	807856	172593	164163	0	38571.5	17690.3	0	0	1.06899e+06	23537.9	782.591	0	105669	82035.2	72436.6	42759.9	4483.21	47565.8	7849.11	19022.6	0	2810.76	562.935
31286	76.8238	3	589.971	1766.89	-0.000129437	-0.073257	4.89206	YRNTWPLCLEFLR	[8] Carbamidomethyl (C)	Q1PSI9	L-idonate 5-dehydrogenase OS=Vitis vinifera GN=VIT_16s0100g00290 PE=1 SV=2 - [IDND_VITVI]	True	430.507	Mq2 BF	Mq2 M	0.0101344	173.205	1.01761e+06	65766.6	6346.04	0	217471	545415	618265	234738	97770.7	807856	172593	164163	0	38571.5	17690.3	0	0	1.06899e+06	23537.9	782.591	0	105669	82035.2	72436.6	42759.9	4483.21	47565.8	7849.11	19022.6	0	2810.76	562.935
31704	58.2306	2	834.487	1666.96	-0.00151659	-0.909795	3.59617	IVLVDVDDQRLAIAK		Q1PSI9	L-idonate 5-dehydrogenase OS=Vitis vinifera GN=VIT_16s0100g00290 PE=1 SV=2 - [IDND_VITVI]	True	Infinity	Mq2 BF	M53 FG	1.5944e-06	136.375	1.56487e+06	750061	0	75437.8	1390.8	0	0	0	0	0	0	51481.1	0	15045.3	0	0	0	1.64388e+06	268447	0	21959.3	675.79	0	0	0	0	0	0	5965.46	0	1096.37	0
31704	58.2306	2	834.487	1666.96	-0.00151909	-0.911293	3.7182	IVLVDVDDQRLAIAK		Q1PSI9	L-idonate 5-dehydrogenase OS=Vitis vinifera GN=VIT_16s0100g00290 PE=1 SV=2 - [IDND_VITVI]	True	Infinity	Mq2 BF	M53 FG	1.5944e-06	136.375	1.56487e+06	750061	0	75437.8	1390.8	0	0	0	0	0	0	51481.1	0	15045.3	0	0	0	1.64388e+06	268447	0	21959.3	675.79	0	0	0	0	0	0	5965.46	0	1096.37	0
31704	58.2306	2	834.487	1666.96	-0.00151887	-0.91116	4.16974	IVLVDVDDQRLAIAK		Q1PSI9	L-idonate 5-dehydrogenase OS=Vitis vinifera GN=VIT_16s0100g00290 PE=1 SV=2 - [IDND_VITVI]	True	Infinity	Mq2 BF	M53 FG	1.5944e-06	136.375	1.56487e+06	750061	0	75437.8	1390.8	0	0	0	0	0	0	51481.1	0	15045.3	0	0	0	1.64388e+06	268447	0	21959.3	675.79	0	0	0	0	0	0	5965.46	0	1096.37	0
31704	58.2306	2	834.487	1666.96	-0.00151696	-0.910014	4.67738	IVLVDVDDQRLAIAK		Q1PSI9	L-idonate 5-dehydrogenase OS=Vitis vinifera GN=VIT_16s0100g00290 PE=1 SV=2 - [IDND_VITVI]	True	Infinity	Mq2 BF	M53 FG	1.5944e-06	136.375	1.56487e+06	750061	0	75437.8	1390.8	0	0	0	0	0	0	51481.1	0	15045.3	0	0	0	1.64388e+06	268447	0	21959.3	675.79	0	0	0	0	0	0	5965.46	0	1096.37	0
31704	58.2306	2	834.487	1666.96	-0.00151652	-0.909751	4.27876	IVLVDVDDQRLAIAK		Q1PSI9	L-idonate 5-dehydrogenase OS=Vitis vinifera GN=VIT_16s0100g00290 PE=1 SV=2 - [IDND_VITVI]	True	Infinity	Mq2 BF	M53 FG	1.5944e-06	136.375	1.56487e+06	750061	0	75437.8	1390.8	0	0	0	0	0	0	51481.1	0	15045.3	0	0	0	1.64388e+06	268447	0	21959.3	675.79	0	0	0	0	0	0	5965.46	0	1096.37	0
31704	58.2306	2	834.487	1666.96	-0.00151813	-0.910719	4.36509	IVLVDVDDQRLAIAK		Q1PSI9	L-idonate 5-dehydrogenase OS=Vitis vinifera GN=VIT_16s0100g00290 PE=1 SV=2 - [IDND_VITVI]	True	Infinity	Mq2 BF	M53 FG	1.5944e-06	136.375	1.56487e+06	750061	0	75437.8	1390.8	0	0	0	0	0	0	51481.1	0	15045.3	0	0	0	1.64388e+06	268447	0	21959.3	675.79	0	0	0	0	0	0	5965.46	0	1096.37	0
31704	58.2306	2	834.487	1666.96	-0.0015174	-0.910278	4.18148	IVLVDVDDQRLAIAK		Q1PSI9	L-idonate 5-dehydrogenase OS=Vitis vinifera GN=VIT_16s0100g00290 PE=1 SV=2 - [IDND_VITVI]	True	Infinity	Mq2 BF	M53 FG	1.5944e-06	136.375	1.56487e+06	750061	0	75437.8	1390.8	0	0	0	0	0	0	51481.1	0	15045.3	0	0	0	1.64388e+06	268447	0	21959.3	675.79	0	0	0	0	0	0	5965.46	0	1096.37	0
36106	69.2614	3	734.053	2199.14	-0.0013257	-0.602827	3.72194	VCLVGLAQSEMTVPLTPAAAR	[2] Carbamidomethyl; (C)|[11] Oxidation (M)	Q1PSI9	L-idonate 5-dehydrogenase OS=Vitis vinifera GN=VIT_16s0100g00290 PE=1 SV=2 - [IDND_VITVI]	True	9.72958	Mq2 DV	M53 GS	0.122544	143.894	334701	289106	1.41734e+06	1.67109e+06	2.59793e+06	1.04514e+06	2.32909e+06	1.36477e+06	6.37674e+06	704651	122256	353697	550345	288952	2.16599e+06	204523	90931.6	351600	103471	174786	486440	1.26234e+06	157199	272879	248606	292401	41489.2	5559.89	40985.3	41959.9	21056.3	68925.3
38977	58.6791	3	838.443	2512.31	-0.0063976	-2.5465	5.28595	AGGKVCLVGLAQSEMTVPLTPAAAR	[6] Carbamidomethyl; (C)|[15] Oxidation (M)	Q1PSI9	L-idonate 5-dehydrogenase OS=Vitis vinifera GN=VIT_16s0100g00290 PE=1 SV=2 - [IDND_VITVI]	True	73.9074	Mq2 GS	M53 DF	0.109728	170.649	203851	351262	596789	171142	31818.2	1.22519e+06	1.16643e+06	256341	113211	1.00239e+06	0	681673	696212	879919	638209	1.09838e+06	526905	214143	125717	73595.7	49818	15460.5	184280	136660	46695.2	5191.23	59019.7	0	78990	53081.1	64120.9	20308.9
38977	58.6791	3	838.443	2512.31	-0.00639833	-2.54679	6.27961	AGGKVCLVGLAQSEMTVPLTPAAAR	[6] Carbamidomethyl; (C)|[15] Oxidation (M)	Q1PSI9	L-idonate 5-dehydrogenase OS=Vitis vinifera GN=VIT_16s0100g00290 PE=1 SV=2 - [IDND_VITVI]	True	73.9074	Mq2 GS	M53 DF	0.109728	170.649	203851	351262	596789	171142	31818.2	1.22519e+06	1.16643e+06	256341	113211	1.00239e+06	0	681673	696212	879919	638209	1.09838e+06	526905	214143	125717	73595.7	49818	15460.5	184280	136660	46695.2	5191.23	59019.7	0	78990	53081.1	64120.9	20308.9
38977	58.6791	3	838.443	2512.31	-0.00640082	-2.54778	4.95425	AGGKVCLVGLAQSEMTVPLTPAAAR	[6] Carbamidomethyl; (C)|[15] Oxidation (M)	Q1PSI9	L-idonate 5-dehydrogenase OS=Vitis vinifera GN=VIT_16s0100g00290 PE=1 SV=2 - [IDND_VITVI]	True	73.9074	Mq2 GS	M53 DF	0.109728	170.649	203851	351262	596789	171142	31818.2	1.22519e+06	1.16643e+06	256341	113211	1.00239e+06	0	681673	696212	879919	638209	1.09838e+06	526905	214143	125717	73595.7	49818	15460.5	184280	136660	46695.2	5191.23	59019.7	0	78990	53081.1	64120.9	20308.9
38977	58.6791	3	838.443	2512.31	-0.00639972	-2.54734	7.1253	AGGKVCLVGLAQSEMTVPLTPAAAR	[6] Carbamidomethyl; (C)|[15] Oxidation (M)	Q1PSI9	L-idonate 5-dehydrogenase OS=Vitis vinifera GN=VIT_16s0100g00290 PE=1 SV=2 - [IDND_VITVI]	True	73.9074	Mq2 GS	M53 DF	0.109728	170.649	203851	351262	596789	171142	31818.2	1.22519e+06	1.16643e+06	256341	113211	1.00239e+06	0	681673	696212	879919	638209	1.09838e+06	526905	214143	125717	73595.7	49818	15460.5	184280	136660	46695.2	5191.23	59019.7	0	78990	53081.1	64120.9	20308.9
39175	19.7615	2	732.438	1462.86	-0.000588907	-0.402572	3.54728	SGKIDVKPLITHR		Q1PSI9	L-idonate 5-dehydrogenase OS=Vitis vinifera GN=VIT_16s0100g00290 PE=1 SV=2 - [IDND_VITVI]	True	62.9455	Mq2 BF	M53 DV	0.0402687	171.136	790195	369109	184117	624096	75425.7	0	67427	32764.2	125908	101648	6654.06	45257.4	60539.9	55639	64188.5	0	10316.3	830092	132104	22705.2	181669	36649.5	0	7899.82	5968.33	5773.43	5984.95	302.61	5244.28	4615.73	4054.49	2042.58
39175	19.7615	2	732.438	1462.86	-0.000587811	-0.401822	3.48125	SGKIDVKPLITHR		Q1PSI9	L-idonate 5-dehydrogenase OS=Vitis vinifera GN=VIT_16s0100g00290 PE=1 SV=2 - [IDND_VITVI]	True	62.9455	Mq2 BF	M53 DV	0.0402687	171.136	790195	369109	184117	624096	75425.7	0	67427	32764.2	125908	101648	6654.06	45257.4	60539.9	55639	64188.5	0	10316.3	830092	132104	22705.2	181669	36649.5	0	7899.82	5968.33	5773.43	5984.95	302.61	5244.28	4615.73	4054.49	2042.58
39175	19.7615	2	732.438	1462.86	-0.000588654	-0.402399	2.19029	SGKIDVKPLITHR		Q1PSI9	L-idonate 5-dehydrogenase OS=Vitis vinifera GN=VIT_16s0100g00290 PE=1 SV=2 - [IDND_VITVI]	True	62.9455	Mq2 BF	M53 DV	0.0402687	171.136	790195	369109	184117	624096	75425.7	0	67427	32764.2	125908	101648	6654.06	45257.4	60539.9	55639	64188.5	0	10316.3	830092	132104	22705.2	181669	36649.5	0	7899.82	5968.33	5773.43	5984.95	302.61	5244.28	4615.73	4054.49	2042.58
39175	19.7615	2	732.438	1462.86	-0.000586802	-0.401133	3.47691	SGKIDVKPLITHR		Q1PSI9	L-idonate 5-dehydrogenase OS=Vitis vinifera GN=VIT_16s0100g00290 PE=1 SV=2 - [IDND_VITVI]	True	62.9455	Mq2 BF	M53 DV	0.0402687	171.136	790195	369109	184117	624096	75425.7	0	67427	32764.2	125908	101648	6654.06	45257.4	60539.9	55639	64188.5	0	10316.3	830092	132104	22705.2	181669	36649.5	0	7899.82	5968.33	5773.43	5984.95	302.61	5244.28	4615.73	4054.49	2042.58
39175	19.7615	2	732.438	1462.86	-0.000584709	-0.399702	3.43566	SGKIDVKPLITHR		Q1PSI9	L-idonate 5-dehydrogenase OS=Vitis vinifera GN=VIT_16s0100g00290 PE=1 SV=2 - [IDND_VITVI]	True	62.9455	Mq2 BF	M53 DV	0.0402687	171.136	790195	369109	184117	624096	75425.7	0	67427	32764.2	125908	101648	6654.06	45257.4	60539.9	55639	64188.5	0	10316.3	830092	132104	22705.2	181669	36649.5	0	7899.82	5968.33	5773.43	5984.95	302.61	5244.28	4615.73	4054.49	2042.58
39175	19.7615	2	732.438	1462.86	-0.000587138	-0.401362	3.42816	SGKIDVKPLITHR		Q1PSI9	L-idonate 5-dehydrogenase OS=Vitis vinifera GN=VIT_16s0100g00290 PE=1 SV=2 - [IDND_VITVI]	True	62.9455	Mq2 BF	M53 DV	0.0402687	171.136	790195	369109	184117	624096	75425.7	0	67427	32764.2	125908	101648	6654.06	45257.4	60539.9	55639	64188.5	0	10316.3	830092	132104	22705.2	181669	36649.5	0	7899.82	5968.33	5773.43	5984.95	302.61	5244.28	4615.73	4054.49	2042.58
39175	19.7615	2	732.438	1462.86	-0.000584959	-0.399873	3.53148	SGKIDVKPLITHR		Q1PSI9	L-idonate 5-dehydrogenase OS=Vitis vinifera GN=VIT_16s0100g00290 PE=1 SV=2 - [IDND_VITVI]	True	62.9455	Mq2 BF	M53 DV	0.0402687	171.136	790195	369109	184117	624096	75425.7	0	67427	32764.2	125908	101648	6654.06	45257.4	60539.9	55639	64188.5	0	10316.3	830092	132104	22705.2	181669	36649.5	0	7899.82	5968.33	5773.43	5984.95	302.61	5244.28	4615.73	4054.49	2042.58
39175	19.7615	2	732.438	1462.86	-0.000585544	-0.400273	2.38527	SGKIDVKPLITHR		Q1PSI9	L-idonate 5-dehydrogenase OS=Vitis vinifera GN=VIT_16s0100g00290 PE=1 SV=2 - [IDND_VITVI]	True	62.9455	Mq2 BF	M53 DV	0.0402687	171.136	790195	369109	184117	624096	75425.7	0	67427	32764.2	125908	101648	6654.06	45257.4	60539.9	55639	64188.5	0	10316.3	830092	132104	22705.2	181669	36649.5	0	7899.82	5968.33	5773.43	5984.95	302.61	5244.28	4615.73	4054.49	2042.58
39175	19.7615	2	732.438	1462.86	-0.000586718	-0.401075	3.6093	SGKIDVKPLITHR		Q1PSI9	L-idonate 5-dehydrogenase OS=Vitis vinifera GN=VIT_16s0100g00290 PE=1 SV=2 - [IDND_VITVI]	True	62.9455	Mq2 BF	M53 DV	0.0402687	171.136	790195	369109	184117	624096	75425.7	0	67427	32764.2	125908	101648	6654.06	45257.4	60539.9	55639	64188.5	0	10316.3	830092	132104	22705.2	181669	36649.5	0	7899.82	5968.33	5773.43	5984.95	302.61	5244.28	4615.73	4054.49	2042.58
39175	19.7615	2	732.438	1462.86	-0.000585963	-0.400559	2.80474	SGKIDVKPLITHR		Q1PSI9	L-idonate 5-dehydrogenase OS=Vitis vinifera GN=VIT_16s0100g00290 PE=1 SV=2 - [IDND_VITVI]	True	62.9455	Mq2 BF	M53 DV	0.0402687	171.136	790195	369109	184117	624096	75425.7	0	67427	32764.2	125908	101648	6654.06	45257.4	60539.9	55639	64188.5	0	10316.3	830092	132104	22705.2	181669	36649.5	0	7899.82	5968.33	5773.43	5984.95	302.61	5244.28	4615.73	4054.49	2042.58
39421	98.5456	3	913.501	2737.48	0.0186492	6.81258	4.3623	RANVGPETNVLIMGSGPIGLVTMLAAR	[9] Deamidated (N)	Q1PSI9	L-idonate 5-dehydrogenase OS=Vitis vinifera GN=VIT_16s0100g00290 PE=1 SV=2 - [IDND_VITVI]	True	186.305	Mq2 BF	M53 DV	0.00107722	173.205	988607	248858	353483	187050	679059	10031.3	77428.8	14200.2	33066.6	0	27295.9	35076.6	31387.1	3242.18	77348.1	2518.56	1073.65	1.03852e+06	89066.4	43591.3	54448.6	329956	1508.8	9071.64	2586.72	1516.25	0	1241.35	4064.56	2393.04	236.262	2461.34
39421	98.5456	3	913.501	2737.48	0.0186491	6.81255	5.58655	RANVGPETNVLIMGSGPIGLVTMLAAR	[9] Deamidated (N)	Q1PSI9	L-idonate 5-dehydrogenase OS=Vitis vinifera GN=VIT_16s0100g00290 PE=1 SV=2 - [IDND_VITVI]	True	186.305	Mq2 BF	M53 DV	0.00107722	173.205	988607	248858	353483	187050	679059	10031.3	77428.8	14200.2	33066.6	0	27295.9	35076.6	31387.1	3242.18	77348.1	2518.56	1073.65	1.03852e+06	89066.4	43591.3	54448.6	329956	1508.8	9071.64	2586.72	1516.25	0	1241.35	4064.56	2393.04	236.262	2461.34
40529	16.6766	2	512.735	1023.46	-0.00023871	-0.233239	2.47347	NGQYNLCR	[7] Carbamidomethyl (C)	Q1PSI9	L-idonate 5-dehydrogenase OS=Vitis vinifera GN=VIT_16s0100g00290 PE=1 SV=2 - [IDND_VITVI]	True	7.89364	Mq2 M	Mq2 DF	0.00787315	123.577	20591.4	47972.4	111501	60548.5	346209	127612	194616	168585	82873.4	99622.8	3446.64	9553.64	64646	129171	466842	311270	643258	21631	17169.3	13750.3	17625.1	168224	19194	22801.4	30709.4	3800.11	5865.7	156.745	1107.04	4928.79	9412.83	14855.7
40529	16.6766	2	512.735	1023.46	-0.00023847	-0.233004	2.46299	NGQYNLCR	[7] Carbamidomethyl (C)	Q1PSI9	L-idonate 5-dehydrogenase OS=Vitis vinifera GN=VIT_16s0100g00290 PE=1 SV=2 - [IDND_VITVI]	True	7.89364	Mq2 M	Mq2 DF	0.00787315	123.577	20591.4	47972.4	111501	60548.5	346209	127612	194616	168585	82873.4	99622.8	3446.64	9553.64	64646	129171	466842	311270	643258	21631	17169.3	13750.3	17625.1	168224	19194	22801.4	30709.4	3800.11	5865.7	156.745	1107.04	4928.79	9412.83	14855.7
40529	16.6766	2	512.735	1023.46	-0.000238951	-0.233474	2.12032	NGQYNLCR	[7] Carbamidomethyl (C)	Q1PSI9	L-idonate 5-dehydrogenase OS=Vitis vinifera GN=VIT_16s0100g00290 PE=1 SV=2 - [IDND_VITVI]	True	7.89364	Mq2 M	Mq2 DF	0.00787315	123.577	20591.4	47972.4	111501	60548.5	346209	127612	194616	168585	82873.4	99622.8	3446.64	9553.64	64646	129171	466842	311270	643258	21631	17169.3	13750.3	17625.1	168224	19194	22801.4	30709.4	3800.11	5865.7	156.745	1107.04	4928.79	9412.83	14855.7
40529	16.6766	2	512.735	1023.46	-0.000237269	-0.231831	2.38153	NGQYNLCR	[7] Carbamidomethyl (C)	Q1PSI9	L-idonate 5-dehydrogenase OS=Vitis vinifera GN=VIT_16s0100g00290 PE=1 SV=2 - [IDND_VITVI]	True	7.89364	Mq2 M	Mq2 DF	0.00787315	123.577	20591.4	47972.4	111501	60548.5	346209	127612	194616	168585	82873.4	99622.8	3446.64	9553.64	64646	129171	466842	311270	643258	21631	17169.3	13750.3	17625.1	168224	19194	22801.4	30709.4	3800.11	5865.7	156.745	1107.04	4928.79	9412.83	14855.7
40529	16.6766	2	512.735	1023.46	-0.000237749	-0.2323	2.45505	NGQYNLCR	[7] Carbamidomethyl (C)	Q1PSI9	L-idonate 5-dehydrogenase OS=Vitis vinifera GN=VIT_16s0100g00290 PE=1 SV=2 - [IDND_VITVI]	True	7.89364	Mq2 M	Mq2 DF	0.00787315	123.577	20591.4	47972.4	111501	60548.5	346209	127612	194616	168585	82873.4	99622.8	3446.64	9553.64	64646	129171	466842	311270	643258	21631	17169.3	13750.3	17625.1	168224	19194	22801.4	30709.4	3800.11	5865.7	156.745	1107.04	4928.79	9412.83	14855.7
46450	50.4606	3	766.71	2297.11	-0.0300705	-13.0904	5.11873	KPMVIGHECAGIIEEVGSEVK	[3] Oxidation; (M)|[9] Carbamidomethyl (C)	Q1PSI9	L-idonate 5-dehydrogenase OS=Vitis vinifera GN=VIT_16s0100g00290 PE=1 SV=2 - [IDND_VITVI]	True	504.941	Mq2 FG	Mq2 DF	2.375e-07	153.265	12823.6	402.937	664.604	234183	109071	2.52816e+06	2.10242e+06	2.38364e+06	97881.5	1.50204e+06	43128.2	1.01247e+06	926276	190599	79747.8	470188	841577	13471.1	144.211	81.9585	68168.5	52998	380257	246322	434204	4488.29	88439	1961.36	117322	70621.9	13889.2	2537.71
47855	20.0065	2	713.851	1425.69	0.00494743	3.47022	3.85296	AVGICGSDVHHFK	[5] Carbamidomethyl (C)	Q1PSI9	L-idonate 5-dehydrogenase OS=Vitis vinifera GN=VIT_16s0100g00290 PE=1 SV=2 - [IDND_VITVI]	True	47.4805	Mq2 PP	M53 GS	0.252397	132.068	131622	186586	352286	1.36877e+06	2.30754e+06	606006	199046	137389	265995	394442	0	117319	2.19561e+06	1.64318e+06	489285	738497	22990.2	138268	66779	43443.7	398438	1.12124e+06	91148.6	23320.5	25026.7	12197	23224.4	0	13594.6	167399	119741	15569.8
47855	20.0065	2	713.851	1425.69	0.00494552	3.46888	3.64788	AVGICGSDVHHFK	[5] Carbamidomethyl (C)	Q1PSI9	L-idonate 5-dehydrogenase OS=Vitis vinifera GN=VIT_16s0100g00290 PE=1 SV=2 - [IDND_VITVI]	True	47.4805	Mq2 PP	M53 GS	0.252397	132.068	131622	186586	352286	1.36877e+06	2.30754e+06	606006	199046	137389	265995	394442	0	117319	2.19561e+06	1.64318e+06	489285	738497	22990.2	138268	66779	43443.7	398438	1.12124e+06	91148.6	23320.5	25026.7	12197	23224.4	0	13594.6	167399	119741	15569.8
47855	20.0065	2	713.851	1425.69	0.00494483	3.46839	2.99043	AVGICGSDVHHFK	[5] Carbamidomethyl (C)	Q1PSI9	L-idonate 5-dehydrogenase OS=Vitis vinifera GN=VIT_16s0100g00290 PE=1 SV=2 - [IDND_VITVI]	True	47.4805	Mq2 PP	M53 GS	0.252397	132.068	131622	186586	352286	1.36877e+06	2.30754e+06	606006	199046	137389	265995	394442	0	117319	2.19561e+06	1.64318e+06	489285	738497	22990.2	138268	66779	43443.7	398438	1.12124e+06	91148.6	23320.5	25026.7	12197	23224.4	0	13594.6	167399	119741	15569.8
47855	20.0065	2	713.851	1425.69	0.00494855	3.47101	2.53704	AVGICGSDVHHFK	[5] Carbamidomethyl (C)	Q1PSI9	L-idonate 5-dehydrogenase OS=Vitis vinifera GN=VIT_16s0100g00290 PE=1 SV=2 - [IDND_VITVI]	True	47.4805	Mq2 PP	M53 GS	0.252397	132.068	131622	186586	352286	1.36877e+06	2.30754e+06	606006	199046	137389	265995	394442	0	117319	2.19561e+06	1.64318e+06	489285	738497	22990.2	138268	66779	43443.7	398438	1.12124e+06	91148.6	23320.5	25026.7	12197	23224.4	0	13594.6	167399	119741	15569.8
47855	20.0065	2	713.851	1425.69	0.00494872	3.47113	3.83586	AVGICGSDVHHFK	[5] Carbamidomethyl (C)	Q1PSI9	L-idonate 5-dehydrogenase OS=Vitis vinifera GN=VIT_16s0100g00290 PE=1 SV=2 - [IDND_VITVI]	True	47.4805	Mq2 PP	M53 GS	0.252397	132.068	131622	186586	352286	1.36877e+06	2.30754e+06	606006	199046	137389	265995	394442	0	117319	2.19561e+06	1.64318e+06	489285	738497	22990.2	138268	66779	43443.7	398438	1.12124e+06	91148.6	23320.5	25026.7	12197	23224.4	0	13594.6	167399	119741	15569.8
47855	20.0065	2	713.851	1425.69	0.00494717	3.47004	2.65838	AVGICGSDVHHFK	[5] Carbamidomethyl (C)	Q1PSI9	L-idonate 5-dehydrogenase OS=Vitis vinifera GN=VIT_16s0100g00290 PE=1 SV=2 - [IDND_VITVI]	True	47.4805	Mq2 PP	M53 GS	0.252397	132.068	131622	186586	352286	1.36877e+06	2.30754e+06	606006	199046	137389	265995	394442	0	117319	2.19561e+06	1.64318e+06	489285	738497	22990.2	138268	66779	43443.7	398438	1.12124e+06	91148.6	23320.5	25026.7	12197	23224.4	0	13594.6	167399	119741	15569.8
47855	20.0065	2	713.851	1425.69	0.00494941	3.47161	2.60165	AVGICGSDVHHFK	[5] Carbamidomethyl (C)	Q1PSI9	L-idonate 5-dehydrogenase OS=Vitis vinifera GN=VIT_16s0100g00290 PE=1 SV=2 - [IDND_VITVI]	True	47.4805	Mq2 PP	M53 GS	0.252397	132.068	131622	186586	352286	1.36877e+06	2.30754e+06	606006	199046	137389	265995	394442	0	117319	2.19561e+06	1.64318e+06	489285	738497	22990.2	138268	66779	43443.7	398438	1.12124e+06	91148.6	23320.5	25026.7	12197	23224.4	0	13594.6	167399	119741	15569.8
51171	104.143	3	866.455	2596.34	-0.0274082	-10.5563	5.25802	ANVGPETNVLIMGSGPIGLVTMLAAR	[22] Oxidation (M)	Q1PSI9	L-idonate 5-dehydrogenase OS=Vitis vinifera GN=VIT_16s0100g00290 PE=1 SV=2 - [IDND_VITVI]	True	23.4916	Mq2 PP	Mq2 M	9.49812e-05	124.511	744387	533135	239616	1.87999e+06	2.11158e+06	1.27938e+06	425417	196751	182198	85525.8	1.14847e+06	370176	263492	202752	32085.4	121096	101691	781971	190809	29549.3	547250	1.02602e+06	192429	49842.3	35840.3	8354.58	5035.68	52229.5	42894.8	20089.3	14774.8	1021.01
51171	104.143	3	866.455	2596.34	-0.027407	-10.5559	4.78583	ANVGPETNVLIMGSGPIGLVTMLAAR	[22] Oxidation (M)	Q1PSI9	L-idonate 5-dehydrogenase OS=Vitis vinifera GN=VIT_16s0100g00290 PE=1 SV=2 - [IDND_VITVI]	True	23.4916	Mq2 PP	Mq2 M	9.49812e-05	124.511	744387	533135	239616	1.87999e+06	2.11158e+06	1.27938e+06	425417	196751	182198	85525.8	1.14847e+06	370176	263492	202752	32085.4	121096	101691	781971	190809	29549.3	547250	1.02602e+06	192429	49842.3	35840.3	8354.58	5035.68	52229.5	42894.8	20089.3	14774.8	1021.01
51171	104.143	3	866.455	2596.34	-0.027408	-10.5563	5.68241	ANVGPETNVLIMGSGPIGLVTMLAAR	[22] Oxidation (M)	Q1PSI9	L-idonate 5-dehydrogenase OS=Vitis vinifera GN=VIT_16s0100g00290 PE=1 SV=2 - [IDND_VITVI]	True	23.4916	Mq2 PP	Mq2 M	9.49812e-05	124.511	744387	533135	239616	1.87999e+06	2.11158e+06	1.27938e+06	425417	196751	182198	85525.8	1.14847e+06	370176	263492	202752	32085.4	121096	101691	781971	190809	29549.3	547250	1.02602e+06	192429	49842.3	35840.3	8354.58	5035.68	52229.5	42894.8	20089.3	14774.8	1021.01
51171	104.143	3	866.455	2596.34	-0.0274091	-10.5567	5.68806	ANVGPETNVLIMGSGPIGLVTMLAAR	[22] Oxidation (M)	Q1PSI9	L-idonate 5-dehydrogenase OS=Vitis vinifera GN=VIT_16s0100g00290 PE=1 SV=2 - [IDND_VITVI]	True	23.4916	Mq2 PP	Mq2 M	9.49812e-05	124.511	744387	533135	239616	1.87999e+06	2.11158e+06	1.27938e+06	425417	196751	182198	85525.8	1.14847e+06	370176	263492	202752	32085.4	121096	101691	781971	190809	29549.3	547250	1.02602e+06	192429	49842.3	35840.3	8354.58	5035.68	52229.5	42894.8	20089.3	14774.8	1021.01
51171	104.143	3	866.455	2596.34	-0.0274055	-10.5553	5.25617	ANVGPETNVLIMGSGPIGLVTMLAAR	[22] Oxidation (M)	Q1PSI9	L-idonate 5-dehydrogenase OS=Vitis vinifera GN=VIT_16s0100g00290 PE=1 SV=2 - [IDND_VITVI]	True	23.4916	Mq2 PP	Mq2 M	9.49812e-05	124.511	744387	533135	239616	1.87999e+06	2.11158e+06	1.27938e+06	425417	196751	182198	85525.8	1.14847e+06	370176	263492	202752	32085.4	121096	101691	781971	190809	29549.3	547250	1.02602e+06	192429	49842.3	35840.3	8354.58	5035.68	52229.5	42894.8	20089.3	14774.8	1021.01
51171	104.143	3	866.455	2596.34	-0.0274076	-10.5561	4.43114	ANVGPETNVLIMGSGPIGLVTMLAAR	[22] Oxidation (M)	Q1PSI9	L-idonate 5-dehydrogenase OS=Vitis vinifera GN=VIT_16s0100g00290 PE=1 SV=2 - [IDND_VITVI]	True	23.4916	Mq2 PP	Mq2 M	9.49812e-05	124.511	744387	533135	239616	1.87999e+06	2.11158e+06	1.27938e+06	425417	196751	182198	85525.8	1.14847e+06	370176	263492	202752	32085.4	121096	101691	781971	190809	29549.3	547250	1.02602e+06	192429	49842.3	35840.3	8354.58	5035.68	52229.5	42894.8	20089.3	14774.8	1021.01
51171	104.143	3	866.455	2596.34	-0.0274109	-10.5574	5.05564	ANVGPETNVLIMGSGPIGLVTMLAAR	[22] Oxidation (M)	Q1PSI9	L-idonate 5-dehydrogenase OS=Vitis vinifera GN=VIT_16s0100g00290 PE=1 SV=2 - [IDND_VITVI]	True	23.4916	Mq2 PP	Mq2 M	9.49812e-05	124.511	744387	533135	239616	1.87999e+06	2.11158e+06	1.27938e+06	425417	196751	182198	85525.8	1.14847e+06	370176	263492	202752	32085.4	121096	101691	781971	190809	29549.3	547250	1.02602e+06	192429	49842.3	35840.3	8354.58	5035.68	52229.5	42894.8	20089.3	14774.8	1021.01
51171	104.143	3	866.455	2596.34	-0.0274065	-10.5557	5.03606	ANVGPETNVLIMGSGPIGLVTMLAAR	[22] Oxidation (M)	Q1PSI9	L-idonate 5-dehydrogenase OS=Vitis vinifera GN=VIT_16s0100g00290 PE=1 SV=2 - [IDND_VITVI]	True	23.4916	Mq2 PP	Mq2 M	9.49812e-05	124.511	744387	533135	239616	1.87999e+06	2.11158e+06	1.27938e+06	425417	196751	182198	85525.8	1.14847e+06	370176	263492	202752	32085.4	121096	101691	781971	190809	29549.3	547250	1.02602e+06	192429	49842.3	35840.3	8354.58	5035.68	52229.5	42894.8	20089.3	14774.8	1021.01
51171	104.143	3	866.455	2596.34	0.0202034	7.78156	1.83634	ANVGPETNVLIMGSGPIGLVTMLAAR	[N-term] Gln->pyro-Glu; (N-Term)|[2] Deamidated; (N)|[12] Oxidation; (M)|[22] Oxidation (M)	Q1PSI9	L-idonate 5-dehydrogenase OS=Vitis vinifera GN=VIT_16s0100g00290 PE=1 SV=2 - [IDND_VITVI]	True	23.4916	Mq2 PP	Mq2 M	9.49812e-05	124.511	744387	533135	239616	1.87999e+06	2.11158e+06	1.27938e+06	425417	196751	182198	85525.8	1.14847e+06	370176	263492	202752	32085.4	121096	101691	781971	190809	29549.3	547250	1.02602e+06	192429	49842.3	35840.3	8354.58	5035.68	52229.5	42894.8	20089.3	14774.8	1021.01
51171	104.143	3	866.455	2596.34	-0.0274092	-10.5567	5.30508	ANVGPETNVLIMGSGPIGLVTMLAAR	[22] Oxidation (M)	Q1PSI9	L-idonate 5-dehydrogenase OS=Vitis vinifera GN=VIT_16s0100g00290 PE=1 SV=2 - [IDND_VITVI]	True	23.4916	Mq2 PP	Mq2 M	9.49812e-05	124.511	744387	533135	239616	1.87999e+06	2.11158e+06	1.27938e+06	425417	196751	182198	85525.8	1.14847e+06	370176	263492	202752	32085.4	121096	101691	781971	190809	29549.3	547250	1.02602e+06	192429	49842.3	35840.3	8354.58	5035.68	52229.5	42894.8	20089.3	14774.8	1021.01
51171	104.143	3	866.455	2596.34	-0.0274074	-10.556	2.72304	ANVGPETNVLIMGSGPIGLVTMLAAR	[22] Oxidation (M)	Q1PSI9	L-idonate 5-dehydrogenase OS=Vitis vinifera GN=VIT_16s0100g00290 PE=1 SV=2 - [IDND_VITVI]	True	23.4916	Mq2 PP	Mq2 M	9.49812e-05	124.511	744387	533135	239616	1.87999e+06	2.11158e+06	1.27938e+06	425417	196751	182198	85525.8	1.14847e+06	370176	263492	202752	32085.4	121096	101691	781971	190809	29549.3	547250	1.02602e+06	192429	49842.3	35840.3	8354.58	5035.68	52229.5	42894.8	20089.3	14774.8	1021.01
51171	104.143	3	866.455	2596.34	-0.0274042	-10.5548	2.34085	ANVGPETNVLIMGSGPIGLVTMLAAR	[22] Oxidation (M)	Q1PSI9	L-idonate 5-dehydrogenase OS=Vitis vinifera GN=VIT_16s0100g00290 PE=1 SV=2 - [IDND_VITVI]	True	23.4916	Mq2 PP	Mq2 M	9.49812e-05	124.511	744387	533135	239616	1.87999e+06	2.11158e+06	1.27938e+06	425417	196751	182198	85525.8	1.14847e+06	370176	263492	202752	32085.4	121096	101691	781971	190809	29549.3	547250	1.02602e+06	192429	49842.3	35840.3	8354.58	5035.68	52229.5	42894.8	20089.3	14774.8	1021.01
51171	104.143	3	866.455	2596.34	-0.0274048	-10.555	3.71805	ANVGPETNVLIMGSGPIGLVTMLAAR	[22] Oxidation (M)	Q1PSI9	L-idonate 5-dehydrogenase OS=Vitis vinifera GN=VIT_16s0100g00290 PE=1 SV=2 - [IDND_VITVI]	True	23.4916	Mq2 PP	Mq2 M	9.49812e-05	124.511	744387	533135	239616	1.87999e+06	2.11158e+06	1.27938e+06	425417	196751	182198	85525.8	1.14847e+06	370176	263492	202752	32085.4	121096	101691	781971	190809	29549.3	547250	1.02602e+06	192429	49842.3	35840.3	8354.58	5035.68	52229.5	42894.8	20089.3	14774.8	1021.01
51171	104.143	3	866.455	2596.34	-0.0274107	-10.5573	4.38946	ANVGPETNVLIMGSGPIGLVTMLAAR	[22] Oxidation (M)	Q1PSI9	L-idonate 5-dehydrogenase OS=Vitis vinifera GN=VIT_16s0100g00290 PE=1 SV=2 - [IDND_VITVI]	True	23.4916	Mq2 PP	Mq2 M	9.49812e-05	124.511	744387	533135	239616	1.87999e+06	2.11158e+06	1.27938e+06	425417	196751	182198	85525.8	1.14847e+06	370176	263492	202752	32085.4	121096	101691	781971	190809	29549.3	547250	1.02602e+06	192429	49842.3	35840.3	8354.58	5035.68	52229.5	42894.8	20089.3	14774.8	1021.01
52343	102.894	2	1299.7	2597.38	0.0197966	7.62181	4.46739	ANVGPETNVLIMGSGPIGLVTMLAAR	[8] Deamidated; (N)|[12] Oxidation (M)	Q1PSI9	L-idonate 5-dehydrogenase OS=Vitis vinifera GN=VIT_16s0100g00290 PE=1 SV=2 - [IDND_VITVI]	True	345.598	Mq2 PP	Mq2 FV	0.00444703	141.421	1.18524e+06	615663	37251.4	1.91955e+06	2.33874e+06	1.19326e+06	259199	96353.3	18546.2	0	14464.5	0	12418.2	6064.09	17769.2	47874.9	3263.9	1.24508e+06	220346	4593.82	558765	1.1364e+06	179477	30368	17551.7	850.424	0	657.81	0	946.797	441.898	565.444
52343	102.894	2	1299.7	2597.38	0.0197969	7.62193	5.58394	ANVGPETNVLIMGSGPIGLVTMLAAR	[8] Deamidated; (N)|[12] Oxidation (M)	Q1PSI9	L-idonate 5-dehydrogenase OS=Vitis vinifera GN=VIT_16s0100g00290 PE=1 SV=2 - [IDND_VITVI]	True	345.598	Mq2 PP	Mq2 FV	0.00444703	141.421	1.18524e+06	615663	37251.4	1.91955e+06	2.33874e+06	1.19326e+06	259199	96353.3	18546.2	0	14464.5	0	12418.2	6064.09	17769.2	47874.9	3263.9	1.24508e+06	220346	4593.82	558765	1.1364e+06	179477	30368	17551.7	850.424	0	657.81	0	946.797	441.898	565.444
52343	102.894	2	1299.7	2597.38	0.0197984	7.62254	4.93348	ANVGPETNVLIMGSGPIGLVTMLAAR	[8] Deamidated; (N)|[12] Oxidation (M)	Q1PSI9	L-idonate 5-dehydrogenase OS=Vitis vinifera GN=VIT_16s0100g00290 PE=1 SV=2 - [IDND_VITVI]	True	345.598	Mq2 PP	Mq2 FV	0.00444703	141.421	1.18524e+06	615663	37251.4	1.91955e+06	2.33874e+06	1.19326e+06	259199	96353.3	18546.2	0	14464.5	0	12418.2	6064.09	17769.2	47874.9	3263.9	1.24508e+06	220346	4593.82	558765	1.1364e+06	179477	30368	17551.7	850.424	0	657.81	0	946.797	441.898	565.444
52343	102.894	2	1299.7	2597.38	0.0198039	7.62464	4.52622	ANVGPETNVLIMGSGPIGLVTMLAAR	[8] Deamidated; (N)|[12] Oxidation (M)	Q1PSI9	L-idonate 5-dehydrogenase OS=Vitis vinifera GN=VIT_16s0100g00290 PE=1 SV=2 - [IDND_VITVI]	True	345.598	Mq2 PP	Mq2 FV	0.00444703	141.421	1.18524e+06	615663	37251.4	1.91955e+06	2.33874e+06	1.19326e+06	259199	96353.3	18546.2	0	14464.5	0	12418.2	6064.09	17769.2	47874.9	3263.9	1.24508e+06	220346	4593.82	558765	1.1364e+06	179477	30368	17551.7	850.424	0	657.81	0	946.797	441.898	565.444
52343	102.894	2	1299.7	2597.38	0.019797	7.62197	1.43827	ANVGPETNVLIMGSGPIGLVTMLAAR	[2] Deamidated; (N)|[12] Oxidation (M)	Q1PSI9	L-idonate 5-dehydrogenase OS=Vitis vinifera GN=VIT_16s0100g00290 PE=1 SV=2 - [IDND_VITVI]	True	345.598	Mq2 PP	Mq2 FV	0.00444703	141.421	1.18524e+06	615663	37251.4	1.91955e+06	2.33874e+06	1.19326e+06	259199	96353.3	18546.2	0	14464.5	0	12418.2	6064.09	17769.2	47874.9	3263.9	1.24508e+06	220346	4593.82	558765	1.1364e+06	179477	30368	17551.7	850.424	0	657.81	0	946.797	441.898	565.444
55182	69.3801	2	1107.58	2213.15	-0.00155089	-0.70076	4.50466	VCLVGLAQSEMTVPLTPAAAR	[2] Propionamide; (C)|[11] Oxidation (M)	Q1PSI9	L-idonate 5-dehydrogenase OS=Vitis vinifera GN=VIT_16s0100g00290 PE=1 SV=2 - [IDND_VITVI]	True	Infinity	Mq2 PP	Mq2 BF	0.000286701	173.205	0	193544	0	1.62305e+06	1.67139e+06	1.44855e+06	239210	0	0.000389056	235773	0	1951.3	722.857	0	0	0	0	0	69269.5	0	472456	812132	217875	28026.1	0	1.78399e-05	13882.1	0	226.11	55.1126	0	0
55182	69.3801	2	1107.58	2213.15	-0.00155212	-0.701315	4.26832	VCLVGLAQSEMTVPLTPAAAR	[2] Propionamide; (C)|[11] Oxidation (M)	Q1PSI9	L-idonate 5-dehydrogenase OS=Vitis vinifera GN=VIT_16s0100g00290 PE=1 SV=2 - [IDND_VITVI]	True	Infinity	Mq2 PP	Mq2 BF	0.000286701	173.205	0	193544	0	1.62305e+06	1.67139e+06	1.44855e+06	239210	0	0.000389056	235773	0	1951.3	722.857	0	0	0	0	0	69269.5	0	472456	812132	217875	28026.1	0	1.78399e-05	13882.1	0	226.11	55.1126	0	0
55182	69.3801	2	1107.58	2213.15	-0.00155516	-0.702689	4.98989	VCLVGLAQSEMTVPLTPAAAR	[2] Propionamide; (C)|[11] Oxidation (M)	Q1PSI9	L-idonate 5-dehydrogenase OS=Vitis vinifera GN=VIT_16s0100g00290 PE=1 SV=2 - [IDND_VITVI]	True	Infinity	Mq2 PP	Mq2 BF	0.000286701	173.205	0	193544	0	1.62305e+06	1.67139e+06	1.44855e+06	239210	0	0.000389056	235773	0	1951.3	722.857	0	0	0	0	0	69269.5	0	472456	812132	217875	28026.1	0	1.78399e-05	13882.1	0	226.11	55.1126	0	0
55182	69.3801	2	1107.58	2213.15	-0.00154779	-0.699361	3.76004	VCLVGLAQSEMTVPLTPAAAR	[2] Propionamide; (C)|[11] Oxidation (M)	Q1PSI9	L-idonate 5-dehydrogenase OS=Vitis vinifera GN=VIT_16s0100g00290 PE=1 SV=2 - [IDND_VITVI]	True	Infinity	Mq2 PP	Mq2 BF	0.000286701	173.205	0	193544	0	1.62305e+06	1.67139e+06	1.44855e+06	239210	0	0.000389056	235773	0	1951.3	722.857	0	0	0	0	0	69269.5	0	472456	812132	217875	28026.1	0	1.78399e-05	13882.1	0	226.11	55.1126	0	0
55182	69.3801	2	1107.58	2213.15	-0.00155078	-0.70071	2.42634	VCLVGLAQSEMTVPLTPAAAR	[2] Propionamide; (C)|[11] Oxidation (M)	Q1PSI9	L-idonate 5-dehydrogenase OS=Vitis vinifera GN=VIT_16s0100g00290 PE=1 SV=2 - [IDND_VITVI]	True	Infinity	Mq2 PP	Mq2 BF	0.000286701	173.205	0	193544	0	1.62305e+06	1.67139e+06	1.44855e+06	239210	0	0.000389056	235773	0	1951.3	722.857	0	0	0	0	0	69269.5	0	472456	812132	217875	28026.1	0	1.78399e-05	13882.1	0	226.11	55.1126	0	0
55182	69.3801	2	1107.58	2213.15	-0.00155033	-0.700509	4.55962	VCLVGLAQSEMTVPLTPAAAR	[2] Propionamide; (C)|[11] Oxidation (M)	Q1PSI9	L-idonate 5-dehydrogenase OS=Vitis vinifera GN=VIT_16s0100g00290 PE=1 SV=2 - [IDND_VITVI]	True	Infinity	Mq2 PP	Mq2 BF	0.000286701	173.205	0	193544	0	1.62305e+06	1.67139e+06	1.44855e+06	239210	0	0.000389056	235773	0	1951.3	722.857	0	0	0	0	0	69269.5	0	472456	812132	217875	28026.1	0	1.78399e-05	13882.1	0	226.11	55.1126	0	0
59187	69.1922	3	833.445	2497.31	0.0104897	4.20042	4.64651	AGGKVCLVGLAQSEMTVPLTPAAAR	[6] Carbamidomethyl; (C)|[12] Deamidated (Q)	Q1PSI9	L-idonate 5-dehydrogenase OS=Vitis vinifera GN=VIT_16s0100g00290 PE=1 SV=2 - [IDND_VITVI]	True	674.712	Mq2 GS	Mq2 FG	0.03896	173.205	261419	167118	326356	56000.7	7279.63	570.227	530.658	359.379	9312.51	2782.5	898.982	97914.4	845.876	0	0	0	4659.77	274617	59811.7	40246.1	16301.3	3537.18	85.7672	62.1725	65.4645	427.019	163.831	40.8835	11346	64.4919	0	0
59272	88.3011	2	731.894	1461.77	0.0285561	19.5356	2.75946	NTWPLCLEFLR	[6] Propionamide (C)	Q1PSI9	L-idonate 5-dehydrogenase OS=Vitis vinifera GN=VIT_16s0100g00290 PE=1 SV=2 - [IDND_VITVI]	False	5.70204	M53 FG	M53 DV	0.434157	144.344	119418	63233.8	34479.7	53488.9	112788	220979	296110	213326	796180	77339.4	268716	67911.5	133890	327762	884474	230128	28666.9	125447	22631.4	4252.02	15570.2	54803.7	33237.2	34692.5	38859.5	36508.3	4553.67	12220.6	7869.37	10208.2	23884.5	28145.4
59272	88.3011	2	731.894	1461.77	0.0285559	19.5355	2.65755	NTWPLCLEFLR	[6] Propionamide (C)	Q1PSI9	L-idonate 5-dehydrogenase OS=Vitis vinifera GN=VIT_16s0100g00290 PE=1 SV=2 - [IDND_VITVI]	False	5.70204	M53 FG	M53 DV	0.434157	144.344	119418	63233.8	34479.7	53488.9	112788	220979	296110	213326	796180	77339.4	268716	67911.5	133890	327762	884474	230128	28666.9	125447	22631.4	4252.02	15570.2	54803.7	33237.2	34692.5	38859.5	36508.3	4553.67	12220.6	7869.37	10208.2	23884.5	28145.4
63175	110.611	2	1299.16	2596.3	-0.0674886	-25.9934	1.22861	ANVGPETNVLIMGSGPIGLVTMLAAR	[12] Oxidation (M)	Q1PSI9	L-idonate 5-dehydrogenase OS=Vitis vinifera GN=VIT_16s0100g00290 PE=1 SV=2 - [IDND_VITVI]	True	45.8554	Mq2 DF	Mq2 FG	0.00183357	153.832	1.86419e+06	2.13687e+06	1.39815e+06	583318	893440	55169.5	264.72	62310.3	48433.7	58534.5	430062	1.07338e+06	64158.2	56003.7	1372.9	18779.9	245812	1.95831e+06	764787	172419	169799	434124	8297.97	31.0149	11350.5	2220.9	3446.46	19558.2	124380	4891.6	4081.07	43.688
69407	90.3994	3	918.831	2753.47	0.0156659	5.68953	6.05487	RANVGPETNVLIMGSGPIGLVTMLAAR	[9] Deamidated; (N)|[13] Oxidation (M)	Q1PSI9	L-idonate 5-dehydrogenase OS=Vitis vinifera GN=VIT_16s0100g00290 PE=1 SV=2 - [IDND_VITVI]	True	Infinity	Mq2 DV	M53 M	0.198635	173.205	37058.3	38533.6	81312.6	101155	198583	0	224448	59569.8	549098	0	0	2288.81	7650.47	25929.1	307086	783.909	0	38929.4	13791.2	10027.4	29445.5	96491.7	0	26296.6	10851.3	25178.5	0	0	265.22	583.293	1889.49	9771.97
69407	90.3994	3	918.831	2753.47	0.0156661	5.68961	5.14246	RANVGPETNVLIMGSGPIGLVTMLAAR	[9] Deamidated; (N)|[13] Oxidation (M)	Q1PSI9	L-idonate 5-dehydrogenase OS=Vitis vinifera GN=VIT_16s0100g00290 PE=1 SV=2 - [IDND_VITVI]	True	Infinity	Mq2 DV	M53 M	0.198635	173.205	37058.3	38533.6	81312.6	101155	198583	0	224448	59569.8	549098	0	0	2288.81	7650.47	25929.1	307086	783.909	0	38929.4	13791.2	10027.4	29445.5	96491.7	0	26296.6	10851.3	25178.5	0	0	265.22	583.293	1889.49	9771.97
69407	90.3994	3	918.831	2753.47	0.0156679	5.69026	5.22716	RANVGPETNVLIMGSGPIGLVTMLAAR	[9] Deamidated; (N)|[13] Oxidation (M)	Q1PSI9	L-idonate 5-dehydrogenase OS=Vitis vinifera GN=VIT_16s0100g00290 PE=1 SV=2 - [IDND_VITVI]	True	Infinity	Mq2 DV	M53 M	0.198635	173.205	37058.3	38533.6	81312.6	101155	198583	0	224448	59569.8	549098	0	0	2288.81	7650.47	25929.1	307086	783.909	0	38929.4	13791.2	10027.4	29445.5	96491.7	0	26296.6	10851.3	25178.5	0	0	265.22	583.293	1889.49	9771.97
74038	44.7632	3	652.349	1954.02	0.0188124	9.62763	2.98254	NLVAGDRVALEPGISCNR	[16] Propionamide (C)	Q1PSI9	L-idonate 5-dehydrogenase OS=Vitis vinifera GN=VIT_16s0100g00290 PE=1 SV=2 - [IDND_VITVI]	True	7452.04	Mq2 DV	M53 DF	0.0391306	173.205	0	88871.2	183523	110916	106920	0	100935	3164.33	98274.9	229408	179244	33601.2	0	47652.1	140777	95943	30042	0	31807	22631.9	32286.5	51952.5	0	11825.7	576.415	4506.33	13507.3	8151.59	3893.59	0	3472.48	4479.74
103207	96.2024	3	871.796	2612.37	8.81718e-05	0.0337517	4.1875	ANVGPETNVLIMGSGPIGLVTMLAAR	[12] Oxidation; (M)|[22] Oxidation (M)	Q1PSI9	L-idonate 5-dehydrogenase OS=Vitis vinifera GN=VIT_16s0100g00290 PE=1 SV=2 - [IDND_VITVI]	True	21.4813	Mq2 FG	Mq2 FV	0.298357	151.511	44661.2	152849	89544.7	108188	186727	1.09323e+06	131799	69117.3	85012.8	80275.8	0	0	55088.3	5156.79	384.655	11261.2	49125.1	46916.1	54704.9	11042.6	31492.7	90731	164431	15441.7	12590.4	3898.21	4726.57	0	0	4200.08	375.783	12.2403
119176	95.7058	3	871.766	2612.28	-0.0891136	-34.1122	4.26402	ANVGPETNVLIMGSGPIGLVTMLAAR	[12] Oxidation; (M)|[22] Oxidation (M)	Q1PSI9	L-idonate 5-dehydrogenase OS=Vitis vinifera GN=VIT_16s0100g00290 PE=1 SV=2 - [IDND_VITVI]	True	Infinity	Mq2 GS	Mq2 BF	0.221485	173.205	30808	0	0	21498	72582	154872	60281.6	0	0	45188.5	0	0	0	0	0	0	0	32363.5	0	0	6257.88	35267.7	23294.1	7062.65	0	0	2660.66	0	0	0	0	0
127265	110.484	3	866.442	2596.3	-0.0686021	-26.4223	2.70909	ANVGPETNVLIMGSGPIGLVTMLAAR	[12] Oxidation (M)	Q1PSI9	L-idonate 5-dehydrogenase OS=Vitis vinifera GN=VIT_16s0100g00290 PE=1 SV=2 - [IDND_VITVI]	True	74.3277	Mq2 DF	M53 DV	0.00011816	173.205	38345.6	103456	418790	12816.7	72621.6	30210.3	5086.54	7777.25	6158.47	11567.2	6599.6	35280.7	6604.31	1567.8	14754.6	3005.18	5118.17	40281.6	37026.9	51645	3730.84	35286.9	4543.89	595.944	1416.7	282.392	681.064	300.133	4088.21	503.531	114.248	469.517
138832	105.275	3	866.457	2596.35	-0.0212397	-8.18052	3.0417	ANVGPETNVLIMGSGPIGLVTMLAAR	[22] Oxidation (M)	Q1PSI9	L-idonate 5-dehydrogenase OS=Vitis vinifera GN=VIT_16s0100g00290 PE=1 SV=2 - [IDND_VITVI]	True	2005.97	M53 BF	Mq2 DF	0.193278	173.205	162.22	0	0	5847.12	27249.7	47783.6	0	0	0	0	65080.5	2712.9	13983.8	19829.7	3830.95	266.006	1342.67	170.41	0	0	1702.04	13240.7	7187.08	0	0	0	0	2959.7	314.362	1066.17	1445.01	121.907
164159	76.4847	2	884.416	1766.82	-0.0752371	-42.5816	2.34227	YRNTWPLCLEFLR	[8] Carbamidomethyl (C)	Q1PSI9	L-idonate 5-dehydrogenase OS=Vitis vinifera GN=VIT_16s0100g00290 PE=1 SV=2 - [IDND_VITVI]	False	44.5923	Mq2 DV	M53 GS	0.677415	150.637	133059	21369.2	0	19602.1	55067.6	59726.8	2215.26	48329.4	303510	2608.29	1.8784e+06	186109	3067.08	33504.2	48203.1	14479.7	0	139777	7648.04	0	5706.01	26757.4	8983.44	259.542	8803.69	13917.2	153.574	85425	21565.7	233.843	2441.5	1533.9
164159	76.4847	2	884.416	1766.82	-0.0752369	-42.5815	2.4261	YRNTWPLCLEFLR	[8] Carbamidomethyl (C)	Q1PSI9	L-idonate 5-dehydrogenase OS=Vitis vinifera GN=VIT_16s0100g00290 PE=1 SV=2 - [IDND_VITVI]	False	44.5923	Mq2 DV	M53 GS	0.677415	150.637	133059	21369.2	0	19602.1	55067.6	59726.8	2215.26	48329.4	303510	2608.29	1.8784e+06	186109	3067.08	33504.2	48203.1	14479.7	0	139777	7648.04	0	5706.01	26757.4	8983.44	259.542	8803.69	13917.2	153.574	85425	21565.7	233.843	2441.5	1533.9
[truncated: 19 more columns]
