# Supplementary material for: Tartaric acid pathways in Vitis vinifera L. (cv. Ugni blanc): a comparative study of two vintages with contrasted climatic conditions
Source: BMC Plant Biol. 2016 Jun 28;16:144. doi: 10.1186/s12870-016-0833-1 (PMC4924324; doi:10.1186/s12870-016-0833-1)
Supplement: Additional file 4: Table S2. — Compilation of proteomic data concerning the four proteins of interest. (ZIP 824 kb) [file 12870_2016_833_MOESM4_ESM.zip › Table S2-9 Cholet et al 2016 Proteo2011_data quanti.xlsx]

## Sheet: cc121113_Protein
									Normalized abundance																		Raw abundance																		Spectral counts
									Mq2 FB			Mq2 PS			Mq2 BC			Mq2 VB			Mq2 VE			Mq2 H			Mq2 FB			Mq2 PS			Mq2 BC			Mq2 VB			Mq2 VE			Mq2 H			Mq2 FB			Mq2 PS
Accession	Peptide count	Unique peptides	Confidence score	Anova (p)	Max fold change	Highest mean condition	Lowest mean condition	Description	cc121113_04	cc121113_05	cc121113_06	cc121113_18	cc121113_19	cc121113_20	cc121113_32	cc121113_33	cc121113_34	cc121113_46	cc121113_47	cc121113_48	cc121113_60	cc121113_61ter	cc121113_62	cc121113_73	cc121113_74	cc121113_75B	cc121113_04	cc121113_05	cc121113_06	cc121113_18	cc121113_19	cc121113_20	cc121113_32	cc121113_33	cc121113_34	cc121113_46	cc121113_47	cc121113_48	cc121113_60	cc121113_61ter	cc121113_62	cc121113_73	cc121113_74	cc121113_75B	cc121113_04	cc121113_05	cc121113_06	cc121113_18	cc121113_19
Q1PSI9	9	9	29.7234	1.8222e-11	8.17832	Mq2 FG	M53 DV	L-idonate 5-dehydrogenase OS=Vitis vinifera GN=VIT_16s0100g00290 PE=1 SV=2 - [IDND_VITVI]	646285	720430	739363	739312	747242	718019	988434	903823	829855	389181	379173	417782	273107	342798	255962	233652	309692	351013	1.35017e+06	884887	1.1906e+06	339850	240211	368738	511506	616260	183379	304149	379173	309046	916888	87962.3	342103	356142	293812	110666	8	6	5	7	5
E0CNP0	8	7	24.3973	5.35976e-09	15.5253	M53 PP	Mq2 M	Putative uncharacterized protein OS=Vitis vinifera GN=VIT_10s0405g00030 PE=4 SV=1 - [E0CNP0_VITVI]	175571	264229	253996	268914	578375	271891	99567.6	160629	104884	82549.3	189060	194553	107222	50911.7	91812.6	95893.1	60040.8	52453.4	366790	324546	409012	123615	185926	139629	51525.4	109523	23177	64513.1	189060	143917	359970	13064	122711	146164	56962.2	16537.3	4	3	2	5	5
D7T3I7	10	9	32.9764	2.23839e-08	92.8526	M53 PP	M53 M	Putative uncharacterized protein OS=Vitis vinifera GN=VIT_03s0088g01250 PE=4 SV=1 - [D7T3I7_VITVI]	174009	194871	202484	437916	738592	320252	350179	245803	476800	165942	158412	227780	80308.7	220508	41854.2	201397	388235	966069	363527	239355	326062	201303	237430	164465	181214	167598	105362	129685	158412	168496	269616	56582.5	55939.7	306977	368328	304579	3	3	3	3	5
F6HTR2	14	2	42.8244	2.04467e-06	5.61614	M53 PP	M53 M	Putative uncharacterized protein OS=Vitis vinifera GN=VIT_14s0030g02180 PE=4 SV=1 - [F6HTR2_VITVI]	53995.9	60961.7	43531.6	51655.4	136047	67532.2	119460	93683.3	94240	104661	100691	164606	91186.7	33183.1	52755.1	30329.7	55701.7	37079.9	112804	74877.8	70099.4	23745.2	43734.1	34681.1	61819.6	63876.8	20824.9	81793.6	100691	121764	306137	8514.8	70509.2	46229.7	52845.6	11690.4	0	0	0	1	1
[truncated: 13 more columns]

## Sheet: tab data
Q1PSI9	FB	PS	BC	VB	VE	H
Mq2 1	646285	739312	988434	389181	273107	233652
Mq2 2	720430	747242	903823	379173	342798	309692
Mq2 3	739363	718019	829855	417782	255962	351013
Mq2Moyenne	702026	734858	907371	395379	290623	298119
Mq2 Ecart type	49192.5	15112	79348.8	20036.7	45991.6	59530.1
Mq2 Coefficient variation	0.0700721	0.0205645	0.0874491	0.0506772	0.158252	0.199686
E0CNP0	FB	PS	BC	VB	VE	H
Mq2 1	175571	268914	99567.6	82549.3	107222	95893.1
Mq2 2	264229	578375	160629	189060	50911.7	60040.8
Mq2 3	253996	271891	104884	194553	91812.6	52453.4
Mq2Moyenne	231265	373060	121693	155388	83315.4	69462.5
Mq2 Ecart type	48503.3	177814	33823.5	63139.5	29100.8	23201.9
Mq2 Coefficient variation	0.20973	0.476637	0.277941	0.406336	0.349286	0.334021
D7T3I7	FB	PS	BC	VB	VE	H
Mq2 1	174009	437916	350179	165942	80308.7	201397
Mq2 2	194871	738592	245803	158412	220508	388235
Mq2 3	202484	320252	476800	227780	41854.2	966069
Mq2Moyenne	190454	498920	357594	184045	114224	518567
Mq2 Ecart type	14742.2	215739	115677	38063	94031.8	398649
Mq2 Coefficient variation	0.0774052	0.432411	0.323486	0.206814	0.823225	0.768751
F6HTR2	FB	PS	BC	VB	VE	H
Mq2 1	53995.9	51655.4	119460	104661	91186.7	30329.7
Mq2 2	60961.7	136047	93683.3	100691	33183.1	55701.7
Mq2 3	43531.6	67532.2	94240	164606	52755.1	37079.9
Mq2Moyenne	52829.7	85078.1	102461	123319	59041.6	41037.1
Mq2 Ecart type	8773.35	44848.3	14724.2	35810.3	29508.4	13140.7
Mq2 Coefficient variation	0.166069	0.527142	0.143705	0.290387	0.49979	0.320216
